# Supplementary material for: Central nervous system transcriptome of Biomphalaria alexandrina, an intermediate host for schistosomiasis
Source: BMC Res Notes. 2017 Dec 11;10:729. doi: 10.1186/s13104-017-3018-6 (PMC5725652; doi:10.1186/s13104-017-3018-6)
Supplement: Supplementary file 2 — Additional file 2. Orthologous Transcripts: Transcripts with significant mutual BLAST hits against the UniProtKB/Swiss-Prot database. [file 13104_2017_3018_MOESM2_ESM.xlsx]

## Sheet: supp2_allTrans_orthologs.tab.tx
Sequence_ID	hit.id	identity	hsp.aln_span	hsp.evalue	hsp.bitscore	hsp.query_start..hsp.query_end	hsp.hit_start..hsp.hit_end	qresult.seq_len	hit.seq_len
TRINITY_DN90556_c0_g1_i1	sp|Q2QDA6|RR16_CUCSA	87.1	62	4e-33	117	188..3	13..74	355	85
TRINITY_DN42513_c0_g1_i2	sp|Q91437|PYR1_SQUAC	72.06	1317	0	1963	272..4204	2..1316	4205	2242
TRINITY_DN42583_c0_g1_i1	sp|Q9NP66|HM20A_HUMAN	50.62	322	3e-102	312	181..1080	16..337	1081	347
TRINITY_DN42510_c0_g3_i3	sp|P74897|YQA3_THEAQ	31.69	142	2e-08	56.6	430..843	3..137	1138	137
TRINITY_DN42519_c0_g1_i1	sp|Q9Z2D1|MTMR2_MOUSE	72.41	493	0	787	2..1480	131..621	2005	643
TRINITY_DN42560_c0_g1_i1	sp|Q91X96|MSS4_MOUSE	50	108	7e-32	122	854..540	15..122	1146	123
TRINITY_DN42506_c0_g1_i1	sp|C1C3R6|UBE2S_LITCT	66.51	209	1e-91	282	161..760	3..211	1268	211
TRINITY_DN42557_c0_g1_i2	sp|O60906|NSMA_HUMAN	40	330	6e-76	248	51..1034	9..331	1180	423
TRINITY_DN42591_c0_g1_i1	sp|Q2KN95|CYTSA_TETNG	72.04	93	2e-41	155	1..279	1020..1112	632	1113
TRINITY_DN42530_c0_g1_i1	sp|Q9H7H0|MET17_HUMAN	35.29	204	3e-33	129	669..61	258..456	674	456
TRINITY_DN42588_c0_g1_i1	sp|Q52I78|NAMPT_PIG	57.99	369	5e-148	439	1415..327	116..484	1415	491
TRINITY_DN42537_c0_g2_i1	sp|Q8CFI0|NED4L_MOUSE	67.21	491	0	707	204..1670	528..1004	1842	1004
TRINITY_DN42556_c0_g1_i2	sp|Q9UBB5|MBD2_HUMAN	51.25	240	6e-78	250	151..867	154..389	948	411
TRINITY_DN42539_c0_g1_i1	sp|P36200|LHX3_XENLA	79.05	105	9e-55	191	316..2	25..129	1130	395
TRINITY_DN42585_c1_g1_i1	sp|Q8BHD7|PTBP3_MOUSE	56.18	372	2e-133	399	2..1030	153..523	1139	523
TRINITY_DN42595_c1_g2_i1	sp|Q8TDD1|DDX54_HUMAN	69.35	336	1e-158	473	1..999	158..493	1016	881
TRINITY_DN42529_c0_g1_i1	sp|P57093|PAHX_RAT	60.3	330	4e-150	434	1001..33	9..336	1086	338
TRINITY_DN42592_c0_g1_i1	sp|Q5QJC4|DCR1A_CHICK	41.69	439	1e-98	324	231..1478	483..915	1478	972
TRINITY_DN42598_c0_g1_i1	sp|P51871|CP4F6_RAT	46.97	396	4e-126	385	8..1183	124..516	1482	537
TRINITY_DN42508_c0_g1_i1	sp|O43709|WBS22_HUMAN	66.04	212	4e-104	308	637..5	1..212	640	281
TRINITY_DN42572_c0_g1_i1	sp|P12613|TCPA_DROME	76.54	358	0	575	3..1076	199..556	1291	557
TRINITY_DN42567_c0_g1_i1	sp|Q5SW96|ARH_HUMAN	40.39	255	9e-48	171	1206..481	37..269	1207	308
TRINITY_DN42581_c0_g1_i1	sp|Q8N9R8|SCAI_HUMAN	63.3	327	5e-144	427	1..978	78..396	997	606
TRINITY_DN42586_c0_g2_i1	sp|Q9Z1P6|NDUA7_MOUSE	39.82	113	5e-15	72.4	332..15	1..112	530	113
TRINITY_DN64196_c0_g1_i1	sp|Q06GT8|TI214_DRIGR	78.79	132	4e-54	189	1..396	596..727	414	1857
TRINITY_DN64109_c0_g1_i1	sp|Q3BAN6|ATPE_PHAAO	88	75	6e-39	131	227..3	53..127	227	134
TRINITY_DN64168_c0_g1_i1	sp|Q93075|TATD2_HUMAN	49.12	114	1e-31	122	17..358	571..684	361	761
TRINITY_DN39752_c0_g1_i2	sp|Q9BYD2|RM09_HUMAN	40.38	104	3e-17	80.5	337..29	44..144	532	267
TRINITY_DN39719_c0_g1_i1	sp|Q15043|S39AE_HUMAN	34.95	412	2e-61	220	1919..804	81..480	2342	492
TRINITY_DN39787_c0_g1_i1	sp|Q15695|U2AFL_HUMAN	47.66	235	2e-63	216	2..688	202..434	1180	479
TRINITY_DN39780_c0_g1_i1	sp|Q8C2P3|DUS1L_MOUSE	53.49	301	1e-109	337	1161..259	143..433	1163	475
TRINITY_DN39779_c0_g1_i2	sp|A7E3C4|F187A_BOVIN	24	300	1e-13	75.9	1082..228	124..402	1218	421
TRINITY_DN39730_c0_g1_i1	sp|F7BWT7|TSN15_MOUSE	29.28	263	1e-40	152	249..1025	2..261	1453	294
TRINITY_DN39728_c0_g1_i1	sp|Q5SW45|MKS1_MOUSE	43.36	256	2e-63	213	753..1	204..456	755	561
TRINITY_DN39777_c1_g1_i1	sp|P23128|DDX6_DROME	78.57	406	0	691	417..1634	27..432	1862	459
TRINITY_DN39772_c0_g1_i1	sp|Q6P360|RN121_XENTR	66.88	308	3e-158	465	1859..936	20..327	1923	327
TRINITY_DN39724_c0_g1_i1	sp|Q8N567|ZCHC9_HUMAN	48.81	168	3e-43	156	721..236	109..271	1004	271
TRINITY_DN39795_c0_g2_i1	sp|Q6DIJ4|UBP10_XENTR	33.58	274	7e-34	142	1251..2057	344..593	2072	805
TRINITY_DN39712_c0_g1_i1	sp|Q8HXX2|MPI_MACFA	50.84	419	5e-148	437	1436..180	1..419	1461	423
TRINITY_DN39746_c0_g1_i2	sp|Q91YD3|DCP1A_MOUSE	42.35	170	3e-35	140	8..517	28..190	1270	602
TRINITY_DN22241_c0_g2_i1	sp|Q0P5A2|COQ5_BOVIN	47.78	180	9e-48	166	214..732	21..191	732	330
TRINITY_DN22205_c0_g2_i1	sp|Q61315|APC_MOUSE	70.62	177	3e-72	243	1..528	468..644	529	2845
TRINITY_DN22286_c0_g1_i1	sp|Q5F4B2|SWP70_CHICK	42.86	49	5e-08	53.1	96..242	186..234	260	586
TRINITY_DN22239_c0_g1_i1	sp|Q9WTW1|GRIP2_RAT	42.25	542	2e-107	350	3..1505	271..795	1551	1043
TRINITY_DN22293_c0_g1_i1	sp|B2RR83|YTDC2_MOUSE	50.29	346	3e-110	355	3..1001	207..549	1006	1445
TRINITY_DN22263_c0_g2_i1	sp|Q6PML9|ZNT9_HUMAN	56.18	267	7e-101	320	2..799	302..568	1413	568
TRINITY_DN22278_c0_g2_i1	sp|Q5ZKI2|DPH2_CHICK	51.38	181	4e-55	191	843..301	293..472	851	477
TRINITY_DN14563_c0_g2_i1	sp|Q6EJB6|UT14B_MOUSE	37.92	240	3e-33	138	248..952	112..346	1718	756
TRINITY_DN14595_c0_g1_i1	sp|Q8NEA6|GLIS3_HUMAN	75.41	183	6e-99	310	51..599	347..528	599	775
TRINITY_DN14561_c0_g1_i1	sp|Q8N806|UBR7_HUMAN	43.66	355	7e-94	293	1104..106	72..424	1108	425
TRINITY_DN95264_c0_g1_i1	sp|Q99LW6|YAF2_MOUSE	56.49	131	2e-38	137	146..514	1..131	647	179
TRINITY_DN95295_c0_g2_i1	sp|Q2VPA6|HELQ_MOUSE	50.82	425	2e-135	422	1270..2	463..879	1271	1069
TRINITY_DN95297_c0_g1_i1	sp|Q29236|TCPZ_PIG	94.05	84	3e-50	160	3..254	14..97	255	104
TRINITY_DN95240_c0_g1_i1	sp|Q4R3N2|LR2BP_MACFA	47.58	124	5e-31	118	425..57	217..340	426	348
TRINITY_DN85369_c0_g1_i1	sp|A6NE52|WDR97_HUMAN	44.44	126	5e-28	113	3..380	621..746	382	1622
TRINITY_DN85377_c0_g1_i1	sp|Q60631|GRB2_MOUSE	62.09	211	1e-90	276	676..44	1..210	931	217
TRINITY_DN85365_c0_g1_i1	sp|A6MMG4|RK2A_CHLSC	97.3	111	4e-72	222	333..1	1..111	349	275
TRINITY_DN85372_c0_g1_i1	sp|P81653|FABPL_SCHBI	29.91	117	2e-06	49.3	178..528	2..108	730	126
TRINITY_DN85302_c0_g1_i1	sp|A8WG43|CCD89_DANRE	40.89	203	1e-35	134	670..95	8..210	734	354
TRINITY_DN85367_c0_g1_i1	sp|P20351|T23O_DROME	56.75	252	1e-94	290	4..759	49..298	760	379
TRINITY_DN85330_c0_g1_i1	sp|P26714|GBRB_LYMST	93.87	261	3e-180	513	2..784	116..376	787	499
TRINITY_DN85387_c0_g1_i1	sp|Q2JVA4|GLMU_SYNJA	41.67	144	3e-25	108	14..442	459..601	739	621
TRINITY_DN16333_c0_g1_i1	sp|Q8JFB7|ORML1_DANRE	64.71	153	4e-66	210	698..240	1..153	881	153
TRINITY_DN16353_c0_g1_i1	sp|Q0V8R6|HEXA_BOVIN	46.54	318	2e-97	305	955..5	96..379	1042	529
TRINITY_DN16311_c0_g2_i1	sp|Q08D11|PTSS2_XENTR	63.04	276	2e-130	389	337..1161	32..307	1162	474
TRINITY_DN16309_c0_g1_i1	sp|Q64701|RBL1_MOUSE	63.33	210	3e-91	296	627..1	21..230	751	1063
TRINITY_DN16396_c0_g1_i1	sp|Q6P823|H33_XENTR	100	123	1e-83	249	110..478	1..123	479	136
TRINITY_DN16334_c0_g1_i1	sp|Q05AQ3|S2542_XENTR	73.23	127	1e-59	193	388..11	188..311	388	327
TRINITY_DN16344_c0_g1_i1	sp|Q6DHR8|NGBR_DANRE	37.61	226	2e-46	165	872..213	59..274	1067	274
TRINITY_DN16339_c0_g1_i1	sp|Q92621|NU205_HUMAN	42.7	808	0	624	3..2369	645..1435	2373	2012
TRINITY_DN22309_c0_g1_i1	sp|Q9CYH6|RRS1_MOUSE	52.7	222	2e-67	218	682..47	121..342	690	365
TRINITY_DN22371_c0_g1_i1	sp|Q96C01|F136A_HUMAN	45.8	131	1e-32	120	553..161	6..133	574	138
TRINITY_DN22308_c0_g1_i1	sp|Q4V8R6|E4F1_DANRE	44.27	262	3e-61	211	721..2	323..581	799	719
TRINITY_DN22390_c0_g1_i1	sp|P05689|CATZ_BOVIN	69.87	239	6e-127	369	4..720	66..304	773	304
TRINITY_DN22384_c0_g1_i2	sp|Q54271|PPD_STRHY	35.11	131	6e-19	90.9	2..394	251..377	1128	401
TRINITY_DN22363_c0_g1_i1	sp|Q1LUA6|TRIO_DANRE	52.64	435	7e-139	446	1..1290	874..1305	1292	3028
TRINITY_DN22318_c0_g1_i1	sp|Q8BR65|SDS3_MOUSE	55.32	188	3e-56	188	169..732	45..223	732	328
TRINITY_DN18021_c0_g1_i1	sp|P79110|TXTP_BOVIN	58.71	155	2e-54	181	133..597	10..162	597	311
TRINITY_DN18099_c0_g1_i1	sp|Q5U430|UBR3_MOUSE	38.65	621	1e-127	418	1831..2	1178..1787	1842	1889
TRINITY_DN70235_c0_g1_i1	sp|P35523|CLCN1_HUMAN	57.74	168	4e-57	197	505..2	493..660	505	988
TRINITY_DN70259_c0_g1_i1	sp|O57415|RREB1_CHICK	28.74	254	1e-24	109	41..787	634..862	1012	1615
TRINITY_DN70207_c0_g1_i1	sp|Q7MZE1|PSUG2_PHOLL	62.34	154	8e-62	201	463..2	8..161	654	312
TRINITY_DN70229_c0_g1_i1	sp|O15066|KIF3B_HUMAN	72.09	559	0	780	65..1741	1..559	1741	747
TRINITY_DN65258_c0_g1_i1	sp|Q95JP0|WDR63_MACFA	54.76	126	5e-44	158	2..379	678..803	380	891
TRINITY_DN65255_c0_g1_i1	sp|Q5ZIB2|FBF1_CHICK	42.18	147	9e-26	107	18..458	672..818	458	1132
TRINITY_DN65245_c0_g1_i1	sp|Q6DJ25|MED10_XENTR	68.97	116	2e-52	167	349..2	2..117	367	135
TRINITY_DN65298_c0_g1_i1	sp|P12031|HCYB_HELPO	68.09	94	2e-39	140	3..284	121..214	284	410
TRINITY_DN39307_c0_g1_i6	sp|Q6SKG1|ACSM3_RAT	56.87	313	3e-127	387	1..939	265..577	1263	580
TRINITY_DN39310_c0_g1_i1	sp|Q9UBT6|POLK_HUMAN	46.79	545	5e-152	466	1796..222	47..554	1797	870
TRINITY_DN39376_c0_g1_i5	sp|Q501J6|DDX17_MOUSE	64.72	360	9e-161	473	1143..130	204..562	1143	650
TRINITY_DN39333_c0_g1_i1	sp|A9LMC0|DPF3_DANRE	42.22	379	3e-86	273	1069..2	14..367	1121	391
TRINITY_DN39326_c0_g1_i1	sp|Q7TNF8|RIMB1_MOUSE	34.17	436	1e-70	251	1312..11	651..1049	1451	1846
TRINITY_DN39320_c0_g1_i1	sp|Q01966|MYG_HALDV	33.77	382	2e-67	229	180..1298	4..371	1703	378
TRINITY_DN39359_c0_g1_i1	sp|P36609|NCS2_CAEEL	58.76	177	2e-69	222	461..991	10..185	1074	190
TRINITY_DN39324_c0_g1_i2	sp|Q9NYV6|RRN3_HUMAN	42.26	381	8e-90	296	1697..612	242..612	1700	651
TRINITY_DN39372_c0_g1_i3	sp|P0DMW7|VKT3B_ACTEQ	52.63	57	5e-14	69.7	65..235	3..59	883	59
TRINITY_DN39361_c0_g1_i1	sp|P11387|TOP1_HUMAN	78.35	328	1e-179	535	3..986	438..765	1883	765
TRINITY_DN39384_c0_g1_i1	sp|Q6P3S6|FBX42_HUMAN	42.94	354	5e-88	288	174..1214	30..361	1262	717
TRINITY_DN39314_c0_g1_i1	sp|O35587|TMEDA_MESAU	71.13	194	5e-90	278	182..748	28..219	1270	219
TRINITY_DN39373_c1_g3_i1	sp|Q5ZML3|SRSF1_CHICK	83.33	96	2e-47	161	40..312	114..209	577	257
TRINITY_DN39370_c0_g1_i1	sp|F1NTD6|ASCC3_CHICK	77.66	685	0	1153	7..2061	1117..1801	2062	2211
TRINITY_DN39353_c0_g1_i1	sp|O13166|TLE2_DANRE	73.79	477	0	680	2200..851	286..761	2215	761
TRINITY_DN34391_c0_g3_i1	sp|Q9Y256|FACE2_HUMAN	47.37	190	2e-50	175	10..561	123..310	850	329
TRINITY_DN34318_c0_g1_i1	sp|Q99471|PFD5_HUMAN	50.67	150	1e-44	153	275..718	2..150	722	154
TRINITY_DN34343_c0_g1_i1	sp|Q5R9T5|SPTC1_PONAB	63.22	348	5e-149	452	2435..1392	125..472	2436	473
TRINITY_DN34386_c0_g1_i1	sp|Q6NYU3|NDF6A_DANRE	69.14	81	3e-30	119	243..1	64..144	737	327
TRINITY_DN34365_c0_g1_i1	sp|Q9D0I8|MRT4_MOUSE	57.99	219	1e-83	262	1093..440	1..219	1224	239
TRINITY_DN34349_c0_g2_i1	sp|O14095|PLP1_SCHPO	39.71	204	6e-37	143	1015..404	81..276	1778	279
TRINITY_DN34305_c0_g1_i1	sp|Q6B4J5|EXSA_BACCE	33.64	107	7e-08	53.5	10..324	376..481	324	643
TRINITY_DN34311_c0_g1_i1	sp|Q07066|PXMP2_RAT	41.03	117	3e-26	108	1101..751	74..190	1129	194
TRINITY_DN34394_c0_g2_i1	sp|P10686|PLCG1_RAT	53.94	419	1e-143	448	52..1266	796..1211	1271	1290
TRINITY_DN34385_c0_g1_i1	sp|Q8BTQ0|PCGF3_MOUSE	59.09	242	7e-95	290	97..768	1..238	1106	241
TRINITY_DN34369_c0_g1_i1	sp|Q9W5N0|COA7_DROME	32.02	253	2e-33	129	713..69	2..252	949	266
TRINITY_DN34306_c0_g1_i1	sp|Q17938|DAF36_CAEEL	43.37	166	2e-43	158	339..806	29..190	806	428
TRINITY_DN34397_c0_g1_i1	sp|Q9NR28|DBLOH_HUMAN	34.19	117	3e-11	64.7	344..3	63..179	745	239
TRINITY_DN59626_c0_g1_i1	sp|Q5ZIA5|COPB_CHICK	68.31	445	0	619	3..1322	343..786	1322	953
TRINITY_DN59664_c0_g1_i1	sp|Q9WVK8|CP46A_MOUSE	100	107	1e-71	228	1..321	37..143	322	500
TRINITY_DN59610_c0_g1_i1	sp|Q95M17|CHIA_BOVIN	37.21	344	9e-77	253	1332..301	150..471	1334	472
TRINITY_DN59693_c0_g1_i1	sp|Q0IH24|SPEF1_XENLA	62.38	101	2e-41	143	307..5	4..104	405	229
TRINITY_DN59600_c0_g1_i1	sp|Q8WPA2|AR_BOMMO	50.97	308	3e-89	289	276..1181	28..331	2005	361
TRINITY_DN59633_c0_g1_i1	sp|Q2KIN0|ZCHC7_BOVIN	40	175	3e-31	131	788..276	227..398	1831	546
TRINITY_DN59694_c0_g1_i1	sp|P53001|AAT1_BACSU	30.89	314	3e-40	151	971..69	27..327	1036	393
TRINITY_DN59682_c0_g1_i1	sp|G5E8P0|GCP6_MOUSE	50.25	203	9e-64	226	1077..469	1568..1769	1080	1769
TRINITY_DN59675_c0_g1_i1	sp|Q91VN6|DDX41_MOUSE	78.04	255	2e-144	426	3..767	368..622	807	622
TRINITY_DN78937_c0_g1_i1	sp|P35436|NMDE1_MOUSE	44.44	261	4e-71	244	38..799	599..849	904	1464
TRINITY_DN78946_c0_g2_i1	sp|Q641E3|ACBD5_XENLA	66.36	110	1e-45	168	26..355	11..120	1087	467
TRINITY_DN75638_c0_g1_i1	sp|Q0P464|MTHSD_DANRE	58.23	158	1e-56	200	1602..1129	110..267	1612	382
TRINITY_DN75614_c0_g1_i1	sp|O14757|CHK1_HUMAN	59.77	266	3e-112	341	85..879	4..269	970	476
TRINITY_DN75679_c0_g1_i1	sp|Q8BX70|VP13C_MOUSE	39.42	378	1e-74	259	1121..3	180..540	1126	3748
TRINITY_DN75616_c0_g1_i1	sp|P17405|ASM_HUMAN	54.97	151	1e-50	176	452..3	389..537	453	629
TRINITY_DN75675_c0_g1_i1	sp|Q9ERQ3|ZN704_MOUSE	50.54	93	1e-17	88.6	869..603	483..566	1161	566
TRINITY_DN65955_c0_g1_i1	sp|P03893|NU2M_MOUSE	87.1	93	2e-46	158	281..3	1..93	329	345
TRINITY_DN65945_c0_g1_i1	sp|Q8IY51|TIGD4_HUMAN	43.14	102	2e-26	105	1..306	164..265	306	512
TRINITY_DN60898_c0_g1_i1	sp|Q9BRS8|LARP6_HUMAN	27.27	231	3e-15	77.4	609..1	160..376	609	491
TRINITY_DN60892_c0_g1_i1	sp|Q91754|GCKR_XENLA	44.76	286	2e-85	274	2..841	89..374	842	619
TRINITY_DN60858_c0_g1_i1	sp|A1XGT8|NU6C_RANMC	84.66	176	7e-99	291	105..632	1..176	638	177
TRINITY_DN24578_c0_g1_i1	sp|Q562D6|TRMO_MOUSE	65.97	144	8e-63	209	632..201	31..174	750	431
TRINITY_DN24570_c0_g1_i1	sp|Q4QQT6|BRX1_RAT	61.09	311	9e-136	397	957..67	2..311	988	352
TRINITY_DN18791_c0_g1_i1	sp|Q6P2K6|P4R3A_MOUSE	76.75	271	2e-148	447	815..3	1..269	1179	820
TRINITY_DN18794_c0_g1_i1	sp|Q5RAR5|RMND1_PONAB	40.16	127	3e-24	100	1..381	231..357	382	449
TRINITY_DN18785_c0_g1_i1	sp|F4ILY9|ANTL1_ARATH	32.01	453	2e-54	197	655..1950	18..407	2268	413
TRINITY_DN18777_c0_g2_i1	sp|Q6VEU3|PNO1_DANRE	78.63	131	4e-72	223	6..398	122..252	406	252
TRINITY_DN18784_c0_g1_i1	sp|Q14207|NPAT_HUMAN	41.43	70	9e-07	54.3	148..348	1..70	942	1427
TRINITY_DN18765_c0_g1_i1	sp|P27572|NU4M_WHEAT	98.7	77	2e-45	157	2..232	208..284	233	495
TRINITY_DN18774_c0_g2_i1	sp|Q5BKR2|SL9B2_MOUSE	62.04	108	1e-36	134	324..1	207..314	324	547
TRINITY_DN18716_c0_g2_i1	sp|Q6PCS6|MTFP1_DANRE	51.55	161	5e-53	173	540..61	1..160	578	165
TRINITY_DN76237_c0_g1_i1	sp|Q5M9Q1|NKAPL_HUMAN	63.46	156	1e-50	186	936..475	248..397	1840	402
TRINITY_DN76280_c0_g1_i1	sp|Q8BYJ6|TBCD4_MOUSE	62.79	172	2e-78	259	2..517	1015..1186	517	1307
TRINITY_DN76208_c0_g1_i1	sp|P54281|ECLC_BOVIN	35.38	130	4e-17	82	390..4	246..367	397	903
TRINITY_DN76248_c0_g1_i1	sp|P9WNF3|MP83_MYCTU	48.89	45	7e-09	53.1	7..141	120..164	210	220
TRINITY_DN76211_c0_g1_i1	sp|Q9UNW1|MINP1_HUMAN	29.97	307	1e-36	142	139..1008	46..351	1046	487
TRINITY_DN63442_c0_g1_i1	sp|P58428|ABCG8_RAT	60.32	126	2e-48	169	380..3	226..351	381	694
TRINITY_DN63462_c0_g1_i1	sp|Q0G9H1|RK32_LIRTU	87.5	56	8e-27	100	2..169	2..57	390	57
TRINITY_DN63469_c0_g1_i1	sp|O43426|SYNJ1_HUMAN	65.1	255	1e-121	385	767..3	154..408	775	1573
TRINITY_DN63480_c0_g1_i1	sp|Q12888|TP53B_HUMAN	40.16	122	1e-20	95.5	2..355	1848..1969	647	1972
TRINITY_DN52588_c0_g1_i1	sp|Q9UM13|APC10_HUMAN	69.18	146	3e-73	226	103..540	17..162	601	185
TRINITY_DN52548_c0_g1_i1	sp|Q8BSN3|CC151_MOUSE	43.24	74	2e-07	50.8	1..222	514..587	228	593
TRINITY_DN60259_c0_g1_i1	sp|Q9UNE7|CHIP_HUMAN	60.14	148	1e-59	194	111..554	22..169	585	303
TRINITY_DN60216_c0_g1_i1	sp|P10180|CUT_DROME	70.07	137	2e-58	202	54..455	1288..1424	457	2175
TRINITY_DN60229_c0_g1_i1	sp|Q8R3D1|TBC13_MOUSE	56.67	150	3e-55	184	444..1	31..180	453	400
TRINITY_DN60279_c0_g1_i1	sp|O75486|SUPT3_HUMAN	51.9	79	2e-19	85.1	251..21	259..331	252	399
TRINITY_DN60241_c0_g2_i1	sp|P97756|KKCC1_RAT	62.27	387	9e-156	469	2184..1033	100..477	2197	505
TRINITY_DN60219_c0_g1_i1	sp|Q9VCC3|RT24_DROME	50	142	1e-39	140	531..106	25..165	710	165
TRINITY_DN60207_c0_g1_i1	sp|Q8K370|ACD10_MOUSE	53.57	364	4e-127	397	1082..3	469..826	1083	1069
TRINITY_DN60281_c0_g1_i1	sp|Q566I1|IN80D_XENLA	65.05	103	9e-40	154	980..672	1..103	1090	812
TRINITY_DN30475_c0_g1_i1	sp|Q6BWA5|IPYR_DEBHA	64.65	198	1e-90	276	594..1	1..197	711	287
TRINITY_DN30412_c0_g1_i1	sp|Q6RFH5|WDR74_HUMAN	41.42	239	5e-54	185	792..79	100..328	819	385
TRINITY_DN30410_c0_g1_i1	sp|Q9XGA1|KPRS4_SPIOL	57.39	176	1e-54	186	921..409	143..316	921	318
TRINITY_DN30476_c0_g1_i1	sp|O35623|BET1_MOUSE	45.76	118	3e-24	101	1263..931	1..118	1383	118
TRINITY_DN30496_c0_g1_i1	sp|Q8TBM7|TM254_HUMAN	32.79	122	7e-10	58.2	13..363	3..121	630	123
TRINITY_DN30489_c0_g1_i1	sp|Q9NUS5|AP5S1_HUMAN	28.67	150	2e-08	56.6	610..173	50..198	852	200
TRINITY_DN30403_c0_g1_i1	sp|Q28DB1|MZT2B_XENTR	44.66	103	7e-15	74.7	774..487	42..142	904	170
TRINITY_DN30491_c0_g1_i1	sp|Q9UB00|GLCM4_CAEEL	46.41	181	1e-46	165	43..585	10..187	589	519
TRINITY_DN30407_c0_g3_i1	sp|Q7ZX22|WDR24_XENLA	40.45	759	9e-172	524	3..2186	52..779	2579	780
TRINITY_DN30448_c0_g2_i1	sp|Q7ZXV8|ZN207_XENLA	39.25	372	3e-63	219	1482..565	1..357	1565	452
TRINITY_DN30425_c0_g1_i1	sp|Q13227|GPS2_HUMAN	58.68	121	1e-19	90.1	633..280	1..117	769	327
TRINITY_DN30466_c0_g1_i1	sp|A4IFB4|KCTD7_BOVIN	31.84	245	2e-32	127	65..739	49..288	921	289
TRINITY_DN30418_c0_g1_i1	sp|Q2YDC9|PDCD2_BOVIN	54.62	130	3e-44	155	31..420	214..343	526	344
TRINITY_DN30446_c0_g1_i1	sp|Q9UNN5|FAF1_HUMAN	44.78	527	4e-142	433	1559..3	99..603	1752	650
TRINITY_DN30468_c0_g2_i1	sp|Q61880|DMC1_MOUSE	87.5	152	1e-92	280	504..49	189..340	505	340
TRINITY_DN42092_c0_g1_i1	sp|P30932|CD9_BOVIN	45.91	220	3e-56	192	227..880	1..220	1425	226
TRINITY_DN42035_c0_g1_i1	sp|Q5RBG4|KAT5_PONAB	81.33	225	5e-127	376	2..676	238..461	808	461
TRINITY_DN42001_c0_g1_i2	sp|O77061|MRJP2_APIME	32.23	121	4e-12	67.4	347..3	4..120	485	452
TRINITY_DN42078_c0_g1_i1	sp|Q6NRM1|S399B_XENLA	56.89	334	6e-109	336	447..1436	1..303	1782	303
TRINITY_DN42094_c0_g1_i1	sp|Q6GNG8|PKRI1_XENLA	49.57	117	2e-31	121	34..384	11..127	1011	173
TRINITY_DN42007_c0_g1_i2	sp|Q2M389|WASH7_HUMAN	64.01	614	0	842	1833..4	372..983	1834	1173
TRINITY_DN42062_c0_g1_i3	sp|Q5R5U4|RER1_PONAB	61.9	189	5e-81	252	56..622	9..196	1042	196
TRINITY_DN42060_c0_g1_i1	sp|Q5REW9|ANR27_PONAB	43.84	495	8e-124	395	27..1508	141..607	1617	1050
TRINITY_DN42098_c0_g1_i1	sp|P14314|GLU2B_HUMAN	40.09	424	3e-96	306	180..1346	17..438	1347	528
TRINITY_DN42074_c0_g1_i1	sp|P70270|RAD54_MOUSE	66.03	633	0	849	267..2147	1..627	2148	747
TRINITY_DN42010_c0_g1_i1	sp|P13994|CC130_HUMAN	56.64	256	3e-99	311	1360..596	1..256	1464	396
TRINITY_DN42020_c0_g1_i1	sp|Q8K194|SNR27_MOUSE	63.24	68	3e-23	98.2	575..375	88..155	983	155
TRINITY_DN42043_c0_g1_i2	sp|Q9VAI1|CIA30_DROME	39.61	255	9e-58	195	846..88	34..288	1046	296
TRINITY_DN42028_c0_g1_i1	sp|Q9UNH7|SNX6_HUMAN	64.23	274	1e-123	371	1241..420	129..402	1241	406
TRINITY_DN42049_c0_g1_i1	sp|Q91XL9|OSBL1_MOUSE	58.78	279	8e-101	324	842..15	534..802	1009	950
TRINITY_DN42073_c0_g1_i1	sp|Q62784|INP4A_RAT	32.96	534	1e-83	284	1495..11	418..939	1500	939
TRINITY_DN42082_c0_g1_i1	sp|Q58DN4|PPME1_BOVIN	58.64	220	9e-87	272	257..898	17..236	968	380
TRINITY_DN42041_c0_g3_i1	sp|Q9DBR7|MYPT1_MOUSE	61.67	287	2e-119	384	1651..791	2..288	1715	1029
TRINITY_DN56994_c0_g1_i1	sp|Q6GQ29|CBPQ_XENLA	50.52	97	4e-25	101	8..298	373..468	302	469
TRINITY_DN56977_c0_g1_i1	sp|Q2KIS1|RENBP_BOVIN	52.41	145	4e-40	145	73..501	154..298	505	432
TRINITY_DN56905_c0_g1_i1	sp|Q4R7I0|CEP44_MACFA	41.67	96	5e-16	75.9	281..18	61..156	286	390
TRINITY_DN42480_c0_g1_i1	sp|Q9DCG6|PBLD1_MOUSE	47.97	296	2e-80	254	122..997	1..287	1129	288
TRINITY_DN42404_c0_g1_i1	sp|Q91XD4|FTCD_MOUSE	72.48	258	3e-136	402	776..3	16..273	780	541
TRINITY_DN42446_c0_g1_i1	sp|Q91W34|RUS1_MOUSE	42.72	316	8e-65	221	1249..305	155..457	1256	466
TRINITY_DN42405_c0_g1_i1	sp|E9PT87|MYLK3_RAT	52.66	319	4e-109	357	1660..710	462..779	2311	786
TRINITY_DN42407_c0_g2_i1	sp|Q96K76|UBP47_HUMAN	48.28	638	2e-174	548	2588..726	340..925	2589	1375
TRINITY_DN42453_c0_g1_i1	sp|Q12770|SCAP_HUMAN	31.77	831	3e-91	317	2321..3	381..1099	2322	1279
TRINITY_DN42436_c0_g1_i1	sp|Q96RY5|CRML_HUMAN	40.28	216	1e-38	149	623..6	158..366	815	1269
TRINITY_DN42483_c0_g1_i1	sp|Q9BZF1|OSBL8_HUMAN	60.27	438	0	565	192..1490	340..777	1941	889
TRINITY_DN42456_c0_g1_i2	sp|Q3TA59|JMJD8_MOUSE	70.63	143	3e-65	221	1..429	173..315	1589	316
TRINITY_DN42450_c0_g1_i1	sp|Q6A051|ATRN1_MOUSE	35.15	330	9e-48	177	891..1	182..504	934	1378
TRINITY_DN42459_c0_g1_i1	sp|Q14643|ITPR1_HUMAN	55.31	772	0	820	62..2320	1733..2477	2320	2758
TRINITY_DN42432_c0_g1_i1	sp|Q99JR5|TINAL_MOUSE	47.34	357	1e-108	336	27..1031	119..459	1362	466
TRINITY_DN42411_c0_g1_i1	sp|Q8IVG5|SAM9L_HUMAN	27.56	312	1e-23	106	918..22	224..521	926	1584
TRINITY_DN42433_c0_g1_i3	sp|Q28FN6|OTX2_XENTR	40.65	310	9e-50	177	380..1228	9..261	1381	289
TRINITY_DN42472_c0_g1_i1	sp|Q2T9S7|FBX7_BOVIN	32.16	255	8e-28	117	1007..258	198..449	1007	522
TRINITY_DN42419_c0_g1_i1	sp|Q9VWH4|IDH3A_DROME	73.29	337	0	532	132..1142	41..377	1254	377
TRINITY_DN42417_c0_g1_i1	sp|Q28717|PTPA_RABIT	62.22	270	7e-125	369	1..810	49..318	1105	323
TRINITY_DN42460_c0_g1_i2	sp|Q01484|ANK2_HUMAN	67.54	761	0	1060	177..2459	23..781	2461	3957
TRINITY_DN42464_c1_g1_i1	sp|Q9H6X4|TM134_HUMAN	42.5	120	4e-13	70.1	653..297	74..193	931	195
TRINITY_DN42408_c0_g1_i1	sp|Q9H147|TDIF1_HUMAN	42.15	242	1e-42	163	714..1	60..281	2627	329
TRINITY_DN42488_c0_g1_i2	sp|Q9HAD4|WDR41_HUMAN	37.58	149	2e-30	120	502..65	17..165	649	459
TRINITY_DN11189_c0_g1_i1	sp|Q01635|LAMB1_CHICK	66.49	185	4e-84	257	555..1	52..235	555	303
TRINITY_DN11135_c0_g1_i1	sp|Q5RA50|F124A_PONAB	44.74	114	6e-30	116	356..24	165..277	359	546
TRINITY_DN11147_c0_g1_i1	sp|Q5M9N4|PIGH_MOUSE	39.52	124	1e-18	82.8	365..6	53..176	418	188
TRINITY_DN18299_c0_g1_i1	sp|Q5EA19|ARL15_BOVIN	48.86	176	8e-57	186	33..560	15..190	717	202
TRINITY_DN18274_c0_g1_i1	sp|Q5PPN7|CCD51_RAT	34.65	254	6e-37	144	305..1030	86..337	1266	410
TRINITY_DN18227_c0_g1_i2	sp|Q4VRI5|PA21_OXYSC	35.77	137	3e-20	86.3	425..45	6..141	429	154
TRINITY_DN86507_c0_g1_i1	sp|P03911|NU4M_MOUSE	88.3	188	1e-103	312	1..564	270..457	564	459
TRINITY_DN24827_c0_g1_i1	sp|Q4R4T8|LGMN_MACFA	59.39	261	3e-105	322	232..1014	28..285	1016	433
TRINITY_DN24891_c0_g1_i1	sp|Q6UB98|ANR12_HUMAN	54.42	147	1e-44	166	731..297	1915..2061	731	2062
TRINITY_DN24892_c0_g2_i1	sp|Q811Q9|PCY1B_MOUSE	50.45	337	6e-113	342	159..1154	4..321	1244	369
TRINITY_DN46733_c0_g2_i1	sp|Q80U95|UBE3C_MOUSE	33.33	429	7e-67	238	294..1535	256..662	1537	1083
TRINITY_DN46753_c1_g1_i2	sp|Q566B2|PBURS_BOMMO	29.08	141	1e-08	58.5	489..899	2..132	2052	137
TRINITY_DN46712_c1_g1_i1	sp|P28661|SEPT4_MOUSE	62.86	280	2e-123	370	2..814	198..477	1024	478
TRINITY_DN46789_c0_g1_i1	sp|Q9UH92|MLX_HUMAN	67.15	207	2e-84	267	1128..520	94..293	1332	298
TRINITY_DN46742_c0_g1_i1	sp|O35075|DSCR3_MOUSE	65.17	201	7e-91	286	4..606	96..296	1517	297
TRINITY_DN46723_c1_g1_i1	sp|Q91YL7|PG2IP_MOUSE	51.09	366	2e-120	373	1331..270	344..698	1335	699
TRINITY_DN46741_c0_g1_i1	sp|Q5ZIP4|XRN2_CHICK	59.93	831	0	984	3..2465	45..843	3100	949
TRINITY_DN46727_c0_g1_i1	sp|O00418|EF2K_HUMAN	61.89	286	1e-116	368	532..1377	81..359	1615	725
TRINITY_DN46762_c2_g1_i1	sp|Q9UBU9|NXF1_HUMAN	39.66	522	1e-118	373	1852..311	119..618	1899	619
TRINITY_DN46700_c0_g1_i2	sp|Q08623|HDHD1_HUMAN	51.97	229	2e-73	238	852..166	1..227	1499	228
TRINITY_DN46735_c0_g1_i1	sp|Q3KRG3|TSR2_DANRE	29.26	188	7e-25	103	961..398	4..181	962	181
TRINITY_DN46709_c0_g1_i2	sp|O02751|CFDP2_BOVIN	42.39	243	1e-61	218	454..1182	245..480	1506	592
TRINITY_DN46749_c0_g1_i1	sp|Q6QM28|SYN_HELPO	78.04	378	0	609	1137..10	1..377	1879	496
TRINITY_DN46725_c0_g1_i2	sp|P28651|CAH8_MOUSE	54.28	269	2e-93	296	608..1414	37..291	1832	291
TRINITY_DN46758_c0_g1_i1	sp|P42696|RBM34_HUMAN	45	260	4e-60	214	328..1104	113..371	2260	430
TRINITY_DN46797_c0_g1_i1	sp|Q8N5H7|SH2D3_HUMAN	34.48	348	7e-58	211	1409..387	522..852	1591	860
TRINITY_DN46710_c0_g1_i1	sp|Q6EV77|FUT8_PANTR	55.8	319	5e-128	391	2..958	255..573	1477	575
TRINITY_DN46732_c1_g1_i1	sp|P63018|HSP7C_RAT	92.35	379	0	735	315..1451	1..379	1452	646
TRINITY_DN46736_c0_g1_i1	sp|Q7YQM4|ATRX_PANTR	54.8	573	0	613	1643..3	1669..2210	1643	2492
TRINITY_DN46770_c0_g2_i1	sp|Q7ZYR8|RSRC2_XENLA	41.67	156	1e-23	106	455..15	192..343	1724	350
TRINITY_DN46775_c0_g1_i1	sp|Q07120|GFI1_RAT	81.44	167	7e-93	299	1669..1169	254..420	1847	423
TRINITY_DN46734_c0_g1_i1	sp|Q5TYV4|SPE39_DANRE	39.49	352	3e-83	276	435..1490	140..482	1919	483
TRINITY_DN46759_c0_g1_i2	sp|P20483|MPIP_DROME	41.23	342	4e-72	239	195..1145	125..461	1154	479
TRINITY_DN46769_c0_g1_i1	sp|Q5E9W3|PYRD_BOVIN	53.64	302	8e-106	320	1..897	11..310	900	395
TRINITY_DN46719_c0_g1_i1	sp|O15266|SHOX_HUMAN	70.64	109	4e-41	156	760..1086	100..205	2084	292
TRINITY_DN46794_c0_g1_i1	sp|Q3UHX0|NOL8_MOUSE	42.56	242	1e-50	189	1072..368	8..248	1274	1147
TRINITY_DN46793_c0_g1_i2	sp|Q9NZJ6|COQ3_HUMAN	51.79	251	3e-82	267	1205..453	88..336	1637	369
TRINITY_DN46795_c0_g1_i1	sp|Q9Y3C4|TPRKB_HUMAN	35.43	175	2e-32	125	31..543	2..175	1300	175
TRINITY_DN31483_c0_g1_i1	sp|Q64560|TPP2_RAT	45.16	434	4e-129	410	64..1365	528..960	1366	1249
TRINITY_DN31414_c0_g1_i1	sp|Q6IRU7|CEP78_MOUSE	37.61	343	2e-47	175	1019..18	260..564	1021	790
TRINITY_DN31488_c0_g1_i1	sp|Q9Y2H1|ST38L_HUMAN	73.16	354	0	552	1349..294	121..464	1350	464
TRINITY_DN31428_c0_g1_i1	sp|Q6NWX7|NTM1A_DANRE	51.9	210	4e-72	225	49..678	7..212	679	223
TRINITY_DN31428_c0_g3_i1	sp|Q4KL94|NT1AA_XENLA	51.89	212	2e-72	226	43..675	2..212	679	224
TRINITY_DN31480_c0_g1_i1	sp|O43390|HNRPR_HUMAN	56.84	431	1e-156	480	116..1384	6..435	2613	633
TRINITY_DN31478_c0_g1_i1	sp|Q28GD9|RNH2B_XENTR	40.94	171	6e-29	115	12..521	139..302	673	306
TRINITY_DN31475_c0_g2_i1	sp|A8WIP6|CDK20_DANRE	74.64	343	0	541	45..1073	1..340	1482	344
TRINITY_DN31492_c0_g1_i1	sp|P38565|MUCB1_XENLA	41.33	75	5e-06	47	235..20	2..76	241	398
TRINITY_DN86505_c0_g1_i1	sp|Q3ZAV0|CCD60_RAT	46	50	1e-07	52.4	288..145	491..540	290	542
TRINITY_DN72606_c0_g1_i1	sp|Q9WTV5|PSMD9_RAT	49.33	75	2e-19	84.3	2..226	147..221	339	222
TRINITY_DN72628_c0_g1_i1	sp|P79345|NPC2_BOVIN	35.86	145	3e-27	105	27..452	3..147	530	149
TRINITY_DN72659_c0_g1_i1	sp|Q80TL0|PPM1E_MOUSE	100	83	7e-52	177	2..250	492..574	252	749
TRINITY_DN97879_c0_g1_i1	sp|P34257|TC3A_CAEEL	42.19	64	3e-06	46.6	188..3	248..311	202	329
TRINITY_DN6581_c0_g1_i1	sp|P37397|CNN3_RAT	40.15	269	5e-45	162	804..7	5..259	997	330
TRINITY_DN6587_c0_g1_i1	sp|P04646|RL35A_RAT	75.45	110	4e-53	169	47..376	2..110	412	110
TRINITY_DN6548_c0_g1_i1	sp|Q5W9T5|OPR_OCTVU	41.75	206	2e-37	140	6..617	194..386	647	419
TRINITY_DN6583_c0_g1_i1	sp|Q24537|HMG2_DROME	58.66	179	3e-66	217	224..742	170..348	786	393
TRINITY_DN6560_c0_g1_i1	sp|Q6DIH3|MCM2_XENTR	82.39	352	0	600	1046..3	415..762	1048	884
TRINITY_DN6568_c0_g1_i1	sp|Q9LW12|LEA29_ARATH	43.21	81	2e-09	56.2	297..55	111..191	309	225
TRINITY_DN6567_c0_g1_i1	sp|Q3U3R4|LMF1_MOUSE	53.21	577	0	630	311..2017	12..574	2027	574
TRINITY_DN6505_c0_g2_i1	sp|Q8IXU6|S35F2_HUMAN	45.49	233	1e-69	228	982..284	109..340	993	374
TRINITY_DN6509_c0_g1_i1	sp|Q0R4F1|PIF1_XENLA	71.43	189	3e-95	296	568..2	204..392	572	635
TRINITY_DN6551_c0_g4_i1	sp|Q9YI98|OAZ1_DANRE	58.97	78	2e-21	92.4	565..335	138..213	567	214
TRINITY_DN6582_c0_g2_i1	sp|O57592|RL7A_TAKRU	76.49	251	2e-143	411	802..50	16..266	897	266
TRINITY_DN6594_c0_g1_i1	sp|Q2YDF6|RT35_BOVIN	55.49	164	1e-59	195	494..3	56..215	547	325
TRINITY_DN6574_c0_g1_i1	sp|A8JR14|APLF_DROME	35.62	73	1e-08	54.7	343..125	128..184	347	255
TRINITY_DN30756_c0_g1_i1	sp|O42222|GDF8_DANRE	34.34	364	3e-59	207	12..1052	20..374	1780	374
TRINITY_DN30752_c0_g1_i1	sp|Q13873|BMPR2_HUMAN	49.08	326	3e-109	360	1960..983	201..519	1960	1038
TRINITY_DN30705_c0_g1_i1	sp|A1A4J6|ATP9B_BOVIN	72.66	695	0	1063	2040..1	402..1096	2042	1136
TRINITY_DN30784_c0_g1_i1	sp|Q9UK97|FBX9_HUMAN	47.08	240	7e-65	229	2400..1699	210..447	2401	447
TRINITY_DN30787_c0_g1_i2	sp|Q6GPA7|HDAC8_XENLA	52.44	328	7e-128	383	1508..525	3..324	1597	325
TRINITY_DN30760_c0_g1_i1	sp|Q802V6|ABH2A_DANRE	44.25	226	5e-59	203	5..682	187..411	1124	432
TRINITY_DN30782_c0_g2_i1	sp|P04800|CP3A1_RAT	41.11	343	6e-83	269	1251..235	139..480	1251	504
TRINITY_DN30706_c0_g1_i1	sp|Q9D7B6|ACAD8_MOUSE	70.61	262	3e-130	383	786..1	21..280	831	413
TRINITY_DN30779_c0_g1_i1	sp|Q575T0|CYGB1_ORYLA	30.67	163	1e-14	73.2	106..573	6..161	793	177
TRINITY_DN30765_c0_g1_i1	sp|O95876|FRITZ_HUMAN	43.09	304	5e-65	224	23..907	463..746	1058	746
TRINITY_DN30704_c0_g1_i2	sp|P13826|CSP_PLAVS	44.19	86	5e-11	61.2	258..1	68..153	258	343
TRINITY_DN30741_c0_g3_i1	sp|Q9Y5B6|PAXB1_HUMAN	44.24	538	6e-151	463	4..1587	375..908	1690	917
TRINITY_DN30735_c0_g1_i1	sp|O54990|PROM1_MOUSE	22.79	351	5e-23	105	1..1023	488..832	1253	867
TRINITY_DN81914_c0_g1_i1	sp|Q43270|PLDA1_MAIZE	92.24	116	9e-70	228	349..2	407..522	351	812
TRINITY_DN82758_c0_g1_i1	sp|Q9LVJ1|SBT14_ARATH	68.18	88	4e-30	117	3..263	186..273	268	777
TRINITY_DN64846_c0_g1_i1	sp|A8MT70|ZBBX_HUMAN	53.19	47	4e-11	61.6	17..157	131..177	205	800
TRINITY_DN64892_c0_g1_i1	sp|Q03157|APLP1_MOUSE	100	82	1e-47	164	2..247	520..601	249	653
TRINITY_DN64849_c0_g1_i1	sp|Q5ZHX6|S41A2_CHICK	57.38	122	1e-40	146	3..368	452..573	392	573
TRINITY_DN37971_c0_g1_i1	sp|Q7QGX9|MED18_ANOGA	56.72	134	2e-46	157	148..549	18..149	549	211
TRINITY_DN37946_c0_g1_i1	sp|Q5PRC1|LHFP_DANRE	45.26	95	5e-20	89.4	440..718	4..92	729	200
TRINITY_DN37912_c0_g1_i1	sp|B4LMQ3|FBSP1_DROVI	81.29	171	8e-99	303	1352..840	82..252	1353	252
TRINITY_DN37987_c0_g1_i2	sp|Q7Z2Z2|EFL1_HUMAN	59.07	430	7e-167	509	265..1536	1..418	1542	1120
TRINITY_DN37905_c1_g1_i1	sp|Q9VH90|TRBID_DROME	62.77	274	9e-109	347	3..809	512..778	1507	778
TRINITY_DN37969_c0_g1_i1	sp|O95562|SFT2B_HUMAN	63.64	77	5e-24	100	1..231	83..159	1058	160
TRINITY_DN37923_c0_g1_i2	sp|Q6ZUT9|DEN5B_HUMAN	50.08	623	0	630	13..1830	696..1274	2086	1274
TRINITY_DN37919_c0_g1_i1	sp|Q5RID7|SNX17_DANRE	47.72	482	3e-159	469	10..1419	1..473	1566	473
TRINITY_DN37921_c0_g1_i2	sp|Q7KNF2|PABP2_DROME	56.14	228	9e-73	234	1060..383	1..224	1267	224
TRINITY_DN88006_c0_g1_i1	sp|Q5ZJX5|TLDC1_CHICK	50.94	212	1e-64	219	1137..502	269..464	1139	468
TRINITY_DN88057_c0_g1_i1	sp|Q86TZ1|TTC6_HUMAN	42.74	124	6e-28	110	1..372	362..485	374	520
TRINITY_DN5308_c0_g1_i1	sp|Q9D3V1|IQCD_MOUSE	47.19	89	7e-17	78.6	14..280	331..419	283	458
TRINITY_DN5393_c0_g1_i1	sp|P07942|LAMB1_HUMAN	49.14	696	0	681	2055..1	307..999	2056	1786
TRINITY_DN5381_c0_g1_i1	sp|Q0VGM9|RTEL1_MOUSE	45.57	327	4e-96	314	975..1	317..637	978	1203
TRINITY_DN11209_c0_g1_i1	sp|Q96QZ7|MAGI1_HUMAN	37.05	502	5e-75	267	501..1793	839..1325	1901	1491
TRINITY_DN28545_c0_g1_i1	sp|Q5RED7|AGK_PONAB	38.21	424	2e-88	285	309..1565	6..410	1667	422
TRINITY_DN28576_c1_g1_i1	sp|Q8CHS8|VP37A_MOUSE	27.91	301	8e-28	114	794..6	45..331	815	397
TRINITY_DN28543_c0_g1_i1	sp|O42329|GNRR2_CLAGA	33.02	315	1e-48	174	175..1107	37..321	1107	379
TRINITY_DN28589_c0_g1_i1	sp|P13360|GLAS_DROME	81.7	153	5e-83	271	427..885	419..571	1106	604
TRINITY_DN28567_c0_g1_i1	sp|P19404|NDUV2_HUMAN	68.67	233	3e-110	328	82..774	23..249	1030	249
TRINITY_DN28506_c0_g1_i3	sp|Q8BKE9|IFT74_MOUSE	54.01	337	4e-101	317	9..1013	89..425	1015	600
TRINITY_DN28565_c0_g1_i3	sp|P29074|PTN4_HUMAN	56.86	299	6e-113	354	886..17	83..381	890	926
TRINITY_DN28501_c0_g2_i2	sp|A7SBN6|ZGPAT_NEMVE	37.56	205	9e-39	144	3..599	114..316	599	508
TRINITY_DN28539_c0_g2_i1	sp|P45961|CEX2_CAEEL	30.27	185	1e-23	99	10..555	10..188	735	189
TRINITY_DN28524_c0_g3_i1	sp|Q9JLI7|SPAG6_MOUSE	83.19	232	1e-136	402	778..83	225..456	833	507
TRINITY_DN28570_c1_g1_i1	sp|Q16594|TAF9_HUMAN	60.39	154	3e-64	207	721..260	10..163	732	264
TRINITY_DN28550_c0_g1_i1	sp|Q8NEG5|ZSWM2_HUMAN	44.13	349	4e-91	291	1..1041	23..353	1042	633
TRINITY_DN28578_c0_g1_i1	sp|O15321|TM9S1_HUMAN	71.13	336	7e-169	493	1..993	271..606	1217	606
TRINITY_DN17440_c0_g1_i1	sp|Q5R9F5|S38A7_PONAB	45.15	237	3e-66	218	2..706	67..303	721	462
TRINITY_DN17408_c0_g2_i1	sp|Q9VAI0|GNA1_DROME	48.77	162	4e-45	156	254..736	6..166	736	219
TRINITY_DN17463_c0_g1_i1	sp|Q6MGA9|BRD2_RAT	49.14	350	6e-86	283	1..1038	125..449	1144	798
TRINITY_DN17445_c0_g1_i1	sp|Q6DC64|MET16_DANRE	53.36	253	8e-92	285	761..6	1..250	791	471
TRINITY_DN17464_c0_g2_i1	sp|B1AZ99|OTUD3_MOUSE	49.05	210	7e-61	206	620..9	20..227	1004	396
TRINITY_DN17429_c0_g1_i1	sp|Q5R630|NECP1_PONAB	48.94	188	1e-43	153	1..537	96..275	609	275
TRINITY_DN17491_c0_g1_i1	sp|P35054|TGBR3_PIG	28.61	395	5e-22	102	23..1135	450..810	1301	848
TRINITY_DN17402_c0_g1_i1	sp|Q9CQJ1|HIG2A_MOUSE	44.44	72	8e-15	71.6	384..169	26..97	594	106
TRINITY_DN17439_c0_g1_i1	sp|Q9NQP4|PFD4_HUMAN	50	122	8e-35	127	50..415	12..133	809	134
TRINITY_DN17420_c0_g3_i1	sp|Q1JQA3|AP3S2_BOVIN	81.2	133	1e-75	229	421..23	51..183	422	193
TRINITY_DN17479_c0_g1_i1	sp|Q5RGV1|IMDH3_DANRE	73.14	283	1e-149	436	849..1	61..343	849	514
TRINITY_DN17471_c0_g1_i1	sp|Q2KJG8|BCKD_BOVIN	62.62	321	3e-139	409	1084..125	94..412	1085	412
TRINITY_DN75188_c0_g1_i1	sp|Q9A9H3|GDPPS_CAUCR	32.65	147	9e-12	69.7	1013..582	62..207	1112	371
TRINITY_DN75143_c0_g1_i1	sp|P69527|AMPO_RAT	36.56	186	2e-28	116	1..552	625..803	552	816
TRINITY_DN75103_c0_g1_i1	sp|Q6NTT6|MUL1_XENLA	28.29	152	1e-09	62	378..824	18..167	860	353
TRINITY_DN75198_c0_g1_i1	sp|Q9D8X1|CUTC_MOUSE	68.42	76	1e-31	117	233..6	27..102	336	272
TRINITY_DN75193_c0_g1_i1	sp|Q8IVF4|DYH10_HUMAN	81	458	0	795	2..1375	1547..2004	1377	4471
TRINITY_DN75138_c1_g1_i1	sp|Q98TR7|RS16_HETFO	86.99	146	8e-89	264	101..538	1..146	602	146
TRINITY_DN75160_c0_g1_i1	sp|Q13423|NNTM_HUMAN	72.13	610	0	899	2453..624	479..1086	2471	1086
TRINITY_DN75109_c0_g1_i1	sp|P03899|NU3M_MOUSE	90.62	96	2e-54	171	288..1	18..113	290	115
TRINITY_DN64734_c0_g1_i1	sp|Q09139|FABP7_BOVIN	88.18	110	5e-67	204	13..342	1..110	342	132
TRINITY_DN51166_c0_g1_i1	sp|Q9D9P2|CC103_MOUSE	38.61	202	5e-36	134	121..717	4..198	834	237
TRINITY_DN51144_c0_g1_i1	sp|Q92539|LPIN2_HUMAN	59.44	180	1e-68	229	535..2	654..833	537	896
TRINITY_DN74907_c0_g1_i1	sp|O64654|TRL11_ARATH	90.48	84	1e-51	169	4..255	135..218	255	275
TRINITY_DN61821_c0_g1_i1	sp|Q9UQC9|CLCA2_HUMAN	26.47	204	3e-15	78.6	65..661	401..595	662	943
TRINITY_DN61885_c0_g1_i1	sp|Q9CQQ8|LSM7_MOUSE	84.72	72	8e-38	127	5..220	17..88	221	103
TRINITY_DN61848_c0_g1_i1	sp|O89033|CDC6_MOUSE	55.88	102	2e-26	106	1..297	377..475	297	562
TRINITY_DN61879_c0_g1_i1	sp|Q8CJ96|RASF8_MOUSE	47.62	105	1e-26	105	350..36	3..98	350	419
TRINITY_DN61863_c0_g1_i1	sp|Q0G9L5|NDHK_LIRTU	92.35	170	9e-116	335	2..511	56..225	552	225
TRINITY_DN9954_c0_g1_i1	sp|Q2VPU4|MLXIP_MOUSE	42.81	327	3e-69	242	1192..257	77..370	1366	917
TRINITY_DN9981_c0_g1_i1	sp|Q80TA9|EPG5_MOUSE	42.12	349	9e-81	275	1018..2	538..874	1023	2572
TRINITY_DN9939_c0_g1_i1	sp|Q9UDY2|ZO2_HUMAN	57.02	121	1e-37	142	379..17	712..832	434	1190
TRINITY_DN9961_c0_g1_i1	sp|Q9T0F4|IAN13_ARATH	35.89	209	6e-30	124	103..723	20..218	1597	336
TRINITY_DN9986_c0_g1_i1	sp|P0C6R2|ARMC2_BOVIN	45.8	262	4e-65	227	6..791	607..864	1171	865
TRINITY_DN9985_c0_g1_i1	sp|A7SG73|NADC_NEMVE	61.7	235	8e-100	302	713..9	7..241	953	289
TRINITY_DN9993_c0_g1_i1	sp|Q14159|SPIDR_HUMAN	31.16	199	4e-15	79.7	184..744	694..888	927	915
TRINITY_DN9959_c0_g2_i1	sp|Q865V0|CEP57_BOVIN	34.32	236	4e-31	127	372..1058	33..254	1174	499
TRINITY_DN84336_c0_g1_i1	sp|P35992|PTP10_DROME	57.18	341	7e-117	387	1760..780	1273..1611	1762	1990
TRINITY_DN84306_c0_g1_i1	sp|O88845|AKA10_MOUSE	39.86	414	2e-92	304	1695..505	251..646	1731	662
TRINITY_DN84348_c0_g1_i1	sp|Q8CDU5|EFHB_MOUSE	40.98	266	1e-62	216	780..1	561..824	782	853
TRINITY_DN84340_c0_g1_i1	sp|Q9UKK3|PARP4_HUMAN	40.33	419	5e-95	318	1236..4	705..1119	1237	1724
TRINITY_DN84322_c0_g1_i1	sp|Q5ZIN1|NUDC_CHICK	59.16	333	8e-131	395	217..1200	13..341	1915	341
TRINITY_DN84375_c0_g1_i1	sp|Q9XWZ2|ACD11_CAEEL	51.02	245	4e-79	256	726..1	23..266	729	617
TRINITY_DN84323_c0_g1_i1	sp|Q14094|CCNI_HUMAN	35.88	354	2e-65	221	1124..219	3..352	1376	377
TRINITY_DN84392_c0_g1_i1	sp|P25697|KPPR_ARATH	64.71	119	2e-44	155	98..454	1..111	456	395
TRINITY_DN84377_c0_g1_i1	sp|P50882|RL9_DROME	70.37	135	2e-60	197	888..487	53..187	888	190
TRINITY_DN89162_c0_g1_i1	sp|Q8K2Z4|CND1_MOUSE	51.11	135	2e-38	144	407..6	1135..1269	409	1392
TRINITY_DN84630_c0_g1_i1	sp|Q8BMS1|ECHA_MOUSE	60.85	189	2e-75	246	567..4	562..750	567	763
TRINITY_DN84656_c0_g1_i1	sp|P35738|ODBB_RAT	75.53	237	1e-131	384	1..711	115..351	713	390
TRINITY_DN84662_c0_g1_i1	sp|Q95LN2|CFA70_MACFA	39.47	413	1e-79	269	1143..1	158..569	1143	1009
TRINITY_DN84626_c0_g1_i1	sp|Q5HYC2|K2026_HUMAN	37.5	200	1e-36	141	6..566	137..335	568	2103
TRINITY_DN47887_c0_g1_i1	sp|O88630|GOSR1_MOUSE	60.18	226	6e-91	283	1..675	32..250	1370	250
TRINITY_DN47855_c0_g1_i1	sp|P23687|PPCE_PIG	65.82	708	0	999	122..2242	1..708	2270	710
TRINITY_DN47851_c0_g1_i2	sp|Q8K337|I5P2_MOUSE	52.2	364	7e-133	411	38..1117	324..686	1122	993
TRINITY_DN47882_c0_g1_i1	sp|Q9QXL7|NDK7_RAT	50	374	1e-128	385	144..1259	25..394	1424	395
TRINITY_DN47804_c0_g1_i2	sp|Q5VUG0|SMBT2_HUMAN	43.85	358	1e-91	311	1071..2138	22..373	2138	894
TRINITY_DN47892_c0_g1_i1	sp|Q6DD21|CBPC1_XENLA	63.93	377	2e-173	523	2..1129	738..1111	1131	1225
TRINITY_DN47877_c0_g2_i2	sp|Q9H0A0|NAT10_HUMAN	59.51	983	0	1159	1..2931	56..1013	3017	1025
TRINITY_DN47880_c0_g2_i2	sp|Q5EA28|CXXC1_BOVIN	41.39	633	2e-152	464	172..1764	19..649	2052	658
TRINITY_DN47873_c0_g2_i1	sp|Q61097|KSR1_MOUSE	36.59	369	6e-52	192	1067..3	332..690	1355	873
TRINITY_DN47816_c1_g3_i1	sp|Q6UXP7|F151B_HUMAN	37.65	170	1e-26	108	528..19	29..193	749	276
TRINITY_DN47869_c0_g1_i1	sp|Q6UGB2|MSMO1_PIG	73.62	163	6e-81	255	2..490	129..290	1060	293
TRINITY_DN47830_c0_g1_i1	sp|Q8N8S7|ENAH_HUMAN	68.46	130	1e-52	197	2262..1876	2..131	2484	591
TRINITY_DN47861_c0_g1_i1	sp|Q99K90|TAB2_MOUSE	31.67	281	9e-24	111	910..86	479..691	2581	693
TRINITY_DN47889_c0_g1_i1	sp|Q9C0H5|RHG39_HUMAN	50.51	297	2e-87	311	2558..3397	633..928	3398	1083
TRINITY_DN47870_c0_g2_i1	sp|Q9EPH0|S26A5_RAT	35.26	675	2e-131	415	82..2067	54..714	2304	744
TRINITY_DN47874_c0_g1_i1	sp|P82929|RT34_BOVIN	37.72	114	1e-12	71.6	203..532	64..170	1702	218
TRINITY_DN47811_c0_g1_i4	sp|Q8C1A5|THOP1_MOUSE	64.98	654	0	895	14..1975	24..677	3654	687
TRINITY_DN47884_c0_g1_i1	sp|O15320|CTGE5_HUMAN	34.32	169	2e-21	100	2..508	326..494	1371	804
TRINITY_DN47899_c0_g1_i1	sp|Q9D3E6|STAG1_MOUSE	51.39	936	0	917	2756..54	219..1146	2758	1258
TRINITY_DN47803_c0_g1_i2	sp|Q7M3Y3|TNNI_CHLNI	73.55	121	1e-41	157	1416..1060	158..277	2171	292
TRINITY_DN47819_c0_g1_i1	sp|Q9W3Y4|GA2PE_DROME	48.93	327	4e-87	290	1202..423	10..335	1204	977
TRINITY_DN42371_c0_g1_i1	sp|Q92564|DCNL4_HUMAN	62.79	258	3e-108	323	53..799	35..290	934	292
TRINITY_DN42312_c0_g1_i1	sp|Q32KQ2|WDR53_BOVIN	35.38	359	7e-62	213	117..1127	3..355	1568	358
TRINITY_DN42300_c0_g1_i1	sp|Q8IN94|OSA_DROME	50.59	340	4e-98	332	1177..158	2165..2504	1538	2716
TRINITY_DN42394_c0_g1_i2	sp|Q3SZJ4|PTGR1_BOVIN	42.26	336	7e-75	243	223..1161	12..328	1238	329
TRINITY_DN42311_c0_g1_i1	sp|P59326|YTHD1_MOUSE	41.6	613	2e-118	371	1763..18	1..543	1948	559
TRINITY_DN42309_c0_g2_i1	sp|Q5R6U3|FDFT_PONAB	63.2	231	5e-103	314	194..886	1..231	886	417
TRINITY_DN42390_c0_g1_i1	sp|Q9D287|SPF27_MOUSE	62.96	216	3e-89	273	2..649	9..224	1004	225
TRINITY_DN42381_c0_g1_i1	sp|Q6A4L1|S12A8_XENLA	52.94	255	7e-79	262	750..1	18..272	1117	721
TRINITY_DN42356_c0_g2_i4	sp|O60308|CE104_HUMAN	50.13	397	2e-112	357	104..1240	1..385	1277	925
TRINITY_DN42332_c0_g2_i2	sp|Q2TAD9|CYR1B_XENLA	55.04	347	4e-136	403	3..1037	27..365	1343	365
TRINITY_DN42360_c0_g1_i1	sp|Q3U0L2|AN33B_MOUSE	41.55	207	4e-37	148	1474..899	39..242	1891	486
TRINITY_DN42315_c0_g2_i1	sp|O60941|DTNB_HUMAN	44.13	315	6e-64	218	3..866	287..589	867	627
TRINITY_DN42340_c0_g1_i1	sp|P62255|UB2G1_RAT	71.69	166	8e-84	257	773..279	1..166	978	170
TRINITY_DN42339_c0_g1_i2	sp|Q02974|KHK_RAT	38.17	317	8e-62	207	54..983	3..297	1166	298
TRINITY_DN42329_c0_g1_i1	sp|Q6PCN3|TTBK1_MOUSE	60.53	228	3e-87	300	1745..1080	132..354	1746	1308
TRINITY_DN42341_c0_g1_i1	sp|Q32NT4|LRC58_XENLA	54.46	314	2e-98	305	989..57	41..350	1248	350
TRINITY_DN42331_c0_g1_i1	sp|Q32N22|TAF1B_XENLA	25.12	410	1e-28	125	1907..774	13..384	2054	582
TRINITY_DN42348_c0_g2_i2	sp|P15650|ACADL_RAT	75	248	1e-136	405	1220..477	181..428	1220	430
TRINITY_DN42348_c0_g3_i1	sp|Q22306|YW12_CAEEL	57.28	103	8e-40	142	3..311	236..338	365	396
TRINITY_DN42389_c0_g1_i1	sp|Q5T2R2|DPS1_HUMAN	63.44	186	7e-74	249	3..560	228..413	1844	415
TRINITY_DN42349_c0_g1_i1	sp|Q5XK94|TIDC1_XENLA	31.61	155	6e-21	94.4	402..863	25..178	1107	256
TRINITY_DN42328_c0_g1_i1	sp|Q8NDN9|RCBT1_HUMAN	60	395	0	525	269..1453	1..395	1455	531
TRINITY_DN42333_c0_g2_i1	sp|Q9Z1N0|ACOX1_CAVPO	55.56	342	5e-131	396	1033..8	1..341	1066	661
TRINITY_DN42330_c0_g1_i1	sp|Q9BT43|RPC7L_HUMAN	41.51	159	6e-13	70.1	932..465	63..212	932	218
TRINITY_DN42321_c0_g1_i1	sp|Q9UPV9|TRAK1_HUMAN	40.05	422	3e-69	242	1342..179	228..632	1343	953
TRINITY_DN42343_c0_g1_i1	sp|Q91X85|FLVC2_MOUSE	48.46	454	1e-143	442	2188..830	80..525	2569	551
TRINITY_DN42305_c0_g1_i1	sp|P43090|HEM0_OPSTA	52.33	558	0	578	1946..375	8..562	2303	582
TRINITY_DN42319_c0_g1_i1	sp|Q9R0I7|YLPM1_MOUSE	56.65	203	3e-66	227	99..665	998..1200	668	1386
TRINITY_DN42318_c0_g1_i1	sp|Q810Q5|NMES1_MOUSE	37.84	74	4e-07	52	460..678	9..80	1099	83
TRINITY_DN29072_c0_g1_i1	sp|Q9D3B1|HACD2_MOUSE	49.79	233	3e-70	224	71..769	30..252	843	254
TRINITY_DN29073_c0_g1_i1	sp|Q65JE7|TDH_BACLD	36.89	225	7e-45	162	65..736	123..346	969	346
TRINITY_DN29094_c0_g1_i1	sp|Q8HXY4|ODBA_MACFA	68.54	213	2e-109	329	48..686	231..443	702	445
TRINITY_DN29087_c0_g1_i1	sp|Q9D8X0|MANBL_MOUSE	51.11	45	5e-06	47.4	18..152	12..56	726	85
TRINITY_DN29006_c0_g1_i1	sp|Q9NRL2|BAZ1A_HUMAN	32.52	615	3e-76	269	1685..3	407..996	1685	1556
TRINITY_DN29000_c0_g1_i1	sp|Q9R0Q9|MPU1_MOUSE	50	224	1e-70	227	2..673	25..247	1050	247
TRINITY_DN29052_c0_g1_i1	sp|F1R4Y7|CEP83_DANRE	29.21	291	7e-33	132	873..4	175..465	875	716
TRINITY_DN75430_c0_g1_i1	sp|Q9Y2G3|AT11B_HUMAN	52.37	422	5e-147	454	1271..6	540..957	1272	1177
TRINITY_DN75475_c0_g1_i1	sp|O96647|RL10_BOMMA	82.99	194	6e-119	344	52..633	1..194	637	219
TRINITY_DN75431_c0_g1_i1	sp|A7MCB7|TMA16_DANRE	44.58	166	5e-39	138	568..74	1..162	613	194
TRINITY_DN75467_c0_g1_i1	sp|Q9D1R9|RL34_MOUSE	64.81	108	3e-39	134	318..1	1..108	396	117
TRINITY_DN75439_c0_g1_i1	sp|P56407|HM09_CAEEL	66.67	75	8e-28	103	18..236	69..143	253	147
TRINITY_DN75403_c0_g1_i1	sp|P10160|IF5A1_RABIT	73.79	145	4e-74	234	273..707	7..151	1195	154
TRINITY_DN75496_c0_g2_i1	sp|P0C8G6|PV21_POMCA	33.51	191	3e-24	105	141..707	30..214	721	565
TRINITY_DN75470_c0_g1_i1	sp|A0MTA1|APEX1_DANRE	68.39	174	4e-79	251	5..526	138..310	1068	310
TRINITY_DN75433_c0_g1_i1	sp|P0C1H5|H2B7_CHICK	87.83	115	2e-65	201	381..37	13..126	389	126
TRINITY_DN29523_c0_g1_i7	sp|C6KSS5|LRR2_PLAF7	42.25	71	1e-08	55.5	222..10	1069..1137	235	2752
TRINITY_DN29530_c0_g1_i1	sp|Q5XJS5|THOC6_DANRE	42.13	178	2e-43	155	195..728	6..180	733	323
TRINITY_DN29506_c0_g1_i1	sp|Q99489|OXDD_HUMAN	37.58	330	3e-71	238	1594..608	4..329	1630	341
TRINITY_DN29569_c0_g1_i1	sp|Q6DFQ5|TMM97_XENTR	47.2	125	8e-30	115	793..422	40..162	793	171
TRINITY_DN29527_c0_g1_i1	sp|O95260|ATE1_HUMAN	41.64	365	3e-78	255	1020..1	2..343	1022	518
TRINITY_DN29513_c0_g1_i1	sp|Q7Z0T3|TEMPT_APLCA	52.5	120	2e-34	122	420..64	1..120	445	125
TRINITY_DN29526_c0_g1_i1	sp|A0LMC1|PHNX_SYNFM	38.79	165	3e-35	129	495..1	65..227	495	277
TRINITY_DN29542_c0_g1_i1	sp|Q8AVQ6|SYF2_XENLA	66.51	212	2e-91	282	82..717	29..240	1228	240
TRINITY_DN29548_c0_g3_i1	sp|Q17241|SGF1_BOMMO	75.34	146	2e-77	240	6..443	100..245	452	349
TRINITY_DN29576_c0_g1_i1	sp|Q66I24|ASSY_DANRE	69.37	395	0	598	1186..2	1..394	1400	414
TRINITY_DN29511_c0_g1_i1	sp|Q3UMM4|CDK10_MOUSE	73.36	259	5e-135	392	32..808	24..282	809	360
TRINITY_DN29587_c0_g1_i1	sp|Q9VEX9|SAP18_DROME	63.58	151	5e-63	199	667..215	1..148	681	150
TRINITY_DN63287_c0_g1_i1	sp|Q92527|ANKR7_HUMAN	39.39	165	3e-29	113	3..488	24..188	494	254
TRINITY_DN68550_c0_g1_i1	sp|Q0IIF6|FAIM1_BOVIN	65.36	179	1e-79	248	946..416	23..201	1056	201
TRINITY_DN68531_c0_g1_i1	sp|Q3T0J1|FBX4_BOVIN	30.73	205	2e-27	112	5..604	180..380	678	387
TRINITY_DN68500_c0_g1_i1	sp|Q9JHY7|BIRC5_RAT	50.56	89	5e-21	90.9	3..269	33..117	750	142
TRINITY_DN68583_c0_g2_i1	sp|Q99JY3|GIMA4_MOUSE	34.64	179	7e-24	100	548..12	31..199	705	219
TRINITY_DN68508_c0_g1_i1	sp|P42839|VNX1_YEAST	31.34	485	2e-66	236	45..1415	454..902	1541	908
TRINITY_DN68586_c0_g2_i1	sp|Q7SXW4|EMC3_DANRE	77.93	222	1e-127	369	36..701	5..226	701	261
TRINITY_DN68554_c0_g1_i1	sp|Q3U2V3|NUD18_MOUSE	47.76	67	6e-15	74.7	202..2	26..92	528	323
TRINITY_DN43064_c0_g2_i1	sp|Q9ULA0|DNPEP_HUMAN	64.74	190	1e-84	268	303..872	11..200	888	475
TRINITY_DN43043_c0_g1_i1	sp|Q62651|ECH1_RAT	58.65	133	1e-44	162	1137..748	195..327	1138	327
TRINITY_DN43099_c0_g1_i1	sp|Q3MI03|OGFD1_BOVIN	50.21	241	1e-70	231	724..5	104..343	724	542
TRINITY_DN43044_c0_g1_i1	sp|P30352|SRSF2_CHICK	75.23	109	4e-48	172	125..445	3..111	1612	221
TRINITY_DN43069_c0_g1_i2	sp|Q6P026|BAF_DANRE	73.33	90	2e-43	149	93..362	1..90	841	90
TRINITY_DN43063_c0_g1_i1	sp|Q7TPD0|INT3_MOUSE	55.52	353	3e-118	373	2..1048	341..691	1050	1041
TRINITY_DN43000_c0_g11_i1	sp|Q0III3|DC1I2_BOVIN	63.49	441	0	605	1914..592	170..607	2016	612
TRINITY_DN43051_c0_g1_i2	sp|P98060|NAS35_CAEEL	36.99	419	7e-75	264	2819..1590	97..502	3217	592
TRINITY_DN43078_c0_g2_i1	sp|Q8BG81|PDIP3_MOUSE	42.99	107	4e-17	87.4	1015..1314	243..348	1491	420
TRINITY_DN43074_c3_g2_i1	sp|Q60969|STYX_MOUSE	65.87	167	2e-70	228	1198..698	21..187	1246	223
TRINITY_DN43081_c1_g1_i1	sp|Q9VC61|CRERF_DROME	60.34	116	2e-33	136	35..373	626..740	1188	755
TRINITY_DN43061_c0_g1_i1	sp|Q9HA77|SYCM_HUMAN	50.56	356	1e-119	363	3..1058	62..416	1058	564
TRINITY_DN43033_c0_g1_i1	sp|Q3T168|CYBP_BOVIN	38.33	227	6e-34	132	1396..761	5..227	1607	230
TRINITY_DN43032_c0_g1_i1	sp|O43315|AQP9_HUMAN	45.24	252	6e-71	229	188..931	24..274	1030	295
TRINITY_DN43072_c0_g1_i1	sp|Q3U487|HECD3_MOUSE	55.42	323	2e-115	363	3..956	536..855	1241	861
TRINITY_DN43079_c0_g2_i2	sp|Q8N2C7|UNC80_HUMAN	45.3	585	7e-162	519	1735..8	2037..2618	1736	3258
TRINITY_DN43018_c0_g1_i1	sp|Q68EK7|RAB4B_DANRE	85.92	213	5e-130	382	230..868	1..213	1378	213
TRINITY_DN43005_c0_g1_i1	sp|Q3MII6|TBC25_HUMAN	49.85	333	5e-105	345	2446..1466	120..446	2446	688
TRINITY_DN43052_c0_g1_i1	sp|Q5ZLT0|XPO7_CHICK	74.43	829	0	1287	2478..1	1..821	2483	1087
TRINITY_DN43014_c0_g1_i2	sp|Q9U6M0|ECSIT_DROME	42.73	330	5e-87	281	1318..347	53..377	1588	409
TRINITY_DN43016_c0_g2_i7	sp|B4MM23|SHEP_DROWI	66.49	185	5e-76	252	139..693	217..401	1190	581
TRINITY_DN95809_c0_g1_i1	sp|Q6NZI6|ORAI2_XENLA	45.14	144	2e-40	142	1..375	114..257	444	257
TRINITY_DN38451_c0_g5_i1	sp|P07712|AGN5_APLCA	40	85	1e-12	65.9	66..293	27..111	691	112
TRINITY_DN38457_c0_g1_i3	sp|Q8NCR3|CK065_HUMAN	54.81	135	1e-44	160	416..12	14..144	928	313
TRINITY_DN38409_c0_g1_i1	sp|B3DJT0|SART3_DANRE	40.86	695	6e-172	526	191..2215	58..751	2220	951
TRINITY_DN38447_c0_g1_i1	sp|Q13427|PPIG_HUMAN	66.29	178	4e-85	278	957..424	1..178	993	754
TRINITY_DN38416_c0_g1_i1	sp|O88480|CABIN_RAT	41.72	616	2e-134	439	1790..3	663..1270	1797	2182
TRINITY_DN38411_c0_g1_i1	sp|Q28G67|F206A_XENTR	44.72	161	9e-42	149	357..827	12..172	951	183
TRINITY_DN38463_c0_g1_i1	sp|Q9Y219|JAG2_HUMAN	54.05	420	1e-147	457	1196..3	21..439	1234	1238
TRINITY_DN38488_c0_g1_i1	sp|Q9BZH6|WDR11_HUMAN	46.88	448	4e-124	395	1332..1	797..1211	1344	1224
TRINITY_DN38471_c0_g1_i1	sp|Q5RF15|TNI3K_PONAB	53.43	408	4e-145	433	1220..3	35..430	1222	618
TRINITY_DN38480_c0_g1_i1	sp|P11845|IPP2_RABIT	39.08	174	9e-24	103	6..458	4..162	1681	205
TRINITY_DN38453_c0_g2_i1	sp|Q5SZI1|LRAD2_HUMAN	29.84	191	3e-09	62	591..1112	35..214	2132	272
TRINITY_DN38429_c0_g1_i2	sp|P61210|ARF1_LOCMI	93.26	178	2e-120	350	741..208	1..178	933	182
TRINITY_DN38490_c0_g1_i1	sp|Q7ZTZ2|RLP24_DANRE	67.9	162	5e-75	233	822..337	1..160	850	161
TRINITY_DN38498_c0_g1_i1	sp|Q8CG46|SMC5_MOUSE	51.44	243	6e-78	265	971..243	858..1099	1159	1101
TRINITY_DN38476_c0_g1_i1	sp|Q7RTN6|STRAA_HUMAN	43.13	364	2e-95	306	1773..724	40..403	1903	431
TRINITY_DN38401_c0_g2_i1	sp|O15357|SHIP2_HUMAN	43.69	396	3e-107	348	1183..2	445..834	1191	1258
TRINITY_DN38405_c0_g1_i2	sp|O43772|MCAT_HUMAN	67.11	301	4e-143	416	69..965	3..301	1136	301
TRINITY_DN38415_c0_g2_i1	sp|Q5BL07|PEX1_MOUSE	56.87	415	2e-148	460	1245..1	635..1049	1246	1284
TRINITY_DN62379_c0_g1_i1	sp|A4Q9F3|TTL10_MOUSE	46.28	242	2e-65	228	689..3	171..410	1349	704
TRINITY_DN62386_c0_g1_i1	sp|Q96AY4|TTC28_HUMAN	65.44	136	8e-51	180	1..408	475..610	413	2481
TRINITY_DN62361_c0_g1_i1	sp|O93327|H2AY_CHICK	72	100	1e-43	152	109..408	1..100	409	372
TRINITY_DN26510_c0_g1_i1	sp|Q5SQM0|EMAL6_MOUSE	63	227	7e-92	301	683..3	1494..1716	684	1958
TRINITY_DN33908_c0_g1_i1	sp|Q9CQW7|APOP1_MOUSE	34.91	169	7e-27	112	448..930	13..181	1597	192
TRINITY_DN33973_c0_g1_i1	sp|Q16891|MIC60_HUMAN	38.43	281	1e-52	196	37..846	475..753	1661	758
TRINITY_DN33952_c0_g1_i1	sp|Q96LD8|SENP8_HUMAN	42.38	210	4e-50	174	1187..561	2..210	1200	212
TRINITY_DN33986_c0_g1_i1	sp|Q9V0D5|MDH_PYRAB	45.88	194	2e-50	174	189..770	14..206	774	362
TRINITY_DN33969_c0_g1_i1	sp|Q712U5|ARP19_RAT	52.07	121	1e-22	98.2	1455..1093	2..111	1679	112
TRINITY_DN33956_c0_g1_i1	sp|Q8TB96|TIP_HUMAN	37.64	611	2e-121	387	1835..66	33..612	2578	612
TRINITY_DN33900_c0_g1_i1	sp|P19438|TNR1A_HUMAN	34.21	114	2e-06	53.5	291..617	62..166	1186	455
TRINITY_DN33933_c0_g1_i2	sp|Q9HB07|MYG1_HUMAN	58.08	167	2e-56	191	317..799	20..186	802	376
TRINITY_DN33978_c0_g1_i1	sp|Q32KV4|DC2L1_BOVIN	51.72	232	2e-80	252	103..783	4..234	785	351
TRINITY_DN33975_c0_g1_i7	sp|Q8BXA1|GOLI4_MOUSE	23.79	206	5e-08	60.1	129..656	13..210	1946	655
TRINITY_DN33907_c0_g1_i1	sp|Q9BE74|LRP12_MACFA	44.56	193	2e-37	150	7..585	207..389	1617	701
TRINITY_DN33967_c0_g1_i1	sp|Q95108|THIOM_BOVIN	51.67	120	1e-36	137	1175..819	54..165	1367	166
TRINITY_DN33923_c0_g1_i1	sp|Q9I7F7|PR2_DROME	32.99	485	5e-56	217	3509..2259	338..785	3510	1337
TRINITY_DN33934_c0_g1_i1	sp|Q16720|AT2B3_HUMAN	66.39	711	0	952	3..2111	431..1125	2640	1220
TRINITY_DN33988_c0_g1_i1	sp|Q7L9B9|EEPD1_HUMAN	43.87	155	3e-38	147	1021..560	394..548	1026	569
TRINITY_DN43824_c0_g1_i1	sp|A0JNW5|UH1BL_HUMAN	38.56	804	8e-179	569	29..2389	1..753	3265	1464
TRINITY_DN43803_c0_g2_i1	sp|B4K8A4|MTNA_DROMO	61.22	361	5e-156	451	102..1163	1..360	1181	362
TRINITY_DN43830_c0_g2_i2	sp|Q5E980|CP20A_BOVIN	32.48	234	4e-37	147	72..761	1..227	1539	462
TRINITY_DN32680_c0_g1_i1	sp|Q5DX34|RPGRH_CAEEL	31.36	287	1e-33	136	5..781	864..1136	926	1386
TRINITY_DN32650_c0_g1_i1	sp|P08962|CD63_HUMAN	41.95	236	3e-61	204	805..101	3..238	1165	238
TRINITY_DN32654_c0_g1_i1	sp|Q86UT8|CCD84_HUMAN	47.62	84	1e-16	82	3..254	234..317	923	332
TRINITY_DN32616_c0_g1_i1	sp|Q8WVT3|TPC12_HUMAN	45.22	272	6e-69	232	2..814	435..706	816	735
TRINITY_DN32694_c0_g1_i1	sp|Q6PCL0|TBX2B_XENLA	63.11	225	4e-92	310	2028..1357	71..293	2403	691
TRINITY_DN32675_c0_g1_i1	sp|Q9WU20|MTHR_MOUSE	65.98	244	1e-113	347	10..741	162..405	742	654
TRINITY_DN32602_c0_g1_i1	sp|Q86X83|COMD2_HUMAN	55.78	199	2e-76	236	121..717	1..199	717	199
TRINITY_DN32621_c0_g1_i1	sp|P69744|TRPV5_MOUSE	29.5	200	3e-09	63.9	1413..820	428..605	1815	723
TRINITY_DN32635_c0_g1_i1	sp|Q23045|EGL13_CAEEL	82.72	81	7e-42	152	80..322	328..408	604	470
TRINITY_DN32635_c2_g1_i1	sp|Q7YRJ7|SOX9_CANLF	95.89	73	1e-43	152	219..1	109..181	220	513
TRINITY_DN32637_c0_g1_i1	sp|Q6DHU1|CLP1L_DANRE	52.6	519	0	572	45..1577	21..536	1800	538
TRINITY_DN32608_c0_g1_i1	sp|C1BY64|NCBP2_ESOLU	80.71	140	6e-78	242	489..908	14..153	1009	155
TRINITY_DN32685_c0_g1_i1	sp|Q28DN4|WASH1_XENTR	52.17	253	4e-76	245	746..3	9..257	813	472
TRINITY_DN32687_c0_g1_i1	sp|Q32LM2|SGTA_BOVIN	46.39	166	4e-40	144	492..1	1..162	592	313
TRINITY_DN32632_c0_g1_i1	sp|P82094|TMF1_HUMAN	45.02	311	4e-60	215	2..928	784..1088	1217	1093
TRINITY_DN32677_c0_g2_i1	sp|O95363|SYFM_HUMAN	61.11	360	6e-164	474	1097..24	91..450	1099	451
TRINITY_DN32699_c0_g2_i1	sp|Q9VCX1|RGS_DROME	36.63	404	4e-76	264	1167..10	796..1185	1327	1541
TRINITY_DN19937_c0_g2_i1	sp|Q5XGW6|CHM4B_XENLA	67.7	226	2e-84	259	874..206	1..221	891	222
TRINITY_DN19986_c0_g1_i1	sp|P10356|YEY2_YEAST	27.64	322	4e-22	99.4	851..3	6..321	911	443
TRINITY_DN19954_c0_g1_i1	sp|Q5U209|RNH2A_RAT	53.29	304	1e-104	324	164..1069	1..301	1747	301
TRINITY_DN19994_c0_g1_i1	sp|Q09575|YRD6_CAEEL	45.08	193	1e-49	178	579..1	760..952	579	1268
TRINITY_DN19976_c0_g1_i1	sp|Q504Y2|PKDCC_HUMAN	35.04	137	3e-21	93.2	4..414	356..490	445	493
TRINITY_DN19965_c0_g1_i1	sp|Q05736|PR1_ASPOF	43.75	160	6e-38	136	744..268	1..157	800	158
TRINITY_DN19907_c0_g1_i1	sp|Q9CWQ0|DPH5_MOUSE	66.42	274	3e-135	400	297..1112	1..274	1592	281
TRINITY_DN19934_c0_g1_i1	sp|Q5R7A2|ALG1_PONAB	54.7	234	4e-80	257	941..258	227..460	961	464
TRINITY_DN19992_c0_g1_i2	sp|P38636|ATX1_YEAST	47.54	61	5e-10	57.8	210..389	7..67	679	73
TRINITY_DN4589_c0_g1_i1	sp|Q6DC60|F219A_DANRE	37.98	129	3e-13	69.3	355..5	46..166	719	186
TRINITY_DN4515_c0_g2_i1	sp|Q9SR22|PAE5_ARATH	35.9	273	4e-45	162	13..825	22..286	827	427
TRINITY_DN4543_c0_g1_i1	sp|Q8CJH6|NPAS4_RAT	48.56	208	9e-47	172	279..881	3..195	892	802
TRINITY_DN4561_c0_g1_i1	sp|Q9QXT3|NAT8_RAT	35.65	115	4e-16	78.2	606..262	93..194	696	222
TRINITY_DN70571_c0_g1_i1	sp|Q3KPR5|BIVM_XENLA	61.58	190	4e-84	264	32..601	183..372	609	497
TRINITY_DN43856_c0_g1_i1	sp|Q5F464|LPP_CHICK	60.29	204	2e-82	270	624..13	368..569	1175	604
TRINITY_DN43875_c0_g1_i1	sp|P59750|MERL_PAPAN	59.58	527	0	619	1742..171	72..595	1746	595
TRINITY_DN43800_c0_g1_i1	sp|Q8VEE0|RPE_MOUSE	56.19	226	1e-92	281	893..219	3..228	917	228
TRINITY_DN43865_c0_g2_i1	sp|Q6NTW6|ULA1_XENLA	64.73	241	3e-113	344	723..1	8..248	897	533
TRINITY_DN43818_c0_g1_i1	sp|Q8IGJ0|EFR3_DROME	48.81	295	4e-84	275	867..16	211..495	876	834
TRINITY_DN43887_c0_g1_i1	sp|Q8IV36|HID1_HUMAN	67.52	819	0	1117	215..2644	1..767	2646	788
TRINITY_DN43849_c0_g1_i1	sp|Q14CZ7|FAKD3_HUMAN	24.35	308	3e-15	82.8	12..902	338..634	1562	662
TRINITY_DN43898_c0_g1_i1	sp|Q5RD93|MANEA_PONAB	50.69	361	8e-126	380	1182..109	91..449	1368	462
TRINITY_DN43880_c0_g1_i1	sp|Q9H008|LHPP_HUMAN	60.36	169	2e-69	220	683..177	98..266	683	270
TRINITY_DN43845_c0_g1_i1	sp|Q99L45|IF2B_MOUSE	59.76	333	4e-105	329	1791..847	3..329	1944	331
TRINITY_DN43863_c1_g1_i2	sp|Q61466|SMRD1_MOUSE	67.36	484	0	632	1542..145	42..514	1686	515
TRINITY_DN43866_c0_g1_i2	sp|P11536|E74EB_DROME	80.95	105	1e-53	199	1220..1534	779..883	1640	883
TRINITY_DN32346_c0_g1_i1	sp|Q91F63|463L_IIV6	32.95	88	6e-06	51.2	1039..776	120..203	1093	290
TRINITY_DN32383_c0_g1_i1	sp|Q95JP6|KAD7_MACFA	50.65	306	3e-93	293	2..895	30..335	895	533
TRINITY_DN32370_c0_g1_i1	sp|Q09621|LACT2_CAEEL	32.12	386	1e-54	195	8..1087	86..457	1351	473
TRINITY_DN32385_c0_g2_i1	sp|Q5RAS6|COPT1_PONAB	53.27	107	4e-29	111	508..188	86..190	508	190
TRINITY_DN32358_c0_g1_i1	sp|Q29081|PMVK_PIG	51.85	189	2e-64	207	647..81	4..190	898	192
TRINITY_DN32365_c0_g2_i1	sp|Q9H3F6|BACD3_HUMAN	71.15	253	2e-127	374	184..936	27..277	1026	313
TRINITY_DN32331_c0_g2_i1	sp|Q9UBQ5|EIF3K_HUMAN	61.57	216	1e-95	286	687..40	3..218	709	218
TRINITY_DN32371_c0_g1_i1	sp|B8JK76|SDCG8_DANRE	32.73	275	1e-31	128	8..793	110..383	826	701
TRINITY_DN32300_c0_g1_i1	sp|Q0P3Z2|PTER_DANRE	52.89	346	1e-127	379	246..1277	1..345	1277	349
TRINITY_DN32341_c0_g1_i1	sp|Q7SIB2|CO4A1_BOVIN	64.57	223	8e-105	318	180..848	5..227	1425	229
TRINITY_DN32353_c0_g1_i1	sp|Q9DC61|MPPA_MOUSE	56.49	239	2e-87	276	121..834	40..277	837	524
TRINITY_DN32369_c0_g1_i1	sp|O08856|ELL_MOUSE	40.88	137	4e-28	115	660..277	460..596	676	602
TRINITY_DN32394_c0_g1_i1	sp|Q6GNT9|MEMO1_XENLA	64.71	255	7e-127	372	775..11	1..255	991	297
TRINITY_DN32372_c0_g2_i1	sp|P55809|SCOT1_HUMAN	64.85	404	0	544	239..1444	31..434	1444	520
TRINITY_DN32349_c0_g1_i1	sp|P61078|UB2D3_RAT	86.99	146	3e-89	269	709..272	1..146	877	147
TRINITY_DN10123_c0_g2_i1	sp|Q9H987|SYP2L_HUMAN	45.35	86	2e-15	78.6	226..477	1..86	533	977
TRINITY_DN10121_c0_g1_i1	sp|O95487|SC24B_HUMAN	64.91	456	0	622	1367..6	648..1102	1369	1268
TRINITY_DN10146_c0_g1_i1	sp|Q6GNV7|DIRC2_XENLA	40.79	228	9e-41	153	683..3	10..228	990	456
TRINITY_DN10106_c0_g1_i1	sp|Q920N2|BPL1_MOUSE	56.52	138	5e-51	177	414..1	449..586	414	722
TRINITY_DN10162_c0_g1_i1	sp|Q65Z40|WAPL_MOUSE	43.91	312	1e-70	245	233..1120	544..844	1126	1200
TRINITY_DN10169_c0_g1_i1	sp|Q68EJ0|NB5R4_RAT	40.39	255	2e-53	187	734..6	5..258	869	520
TRINITY_DN10126_c0_g1_i1	sp|Q86YT6|MIB1_HUMAN	70.51	295	2e-139	429	2..829	712..1006	1161	1006
TRINITY_DN13601_c0_g1_i1	sp|Q32PF0|TM201_BOVIN	36.6	153	5e-32	123	25..462	34..186	545	393
TRINITY_DN13604_c0_g1_i1	sp|Q5ZMM3|RHG15_CHICK	37.66	478	1e-87	287	85..1446	21..470	1856	475
TRINITY_DN13647_c0_g1_i1	sp|Q9BZ19|ANR60_HUMAN	40.61	165	8e-34	127	494..6	122..286	496	345
TRINITY_DN13669_c0_g1_i1	sp|Q8K3A9|MEPCE_MOUSE	34.43	456	3e-69	236	3..1172	175..620	1172	666
TRINITY_DN13696_c0_g2_i1	sp|Q96M69|LRGUK_HUMAN	52.2	318	4e-97	313	129..1082	104..421	1082	825
TRINITY_DN13621_c0_g1_i1	sp|Q9DB98|LENG1_MOUSE	64.81	54	7e-10	58.2	260..99	1..54	353	261
TRINITY_DN57170_c0_g1_i1	sp|Q9NZ50|SYUG_BOVIN	57.14	70	4e-17	75.5	1..210	28..97	264	127
TRINITY_DN57148_c0_g1_i1	sp|Q06GM5|IF1C_PIPCE	98.21	56	5e-29	105	275..108	22..77	277	77
TRINITY_DN71516_c0_g1_i1	sp|Q2TAW0|CNDG2_XENLA	39.55	134	2e-24	103	3..404	182..313	406	1156
TRINITY_DN59187_c0_g1_i1	sp|O01670|OAR2_LYMST	58.91	258	3e-88	279	751..2	290..542	762	578
TRINITY_DN59140_c0_g1_i1	sp|P18421|PSB1_RAT	62.84	218	6e-100	300	41..694	23..240	921	240
TRINITY_DN59135_c0_g1_i1	sp|Q802D3|XPO4_DANRE	49.04	363	8e-101	328	1073..6	217..578	1076	1150
TRINITY_DN59124_c0_g2_i1	sp|O08600|NUCG_MOUSE	62.72	228	3e-93	292	893..213	55..279	1561	294
TRINITY_DN59183_c0_g1_i1	sp|Q86VV8|RTTN_HUMAN	39.56	273	1e-47	177	69..887	5..239	930	2226
TRINITY_DN59147_c0_g1_i1	sp|Q6P2Y1|PAF1_XENTR	62.26	371	7e-158	463	122..1219	1..371	1283	520
TRINITY_DN8148_c0_g1_i1	sp|Q96ME1|FXL18_HUMAN	28.9	173	2e-15	80.1	827..327	32..192	857	805
TRINITY_DN8183_c0_g2_i1	sp|Q09388|ACM2_CAEEL	45.68	243	7e-59	212	497..1219	5..240	1641	627
TRINITY_DN8196_c0_g1_i1	sp|Q7Z9I4|YCP6_SCHPO	27.96	279	3e-26	109	861..91	1..253	1047	253
TRINITY_DN8110_c0_g1_i1	sp|Q9ULJ6|ZMIZ1_HUMAN	71.43	217	3e-102	328	916..275	650..864	916	1067
TRINITY_DN8176_c1_g1_i1	sp|P98191|CDS1_MOUSE	61.13	319	7e-137	415	2..958	145..458	1888	461
TRINITY_DN8102_c0_g2_i1	sp|Q9VLJ9|RM51_DROME	38.24	136	2e-18	85.9	728..330	35..169	1105	174
TRINITY_DN8134_c0_g1_i1	sp|Q6NUA7|SIL1_XENLA	36.63	404	1e-73	246	159..1361	16..407	1425	456
TRINITY_DN8195_c0_g1_i1	sp|Q7TT36|AGRA3_MOUSE	36.5	263	3e-41	158	109..882	627..883	887	1310
TRINITY_DN8163_c0_g1_i1	sp|P58158|B3GA3_MOUSE	54.55	187	2e-68	219	77..607	72..258	609	335
TRINITY_DN8174_c0_g2_i1	sp|Q8BMT9|HHAT_MOUSE	35.06	231	3e-36	142	414..1106	210..439	1191	499
TRINITY_DN8140_c0_g2_i1	sp|B0VXE6|CFA69_CALJA	50	426	1e-150	458	1283..6	367..786	1284	941
TRINITY_DN8117_c0_g2_i1	sp|Q96FX7|TRM61_HUMAN	42.16	185	2e-43	152	4..558	129..285	583	289
TRINITY_DN8122_c0_g1_i1	sp|O88554|PARP2_MOUSE	53.12	369	6e-129	390	1095..1	57..418	1301	559
TRINITY_DN40176_c0_g1_i1	sp|A9UMG5|IMPTB_XENTR	45.5	222	1e-55	187	645..1	11..221	807	317
TRINITY_DN40168_c1_g1_i1	sp|Q01105|SET_HUMAN	78.61	201	2e-108	333	1630..1037	35..235	1662	290
TRINITY_DN40156_c0_g1_i2	sp|E9QBI7|OMA1_DANRE	44.5	191	6e-51	178	1..573	259..446	711	478
TRINITY_DN40139_c0_g1_i1	sp|Q8VCS3|XYLK_MOUSE	52.38	315	2e-118	357	1135..194	91..404	1137	409
TRINITY_DN40114_c0_g1_i1	sp|Q295E6|SUV3_DROPS	66.25	400	0	594	1..1200	113..512	1203	762
TRINITY_DN40158_c0_g1_i1	sp|Q8TBK6|ZCH10_HUMAN	52.08	48	3e-10	60.5	61..204	41..88	633	192
TRINITY_DN40142_c2_g1_i1	sp|Q96P65|QRFPR_HUMAN	26.4	394	8e-41	157	281..1372	16..407	1706	431
TRINITY_DN40135_c0_g2_i2	sp|Q5U580|KLD10_XENLA	33	200	8e-25	105	114..698	25..208	715	411
TRINITY_DN40124_c0_g1_i1	sp|Q9DCD0|6PGD_MOUSE	75.24	412	0	638	1..1233	12..423	1233	483
TRINITY_DN40110_c0_g1_i1	sp|Q5F3L1|KS6A5_CHICK	68.18	506	0	711	1505..3	36..540	1507	789
TRINITY_DN40159_c0_g1_i1	sp|Q7SXR3|MAEA_DANRE	54.39	239	1e-80	253	699..1	18..254	700	396
TRINITY_DN40159_c0_g1_i2	sp|Q6GR10|MAEA_XENLA	53.11	241	4e-81	254	723..1	18..254	724	396
TRINITY_DN40181_c0_g1_i1	sp|Q14714|SSPN_HUMAN	32.02	178	4e-10	63.2	313..834	46..221	1142	243
TRINITY_DN40106_c0_g1_i1	sp|A1L2E4|MRM3B_DANRE	36.32	223	2e-32	127	1..657	240..443	802	445
TRINITY_DN40130_c0_g1_i1	sp|Q5R2I8|APCD1_CHICK	38.79	214	2e-38	151	1560..955	291..503	1564	515
TRINITY_DN40128_c0_g3_i4	sp|Q290X1|SWET1_DROPS	34.38	192	9e-28	110	620..51	13..204	636	226
TRINITY_DN40186_c0_g1_i1	sp|Q9CPW7|ZMAT2_MOUSE	69.19	185	1e-70	223	813..262	17..198	813	199
TRINITY_DN40190_c0_g1_i1	sp|Q0EEE2|PTHD3_MOUSE	30.54	645	3e-100	340	2789..879	272..906	2833	906
TRINITY_DN40108_c0_g1_i1	sp|O18373|SPS1_DROME	74.04	208	6e-108	323	625..2	20..225	648	398
TRINITY_DN40163_c0_g1_i1	sp|O60610|DIAP1_HUMAN	54.46	202	2e-69	234	614..9	889..1090	616	1272
TRINITY_DN40195_c0_g1_i1	sp|Q641K5|NUAK1_MOUSE	55.26	342	1e-126	386	116..1132	3..339	1169	658
TRINITY_DN40146_c0_g1_i1	sp|Q8TCS8|PNPT1_HUMAN	57.3	445	0	558	1471..140	324..768	1497	783
TRINITY_DN40177_c0_g1_i2	sp|Q8N6F8|WBS27_HUMAN	31.68	161	3e-18	85.1	279..758	32..189	760	245
TRINITY_DN40153_c0_g1_i1	sp|Q5ZK33|LETM1_CHICK	46.62	474	5e-134	416	1406..3	73..537	1765	752
TRINITY_DN40140_c0_g1_i1	sp|A4QNN3|UBP30_XENTR	39.13	299	3e-54	191	838..2	67..360	1023	519
TRINITY_DN40116_c0_g1_i1	sp|Q3SYU1|NOC2L_BOVIN	53.23	387	1e-152	466	2..1162	292..676	1989	746
TRINITY_DN40112_c0_g1_i1	sp|Q7M2W6|CRYAB_PIG	38.14	118	1e-22	96.7	342..695	45..161	893	175
TRINITY_DN40119_c0_g1_i1	sp|Q5F3I6|TM104_CHICK	51.74	402	9e-135	402	14..1189	102..493	1192	497
TRINITY_DN56114_c0_g1_i1	sp|P0CC10|LRC4B_RAT	100	78	2e-47	164	1..234	121..198	234	709
TRINITY_DN56159_c0_g1_i1	sp|Q16960|DYI3_HELCR	72.22	144	7e-74	237	2..427	228..371	429	597
TRINITY_DN77454_c0_g1_i1	sp|Q61666|HIRA_MOUSE	67.21	183	1e-83	273	71..619	1..182	620	1015
TRINITY_DN77469_c0_g1_i1	sp|Q8K2Y0|RN219_MOUSE	39.44	213	1e-41	154	641..6	22..233	645	722
TRINITY_DN55617_c0_g1_i1	sp|Q1LX59|C2512_DANRE	52.78	108	2e-31	117	329..6	101..208	331	276
TRINITY_DN55634_c0_g1_i1	sp|Q6ZQ12|NINL_MOUSE	40.5	121	7e-08	55.1	125..487	208..315	519	1394
TRINITY_DN55661_c0_g1_i1	sp|B1H283|LEXM_RAT	48.35	91	3e-17	80.1	44..316	6..94	334	402
TRINITY_DN30819_c0_g1_i2	sp|Q9P0J7|KCMF1_HUMAN	56.19	331	1e-115	356	1569..631	1..329	1748	381
TRINITY_DN30834_c0_g1_i1	sp|O14618|CCS_HUMAN	39.36	249	2e-45	165	204..884	14..257	1456	274
TRINITY_DN30858_c0_g1_i1	sp|Q9P2K1|C2D2A_HUMAN	48.74	476	6e-160	501	2..1420	1149..1620	1530	1620
TRINITY_DN30892_c1_g1_i1	sp|Q8IY92|SLX4_HUMAN	32.53	83	4e-07	52.8	48..296	1751..1829	479	1834
TRINITY_DN30802_c0_g1_i1	sp|O94966|UBP19_HUMAN	46.37	578	2e-155	486	3..1709	573..1138	1714	1318
TRINITY_DN30842_c0_g1_i2	sp|Q76LL6|FHOD3_MOUSE	73.64	239	7e-115	387	1534..818	94..332	2353	1578
TRINITY_DN30872_c0_g1_i1	sp|Q9QWV4|MLF1_MOUSE	47.13	174	2e-45	161	978..469	41..211	978	267
TRINITY_DN30866_c0_g1_i1	sp|Q9JIM3|ER6L2_MOUSE	49.47	283	2e-81	278	331..1179	82..360	1189	1537
TRINITY_DN30880_c0_g1_i1	sp|P35604|COPZ1_BOVIN	65.54	177	4e-86	260	577..47	1..177	716	177
TRINITY_DN30869_c0_g1_i1	sp|Q03720|SLO_DROME	64.16	452	0	603	283..1626	24..469	1626	1200
TRINITY_DN30873_c0_g2_i1	sp|A2RUW1|TOLIP_RAT	52.2	182	4e-49	171	951..433	111..273	954	274
TRINITY_DN30840_c0_g1_i1	sp|Q68F60|CUE2B_XENLA	38.73	204	1e-31	127	1046..444	92..269	1749	269
TRINITY_DN32547_c0_g1_i1	sp|Q80WQ4|K1456_MOUSE	55.06	158	4e-57	197	843..370	3..160	1002	447
TRINITY_DN32522_c0_g1_i1	sp|Q6FG11|ANMK_ACIAD	31.94	335	3e-41	152	20..937	1..321	939	376
TRINITY_DN32502_c0_g1_i1	sp|Q14088|RB33A_HUMAN	69.7	132	1e-61	198	256..633	9..138	635	237
TRINITY_DN32582_c0_g1_i1	sp|Q9BZK3|NACP1_HUMAN	65.31	196	4e-76	236	14..601	21..213	720	213
TRINITY_DN32508_c0_g1_i1	sp|Q9CZH7|MXRA7_MOUSE	54.17	48	3e-07	53.5	571..428	129..176	1078	178
TRINITY_DN32566_c0_g1_i1	sp|A4IHD2|ARIP4_XENTR	48.58	459	2e-139	440	1390..56	577..1022	1392	1396
TRINITY_DN32524_c0_g1_i1	sp|Q5ZPJ7|VKT_NAJAT	49.12	57	3e-11	61.6	336..506	25..81	665	81
TRINITY_DN32572_c0_g1_i1	sp|Q3SZ21|RPP30_BOVIN	38.08	281	7e-55	186	76..909	1..258	989	268
TRINITY_DN32591_c0_g1_i1	sp|Q8N5N7|RM50_HUMAN	30.93	97	4e-12	68.9	226..507	58..154	1427	158
TRINITY_DN32532_c0_g2_i1	sp|Q498J9|MBLC1_XENLA	54.62	119	4e-33	121	3..353	104..219	388	233
TRINITY_DN32573_c0_g1_i1	sp|Q6P5P3|TTC9C_RAT	37.28	169	6e-32	123	4..498	7..170	1064	171
TRINITY_DN32510_c0_g1_i1	sp|Q91YJ2|SNX4_MOUSE	56.33	387	5e-150	441	1158..1	55..439	1280	450
TRINITY_DN32584_c0_g1_i2	sp|Q13233|M3K1_HUMAN	57.18	369	2e-126	405	166..1272	1131..1489	1274	1512
TRINITY_DN53314_c0_g1_i1	sp|Q5BK18|NARFL_RAT	66.86	175	3e-86	268	526..2	107..281	558	476
TRINITY_DN53318_c0_g1_i1	sp|Q5YW75|ECTD_NOCFA	25.73	171	4e-12	67.8	502..2	38..204	722	298
TRINITY_DN40401_c0_g1_i1	sp|Q6NRY2|NOL6_XENLA	42.14	337	1e-89	296	1007..3	650..986	1030	1147
TRINITY_DN40484_c0_g1_i2	sp|P31596|EAA2_RAT	58.71	482	0	543	235..1662	43..501	1771	573
TRINITY_DN40486_c0_g1_i1	sp|Q5EAJ7|MVP_STRPU	77.55	695	0	1102	2..2065	127..820	2065	857
TRINITY_DN40456_c0_g1_i1	sp|O88627|S28A2_MOUSE	49.63	401	5e-125	389	1717..539	210..610	1722	660
TRINITY_DN40430_c0_g1_i1	sp|P14708|INVO_PONPY	37.5	104	1e-07	57.8	312..1	173..274	1228	835
TRINITY_DN40421_c0_g1_i1	sp|O09174|AMACR_MOUSE	52.53	375	5e-135	399	3..1109	6..377	1215	381
TRINITY_DN40436_c0_g1_i1	sp|Q502E5|SMIM8_DANRE	43.68	87	3e-18	82	649..389	20..104	726	104
TRINITY_DN40485_c0_g1_i1	sp|Q8IWU6|SULF1_HUMAN	49.19	494	6e-157	482	1533..67	13..478	2013	871
TRINITY_DN40458_c0_g1_i1	sp|P23434|GCSH_HUMAN	52.5	80	2e-17	82.4	905..666	92..171	906	173
TRINITY_DN40426_c0_g1_i1	sp|Q8T112|CBPH_APLCA	53.23	62	5e-11	64.3	271..456	27..86	1532	86
TRINITY_DN40437_c0_g1_i1	sp|Q9BUQ8|DDX23_HUMAN	69.76	549	0	769	3..1634	176..711	1634	820
TRINITY_DN40463_c0_g1_i2	sp|Q14558|KPRA_HUMAN	66.3	359	2e-160	467	233..1303	1..356	1559	356
TRINITY_DN40471_c1_g1_i1	sp|P23588|IF4B_HUMAN	31.96	291	9e-15	81.6	1697..900	328..610	1948	611
TRINITY_DN40412_c0_g1_i1	sp|Q96QE2|MYCT_HUMAN	59.31	349	6e-130	397	1079..33	76..422	1419	648
TRINITY_DN40490_c0_g2_i1	sp|Q0VCQ4|RRFM_BOVIN	39.58	192	4e-39	147	941..366	71..262	1315	262
TRINITY_DN40460_c0_g1_i1	sp|Q8TDX9|PK1L1_HUMAN	28.11	797	9e-80	289	2349..1	1534..2261	2653	2849
TRINITY_DN40407_c0_g1_i1	sp|Q9V9J3|SRC42_DROME	82.81	442	0	770	1324..8	66..507	1327	517
TRINITY_DN40461_c0_g1_i1	sp|A2ARS0|ANR63_MOUSE	40.25	159	2e-31	128	1030..554	16..173	1424	390
TRINITY_DN13197_c0_g1_i1	sp|Q5RF96|SPCS1_PONAB	54.05	74	2e-21	88.6	214..435	3..76	435	102
TRINITY_DN13101_c0_g1_i1	sp|Q8NE28|STKL1_HUMAN	34.52	197	1e-26	111	615..46	35..229	615	680
TRINITY_DN13117_c0_g1_i1	sp|Q99PR0|POMT1_RAT	55.64	408	4e-157	468	8..1222	36..441	1223	747
TRINITY_DN13146_c0_g2_i1	sp|Q3USJ8|FCSD2_MOUSE	37.92	298	2e-49	179	885..1	106..391	894	740
TRINITY_DN13184_c0_g1_i1	sp|P46060|RAGP1_HUMAN	67.37	95	1e-37	137	7..291	107..201	296	587
TRINITY_DN13112_c0_g1_i1	sp|Q5RF08|CA043_PONAB	46.67	105	6e-21	91.7	258..554	5..109	725	189
TRINITY_DN13141_c0_g1_i1	sp|Q5U4E8|ANM7_RAT	55.28	199	7e-64	220	624..37	3..201	972	693
TRINITY_DN13177_c0_g1_i1	sp|Q24322|SEM1A_DROME	42.57	404	2e-97	315	1208..6	4..388	1210	850
TRINITY_DN1826_c0_g1_i1	sp|Q9Z1Z0|USO1_MOUSE	65.24	633	0	857	1959..70	1..628	2091	959
TRINITY_DN1819_c0_g1_i1	sp|Q99PV3|MKLN1_RAT	58.2	567	0	684	2..1663	179..735	1910	735
TRINITY_DN1861_c0_g1_i1	sp|P62046|LRCH1_MOUSE	59.39	197	1e-69	231	1..591	88..283	611	709
TRINITY_DN1885_c0_g2_i1	sp|A1L1W9|MOT10_DANRE	47.45	432	8e-123	380	459..1742	48..462	1877	505
TRINITY_DN1848_c0_g1_i1	sp|A2VD01|CR3L2_XENLA	44.14	367	8e-57	202	1187..138	46..408	1364	525
TRINITY_DN1875_c0_g1_i1	sp|Q8CIB5|FERM2_MOUSE	53.15	286	2e-102	327	1..855	399..679	1435	680
TRINITY_DN93569_c0_g1_i1	sp|P50429|ARSB_MOUSE	50	362	2e-117	357	1077..34	123..460	1078	534
TRINITY_DN93577_c0_g1_i1	sp|Q3BAI2|YCX91_PHAAO	70.18	57	6e-17	73.6	40..210	2..58	223	91
TRINITY_DN66141_c0_g1_i1	sp|Q91ZY6|HOP2_RAT	39.44	71	3e-11	60.1	232..20	60..130	232	217
TRINITY_DN66138_c0_g1_i1	sp|P60497|NU6M_ARATH	94.9	196	9e-125	358	1..588	5..200	605	205
TRINITY_DN40253_c0_g1_i1	sp|Q99JY0|ECHB_MOUSE	69.77	354	6e-175	506	286..1341	22..373	1341	475
TRINITY_DN40234_c0_g1_i1	sp|Q4R5G7|DHB12_MACFA	46.04	278	1e-84	267	1107..277	14..288	1234	312
TRINITY_DN40230_c0_g1_i4	sp|O43542|XRCC3_HUMAN	41.21	347	3e-80	259	166..1143	1..339	1455	346
TRINITY_DN40277_c0_g1_i2	sp|Q99595|TI17A_HUMAN	59.12	181	5e-68	213	9..551	1..171	671	171
TRINITY_DN40289_c0_g1_i3	sp|Q8K0D0|CDK17_MOUSE	64.09	465	0	559	412..1755	1..445	1757	523
TRINITY_DN40235_c0_g1_i1	sp|Q8AVR4|PDC10_XENLA	45.3	117	7e-25	100	351..1	25..138	519	212
TRINITY_DN40269_c0_g1_i2	sp|A0JMY4|BBOF1_XENLA	45.23	493	2e-124	387	1874..423	28..508	2047	531
TRINITY_DN40288_c0_g1_i2	sp|P85298|RHG08_HUMAN	45.04	242	4e-58	196	699..1	149..383	700	464
TRINITY_DN40238_c0_g1_i1	sp|Q95RA8|MOB1_DROME	89.77	215	6e-136	411	2511..1867	1..215	2679	219
TRINITY_DN40204_c0_g1_i1	sp|Q6PEC4|SKP1_RAT	90.18	163	9e-88	269	970..485	1..163	1118	163
TRINITY_DN40224_c0_g1_i1	sp|P09968|GLB3_PETMA	27.97	118	3e-11	65.1	562..915	11..128	1042	150
TRINITY_DN40228_c0_g1_i2	sp|O15027|SC16A_HUMAN	49.76	416	6e-122	402	6..1229	1327..1732	1720	2179
TRINITY_DN40294_c0_g1_i1	sp|O00408|PDE2A_HUMAN	58.39	435	0	538	1321..17	498..927	1323	941
TRINITY_DN40207_c0_g1_i4	sp|A1ZA47|ZASP_DROME	50.36	139	1e-39	157	822..1238	1994..2121	1239	2194
TRINITY_DN40295_c0_g3_i3	sp|P48375|FKB12_DROME	66.67	96	4e-43	143	289..2	1..96	400	108
TRINITY_DN40282_c0_g1_i2	sp|Q9CQ33|LZTR1_MOUSE	69.29	280	1e-132	405	182..1018	23..281	1020	837
TRINITY_DN40265_c0_g1_i1	sp|O35501|GRP75_CRIGR	80.92	498	0	847	2..1495	182..678	1846	679
TRINITY_DN19107_c0_g1_i1	sp|Q8N0X2|SPG16_HUMAN	51.19	293	7e-105	325	8..886	325..615	888	631
TRINITY_DN19117_c0_g1_i1	sp|Q924W7|ST5_MOUSE	36.67	300	1e-62	220	861..1	694..992	976	1134
TRINITY_DN19145_c0_g1_i1	sp|Q2YDS1|DDB2_DANRE	44.59	74	1e-15	78.2	545..324	347..418	550	496
TRINITY_DN19185_c0_g2_i1	sp|Q9C0J8|WDR33_HUMAN	82.58	132	5e-77	253	397..2	130..261	399	1336
TRINITY_DN19132_c0_g1_i2	sp|Q5XIG6|GALK2_RAT	55.48	420	8e-159	464	1265..6	4..422	1379	458
TRINITY_DN19150_c0_g1_i1	sp|Q9Y6H3|ATP23_HUMAN	43.43	198	7e-48	165	6..572	38..221	791	246
TRINITY_DN42738_c0_g1_i1	sp|Q03601|NHL1_CAEEL	50	286	3e-85	292	828..1682	691..974	1814	974
TRINITY_DN42781_c0_g2_i1	sp|Q5RAM8|EAF1_PONAB	58.47	118	6e-40	146	496..846	1..118	958	268
TRINITY_DN42797_c0_g1_i1	sp|Q9Y4L1|HYOU1_HUMAN	44.73	389	2e-84	281	1091..3	383..756	1093	999
TRINITY_DN42759_c0_g1_i1	sp|Q5E9T8|KIME_BOVIN	44.56	193	2e-44	162	574..5	8..200	970	396
TRINITY_DN42737_c0_g1_i1	sp|Q5RE08|FBX22_PONAB	41.22	131	5e-24	103	585..223	271..399	805	403
TRINITY_DN42710_c0_g2_i1	sp|P81693|PPAC_PIG	49.07	161	8e-49	166	122..598	1..157	920	158
TRINITY_DN42742_c0_g2_i1	sp|A5PKG6|UBE4A_BOVIN	31.88	825	2e-127	414	5..2422	46..837	2433	1067
TRINITY_DN42720_c0_g1_i2	sp|Q9U6V7|JDP_BOMMO	53.77	106	8e-32	124	177..491	1..106	1337	170
TRINITY_DN42733_c0_g1_i1	sp|Q27IV2|SHRM3_XENLA	44.3	158	2e-30	122	518..45	1600..1756	523	1788
TRINITY_DN42743_c0_g2_i1	sp|P18700|TBB_STRPU	97.46	236	5e-170	479	1..708	59..291	825	292
TRINITY_DN42736_c0_g2_i1	sp|Q92542|NICA_HUMAN	38.51	309	3e-61	212	927..16	173..463	932	709
TRINITY_DN42774_c0_g1_i2	sp|Q5RC74|DERL2_PONAB	80.43	184	6e-107	315	553..2	1..184	708	239
TRINITY_DN42775_c0_g1_i2	sp|Q16RX1|MED21_AEDAE	66.28	86	3e-31	118	472..729	1..86	729	141
TRINITY_DN42734_c1_g1_i2	sp|Q8VIJ6|SFPQ_MOUSE	55.73	323	2e-109	348	1130..168	280..601	1591	699
TRINITY_DN42757_c0_g1_i1	sp|Q5RA03|SHOT1_PONAB	30.71	407	3e-11	69.3	377..1519	32..426	1525	456
TRINITY_DN42702_c0_g1_i1	sp|Q9QYU1|PEX19_RAT	33.75	80	4e-10	63.9	1061..822	192..271	1061	299
TRINITY_DN42749_c0_g1_i4	sp|Q5FWF4|ZRAB3_HUMAN	42.32	586	1e-156	488	1990..233	22..571	2114	1079
TRINITY_DN42722_c0_g3_i1	sp|Q96CD0|FBXL8_HUMAN	29.54	237	3e-26	111	37..744	135..368	1096	374
TRINITY_DN42704_c0_g1_i1	sp|Q9QXV8|SPY2_MOUSE	35.87	276	3e-39	148	882..139	29..294	1214	315
TRINITY_DN42799_c0_g1_i1	sp|Q05918|IPHP_NOSCO	30.88	136	3e-08	58.9	499..882	152..287	1409	294
TRINITY_DN42716_c0_g3_i1	sp|P12333|CB2A_SPIOL	91.7	265	9e-180	505	938..144	3..267	981	267
TRINITY_DN42763_c0_g2_i1	sp|P54889|ALH13_CAEEL	61.84	283	2e-122	384	3..845	500..782	1545	802
TRINITY_DN68370_c0_g1_i1	sp|Q51391|GLPR_PSEAE	53.7	54	1e-12	63.9	1..162	188..241	219	251
TRINITY_DN68371_c0_g1_i1	sp|Q8UVC3|INVS_CHICK	60.12	494	0	619	1742..318	161..651	1743	1106
TRINITY_DN68300_c0_g1_i1	sp|Q76E23|IF4G_ARATH	66.92	130	9e-48	171	21..407	1010..1134	411	1727
TRINITY_DN68333_c0_g1_i1	sp|O49429|MORF1_ARATH	72.88	59	3e-17	80.5	212..36	157..206	356	419
TRINITY_DN68378_c0_g1_i1	sp|Q9CQ01|RNT2_MOUSE	100	41	9e-23	92	147..25	1..41	217	259
TRINITY_DN68381_c0_g1_i1	sp|Q5XM24|APRA_DICDI	36.02	261	3e-46	167	3..749	222..480	823	494
TRINITY_DN43507_c0_g1_i1	sp|Q9UJX3|APC7_HUMAN	39.61	462	1e-101	330	3..1373	141..593	2120	599
TRINITY_DN43539_c0_g1_i1	sp|Q6ZNB6|NFXL1_HUMAN	55.7	553	0	572	1644..1	218..769	1645	911
TRINITY_DN43542_c0_g1_i1	sp|Q96EZ8|MCRS1_HUMAN	69.2	263	1e-132	391	791..3	116..378	888	462
TRINITY_DN43519_c0_g1_i1	sp|Q53GS7|GLE1_HUMAN	44.97	169	5e-44	158	7..504	447..612	504	698
TRINITY_DN43527_c0_g1_i1	sp|A9BJC1|MGGB_PETMO	33.96	159	3e-19	92.4	1053..577	310..458	1105	503
TRINITY_DN43546_c0_g1_i1	sp|P42028|NDUS8_BOVIN	80	175	7e-103	305	721..197	38..212	843	212
TRINITY_DN43597_c1_g1_i2	sp|Q8JH47|CDK8_DANRE	86.42	265	0	484	371..1165	1..265	2663	464
TRINITY_DN43521_c0_g1_i1	sp|Q96JH7|VCIP1_HUMAN	42.77	505	1e-122	394	4..1497	249..745	1531	1222
TRINITY_DN43532_c0_g1_i1	sp|Q8TC92|ENOX1_HUMAN	46.14	531	8e-143	444	538..2058	111..638	2637	643
TRINITY_DN43504_c0_g1_i1	sp|Q9JLJ3|AL9A1_RAT	56.4	484	0	569	8..1456	11..494	1604	494
TRINITY_DN43505_c0_g1_i1	sp|Q9HCN4|GPN1_HUMAN	72.5	280	6e-140	415	1457..618	19..298	1515	374
TRINITY_DN43568_c0_g3_i1	sp|Q16740|CLPP_HUMAN	72.88	177	2e-90	274	530..3	39..215	680	277
TRINITY_DN43560_c0_g1_i1	sp|Q3SYS6|CHP1_BOVIN	65.82	196	2e-76	248	331..897	1..195	1802	195
TRINITY_DN43517_c0_g2_i1	sp|Q6DN12|MCTP2_HUMAN	54.25	212	2e-72	244	1..636	511..722	852	878
TRINITY_DN43537_c0_g1_i1	sp|Q6EE31|TCPQ_CHICK	72.61	314	6e-163	473	20..961	1..314	961	548
TRINITY_DN43515_c0_g1_i1	sp|O57478|HEMH_XENLA	69.66	356	0	539	203..1270	54..409	2033	411
TRINITY_DN43514_c0_g1_i1	sp|P09057|DCOR_RAT	54.41	397	1e-145	440	1781..603	23..414	2092	461
TRINITY_DN78668_c0_g1_i1	sp|Q29RU1|RT12_BOVIN	66.36	110	3e-43	148	362..33	30..138	670	139
TRINITY_DN78697_c0_g1_i1	sp|P49263|PXN1_XENLA	31.25	144	1e-12	69.3	492..64	36..178	557	416
TRINITY_DN78607_c0_g1_i1	sp|Q920B0|FRM4B_MOUSE	56.48	108	2e-34	132	431..108	285..385	432	1035
TRINITY_DN78604_c0_g1_i1	sp|P56950|MDM2_CANLF	35.44	206	2e-26	109	93..602	281..485	627	487
TRINITY_DN51407_c0_g1_i1	sp|P51816|AFF2_HUMAN	26.88	253	3e-20	95.9	935..177	1102..1306	935	1311
TRINITY_DN51473_c0_g1_i1	sp|P51865|TDGF1_MOUSE	36.78	87	7e-13	69.3	348..599	59..145	958	171
TRINITY_DN51479_c0_g1_i1	sp|Q7L5D6|GET4_HUMAN	54.02	224	1e-84	266	1064..396	95..316	1064	327
TRINITY_DN51423_c0_g1_i1	sp|Q9EQG7|ENPP5_MOUSE	43.93	346	9e-89	290	1906..869	64..399	1907	477
TRINITY_DN51464_c0_g1_i1	sp|P48444|COPD_HUMAN	59.86	426	0	530	1..1257	39..462	1261	511
TRINITY_DN94025_c0_g1_i1	sp|Q8NEP7|KLDC9_HUMAN	35.38	130	2e-17	80.9	20..406	29..157	406	349
TRINITY_DN94091_c0_g1_i1	sp|P39022|RAD52_CHICK	80.9	89	4e-46	158	6..272	66..154	273	422
TRINITY_DN94028_c0_g1_i1	sp|P24826|CHS1_SOYBN	91.03	78	6e-44	151	1..234	90..167	234	388
TRINITY_DN94041_c0_g1_i1	sp|P09925|SURF1_MOUSE	52.24	201	4e-60	199	248..835	67..264	839	306
TRINITY_DN94073_c0_g1_i1	sp|Q8IZX4|TAF1L_HUMAN	62.03	295	5e-97	319	1..876	1011..1301	901	1826
TRINITY_DN45992_c0_g1_i1	sp|Q9WV92|E41L3_MOUSE	58.5	359	6e-130	425	2883..1807	110..453	3297	929
TRINITY_DN45922_c1_g1_i2	sp|P53356|HTK16_HYDVU	34.92	587	9e-92	308	1727..3	3..571	2098	757
TRINITY_DN45921_c0_g1_i1	sp|Q9Z0W3|NU160_MOUSE	42.95	475	5e-110	364	2..1408	932..1388	1669	1402
TRINITY_DN45984_c0_g1_i1	sp|Q12802|AKP13_HUMAN	37.83	423	9e-65	244	40..1254	2074..2473	2838	2813
TRINITY_DN45976_c0_g1_i3	sp|P29775|ETS4_DROME	64.35	115	6e-40	149	431..96	402..516	795	518
TRINITY_DN45976_c0_g1_i4	sp|O95238|SPDEF_HUMAN	39.51	205	2e-39	150	698..102	130..333	1384	335
TRINITY_DN45939_c0_g1_i1	sp|Q9V6X7|OFUT1_DROME	43.91	312	2e-93	291	1086..196	82..393	1097	402
TRINITY_DN45937_c0_g3_i2	sp|P97473|TRBP2_MOUSE	57.69	78	5e-14	72.8	336..103	21..97	548	365
TRINITY_DN45985_c0_g1_i1	sp|O35867|NEB1_RAT	73.03	152	2e-66	233	457..2	457..608	1211	1095
TRINITY_DN45940_c0_g1_i1	sp|Q9TRY0|FKBP4_BOVIN	49.63	405	2e-131	405	214..1428	22..425	2300	459
TRINITY_DN45949_c1_g1_i2	sp|P57682|KLF3_HUMAN	73.08	104	2e-48	178	1428..1117	242..345	2159	345
TRINITY_DN45902_c0_g1_i1	sp|Q62226|SHH_MOUSE	47.06	459	5e-125	384	494..1861	11..422	1975	437
TRINITY_DN45945_c0_g1_i1	sp|Q6ZYL4|TF2H5_HUMAN	66.2	71	2e-28	108	700..488	1..71	806	71
TRINITY_DN45944_c0_g1_i1	sp|Q9DE27|RUVB2_XENLA	90.75	411	0	775	1235..3	30..440	1236	462
TRINITY_DN45968_c0_g1_i2	sp|Q5R481|SEPT7_PONAB	70.29	340	1e-157	473	3..1016	89..424	2414	437
TRINITY_DN45959_c0_g1_i1	sp|Q9Y5A7|NUB1_HUMAN	33.64	538	8e-86	290	17..1552	101..607	2268	615
TRINITY_DN45956_c0_g1_i1	sp|O93525|NOGG_CHICK	44.39	205	6e-47	168	1178..582	22..223	1485	223
TRINITY_DN45911_c0_g1_i1	sp|P40818|UBP8_HUMAN	54.23	260	3e-84	288	1536..763	850..1109	1536	1118
TRINITY_DN45919_c0_g1_i1	sp|A6NE02|BTBDH_HUMAN	27.86	280	1e-28	119	311..1132	50..317	1173	478
TRINITY_DN45935_c0_g1_i1	sp|Q5R4H3|KIF3A_PONAB	83.33	336	0	584	1003..2	1..335	1189	702
TRINITY_DN45933_c0_g1_i1	sp|Q2VF17|MYOM2_APLCA	35.93	231	2e-24	104	711..133	1..228	996	240
TRINITY_DN45971_c0_g1_i1	sp|Q6DGZ0|GPT11_DANRE	40	275	2e-53	190	1868..1050	2..261	2028	262
TRINITY_DN45975_c0_g1_i1	sp|Q6INV3|LRC57_XENLA	59.92	237	9e-91	282	141..851	1..237	1402	238
TRINITY_DN45929_c0_g1_i1	sp|Q9D8Z1|ASCC1_MOUSE	44.88	332	2e-90	281	1062..85	30..355	1064	356
TRINITY_DN45938_c0_g1_i1	sp|P01130|LDLR_HUMAN	38.48	525	4e-111	358	1706..222	335..846	1735	860
TRINITY_DN45993_c0_g1_i1	sp|Q86VP3|PACS2_HUMAN	42.27	291	4e-58	214	1949..1101	607..882	1950	889
TRINITY_DN45910_c0_g1_i1	sp|P04058|ACES_TETCF	41.11	540	5e-135	419	1975..398	27..557	2305	586
TRINITY_DN45999_c0_g1_i1	sp|Q4KMC9|CA198_DANRE	25	144	4e-11	68.2	1612..1193	16..146	1662	330
TRINITY_DN53438_c0_g1_i1	sp|Q3V1H9|SAMD5_MOUSE	48.21	112	2e-23	98.2	385..59	3..114	775	173
TRINITY_DN53498_c0_g1_i1	sp|Q80U58|PUM2_MOUSE	82.7	185	8e-106	333	3..557	848..1030	558	1066
TRINITY_DN65508_c0_g1_i1	sp|Q9Z136|TSC1_RAT	50	116	3e-34	130	4..351	123..238	351	1163
TRINITY_DN65582_c0_g1_i1	sp|Q80U04|PJA2_MOUSE	100	69	5e-40	143	2..208	159..227	208	707
TRINITY_DN59774_c0_g1_i1	sp|O76878|RIPL_DROME	49.59	121	9e-30	120	420..782	12..132	785	443
TRINITY_DN59726_c0_g1_i1	sp|P32443|MEOX2_MOUSE	53.28	122	4e-33	132	999..637	178..299	1499	303
TRINITY_DN59771_c0_g1_i1	sp|A6QLY2|GPX7_BOVIN	55.63	142	5e-49	163	144..569	23..163	573	186
TRINITY_DN59794_c0_g1_i1	sp|Q0V9S9|DRC7_XENTR	57	293	5e-104	333	1252..374	561..853	1266	856
TRINITY_DN59772_c0_g1_i1	sp|Q3KPT0|CC169_XENLA	43.97	116	1e-21	90.1	11..343	51..159	348	214
TRINITY_DN59785_c0_g1_i1	sp|P70081|H48_CHICK	100	60	6e-33	115	180..1	1..60	204	103
TRINITY_DN59778_c0_g1_i1	sp|Q4LDE5|SVEP1_HUMAN	32.14	501	4e-81	281	2..1351	2414..2909	1360	3571
TRINITY_DN59716_c0_g2_i1	sp|Q9P2M4|TBC14_HUMAN	61.22	147	6e-61	204	4..429	439..585	429	693
TRINITY_DN59727_c0_g1_i1	sp|Q09485|RAPSN_CAEEL	44.05	84	1e-13	69.7	6..254	49..131	259	596
TRINITY_DN59795_c0_g1_i1	sp|P32138|SQASE_ECOLI	48.37	215	2e-55	194	1..633	469..677	783	678
TRINITY_DN70441_c0_g1_i1	sp|Q9UKI8|TLK1_HUMAN	52.54	295	5e-83	271	829..2	184..470	839	766
TRINITY_DN70420_c0_g1_i1	sp|P01831|THY1_MOUSE	98.51	134	7e-91	270	602..201	29..162	604	162
TRINITY_DN70410_c0_g1_i1	sp|Q62739|RAB3I_RAT	41.88	160	1e-34	134	3..446	295..454	754	460
TRINITY_DN70449_c0_g1_i1	sp|Q9H0P0|5NT3A_HUMAN	50.48	105	1e-30	115	2..316	183..286	317	336
TRINITY_DN14994_c0_g1_i1	sp|Q9CR10|OXLD1_MOUSE	29.79	94	7e-09	55.1	7..282	106..195	403	201
TRINITY_DN14931_c0_g1_i2	sp|Q99578|RIT2_HUMAN	62.07	174	5e-77	240	741..220	12..185	891	217
TRINITY_DN14902_c0_g1_i1	sp|Q8CD94|LIN52_MOUSE	59.48	116	5e-39	135	54..398	4..116	499	116
TRINITY_DN14993_c0_g1_i1	sp|Q6N021|TET2_HUMAN	60.29	209	2e-83	276	1..621	1192..1400	639	2002
TRINITY_DN14949_c0_g1_i1	sp|A8WGF4|IF122_XENTR	74.67	375	0	618	3..1124	93..467	1125	1189
TRINITY_DN82882_c0_g1_i1	sp|P92980|APR3_ARATH	55.56	72	2e-17	79.3	210..4	317..378	210	458
TRINITY_DN82849_c0_g1_i1	sp|Q01667|CAB6_ARATH	92.02	163	8e-105	306	1..489	44..206	490	241
TRINITY_DN5289_c0_g1_i1	sp|A7SXZ6|OSGEP_NEMVE	83.88	335	0	580	119..1123	1..335	1277	335
TRINITY_DN5222_c0_g1_i1	sp|Q8LGU7|RNZN_ARATH	42.86	105	3e-20	86.7	317..3	156..256	325	280
TRINITY_DN5264_c0_g2_i1	sp|Q0JL46|NCASE_ORYSJ	52.49	421	9e-143	435	1406..171	364..784	1411	785
TRINITY_DN70579_c0_g1_i1	sp|Q9R1C6|DGKE_MOUSE	40.26	385	7e-90	288	30..1145	25..401	1145	564
TRINITY_DN70508_c0_g1_i1	sp|Q4G0F8|UBN1_MOUSE	37.16	183	6e-23	103	340..876	340..520	876	1135
TRINITY_DN70533_c0_g1_i1	sp|Q6TLF6|RGN_DANRE	48.45	161	9e-50	169	5..487	139..295	586	295
TRINITY_DN70552_c0_g1_i1	sp|Q6DGP8|NRN1_DANRE	66.04	53	9e-15	69.7	160..2	1..52	296	142
TRINITY_DN866_c0_g1_i1	sp|Q5R7X9|RAD1_PONAB	66.39	241	7e-115	338	8..730	40..279	762	282
TRINITY_DN821_c0_g1_i1	sp|Q6ZTU2|E400N_HUMAN	39.19	74	2e-06	50.1	213..1	334..407	453	488
TRINITY_DN801_c0_g2_i1	sp|Q9NX78|TM260_HUMAN	46.29	499	2e-139	428	237..1724	44..539	1726	707
TRINITY_DN893_c0_g1_i1	sp|Q9N2M8|HDC_DROME	46.63	193	3e-54	204	733..170	443..635	1861	1080
TRINITY_DN896_c0_g1_i1	sp|Q28224|IRS1_CHLAE	52.43	103	6e-25	108	390..88	11..112	668	1251
TRINITY_DN60750_c0_g1_i1	sp|Q9DD16|NUD22_MOUSE	41.18	85	9e-11	63.5	10..264	200..281	657	308
TRINITY_DN60741_c0_g1_i1	sp|Q16974|KPC1_APLCA	91.9	494	0	937	7..1485	1..494	1485	649
TRINITY_DN60718_c0_g1_i1	sp|Q8WV83|S35F5_HUMAN	40.95	337	1e-77	254	182..1132	45..377	1133	523
TRINITY_DN60797_c0_g1_i1	sp|Q9CPT4|MYDGF_MOUSE	30.6	134	1e-11	65.9	539..156	33..166	897	166
TRINITY_DN60737_c0_g1_i1	sp|Q9Y2L1|RRP44_HUMAN	77.25	211	7e-110	343	3..635	467..677	637	958
TRINITY_DN60712_c0_g1_i1	sp|Q2T9Y1|CC026_BOVIN	49.26	136	7e-32	123	12..419	153..279	735	279
TRINITY_DN82581_c0_g1_i1	sp|Q4G0U5|PCDP1_HUMAN	41.6	125	2e-18	85.5	3..374	335..457	381	840
TRINITY_DN16012_c0_g2_i1	sp|P41596|DOPR1_DROME	44.91	265	1e-72	243	534..1271	154..417	1273	511
TRINITY_DN16019_c0_g1_i1	sp|O61577|KTNA1_STRPU	78.57	294	8e-168	483	887..6	195..488	887	516
TRINITY_DN16065_c0_g1_i1	sp|Q9BSF4|TIM29_HUMAN	32.56	172	2e-30	120	75..590	17..188	887	260
TRINITY_DN16024_c0_g1_i1	sp|B1AJZ9|FHAD1_HUMAN	34.26	108	9e-09	57.4	325..2	918..1023	459	1412
TRINITY_DN16002_c0_g1_i1	sp|Q8N7I0|GVQW1_HUMAN	75.76	66	2e-24	95.1	200..3	107..171	216	195
TRINITY_DN16074_c0_g1_i1	sp|Q5RDB5|CNIH1_PONAB	72.73	143	2e-65	204	2..430	2..144	607	144
TRINITY_DN16040_c0_g1_i1	sp|Q96JP0|FEM1C_HUMAN	55.71	630	0	694	2148..265	1..616	2270	617
TRINITY_DN52768_c0_g1_i1	sp|Q6P4W8|PCH2_XENTR	72.66	139	4e-66	215	535..125	86..224	595	432
TRINITY_DN52767_c0_g1_i1	sp|Q96P11|NSUN5_HUMAN	45.78	166	4e-42	152	503..9	173..338	572	429
TRINITY_DN32084_c0_g1_i1	sp|O60921|HUS1_HUMAN	46.79	156	1e-42	148	469..2	90..241	472	280
TRINITY_DN32010_c0_g1_i3	sp|H3BPM6|MKROS_HUMAN	32.05	156	9e-17	80.5	1..441	65..217	759	223
TRINITY_DN32050_c0_g1_i1	sp|Q8NBF2|NHLC2_HUMAN	57.39	230	5e-76	249	676..2	282..511	678	726
TRINITY_DN32072_c0_g1_i1	sp|Q9VY86|TM2D2_DROME	67.13	143	2e-62	211	707..1135	81..223	1699	224
TRINITY_DN32028_c0_g1_i1	sp|Q6TXG9|SFR1_RAT	40.77	130	2e-17	84	557..177	124..249	1021	251
TRINITY_DN32026_c0_g2_i1	sp|O54862|MBTP2_CRIGR	38.44	307	3e-67	234	1875..961	203..505	1877	510
TRINITY_DN32065_c0_g1_i2	sp|Q9NPF5|DMAP1_HUMAN	60.56	393	1e-166	484	1171..2	1..388	1338	467
TRINITY_DN32065_c0_g1_i5	sp|Q9JI44|DMAP1_MOUSE	60.56	393	2e-166	484	1171..2	1..388	1374	468
TRINITY_DN32040_c0_g1_i1	sp|E1C2V1|LMBL1_CHICK	43.47	720	0	600	61..2085	181..846	2337	847
TRINITY_DN32099_c0_g1_i1	sp|Q66GV6|BRCC3_XENLA	55.38	260	6e-90	281	1274..513	1..260	1428	261
TRINITY_DN32091_c0_g1_i1	sp|O43264|ZW10_HUMAN	38.44	320	2e-60	215	902..3	292..611	1295	779
TRINITY_DN32044_c0_g1_i1	sp|P59048|PDRG1_MOUSE	46.9	113	1e-26	106	3..338	19..131	810	133
TRINITY_DN32088_c0_g2_i1	sp|Q8R035|ICT1_MOUSE	41.18	187	2e-38	139	644..84	31..201	797	206
TRINITY_DN32042_c0_g1_i1	sp|Q9C9W3|CAMT1_ARATH	31.82	176	3e-18	84.3	680..183	59..232	681	232
TRINITY_DN22425_c0_g2_i1	sp|Q20140|KAD1_CAEEL	64.44	180	7e-73	231	230..766	20..199	1036	210
TRINITY_DN22402_c0_g1_i1	sp|Q8IZP7|H6ST3_HUMAN	49.49	295	3e-96	301	1064..189	124..418	1125	471
TRINITY_DN22483_c0_g1_i1	sp|Q0P448|DPCD_DANRE	53.7	108	3e-36	131	607..284	92..199	607	200
TRINITY_DN22417_c0_g1_i1	sp|Q1RMP0|RPA12_BOVIN	50	122	3e-31	116	146..511	8..123	610	123
TRINITY_DN22446_c0_g1_i1	sp|Q8IUC8|GLT13_HUMAN	68.91	312	2e-165	479	937..2	216..527	942	556
TRINITY_DN22463_c0_g3_i1	sp|P91119|PDE5_CAEEL	55.85	265	3e-100	322	1312..518	448..712	1314	728
TRINITY_DN22406_c0_g1_i1	sp|Q5ZJL4|CLP1_CHICK	62.68	410	0	583	1230..1	14..423	1612	425
TRINITY_DN22457_c0_g1_i3	sp|C1C4M8|MTNB_LITCT	78.08	219	6e-126	363	655..2	7..225	660	239
TRINITY_DN22485_c0_g1_i1	sp|Q7Z7K0|COXM1_HUMAN	50	96	3e-25	102	501..788	4..98	1065	106
TRINITY_DN22482_c0_g1_i1	sp|A2VE47|ADPGK_BOVIN	48.11	212	3e-50	176	3..626	287..494	701	497
TRINITY_DN22458_c0_g1_i1	sp|Q9JHG1|PIGP_MOUSE	49.6	125	6e-38	136	780..406	5..129	888	132
TRINITY_DN22493_c0_g1_i1	sp|Q0G9J3|PSBB_LIRTU	98.81	337	0	672	1160..150	172..508	1160	508
TRINITY_DN22466_c0_g1_i1	sp|Q04451|SYG_BOMMO	63.31	357	5e-171	499	2..1072	276..630	1072	680
TRINITY_DN15797_c0_g1_i1	sp|Q1RP77|NOP16_RAT	34.4	125	1e-15	73.9	71..439	6..123	439	178
TRINITY_DN15705_c0_g1_i1	sp|Q9D818|SAPC2_MOUSE	58.73	63	2e-18	82.4	69..257	20..82	259	391
TRINITY_DN15798_c0_g1_i1	sp|P54622|SSBP_DROME	42.99	107	3e-25	103	251..571	35..141	1001	146
TRINITY_DN15723_c0_g1_i1	sp|Q99502|EYA1_HUMAN	76.77	155	3e-80	259	1..465	438..592	812	592
TRINITY_DN15784_c0_g1_i1	sp|Q16994|FMR2_ANTEL	42.19	64	3e-08	53.9	301..110	58..121	301	429
TRINITY_DN26315_c0_g1_i1	sp|Q8QZX0|SBK1_MOUSE	52.03	271	4e-95	299	531..1319	33..303	1324	417
TRINITY_DN26352_c0_g1_i1	sp|Q8TF42|UBS3B_HUMAN	39.09	220	3e-39	146	638..6	278..482	640	649
TRINITY_DN26307_c0_g4_i1	sp|Q5E9R3|EHD1_BOVIN	69.78	536	0	784	117..1724	1..531	2458	534
TRINITY_DN26366_c0_g1_i1	sp|Q03701|CEBPZ_HUMAN	40.72	776	6e-180	552	85..2382	51..765	2440	1054
TRINITY_DN26368_c0_g1_i1	sp|Q5EA50|RABEK_BOVIN	42.16	268	1e-71	236	409..1209	1..268	1209	372
TRINITY_DN26317_c0_g1_i1	sp|O19015|BGAL_FELCA	54.89	235	1e-90	288	81..785	28..261	787	669
TRINITY_DN26342_c1_g1_i1	sp|Q91398|CSK2B_DANRE	94.62	130	4e-88	263	121..510	1..130	510	215
TRINITY_DN26377_c0_g3_i1	sp|Q03123|T2FB_XENLA	42.52	254	5e-60	199	140..883	23..263	1002	264
TRINITY_DN26322_c0_g2_i1	sp|Q8N3R3|TCAIM_HUMAN	38.16	152	8e-21	94.7	299..688	25..176	713	496
TRINITY_DN26321_c0_g1_i1	sp|Q3BAN4|RBL_PHAAO	98.83	257	0	532	771..1	1..257	930	480
TRINITY_DN26313_c0_g1_i1	sp|Q3T138|BOLA1_BOVIN	45.16	124	7e-32	118	456..85	10..130	604	135
TRINITY_DN26376_c0_g1_i1	sp|Q8HXB8|RL29_MACFA	66.67	54	6e-20	84.3	244..83	1..54	330	157
TRINITY_DN73757_c0_g1_i1	sp|Q6IV68|FACD2_RAT	33.33	150	1e-12	68.9	3..389	252..400	391	1451
TRINITY_DN73718_c0_g1_i1	sp|Q9BV99|LRC61_HUMAN	35.71	154	2e-18	83.2	6..461	80..230	467	259
TRINITY_DN58919_c0_g1_i1	sp|Q96RK4|BBS4_HUMAN	61.35	282	7e-113	350	1457..624	161..439	1506	519
TRINITY_DN58960_c0_g1_i1	sp|Q5I7T1|AG10B_HUMAN	42.07	164	1e-37	140	58..549	310..473	577	473
TRINITY_DN58945_c0_g1_i1	sp|Q0P570|MVD1_BOVIN	59.07	215	1e-80	252	3..638	85..299	638	400
TRINITY_DN58971_c0_g1_i1	sp|Q3T0B6|C1QBP_BOVIN	34.41	247	6e-29	117	703..2	40..272	934	278
TRINITY_DN58918_c0_g1_i1	sp|Q86XH1|IQCA1_HUMAN	50	212	2e-68	231	3..635	617..821	749	822
TRINITY_DN58908_c0_g1_i1	sp|Q37741|COX2_GADMO	92.82	209	3e-138	393	629..3	21..229	629	230
TRINITY_DN58996_c0_g1_i1	sp|Q5ZJ56|RL7_CHICK	62.04	245	1e-104	311	791..60	1..245	811	246
TRINITY_DN58946_c0_g1_i1	sp|Q09326|MGAT2_RAT	51.16	129	1e-45	159	412..26	161..289	417	442
TRINITY_DN86150_c0_g1_i1	sp|Q9NPI0|TM138_HUMAN	58.45	142	5e-52	173	488..63	21..161	787	162
TRINITY_DN86128_c0_g1_i1	sp|Q502I9|FCHO2_DANRE	55.29	170	1e-59	204	510..1	563..731	592	848
TRINITY_DN86109_c0_g1_i1	sp|Q95MP1|AIPL1_BOVIN	49.42	172	1e-57	189	1..513	34..205	514	328
TRINITY_DN86155_c0_g1_i1	sp|Q9W4S1|GRCR2_DROME	57.33	75	2e-24	103	13..237	508..582	483	582
TRINITY_DN86143_c0_g1_i1	sp|Q6JAN0|GPR98_DANRE	38.03	142	5e-26	108	417..1	5771..5902	423	6199
TRINITY_DN86188_c0_g1_i1	sp|Q99707|METH_HUMAN	71.2	250	9e-124	387	3..752	59..308	754	1265
TRINITY_DN73150_c0_g1_i1	sp|Q96M91|CFA53_HUMAN	46.6	103	5e-16	77	4..303	129..231	338	514
TRINITY_DN73149_c0_g1_i1	sp|Q9NUQ2|PLCE_HUMAN	36.7	109	4e-19	84.7	6..329	255..363	346	364
TRINITY_DN43455_c0_g1_i1	sp|Q5F371|SBNO1_CHICK	67.03	552	0	722	136..1764	170..705	2083	1239
TRINITY_DN43434_c0_g1_i1	sp|Q9D994|WDR38_MOUSE	35.42	336	7e-61	205	201..1205	20..295	1205	303
TRINITY_DN43498_c0_g1_i1	sp|Q14008|CKAP5_HUMAN	46.59	528	1e-140	452	2..1564	662..1181	1565	2032
TRINITY_DN43405_c0_g1_i1	sp|Q60974|NCOR1_MOUSE	56.62	272	3e-82	276	1..798	178..446	800	2453
TRINITY_DN43469_c0_g5_i1	sp|P18266|GSK3B_RAT	79.53	171	9e-93	283	42..548	1..171	550	420
TRINITY_DN43473_c0_g1_i2	sp|Q9SP61|FADX_MOMCH	34.07	361	5e-59	209	415..1443	40..399	1864	399
TRINITY_DN43484_c1_g1_i1	sp|Q0P457|KTI12_DANRE	50.83	242	3e-88	271	152..877	1..241	879	275
TRINITY_DN43412_c0_g1_i1	sp|Q5RB02|CATC_PONAB	53.69	447	4e-164	483	1532..237	22..460	1698	463
TRINITY_DN43402_c0_g2_i1	sp|Q4V9P0|SAMC_DANRE	55.74	235	7e-89	274	1..705	30..263	1001	267
TRINITY_DN43477_c0_g1_i1	sp|Q9HAU5|RENT2_HUMAN	54.73	751	0	842	2..2236	268..1014	2369	1272
TRINITY_DN43467_c0_g1_i1	sp|A4IF63|TRIM2_BOVIN	70.65	184	3e-87	281	7..558	561..744	795	744
TRINITY_DN43451_c0_g1_i1	sp|Q8MPM1|GELS2_LUMTE	61.1	347	5e-146	427	261..1295	3..348	1307	366
TRINITY_DN43488_c0_g1_i1	sp|Q6NX31|MCM7_XENTR	68	300	2e-151	449	902..3	2..299	977	720
TRINITY_DN43463_c0_g1_i1	sp|Q9NQY0|BIN3_HUMAN	40.89	203	2e-43	152	3..605	31..233	650	253
TRINITY_DN43406_c0_g1_i2	sp|Q5ZKP2|MMAD_CHICK	40.92	303	2e-65	218	169..1053	1..296	1272	296
TRINITY_DN43408_c0_g1_i3	sp|Q24562|U2AF2_DROME	69.95	386	0	573	1350..217	37..416	1675	416
TRINITY_DN43425_c0_g1_i1	sp|Q6AI39|GSC1L_HUMAN	31.93	119	8e-08	59.7	159..515	706..821	2120	1079
TRINITY_DN14647_c0_g2_i1	sp|Q791B0|UBL5_PSAOB	89.04	73	9e-42	138	280..62	1..73	331	73
TRINITY_DN14633_c0_g1_i1	sp|Q6DJM2|TAM41_XENLA	45.16	310	2e-93	287	932..9	24..333	933	338
TRINITY_DN28027_c0_g1_i1	sp|Q99496|RING2_HUMAN	58.93	336	8e-129	381	31..1023	10..330	1181	336
TRINITY_DN28039_c0_g1_i2	sp|Q6INX4|ENOF1_XENLA	57.04	291	5e-123	368	146..1012	2..292	1013	445
TRINITY_DN28086_c0_g1_i1	sp|O60260|PRKN2_HUMAN	43.79	322	5e-86	283	1574..633	143..463	1891	465
TRINITY_DN28056_c0_g1_i1	sp|Q91998|BRN3_CHICK	96.92	65	4e-36	129	228..34	275..339	246	341
TRINITY_DN28041_c0_g2_i1	sp|Q5R8B2|LTV1_PONAB	28.84	430	2e-21	99.8	208..1311	49..475	1335	475
TRINITY_DN28014_c0_g1_i1	sp|Q4KLR8|ZNRF3_XENLA	39.36	94	8e-17	83.6	408..172	157..249	696	784
TRINITY_DN28080_c0_g1_i1	sp|Q3SYZ6|XYLB_BOVIN	60.43	374	6e-173	499	45..1166	11..384	1169	490
TRINITY_DN28064_c0_g1_i1	sp|Q9Y5N5|HEMK2_HUMAN	50.7	215	5e-60	199	935..291	1..213	1083	214
TRINITY_DN28062_c0_g1_i1	sp|Q9Z321|TOP3B_MOUSE	65.84	401	0	589	1203..1	398..798	1204	862
TRINITY_DN28099_c0_g1_i1	sp|Q8BJW6|EIF2A_MOUSE	49.57	577	0	541	164..1825	6..565	1846	581
TRINITY_DN28040_c0_g1_i2	sp|P42335|IP3KB_RAT	61.45	179	9e-71	236	539..3	626..803	574	934
TRINITY_DN28082_c1_g1_i2	sp|Q8N8E3|CE112_HUMAN	44.18	421	4e-96	315	3..1262	278..697	1263	955
TRINITY_DN28029_c1_g1_i1	sp|Q78KK3|S22AI_MOUSE	35.1	245	5e-39	150	1..720	136..380	1314	406
TRINITY_DN4990_c0_g1_i1	sp|Q6NZQ0|CC189_MOUSE	33.33	69	4e-09	55.1	212..6	100..168	226	333
TRINITY_DN4976_c0_g1_i1	sp|Q9NVE5|UBP40_HUMAN	50.3	165	8e-52	183	513..19	155..319	513	1235
TRINITY_DN4948_c0_g1_i1	sp|Q5EAR6|CC115_DANRE	31.05	190	1e-10	62.4	652..86	8..175	703	206
TRINITY_DN4957_c0_g2_i1	sp|Q1ED21|NR2CA_DANRE	52.86	140	5e-44	148	27..440	1..137	488	141
TRINITY_DN4999_c0_g1_i1	sp|Q14678|KANK1_HUMAN	59.41	101	8e-33	127	2..304	1239..1339	397	1352
TRINITY_DN4928_c0_g1_i1	sp|Q95LJ0|PIM1_FELCA	51.15	174	4e-50	176	553..1068	6..177	1071	313
TRINITY_DN63505_c0_g1_i1	sp|Q96M60|F227B_HUMAN	36	200	4e-26	108	15..596	244..434	630	508
TRINITY_DN63530_c0_g1_i1	sp|Q8K157|GALM_MOUSE	43.96	207	2e-49	173	886..269	137..341	887	342
TRINITY_DN63584_c0_g1_i1	sp|Q91618|PMYT1_XENLA	51.72	203	7e-67	220	2..595	75..274	595	548
TRINITY_DN63535_c0_g1_i1	sp|Q7T076|LSM11_XENLA	45.88	85	2e-17	80.9	408..157	94..178	506	291
TRINITY_DN76604_c0_g1_i1	sp|Q5XHC1|CD047_XENLA	52.94	204	2e-65	210	40..645	4..206	648	307
TRINITY_DN76606_c0_g1_i1	sp|F6S215|AP5B1_XENTR	27.36	106	4e-09	63.2	9..326	530..635	1525	883
TRINITY_DN76630_c0_g1_i1	sp|Q63665|USF2_RAT	71.33	143	1e-60	199	201..620	194..333	620	346
TRINITY_DN76677_c0_g1_i1	sp|Q9D9W0|SPC1L_MOUSE	45.45	77	1e-07	53.1	228..1	196..268	472	342
TRINITY_DN74184_c0_g1_i1	sp|A9L988|RPOB_LEMMI	95.83	72	1e-41	149	3..218	866..937	218	1072
TRINITY_DN74192_c0_g1_i1	sp|Q9STX2|VEP1_ARATH	60.78	51	5e-15	72	205..53	338..388	205	388
TRINITY_DN74190_c0_g1_i1	sp|Q9BH04|KBRS1_MACFA	58.89	90	1e-29	110	301..35	101..190	303	192
TRINITY_DN84523_c0_g1_i1	sp|B2GUY0|MA1B1_RAT	46.21	580	2e-160	483	1578..1	17..590	1969	657
TRINITY_DN84585_c0_g1_i1	sp|Q0IH86|SLX1_XENLA	48.36	244	1e-70	226	854..156	37..270	855	282
TRINITY_DN84543_c0_g1_i1	sp|Q8TBZ9|CG062_HUMAN	35.25	122	1e-15	75.9	175..537	27..146	537	253
TRINITY_DN84567_c0_g1_i1	sp|Q923W4|HDGR3_RAT	58.47	118	4e-41	144	196..549	9..125	567	202
TRINITY_DN84586_c0_g1_i1	sp|Q5NDF0|PMGT2_RAT	24.34	152	1e-12	69.7	6..458	429..573	629	580
TRINITY_DN99479_c0_g1_i1	sp|P59438|HPS5_MOUSE	51.16	86	2e-22	95.1	246..1	179..262	251	1126
TRINITY_DN71039_c0_g1_i1	sp|P18892|BT1A1_BOVIN	50	72	2e-15	73.9	3..212	307..378	213	526
TRINITY_DN71010_c0_g1_i1	sp|P0CY46|EGFR_APIME	70.54	241	2e-114	362	2..724	735..975	724	1292
TRINITY_DN71094_c0_g1_i1	sp|Q4JQI0|NU3M_TETNG	82.93	82	6e-39	131	1..246	28..109	247	117
TRINITY_DN77928_c0_g1_i1	sp|P53348|BTG1_BOVIN	44.27	131	2e-20	89.7	172..549	1..121	704	171
TRINITY_DN35875_c0_g1_i1	sp|Q6AZG6|SYFAA_XENLA	68.02	369	0	533	1107..1	22..389	1116	498
TRINITY_DN35893_c0_g2_i1	sp|Q80YV2|NIPA_MOUSE	31.77	192	2e-27	113	791..273	92..283	792	501
TRINITY_DN35803_c0_g1_i1	sp|Q3V0Q6|SPAG8_MOUSE	32.75	171	5e-19	89	497..9	263..421	667	470
TRINITY_DN35879_c0_g1_i1	sp|E1C7T6|TYW5_CHICK	64.1	156	2e-68	217	511..44	155..310	512	318
TRINITY_DN35849_c0_g1_i1	sp|Q3UTZ3|CG043_MOUSE	33.56	146	3e-17	87	1159..728	334..477	1167	580
TRINITY_DN35812_c0_g1_i1	sp|Q5ZM33|HP1B3_CHICK	38.79	165	3e-23	105	596..1075	259..423	1145	559
TRINITY_DN35859_c0_g1_i2	sp|Q96J01|THOC3_HUMAN	73.68	209	5e-109	328	2..613	143..351	940	351
TRINITY_DN35883_c0_g2_i1	sp|Q8BUH1|TXN4B_MOUSE	75.84	149	3e-79	242	145..591	1..149	756	149
TRINITY_DN35813_c0_g1_i1	sp|Q27312|NADA_APLKU	52.27	264	1e-93	292	986..201	14..276	1499	282
TRINITY_DN35841_c0_g1_i1	sp|Q5R833|ACO13_PONAB	44.44	90	5e-19	81.3	22..291	26..115	293	140
TRINITY_DN35820_c0_g2_i1	sp|O77588|PLOD1_BOVIN	55.04	238	8e-90	286	708..1	379..615	712	726
TRINITY_DN35892_c0_g1_i1	sp|Q9XSC3|WDR44_BOVIN	56.31	412	1e-158	482	1176..1	337..738	1559	912
TRINITY_DN35868_c0_g2_i1	sp|Q8K2V6|IPO11_MOUSE	59.19	419	4e-168	504	1255..2	323..739	1256	975
TRINITY_DN35885_c0_g1_i1	sp|Q0V7M8|F167A_BOVIN	46.53	101	8e-19	87.4	45..338	111..211	1099	211
TRINITY_DN35806_c0_g1_i1	sp|Q6DFJ6|TBK1_XENLA	63.23	223	5e-100	314	153..821	1..223	823	725
TRINITY_DN88847_c0_g1_i1	sp|Q08BY5|JMJD4_DANRE	54.2	131	2e-42	150	390..1	112..238	390	422
TRINITY_DN88813_c0_g1_i1	sp|F1RQM2|AGM1_PIG	60.26	156	3e-59	198	469..2	320..473	497	542
TRINITY_DN88889_c0_g1_i1	sp|Q7TME0|PLPR4_MOUSE	100	124	1e-82	263	2..373	191..314	374	766
TRINITY_DN88874_c0_g1_i1	sp|Q9H0Y0|ATG10_HUMAN	50.6	83	5e-20	85.9	2..238	127..208	333	220
TRINITY_DN3666_c0_g2_i1	sp|Q00963|SPTCB_DROME	63.95	1703	0	2221	247..5322	2..1700	5322	2291
TRINITY_DN3655_c0_g1_i1	sp|Q8IVL1|NAV2_HUMAN	70.13	231	2e-109	352	684..1	2118..2347	684	2488
TRINITY_DN3652_c0_g1_i1	sp|Q96PV6|LENG8_HUMAN	58.22	213	9e-74	243	9..644	461..671	645	779
TRINITY_DN3675_c0_g2_i1	sp|Q8AVL0|C19L1_XENLA	51.55	386	1e-131	395	3..1127	162..538	1166	540
TRINITY_DN3691_c0_g1_i1	sp|Q96ST3|SIN3A_HUMAN	44.21	518	3e-120	389	1544..39	684..1160	1544	1273
TRINITY_DN3645_c0_g2_i1	sp|Q3C2P8|SPRE2_RAT	50.85	118	1e-33	134	1183..830	292..409	1185	410
TRINITY_DN3633_c0_g1_i1	sp|Q9UJY5|GGA1_HUMAN	62.07	203	3e-82	263	8..616	26..228	618	639
TRINITY_DN7309_c0_g1_i1	sp|A2VE56|P20L1_BOVIN	42.86	147	9e-35	131	615..175	6..143	719	316
TRINITY_DN7306_c0_g1_i1	sp|Q5RCP7|CEP76_PONAB	53.4	324	4e-121	369	967..2	3..324	969	658
TRINITY_DN67412_c0_g1_i1	sp|Q9H4B6|SAV1_HUMAN	57.36	129	4e-44	154	63..449	197..322	450	383
TRINITY_DN67401_c0_g1_i1	sp|Q13619|CUL4A_HUMAN	71.84	515	0	751	1539..1	218..726	1540	759
TRINITY_DN67421_c0_g1_i1	sp|Q5G265|NETR_SAGLB	32.47	465	1e-66	234	1421..54	465..872	1431	875
TRINITY_DN67424_c0_g1_i1	sp|A2BFC9|CFA77_DANRE	39.88	173	3e-25	102	8..508	65..228	510	240
TRINITY_DN67451_c0_g1_i1	sp|Q92072|DNMT1_CHICK	77.48	222	7e-121	381	666..1	1217..1438	668	1537
TRINITY_DN67453_c0_g1_i1	sp|Q95LP5|AXDN1_MACFA	47.24	199	1e-58	201	597..1	209..404	599	855
TRINITY_DN67476_c0_g1_i1	sp|P52569|CTR2_HUMAN	51.09	458	1e-155	462	2..1297	50..506	1316	658
TRINITY_DN67410_c0_g1_i1	sp|Q61329|ZFHX3_MOUSE	81.25	96	1e-51	182	1..288	669..764	425	3726
TRINITY_DN37183_c0_g3_i1	sp|Q8R2K1|FUCM_MOUSE	67.06	85	9e-32	116	165..419	4..88	420	153
TRINITY_DN37112_c1_g1_i1	sp|Q62193|RFA2_MOUSE	35.29	102	2e-15	74.7	275..3	1..102	454	270
TRINITY_DN37170_c0_g2_i1	sp|P54363|APT_DROPS	53.99	163	2e-51	172	4..492	19..181	821	181
TRINITY_DN37187_c0_g1_i2	sp|Q9Z2U1|PSA5_MOUSE	84.38	192	3e-119	347	171..746	1..192	746	241
TRINITY_DN37114_c0_g2_i1	sp|Q66KL9|RBM42_XENTR	77	100	4e-51	174	487..188	293..392	488	392
TRINITY_DN37125_c0_g1_i2	sp|Q6NYE7|TM192_DANRE	38.2	89	5e-12	66.2	23..289	177..264	616	271
TRINITY_DN37145_c0_g1_i1	sp|Q8R1Q9|RBSK_MOUSE	50	302	4e-96	295	982..77	23..323	1077	323
TRINITY_DN73946_c0_g1_i1	sp|Q8H6G8|PHT18_ORYSJ	80.82	73	4e-37	134	220..2	295..367	221	541
TRINITY_DN72466_c0_g1_i1	sp|Q91W96|APC4_MOUSE	54.02	87	4e-23	97.1	1..261	332..418	263	807
TRINITY_DN64297_c0_g1_i1	sp|Q76KB1|HS2ST_CHICK	64.04	114	4e-56	184	3..344	72..185	345	356
TRINITY_DN64264_c0_g1_i1	sp|Q5FVQ4|MLEC_RAT	63.96	111	4e-39	137	2..334	87..195	334	291
TRINITY_DN64273_c0_g1_i1	sp|P54254|ATX1_MOUSE	56.04	91	4e-25	104	3..275	587..675	407	791
TRINITY_DN64347_c0_g1_i1	sp|Q96JN2|CC136_HUMAN	61.68	107	1e-27	111	3..323	59..165	324	1154
TRINITY_DN2790_c0_g1_i1	sp|Q24799|MYPH_ECHGR	55.56	144	2e-50	166	92..520	22..165	522	190
TRINITY_DN2754_c0_g1_i1	sp|Q29122|MYO6_PIG	58.58	565	0	599	1723..53	556..1117	1724	1254
TRINITY_DN2795_c0_g2_i1	sp|E0ZS45|URED_ORYSI	35.29	187	7e-34	134	1508..954	35..221	1683	306
TRINITY_DN2789_c0_g1_i1	sp|Q15643|TRIPB_HUMAN	36.8	250	2e-29	123	173..892	19..259	906	1979
TRINITY_DN2757_c0_g1_i1	sp|Q2T9W9|CAAP1_BOVIN	40	65	3e-08	55.5	288..482	124..188	483	362
TRINITY_DN2782_c0_g1_i1	sp|Q9BVA6|FICD_HUMAN	57.96	314	2e-123	375	535..1476	98..410	1478	458
TRINITY_DN13484_c0_g1_i1	sp|A7RM45|LMBD1_NEMVE	45.5	211	8e-58	201	1..594	338..546	1034	546
TRINITY_DN13429_c0_g2_i1	sp|Q3T042|NOB1_BOVIN	39.78	362	6e-79	254	19..1077	4..331	1078	413
TRINITY_DN13423_c0_g1_i1	sp|Q5XGG3|PIHD2_XENTR	33.74	246	4e-32	126	779..63	4..230	954	321
TRINITY_DN13451_c0_g1_i1	sp|Q17Q97|CS060_BOVIN	28.21	117	7e-11	60.8	112..441	10..126	443	180
TRINITY_DN13411_c0_g1_i1	sp|Q9H3N1|TMX1_HUMAN	41.75	206	2e-58	196	126..743	34..230	977	280
TRINITY_DN13470_c0_g1_i1	sp|P11179|ODO2_BOVIN	67.57	404	2e-175	512	206..1408	57..455	1798	455
TRINITY_DN13410_c0_g1_i1	sp|Q6JEL3|KLH10_RAT	56.23	329	2e-139	419	1252..266	253..581	1257	608
TRINITY_DN13456_c0_g3_i1	sp|Q8CIZ7|DLDH_CRIGR	73.28	479	0	734	1899..469	31..509	1950	509
TRINITY_DN58197_c0_g1_i1	sp|Q9CA67|CHLP_ARATH	76.39	72	1e-30	115	1..213	181..252	215	467
TRINITY_DN58117_c0_g1_i1	sp|Q15032|R3HD1_HUMAN	91.11	90	2e-46	164	272..3	969..1056	273	1099
TRINITY_DN58199_c0_g1_i1	sp|Q0VFZ6|CC173_HUMAN	44.07	59	7e-07	49.7	231..61	500..552	239	552
TRINITY_DN55304_c0_g2_i1	sp|O43715|TRIA1_HUMAN	55.77	52	4e-10	56.6	3..155	22..71	391	76
TRINITY_DN55386_c0_g1_i1	sp|Q8R0K9|E2F4_MOUSE	87.8	82	3e-43	152	123..368	16..97	373	410
TRINITY_DN52075_c0_g1_i1	sp|Q9NYP3|DONS_HUMAN	33.19	232	6e-23	102	712..32	330..549	780	566
TRINITY_DN52093_c0_g1_i1	sp|Q6PD10|IP6K1_MOUSE	100	87	2e-53	177	261..1	130..216	262	433
TRINITY_DN52028_c0_g1_i1	sp|Q8NEG7|DEN6B_HUMAN	64.64	181	3e-82	262	604..65	34..214	676	585
TRINITY_DN52077_c0_g1_i1	sp|A7MBF6|CA228_BOVIN	62.59	139	9e-57	189	417..1	79..217	419	442
TRINITY_DN3278_c0_g1_i1	sp|D4AR77|A6907_ARTBC	21.7	493	6e-14	79.3	1452..76	81..543	1928	930
TRINITY_DN3225_c0_g2_i1	sp|P43135|COT2_MOUSE	88.96	308	0	572	3..923	106..412	924	414
TRINITY_DN3239_c0_g1_i1	sp|Q9R1P4|PSA1_MOUSE	68.22	214	5e-103	308	882..262	49..262	882	263
TRINITY_DN3264_c0_g1_i1	sp|P42128|FOXK1_MOUSE	63.89	360	6e-147	441	159..1211	83..433	1211	719
TRINITY_DN3202_c0_g1_i1	sp|O55192|SC6A2_MOUSE	50.91	552	0	566	2059..404	90..617	2061	617
TRINITY_DN3277_c0_g2_i1	sp|P26037|NCAP_PIRYV	35.29	68	5e-07	51.6	230..30	183..250	463	427
TRINITY_DN49541_c0_g1_i1	sp|G5EBU4|ZAG1_CAEEL	78.26	92	2e-44	173	608..333	474..565	2602	596
TRINITY_DN49572_c0_g1_i2	sp|Q9XZC8|SEM2A_SCHGR	38.87	494	9e-101	338	1295..2734	37..523	2997	697
TRINITY_DN49598_c0_g1_i4	sp|Q8DJK9|MSRB_THEEB	56.3	135	3e-46	163	1146..742	3..131	1511	135
TRINITY_DN49565_c0_g1_i2	sp|O35156|UGPA_CRIGR	78.8	217	2e-114	355	2..652	292..508	1529	508
TRINITY_DN49599_c0_g1_i2	sp|Q9R0S3|MMP17_MOUSE	41.52	395	1e-82	278	1153..17	51..423	1977	578
TRINITY_DN49509_c2_g1_i1	sp|Q9NWW6|NRK1_HUMAN	42.76	152	8e-31	117	452..21	1..149	576	199
TRINITY_DN49532_c0_g1_i1	sp|Q3L1C9|STAUH_APLCA	71.43	427	0	585	1530..277	536..950	1530	950
TRINITY_DN49529_c0_g1_i2	sp|Q13435|SF3B2_HUMAN	58.24	649	0	675	77..1966	268..895	2373	895
TRINITY_DN49543_c0_g1_i1	sp|P13086|SUCA_RAT	80.59	304	2e-161	469	1433..522	43..346	1521	346
TRINITY_DN49533_c0_g1_i3	sp|Q2KN97|CYTSA_CHICK	35.71	392	1e-40	164	1124..3	255..631	2084	1118
TRINITY_DN16078_c0_g1_i1	sp|Q7X999|RCA2_LARTR	74.67	229	3e-123	364	689..3	1..227	747	435
TRINITY_DN16054_c0_g2_i1	sp|Q6IV57|RN141_RAT	31.65	218	6e-36	137	22..654	13..222	1245	230
TRINITY_DN47038_c0_g1_i1	sp|A7SXK3|TMED_NEMVE	76.8	194	2e-104	317	172..753	11..203	1442	203
TRINITY_DN47093_c0_g1_i2	sp|Q28691|PE2R4_RABIT	36.53	323	6e-48	179	1604..717	21..338	1628	488
TRINITY_DN47078_c0_g1_i1	sp|A3KNJ8|LYM5B_DANRE	62.35	85	5e-28	111	354..608	1..84	1580	84
TRINITY_DN47017_c0_g1_i1	sp|Q8BHN0|PPM1L_MOUSE	48.51	268	4e-85	274	1123..335	87..352	1565	360
TRINITY_DN47048_c0_g1_i1	sp|A0JNJ3|SPG20_BOVIN	29.2	363	1e-42	164	39..950	266..627	1399	668
TRINITY_DN47073_c0_g1_i1	sp|P78417|GSTO1_HUMAN	42.21	244	2e-54	182	127..831	5..241	839	241
TRINITY_DN47050_c1_g1_i1	sp|Q5ZHW4|RAB5B_CHICK	80	215	7e-113	347	1869..1234	2..213	2254	215
TRINITY_DN47049_c0_g2_i1	sp|Q8BUB4|WDFY2_MOUSE	59.31	403	0	526	3..1211	1..399	1859	400
TRINITY_DN47003_c0_g1_i6	sp|F2Z3T4|MBNL2_RAT	51.63	246	3e-73	242	695..1417	9..242	1421	373
TRINITY_DN47012_c0_g1_i1	sp|Q9VCY8|ADRL_DROME	68.7	262	2e-127	391	3..788	174..435	2012	444
TRINITY_DN47029_c0_g2_i1	sp|Q4QRH7|PEX16_DANRE	45.11	348	4e-88	279	1353..319	2..334	1393	335
TRINITY_DN47056_c0_g2_i3	sp|Q8TDN4|CABL1_HUMAN	39.22	334	4e-59	213	1314..322	332..633	1749	633
TRINITY_DN47063_c0_g1_i1	sp|Q6NW29|RWDD4_HUMAN	42.78	187	3e-49	168	273..827	1..187	933	188
TRINITY_DN47084_c0_g1_i1	sp|A4II29|NRARP_XENTR	79.55	44	4e-17	80.1	2..133	62..105	953	114
TRINITY_DN47007_c0_g1_i1	sp|O15145|ARPC3_HUMAN	77.78	144	3e-78	246	3..431	34..177	1229	178
TRINITY_DN47053_c0_g2_i1	sp|Q9H553|ALG2_HUMAN	53.48	402	1e-144	432	1689..508	17..416	1766	416
TRINITY_DN47030_c0_g1_i1	sp|P00504|AATC_CHICK	56.86	408	4e-165	491	183..1388	1..408	2385	412
TRINITY_DN47036_c0_g1_i1	sp|P28173|PUR1_CHICK	65.09	401	0	523	1197..1	5..404	1434	510
TRINITY_DN47010_c0_g2_i1	sp|Q9VHR6|ATG13_DROME	31.67	221	5e-28	122	304..927	12..230	2020	523
TRINITY_DN47009_c0_g2_i1	sp|Q7Z5S9|TM144_HUMAN	41.75	388	7e-105	325	271..1410	11..344	1615	345
TRINITY_DN82193_c0_g1_i1	sp|P33144|BIMB_EMENI	40.74	81	2e-13	69.7	246..4	1908..1988	248	2067
TRINITY_DN82159_c0_g1_i1	sp|Q6MG82|PRRT1_RAT	100	55	1e-30	117	1..165	252..306	477	306
TRINITY_DN43715_c0_g1_i1	sp|Q9US35|DSD1_SCHPO	28.64	398	3e-38	149	290..1393	28..415	1562	415
TRINITY_DN43743_c0_g1_i1	sp|A4VCH4|CP062_DANRE	51.7	441	9e-132	410	7..1320	1..417	1322	963
TRINITY_DN43779_c0_g1_i1	sp|Q2YDD0|HSP7E_BOVIN	40.2	510	2e-128	401	15..1523	1..505	2439	509
TRINITY_DN43703_c0_g1_i2	sp|Q6P0E8|PLPP7_DANRE	42.67	75	1e-09	62	1020..796	200..274	1022	287
TRINITY_DN43750_c0_g1_i1	sp|Q0VCS9|ANKY2_BOVIN	44.96	238	4e-62	207	3..710	150..379	750	442
TRINITY_DN43721_c0_g1_i2	sp|A6QPQ5|RM01_BOVIN	27.17	254	2e-23	103	280..1041	81..323	1142	325
TRINITY_DN43795_c0_g2_i3	sp|Q3ZBB6|AP4S1_BOVIN	42.25	142	2e-35	132	650..1075	1..142	1240	144
TRINITY_DN43788_c0_g1_i1	sp|Q9V9W8|PYGO_DROME	74.16	89	2e-39	155	403..669	726..814	1307	815
TRINITY_DN43767_c0_g1_i1	sp|Q8BVH9|METL6_MOUSE	57.88	273	1e-106	323	301..1107	10..282	1236	282
TRINITY_DN43730_c0_g1_i1	sp|Q9Y7Y3|YGR4_SCHPO	43.75	112	2e-21	97.4	630..959	80..191	1606	233
TRINITY_DN43794_c0_g1_i1	sp|Q8BQR4|KANL2_MOUSE	40.94	425	6e-86	285	1849..638	28..432	2040	486
TRINITY_DN49580_c0_g1_i2	sp|Q91V09|WDR13_MOUSE	63.42	380	4e-170	507	222..1346	108..485	2401	485
TRINITY_DN49563_c0_g1_i2	sp|Q04831|GLNA_PANAR	73.06	360	0	555	194..1273	3..360	1570	361
TRINITY_DN49517_c0_g1_i1	sp|Q91XQ5|CHSTF_MOUSE	37.02	389	1e-76	265	1797..661	170..558	2395	561
TRINITY_DN49545_c1_g1_i1	sp|Q00535|CDK5_HUMAN	82.82	291	2e-172	510	2615..1743	1..291	2819	292
TRINITY_DN49504_c0_g1_i1	sp|Q8WND5|ELP1_RABIT	43.96	637	8e-165	513	10..1851	101..731	1858	1333
TRINITY_DN49573_c0_g1_i2	sp|Q8AV28|PCM1_CHICK	58.27	127	3e-41	162	250..627	1475..1601	1339	1904
TRINITY_DN49501_c0_g4_i2	sp|Q6NYT1|MED8_DANRE	45.15	268	2e-62	211	280..1035	2..267	1528	267
TRINITY_DN49548_c4_g2_i1	sp|F1QFR9|PSM4A_DANRE	51.71	410	5e-135	432	123..1340	4..412	1342	1833
TRINITY_DN49547_c0_g1_i2	sp|Q96F10|SAT2_HUMAN	50.32	157	2e-49	165	154..606	1..157	623	170
TRINITY_DN49582_c0_g1_i1	sp|Q9R0W5|ASIC5_RAT	25.53	474	8e-31	131	799..2151	41..468	2854	495
TRINITY_DN49571_c1_g2_i2	sp|Q9DG23|POPD1_CHICK	38.89	252	7e-50	181	139..885	30..280	1697	357
TRINITY_DN49585_c0_g2_i1	sp|Q91857|TAF6_XENLA	49.79	478	3e-154	478	3121..1721	45..515	3121	618
TRINITY_DN49597_c0_g1_i1	sp|P04323|POL3_DROME	38.35	472	2e-102	348	966..2348	161..624	2662	1058
TRINITY_DN15317_c0_g1_i1	sp|P74125|Y1880_SYNY3	50	66	3e-16	73.2	21..215	38..103	216	147
TRINITY_DN15354_c0_g1_i1	sp|Q8WWV3|RT4I1_HUMAN	52.66	207	4e-68	220	638..18	51..257	640	396
TRINITY_DN15357_c0_g1_i1	sp|Q6GN98|N6MT2_XENLA	58.7	184	8e-68	215	527..3	8..183	765	220
TRINITY_DN15364_c0_g1_i1	sp|Q6NZW0|C102A_DANRE	41.15	503	4e-88	289	212..1636	63..534	1637	581
TRINITY_DN46897_c0_g1_i1	sp|Q91WQ5|TAF5L_MOUSE	38.18	605	4e-140	432	2070..280	1..581	2299	589
TRINITY_DN46813_c0_g1_i1	sp|P00727|AMPL_BOVIN	55.18	502	0	541	1807..308	29..519	1923	519
TRINITY_DN46836_c0_g1_i3	sp|Q76G19|PDZD4_HUMAN	59.35	123	1e-36	151	2351..1995	647..769	2353	769
TRINITY_DN46818_c0_g1_i2	sp|Q99J23|GHDC_MOUSE	38.19	309	5e-58	205	54..977	237..532	1365	532
TRINITY_DN46843_c0_g2_i1	sp|P36573|LEC1_CAEEL	33.09	272	1e-36	140	1110..304	8..271	1299	279
TRINITY_DN46859_c0_g2_i1	sp|A3KP37|NDUF5_DANRE	53.07	309	4e-116	352	1268..345	16..317	1543	321
TRINITY_DN46860_c0_g2_i3	sp|Q3SYV3|OXA1L_BOVIN	40.99	283	2e-78	256	5..850	123..405	1328	441
TRINITY_DN46892_c0_g1_i1	sp|Q148N0|ODO1_BOVIN	66.94	608	0	840	1785..1	35..640	2353	1023
TRINITY_DN46855_c1_g1_i1	sp|Q8N2A0|CX062_HUMAN	87.76	49	4e-31	87	150..296	121..169	349	174
TRINITY_DN46855_c1_g1_i15	sp|Q8NHA8|OR1FC_HUMAN	68.63	51	1e-15	73.9	268..119	287..337	276	337
TRINITY_DN46868_c0_g1_i1	sp|Q6P829|NOSIP_XENTR	60.07	298	2e-127	374	974..108	1..298	1013	298
TRINITY_DN46899_c0_g1_i1	sp|Q9QZ29|IGB1B_MOUSE	34.31	341	8e-55	192	290..1309	13..343	1423	343
TRINITY_DN46808_c0_g1_i1	sp|Q6ZUK4|TMM26_HUMAN	40.71	312	4e-52	187	148..1020	4..314	1629	368
TRINITY_DN46888_c0_g1_i1	sp|Q922J3|CLIP1_MOUSE	35.95	331	2e-42	168	613..1488	1072..1391	1701	1391
TRINITY_DN46835_c0_g1_i1	sp|Q08E13|RNF10_BOVIN	35.33	368	3e-57	206	6..1067	78..430	1242	810
TRINITY_DN46880_c0_g1_i2	sp|Q8K419|LEG4_MOUSE	35.47	327	1e-52	187	1311..349	7..325	1596	326
TRINITY_DN46857_c0_g2_i2	sp|O55203|LDB2_MOUSE	75.38	260	1e-144	422	781..11	20..279	1160	373
TRINITY_DN46882_c0_g1_i1	sp|Q9VML9|TRISR_DROME	37.4	246	8e-44	167	1117..404	142..384	1342	669
TRINITY_DN46896_c0_g2_i2	sp|Q16816|PHKG1_HUMAN	54.81	343	6e-135	396	10..1032	1..341	1033	387
TRINITY_DN46856_c1_g3_i1	sp|Q9ULC3|RAB23_HUMAN	69.42	206	6e-95	290	1064..462	1..206	1163	237
TRINITY_DN46832_c0_g1_i1	sp|Q9JI85|NUCB2_RAT	47.35	302	2e-72	236	2..883	58..350	950	420
TRINITY_DN46848_c0_g1_i1	sp|Q9W2D6|TIM10_DROME	63.04	92	2e-31	121	142..408	1..92	1741	92
TRINITY_DN46864_c0_g1_i4	sp|Q08AD1|CAMP2_HUMAN	39.53	382	3e-55	214	1884..2966	1134..1479	3359	1489
TRINITY_DN46885_c0_g1_i5	sp|Q01617|CPO_DROME	70.81	161	2e-63	221	801..331	421..566	1403	606
TRINITY_DN46895_c0_g1_i1	sp|Q54CS8|PEX6_DICDI	61.08	316	2e-123	409	2665..1730	880..1195	2693	1201
TRINITY_DN46887_c0_g1_i2	sp|Q0P5F9|AL8A1_BOVIN	61.19	286	8e-119	366	4..861	202..487	1658	487
TRINITY_DN40662_c0_g1_i1	sp|Q9HBM0|VEZA_HUMAN	22.36	644	4e-08	60.8	2282..471	6..589	2293	779
TRINITY_DN40619_c0_g1_i1	sp|Q6AY96|T2FA_RAT	44.81	308	5e-66	226	1281..376	1..281	1307	508
TRINITY_DN40626_c0_g1_i1	sp|Q96C11|FGGY_HUMAN	54.08	294	4e-102	316	3..872	57..345	875	551
TRINITY_DN40647_c0_g1_i1	sp|Q7L273|KCTD9_HUMAN	63.82	304	1e-134	401	1436..525	88..389	1472	389
TRINITY_DN40602_c0_g1_i1	sp|Q4VBS4|MAP12_DANRE	48.43	318	2e-95	298	177..1121	17..332	1427	338
TRINITY_DN40639_c0_g1_i1	sp|Q642T7|DIEXF_XENTR	55.28	284	2e-105	330	2..847	314..594	847	765
TRINITY_DN40685_c0_g1_i2	sp|Q8R1S4|MTSS1_MOUSE	55.28	360	7e-112	357	1247..195	6..356	1681	759
TRINITY_DN40640_c0_g1_i1	sp|Q0VCQ7|ICE2_BOVIN	29.73	222	1e-18	94.4	1247..1867	718..933	1961	981
TRINITY_DN40660_c1_g1_i1	sp|P21661|NEC2_MOUSE	65.62	512	0	705	49..1584	121..624	1829	637
TRINITY_DN40637_c0_g1_i2	sp|Q5RCP3|LSM8_PONAB	73.96	96	4e-45	155	922..635	1..96	986	96
TRINITY_DN40665_c0_g1_i1	sp|Q3SWT4|IWS1_RAT	56.27	311	7e-115	362	14..943	454..764	1461	764
TRINITY_DN40613_c0_g2_i1	sp|Q5R559|DCTN5_PONAB	72.22	90	3e-43	146	3..272	89..178	413	182
TRINITY_DN40657_c0_g1_i1	sp|Q8TBP0|TBC16_HUMAN	58.57	461	0	575	1468..2841	268..728	2846	767
TRINITY_DN40654_c0_g2_i1	sp|Q90WU3|DDX1_CHICK	62.96	216	5e-93	293	7..627	336..551	629	740
TRINITY_DN40682_c0_g1_i1	sp|Q5EB68|KAD6_RAT	59.88	167	3e-71	222	28..528	4..170	706	172
TRINITY_DN40694_c0_g2_i1	sp|Q7ZXY0|INO1A_XENLA	66.3	549	0	734	2057..411	4..536	2762	563
TRINITY_DN40642_c0_g1_i1	sp|Q68FA2|CT027_XENTR	33.33	153	6e-22	93.6	646..194	27..170	667	174
TRINITY_DN40669_c1_g1_i2	sp|Q9VHS7|COQ2_DROME	54.25	153	3e-54	184	644..186	216..368	649	392
TRINITY_DN40632_c0_g1_i1	sp|Q9D902|T2EB_MOUSE	59.18	196	2e-71	232	1..585	102..292	1173	292
TRINITY_DN40649_c0_g1_i1	sp|A8XAC4|BRE3_CAEBR	52.38	336	1e-116	359	997..2	4..339	1560	455
TRINITY_DN40625_c0_g1_i1	sp|Q9W107|SYYM_DROME	47.26	237	3e-123	246	877..170	228..464	1576	464
TRINITY_DN40667_c0_g2_i1	sp|Q9HCD6|TANC2_HUMAN	47.7	392	4e-112	366	1..1146	817..1208	1151	1990
TRINITY_DN40623_c0_g1_i1	sp|P0DKY8|NUD16_HOMVI	40.27	149	3e-32	122	448..2	10..155	832	187
TRINITY_DN40607_c0_g1_i1	sp|Q9BW85|CCD94_HUMAN	47.73	352	4e-87	274	1135..86	1..322	1209	323
TRINITY_DN8483_c0_g1_i1	sp|Q2NKT1|PROF4_BOVIN	47.83	115	1e-31	117	161..502	14..128	630	129
TRINITY_DN8494_c0_g1_i1	sp|A9JTG5|HOIL1_DANRE	58.6	314	4e-135	407	942..1	400..713	1000	714
TRINITY_DN35265_c0_g1_i1	sp|Q9CQW0|EMC6_MOUSE	72.83	92	8e-36	129	2..277	19..110	743	110
TRINITY_DN35253_c0_g1_i1	sp|Q6NN85|SSH_DROME	57.77	206	4e-76	254	749..135	335..540	751	1045
TRINITY_DN35274_c0_g1_i1	sp|Q3TLP5|ECHD2_MOUSE	62.24	196	1e-81	256	969..382	100..295	969	296
TRINITY_DN35266_c0_g1_i2	sp|Q812A5|PRR5_MOUSE	51.06	94	1e-25	104	291..10	45..138	453	387
TRINITY_DN35239_c0_g1_i1	sp|Q3V538|PSBC_ACOCL	98.75	399	0	801	1298..2494	1..399	2494	473
TRINITY_DN35249_c0_g1_i2	sp|Q8BJQ2|UBP1_MOUSE	39.59	197	5e-29	121	757..191	408..599	920	784
TRINITY_DN35298_c0_g2_i1	sp|O43290|SNUT1_HUMAN	59.56	136	4e-44	161	591..187	668..800	591	800
TRINITY_DN35290_c0_g1_i1	sp|Q64620|PPP6_RAT	85.05	301	0	560	12..914	5..305	1080	305
TRINITY_DN35208_c0_g1_i1	sp|Q91ZA3|PCCA_MOUSE	57.24	442	0	536	1..1326	283..724	1395	724
TRINITY_DN35207_c0_g1_i1	sp|B0S6R1|NCKP1_DANRE	51.09	505	2e-176	533	2..1510	105..603	1512	1128
TRINITY_DN23278_c0_g1_i1	sp|P62193|PRS4_RAT	93.21	221	7e-148	428	2..664	220..440	788	440
TRINITY_DN23205_c0_g1_i1	sp|Q3TZZ7|ESYT2_MOUSE	42.49	313	1e-81	270	6..935	211..522	936	845
TRINITY_DN23224_c0_g3_i1	sp|Q2TBW5|ZNHI2_BOVIN	23.78	286	8e-17	84	908..147	72..342	980	399
TRINITY_DN23208_c1_g1_i1	sp|Q7Z3B4|NUP54_HUMAN	56.3	119	1e-36	135	4..360	380..498	457	507
TRINITY_DN23235_c0_g1_i1	sp|D3ZVV1|KHDC3_RAT	38.27	81	1e-09	57.8	244..2	140..220	244	434
TRINITY_DN23235_c0_g2_i1	sp|Q9CWU5|KHDC3_MOUSE	38	100	4e-12	65.5	302..3	254..353	306	440
TRINITY_DN23239_c0_g1_i1	sp|P34611|NCL1_CAEEL	37.73	273	3e-54	203	1061..252	558..827	2070	851
TRINITY_DN23214_c0_g2_i1	sp|P04052|RPB1_DROME	62.44	993	0	1176	3198..490	904..1885	3200	1887
TRINITY_DN23232_c0_g1_i1	sp|Q2KJG3|SYNC_BOVIN	79.78	178	2e-101	309	538..5	382..559	543	559
TRINITY_DN23292_c0_g1_i1	sp|Q8CEI1|BOLA3_MOUSE	56.96	79	2e-23	95.5	268..504	30..108	642	110
TRINITY_DN23253_c0_g1_i2	sp|Q5ZKW0|MTU1_CHICK	49.86	363	1e-119	360	1017..1	6..368	1132	424
TRINITY_DN23276_c0_g1_i2	sp|Q0VAM2|RGF1B_HUMAN	60	240	7e-100	311	3..719	228..467	1133	473
TRINITY_DN23259_c0_g1_i1	sp|P47772|RS13_ICTPU	86.75	151	4e-89	270	925..473	1..151	954	151
TRINITY_DN48044_c2_g1_i1	sp|Q1RML7|MAK16_BOVIN	61.54	312	3e-112	340	1251..343	1..296	1434	298
TRINITY_DN48075_c0_g1_i1	sp|O89113|IER5_MOUSE	41.67	96	6e-10	65.1	2491..2213	1..87	2602	308
TRINITY_DN48058_c0_g3_i1	sp|Q498R1|MTRR_RAT	41.65	473	3e-122	383	134..1516	235..699	1732	700
TRINITY_DN48055_c1_g1_i1	sp|Q8ISH7|FCAP_APLCA	29.71	313	4e-20	95.9	292..1104	1..283	1104	742
TRINITY_DN48003_c0_g1_i1	sp|Q04666|HES1_RAT	51.68	149	3e-42	158	120..560	5..153	1706	281
TRINITY_DN48009_c0_g1_i2	sp|P68037|UB2L3_MOUSE	75.8	157	1e-80	254	16..486	1..154	1438	154
TRINITY_DN48064_c0_g1_i1	sp|Q9VND8|RHEB_DROME	61.75	183	3e-72	232	139..687	1..182	1347	182
TRINITY_DN48049_c0_g1_i3	sp|Q2ABP3|PGAP2_RAT	48.35	242	7e-67	218	230..955	14..250	1069	254
TRINITY_DN48082_c0_g1_i2	sp|Q16401|PSMD5_HUMAN	33.81	488	2e-99	316	1521..67	15..502	1585	504
TRINITY_DN48089_c0_g1_i1	sp|P23381|SYWC_HUMAN	65.68	405	0	573	177..1391	68..470	2127	471
TRINITY_DN48083_c0_g1_i1	sp|Q9VZW5|FMAR_DROME	33.06	360	2e-51	191	770..1804	92..432	1814	549
TRINITY_DN48088_c0_g1_i1	sp|Q8BVU5|NUDT9_MOUSE	52.74	292	4e-100	311	269..1126	51..339	1443	350
TRINITY_DN48087_c0_g1_i1	sp|Q8IWB9|TEX2_HUMAN	45.56	349	1e-87	302	158..1159	773..1103	2024	1127
TRINITY_DN48095_c0_g1_i1	sp|Q9QZB7|ARP10_MOUSE	51.08	186	2e-60	209	1..555	207..392	1373	417
TRINITY_DN48010_c0_g1_i3	sp|Q80Y20|ALKB8_MOUSE	47.23	415	4e-114	355	1251..67	264..663	1251	664
TRINITY_DN48052_c0_g1_i1	sp|Q3U2J5|CMKMT_MOUSE	45.64	241	1e-70	230	1066..365	81..321	1099	323
TRINITY_DN48041_c0_g2_i4	sp|Q9Y343|SNX24_HUMAN	43.6	172	4e-31	120	399..881	1..169	1034	169
TRINITY_DN48000_c0_g1_i1	sp|Q5M7W6|F234A_RAT	24.86	173	1e-06	55.8	1297..1791	67..230	2203	552
TRINITY_DN48056_c0_g1_i1	sp|Q12972|PP1R8_HUMAN	55.01	349	1e-113	349	48..1049	7..351	1720	351
TRINITY_DN48056_c0_g3_i3	sp|P92029|DNJ60_DROME	27.84	194	3e-16	82	278..841	27..202	1472	217
TRINITY_DN48057_c0_g1_i1	sp|O95831|AIFM1_HUMAN	60.42	480	0	593	10..1431	134..612	1877	613
TRINITY_DN48024_c0_g2_i2	sp|Q98SW2|HIF1A_ONCMY	52.39	355	5e-126	390	81..1145	1..355	1388	766
TRINITY_DN48037_c0_g1_i2	sp|Q3B7D5|RASF2_RAT	31.44	334	2e-32	130	1445..510	16..318	1551	326
TRINITY_DN48001_c0_g1_i1	sp|Q7ZYH1|SIN1_XENLA	43.43	495	2e-119	370	1742..294	69..520	1749	520
TRINITY_DN48065_c0_g1_i1	sp|Q5R4I3|UBXN4_PONAB	35.08	516	4e-69	238	110..1528	1..508	1694	508
TRINITY_DN33028_c0_g1_i1	sp|Q16975|KPC2_APLCA	87.89	743	0	1294	131..2260	3..743	2471	743
TRINITY_DN33010_c0_g1_i1	sp|Q969V3|NCLN_HUMAN	62.79	172	1e-73	237	4..516	214..385	518	563
TRINITY_DN33002_c0_g1_i1	sp|Q3UDE2|TTL12_MOUSE	57.18	348	5e-140	419	3..1046	301..638	1093	639
TRINITY_DN33059_c0_g1_i1	sp|Q9P0L2|MARK1_HUMAN	78.95	266	3e-140	426	431..1219	2..262	1221	795
TRINITY_DN33022_c0_g1_i1	sp|P98169|ZXDB_HUMAN	47.23	271	6e-78	264	510..1307	266..533	1309	803
TRINITY_DN33068_c0_g1_i1	sp|Q92890|UFD1_HUMAN	62.2	291	2e-118	353	1040..189	19..305	1154	307
TRINITY_DN33037_c0_g1_i1	sp|Q562D5|GLYR1_XENTR	42.02	257	5e-50	179	217..921	134..385	922	534
TRINITY_DN33080_c0_g1_i1	sp|Q2TAF4|INT6A_XENLA	67.2	189	4e-87	280	575..9	289..477	576	883
TRINITY_DN33024_c0_g1_i1	sp|P81018|LADD_ONCMY	31.72	186	3e-23	99.8	311..853	1..180	1130	190
TRINITY_DN33000_c0_g1_i1	sp|Q969X6|UTP4_HUMAN	33.05	581	3e-103	334	1711..29	3..578	1831	686
TRINITY_DN33025_c0_g1_i1	sp|Q9DBR3|ARMC8_MOUSE	41.07	431	6e-97	311	1273..5	209..614	1274	673
TRINITY_DN33019_c0_g1_i1	sp|Q8T5C6|RXR_BIOGL	100	237	3e-177	501	711..1	57..293	713	436
TRINITY_DN33098_c0_g1_i1	sp|F1R6N4|ECHD1_DANRE	41.09	202	3e-44	155	2..595	89..286	595	302
TRINITY_DN33051_c0_g2_i1	sp|Q4VCS5|AMOT_HUMAN	35.06	348	2e-46	179	1172..150	426..767	1491	1084
TRINITY_DN33057_c0_g1_i1	sp|Q9H3K2|GHITM_HUMAN	57.8	346	9e-123	372	1613..609	1..345	1677	345
TRINITY_DN33072_c0_g1_i1	sp|P63155|CRNL1_RAT	72.66	289	2e-154	454	3..869	227..515	869	690
TRINITY_DN33063_c0_g1_i1	sp|Q6U7I1|UBP7_CHICK	80.31	320	0	553	957..1	152..471	977	1101
TRINITY_DN33055_c0_g1_i1	sp|Q8N3I7|BBS5_HUMAN	73.15	324	0	530	24..995	3..326	997	341
TRINITY_DN33086_c0_g1_i1	sp|P56603|SCAM1_RAT	54.36	149	3e-41	147	438..1	1..141	566	338
TRINITY_DN33038_c0_g1_i1	sp|O93529|FOXB1_XENLA	61.69	201	8e-74	236	199..783	1..183	964	319
TRINITY_DN17852_c0_g1_i1	sp|Q99JP4|CDC26_MOUSE	61.29	31	9e-06	43.9	120..28	1..31	296	85
TRINITY_DN17827_c0_g1_i1	sp|Q6AY55|DCAKD_RAT	52.94	187	5e-68	215	571..11	1..186	642	240
TRINITY_DN17880_c0_g1_i1	sp|Q66HY7|IF4E3_DANRE	51.56	192	4e-70	224	986..411	31..222	1001	224
TRINITY_DN17893_c0_g1_i1	sp|Q6DJR2|WWC2_XENTR	58.8	250	3e-93	303	47..796	1..249	796	1171
TRINITY_DN17824_c0_g1_i1	sp|Q8R344|CCD12_MOUSE	44.55	110	3e-18	79.7	309..1	6..115	323	166
TRINITY_DN17887_c0_g1_i1	sp|Q96PE2|ARHGH_HUMAN	46.89	322	2e-85	288	1063..110	1752..2063	1063	2063
TRINITY_DN17816_c0_g1_i1	sp|Q02290|XYNB_NEOPA	36.03	136	6e-09	57.8	14..415	356..484	417	860
TRINITY_DN17828_c0_g1_i1	sp|Q14686|NCOA6_HUMAN	57.97	69	1e-18	86.3	2..208	72..140	380	2063
TRINITY_DN17889_c0_g1_i1	sp|Q8TEP8|CE192_HUMAN	24.31	325	3e-16	84.3	105..1061	1651..1922	1123	1941
TRINITY_DN17867_c0_g1_i1	sp|Q54U75|CRLA_DICDI	31.37	271	3e-20	93.6	829..47	57..307	1024	369
TRINITY_DN17826_c0_g2_i1	sp|Q9DG68|RLA0_RANSY	69.96	223	2e-111	329	4..672	47..269	675	315
TRINITY_DN17847_c0_g1_i1	sp|Q9UT59|YKJ7_SCHPO	32.86	283	5e-29	122	250..1038	5..280	1770	336
TRINITY_DN17879_c0_g1_i1	sp|A3KPA3|NAA60_DANRE	55.35	215	5e-89	272	14..658	11..225	915	242
TRINITY_DN17871_c0_g1_i1	sp|Q19749|ODP2_CAEEL	50.5	398	6e-113	347	83..1237	8..392	1238	507
TRINITY_DN79460_c0_g1_i1	sp|Q9UBS9|SUCO_HUMAN	48.46	130	2e-33	129	387..22	332..458	404	1254
TRINITY_DN79462_c0_g1_i1	sp|Q61207|SAP_MOUSE	99.03	103	1e-66	215	311..3	159..261	312	557
TRINITY_DN79439_c0_g1_i1	sp|Q9LQV2|RDR1_ARATH	34.94	83	6e-10	59.3	257..9	91..173	257	1107
TRINITY_DN51249_c0_g1_i1	sp|A2VE79|NUDT3_BOVIN	56.41	117	3e-42	143	355..5	4..120	377	172
TRINITY_DN51267_c0_g1_i1	sp|Q2HJ27|MYC_BOVIN	37.6	125	2e-14	77.4	358..8	307..431	1019	439
TRINITY_DN17335_c0_g3_i1	sp|Q9UBX3|DIC_HUMAN	66.67	156	1e-71	224	54..518	6..161	519	287
TRINITY_DN17305_c0_g1_i1	sp|Q99447|PCY2_HUMAN	64.59	209	4e-101	306	624..1	20..228	706	389
TRINITY_DN17303_c0_g1_i1	sp|O54836|ZMAT3_MOUSE	25.81	217	2e-07	53.9	67..633	71..276	656	290
TRINITY_DN17370_c0_g2_i1	sp|Q9H0F5|RNF38_HUMAN	62.91	151	2e-49	174	54..485	362..510	679	515
TRINITY_DN17347_c0_g1_i1	sp|Q6ZP65|BICL1_HUMAN	24.34	189	4e-07	53.9	2..553	142..326	690	573
TRINITY_DN17369_c0_g1_i1	sp|A0JP85|CNOT1_XENTR	77.29	295	3e-143	463	1682..807	2092..2383	1683	2388
TRINITY_DN17393_c0_g2_i1	sp|Q08890|IDS_MOUSE	53.78	238	1e-83	268	118..828	22..258	866	552
TRINITY_DN17308_c0_g1_i1	sp|Q9VUJ0|RM39_DROME	46	300	3e-90	282	111..1004	36..332	1156	333
TRINITY_DN17383_c0_g2_i1	sp|Q80TQ5|PKHM2_MOUSE	36.43	280	1e-42	164	1..801	724..998	1078	1018
TRINITY_DN25412_c0_g1_i1	sp|Q96S52|PIGS_HUMAN	50.7	286	2e-72	240	985..158	269..553	1013	555
TRINITY_DN25466_c0_g1_i1	sp|Q8IWX8|CHERP_HUMAN	45.19	208	8e-54	199	1271..648	121..328	1550	916
TRINITY_DN25462_c0_g1_i1	sp|Q5ZL91|INT7_CHICK	48.41	378	6e-111	352	1106..3	34..410	1106	961
TRINITY_DN25451_c0_g1_i1	sp|Q60700|M3K12_MOUSE	73.55	121	1e-60	203	364..2	188..308	365	888
TRINITY_DN25475_c0_g2_i1	sp|O43805|SSNA1_HUMAN	67.86	112	8e-46	153	1..336	7..118	597	119
TRINITY_DN25493_c0_g1_i1	sp|Q9UHV9|PFD2_HUMAN	53.4	103	2e-32	116	310..2	9..111	321	154
TRINITY_DN25458_c0_g1_i1	sp|Q5ZM14|NHRF1_CHICK	39.7	199	5e-28	117	1289..729	132..322	1467	333
TRINITY_DN25464_c0_g2_i1	sp|Q9D0T2|DUS12_MOUSE	37.84	296	1e-53	187	9..875	48..332	1276	339
TRINITY_DN25450_c0_g2_i1	sp|Q5R875|TMX3_PONAB	41.89	222	4e-51	178	659..6	21..231	693	454
TRINITY_DN25435_c0_g1_i1	sp|Q1LUI2|HDDC2_DANRE	53.79	132	4e-43	149	3..398	32..162	582	200
TRINITY_DN30279_c0_g1_i1	sp|Q28728|SC5AB_RABIT	61.77	361	1e-159	474	228..1310	28..387	1311	674
TRINITY_DN30219_c0_g1_i1	sp|Q18066|DIM_CAEEL	33.23	322	3e-41	162	263..1186	319..627	1808	640
TRINITY_DN30214_c0_g1_i2	sp|Q09PK2|APRV1_MOUSE	30.25	119	8e-08	55.8	419..757	196..314	761	339
TRINITY_DN30235_c0_g1_i1	sp|Q28F07|ANM1_XENTR	74.47	188	1e-101	305	634..71	165..351	636	351
TRINITY_DN30237_c0_g1_i1	sp|Q9Y6R7|FCGBP_HUMAN	31.34	201	4e-17	84.7	18..611	3845..4033	638	5405
TRINITY_DN30257_c0_g1_i1	sp|Q5E9X8|RAD9B_BOVIN	41.06	302	6e-76	257	1..876	29..327	2059	442
TRINITY_DN30243_c0_g1_i1	sp|Q618K0|ZC21A_CAEBR	45.24	126	9e-31	117	432..73	25..148	440	322
TRINITY_DN30274_c0_g1_i1	sp|O35226|PSMD4_MOUSE	58.18	385	8e-140	415	13..1152	1..369	1507	376
TRINITY_DN30221_c0_g1_i1	sp|Q2KHZ9|GCDH_BOVIN	68.98	245	1e-125	372	738..4	36..278	844	438
TRINITY_DN30285_c0_g2_i1	sp|Q5RFV8|WDCP_DANRE	24.41	381	1e-22	103	1099..77	119..466	1100	714
TRINITY_DN30231_c0_g2_i1	sp|O43808|PM34_HUMAN	55.24	315	4e-105	320	182..1102	1..302	1255	307
TRINITY_DN30252_c0_g1_i2	sp|Q9DFS4|STAR3_DANRE	34.71	340	2e-50	181	1023..4	18..314	1124	448
TRINITY_DN30200_c0_g1_i1	sp|Q9NS73|MBIP1_HUMAN	37.01	127	6e-08	57	872..501	220..332	874	344
TRINITY_DN30207_c0_g1_i1	sp|Q9JLV2|TP4AP_MOUSE	35.39	421	8e-67	236	1206..1	131..530	1656	797
TRINITY_DN30215_c0_g1_i1	sp|Q60779|GAS8_MOUSE	75.59	127	4e-60	203	797..417	352..478	801	478
TRINITY_DN30241_c0_g2_i1	sp|O43760|SNG2_HUMAN	46.67	195	2e-51	176	974..408	29..220	977	224
TRINITY_DN30216_c0_g1_i1	sp|Q28HY5|CP072_XENTR	35.27	258	2e-39	146	159..893	16..265	1055	265
TRINITY_DN30273_c0_g1_i2	sp|Q13439|GOGA4_HUMAN	30.13	312	2e-15	82	97..978	264..562	1172	2230
TRINITY_DN30289_c0_g1_i1	sp|Q5R514|UMPS_PONAB	53.95	291	2e-104	326	1389..532	188..478	1397	480
TRINITY_DN39472_c0_g2_i3	sp|Q6P926|SPA24_MOUSE	27.33	150	2e-06	51.6	351..800	45..191	1137	205
TRINITY_DN39487_c0_g1_i1	sp|Q8VBX0|ASB13_MOUSE	44.06	261	1e-66	217	810..28	19..277	993	278
TRINITY_DN39451_c0_g2_i1	sp|Q66IL0|CHID1_XENTR	51.52	231	3e-69	226	3..689	171..394	896	394
TRINITY_DN39437_c0_g1_i1	sp|Q6PDY2|AEDO_MOUSE	32.68	257	6e-31	126	1790..1092	6..251	1936	256
TRINITY_DN39482_c0_g1_i1	sp|Q9CY58|PAIRB_MOUSE	35.2	179	7e-18	89.4	146..619	190..360	1462	407
TRINITY_DN39475_c0_g1_i1	sp|Q2KID9|RT05_BOVIN	40.93	281	1e-57	197	97..924	74..351	926	430
TRINITY_DN39432_c0_g2_i1	sp|Q60716|P4HA2_MOUSE	49.72	531	1e-171	515	293..1864	17..537	2577	537
TRINITY_DN39405_c0_g1_i1	sp|Q9D8N6|LIN37_MOUSE	37.23	188	4e-25	104	790..275	66..245	798	246
TRINITY_DN39431_c0_g1_i1	sp|Q14AW5|NSUN7_MOUSE	36.21	301	2e-50	183	37..930	244..535	991	724
TRINITY_DN39485_c0_g1_i2	sp|Q3USW5|FXRD2_MOUSE	52.14	562	0	593	384..2018	21..582	2018	665
TRINITY_DN39424_c0_g1_i2	sp|Q8JZN5|ACAD9_MOUSE	56.75	474	8e-179	525	1627..212	154..623	1627	625
TRINITY_DN39480_c0_g1_i1	sp|B4PZ52|NFU1_DROYA	70	210	2e-98	303	1259..633	65..273	1347	283
TRINITY_DN39464_c0_g1_i1	sp|Q5ZHN9|PGPS1_CHICK	49.12	342	4e-95	302	1188..190	220..557	1188	557
TRINITY_DN39463_c0_g1_i4	sp|P12815|PDCD6_MOUSE	71.86	167	6e-85	259	248..748	24..190	816	191
TRINITY_DN39435_c0_g1_i1	sp|Q9Y5U2|TSSC4_HUMAN	39.76	83	4e-10	64.7	762..514	147..218	1211	329
TRINITY_DN39486_c0_g2_i2	sp|Q10998|CP1_APLCA	49.76	211	5e-59	202	252..839	1..209	1771	209
TRINITY_DN39403_c0_g1_i1	sp|P42858|HD_HUMAN	46.42	797	0	681	1..2331	903..1666	2334	3142
TRINITY_DN39489_c0_g1_i1	sp|Q9Y6V7|DDX49_HUMAN	59.23	363	9e-154	454	386..1468	1..363	1469	483
TRINITY_DN39418_c0_g1_i4	sp|Q6ZQ58|LARP1_MOUSE	39.95	438	1e-73	257	321..1553	382..784	1582	1072
TRINITY_DN39411_c0_g2_i1	sp|Q60HE9|MA2B1_MACFA	47.1	569	3e-168	511	5..1684	251..800	1685	1012
TRINITY_DN39499_c0_g1_i1	sp|A2T7G9|HTAI2_PONPY	48.31	236	3e-70	235	1892..1197	1..236	2151	242
TRINITY_DN39477_c0_g1_i1	sp|A3KN12|PUR8_BOVIN	68.36	335	7e-164	474	1017..13	137..471	1017	490
TRINITY_DN39408_c0_g1_i1	sp|P0CW97|PCR3_ARATH	40	105	9e-11	63.9	1032..739	15..119	1095	152
TRINITY_DN80398_c0_g1_i1	sp|Q8BYM7|RSH4A_MOUSE	42.11	57	4e-08	53.1	205..35	234..290	207	716
TRINITY_DN80389_c0_g1_i1	sp|Q90YP3|RS28_ICTPU	89.23	65	6e-36	122	32..226	5..69	303	69
TRINITY_DN3741_c0_g1_i1	sp|Q28HW9|CNEP1_XENTR	76.37	237	1e-129	377	2..709	8..244	1050	244
TRINITY_DN3789_c0_g1_i1	sp|Q9D4C1|LMTD1_MOUSE	35.86	145	2e-24	103	433..2	136..276	687	413
TRINITY_DN3729_c0_g2_i1	sp|H2A0N9|KCP4_PINMG	46.51	86	6e-17	80.9	258..1	40..125	894	198
TRINITY_DN3715_c0_g1_i1	sp|Q1L994|PPR37_DANRE	53.42	365	9e-128	398	198..1286	190..552	1288	919
TRINITY_DN3728_c0_g1_i1	sp|Q8BJS4|SUN2_MOUSE	37.56	213	3e-35	137	617..3	414..618	665	731
TRINITY_DN3779_c0_g3_i1	sp|A7SMR0|MEIG1_NEMVE	63.86	83	1e-33	122	631..383	8..89	671	89
TRINITY_DN3710_c0_g1_i1	sp|Q8CBG9|RN170_MOUSE	52.86	140	2e-51	171	47..466	112..248	466	286
TRINITY_DN3704_c0_g1_i1	sp|O35739|KLF9_MOUSE	63.3	109	4e-42	155	1399..1073	126..234	1545	244
TRINITY_DN3745_c0_g1_i1	sp|Q9VXX8|RL371_DROME	75	92	8e-45	147	34..309	1..92	363	93
TRINITY_DN3730_c0_g1_i1	sp|Q5U5M8|BL1S3_MOUSE	25.76	198	4e-10	62.4	79..621	9..194	1034	195
TRINITY_DN3716_c0_g1_i1	sp|Q8TB37|NUBPL_HUMAN	58.82	204	2e-87	268	1..612	111..314	678	319
TRINITY_DN3786_c0_g1_i1	sp|A4D2P6|GRD2I_HUMAN	40.15	264	3e-57	203	9..785	858..1121	805	1211
TRINITY_DN3751_c0_g1_i1	sp|Q9D5J6|SHPK_MOUSE	37.96	411	2e-84	273	1..1215	65..463	1305	476
TRINITY_DN8245_c0_g1_i1	sp|Q9US12|YK66_SCHPO	28.38	229	1e-12	71.2	27..653	121..331	782	612
TRINITY_DN8237_c0_g3_i1	sp|Q6EDY6|CARL1_MOUSE	43.81	630	4e-178	550	1879..5	4..630	1986	1374
TRINITY_DN8242_c0_g1_i1	sp|Q6TEQ0|EEPD1_DANRE	43.93	173	1e-30	121	574..56	42..208	576	550
TRINITY_DN8210_c0_g1_i1	sp|P22129|RB11B_DIPOM	87.44	215	8e-133	383	649..8	1..215	897	218
TRINITY_DN8261_c0_g1_i1	sp|P34528|YM67_CAEEL	45.56	90	6e-17	80.1	266..3	63..152	349	510
TRINITY_DN8246_c0_g1_i1	sp|P10079|FBP1_STRPU	36.18	680	2e-107	359	337..2241	178..843	2337	1064
TRINITY_DN44334_c0_g2_i1	sp|P91797|MPI7_LYMST	44.81	183	7e-42	151	796..293	1..180	1241	180
TRINITY_DN44362_c0_g1_i1	sp|Q5ZJQ8|UBAC2_CHICK	36.9	187	1e-30	119	5..556	11..197	558	344
TRINITY_DN44319_c0_g1_i1	sp|Q96RS6|NUDC1_HUMAN	32.05	390	1e-56	201	16..1152	113..486	1153	583
TRINITY_DN44384_c0_g1_i1	sp|Q496Z9|TRM1L_RAT	30.8	513	8e-49	186	29..1513	228..675	1865	723
TRINITY_DN44395_c0_g1_i1	sp|Q6GQA6|CSN8_XENLA	41.82	110	1e-22	97.1	757..431	86..195	759	195
TRINITY_DN44345_c0_g1_i1	sp|Q6WVG3|KCD12_MOUSE	44.48	308	4e-71	241	1750..884	33..326	2219	327
TRINITY_DN44375_c0_g1_i1	sp|Q8BH95|ECHM_MOUSE	65.86	290	1e-127	379	1165..296	1..289	1366	290
TRINITY_DN44350_c0_g1_i1	sp|Q61703|ITIH2_MOUSE	34.74	308	2e-44	170	885..1	74..370	1291	946
TRINITY_DN44364_c0_g1_i1	sp|O35134|RPA1_MOUSE	45.7	733	0	611	2124..1	12..703	2191	1717
TRINITY_DN44315_c0_g2_i1	sp|O93310|RAD21_XENLA	42.7	705	4e-152	471	159..2174	1..626	2880	629
TRINITY_DN44356_c0_g1_i1	sp|Q9BX95|SGPP1_HUMAN	38.35	339	5e-67	227	37..1047	103..441	1355	441
TRINITY_DN44348_c0_g1_i1	sp|P61759|PFD3_MOUSE	61.05	172	1e-67	219	1152..637	23..194	1205	196
TRINITY_DN44329_c0_g1_i3	sp|Q5ZKQ3|RPAP3_CHICK	41.22	245	1e-47	176	729..7	6..244	1197	665
TRINITY_DN44357_c0_g1_i1	sp|Q9JIX0|ENY2_MOUSE	78.72	94	2e-48	165	1150..869	8..101	1153	101
TRINITY_DN44385_c0_g1_i1	sp|P18887|XRCC1_HUMAN	54.95	202	1e-66	222	592..8	1..202	642	633
TRINITY_DN44308_c0_g1_i1	sp|Q91XJ1|BECN1_RAT	58.02	212	5e-73	234	2..637	121..331	638	448
TRINITY_DN44320_c0_g1_i1	sp|Q9QXK7|CPSF3_MOUSE	80.39	311	0	553	30..962	2..312	962	684
TRINITY_DN44391_c0_g1_i1	sp|O95159|ZFPL1_HUMAN	70.95	148	3e-69	222	122..565	1..145	801	310
TRINITY_DN44305_c0_g1_i1	sp|Q969Q5|RAB24_HUMAN	57.35	204	9e-70	228	1348..737	1..201	1517	203
TRINITY_DN76002_c0_g1_i1	sp|O75581|LRP6_HUMAN	64.39	337	7e-159	491	1012..2	100..434	1013	1613
TRINITY_DN76075_c0_g1_i1	sp|Q8BT51|COA4_MOUSE	41.82	55	6e-11	60.1	147..305	19..73	542	87
TRINITY_DN76054_c0_g1_i1	sp|B2RX14|TUT4_MOUSE	57.59	349	4e-124	401	32..1069	989..1329	1345	1644
TRINITY_DN76018_c0_g2_i1	sp|Q9H3E2|SNX25_HUMAN	33.71	525	4e-91	302	1538..6	238..739	1540	840
TRINITY_DN76099_c0_g1_i1	sp|F6H7K5|THI42_VITVI	85.26	156	2e-92	279	6..470	200..355	472	355
TRINITY_DN76001_c0_g1_i1	sp|Q924H7|WAC_MOUSE	42.98	121	2e-22	102	500..862	525..645	1067	646
TRINITY_DN76022_c0_g1_i1	sp|P29240|5NTD_DIPOM	50	200	2e-53	188	590..3	12..200	828	577
TRINITY_DN76085_c0_g1_i1	sp|Q4ACU6|SHAN3_MOUSE	99.01	101	2e-56	194	304..2	1094..1194	306	1730
TRINITY_DN59382_c0_g1_i1	sp|Q6ICG6|K0930_HUMAN	38.95	421	5e-83	267	65..1264	1..402	1331	404
TRINITY_DN59382_c0_g2_i1	sp|Q801S4|K0930_XENLA	40.26	380	4e-81	262	144..1250	31..397	1317	399
TRINITY_DN59324_c0_g1_i1	sp|P35979|RL12_MOUSE	66.67	108	3e-49	160	1..324	56..163	344	165
TRINITY_DN59305_c0_g1_i1	sp|Q4R550|SYCC_MACFA	68.57	280	2e-134	404	835..2	292..569	840	748
TRINITY_DN59308_c0_g1_i1	sp|Q6DC66|BOKA_DANRE	28.22	202	2e-14	75.9	340..906	10..205	1167	221
TRINITY_DN59361_c0_g1_i1	sp|P53369|8ODP_RAT	55.41	148	9e-59	187	483..40	5..152	566	156
TRINITY_DN59338_c0_g1_i1	sp|P0CJ62|RITA1_XENLA	52.38	42	3e-06	47	2..127	106..145	229	239
TRINITY_DN50912_c0_g1_i1	sp|P16641|KTRC_SCHMA	50.55	364	1e-116	362	4..1065	191..552	1071	746
TRINITY_DN50989_c0_g2_i1	sp|Q9NW13|RBM28_HUMAN	48.03	279	8e-69	235	255..1085	284..554	1086	759
TRINITY_DN50988_c0_g1_i1	sp|P10155|RO60_HUMAN	28.78	139	2e-13	72.4	419..6	28..159	578	538
TRINITY_DN50906_c0_g1_i1	sp|P41116|RL8_XENLA	86.08	158	1e-93	279	1..474	100..256	517	257
TRINITY_DN50936_c0_g1_i1	sp|Q63081|PDIA6_RAT	60.25	322	5e-133	394	140..1060	1..318	1060	440
TRINITY_DN50998_c0_g1_i1	sp|B0WYR6|WDY_CULQU	22.6	292	8e-19	90.9	81..905	150..425	907	1033
TRINITY_DN50927_c0_g1_i1	sp|P47237|PAX6_CHICK	53.75	240	8e-72	233	1256..564	1..216	1390	216
TRINITY_DN50943_c0_g1_i1	sp|Q09FT6|CLPP_NANDO	97.27	110	2e-74	226	330..1	7..116	332	202
TRINITY_DN50994_c0_g1_i1	sp|A1A5X2|FBXL7_DANRE	50	128	9e-39	142	385..2	108..234	497	489
TRINITY_DN50956_c0_g1_i1	sp|Q9EQW7|KI13A_MOUSE	55.86	657	0	727	1929..1	595..1242	1950	1749
TRINITY_DN85487_c0_g1_i1	sp|B0BM20|ENO4_XENTR	33.5	412	3e-60	212	1216..2	18..415	1313	574
TRINITY_DN85464_c0_g1_i1	sp|Q94SD0|CYB_DACPE	88.98	372	0	639	1..1116	4..375	1121	380
TRINITY_DN85441_c0_g1_i1	sp|Q7ZUV1|PKHF2_DANRE	73.56	87	4e-43	146	265..5	48..134	266	247
TRINITY_DN85410_c0_g1_i1	sp|Q3T186|RPIA_BOVIN	59.35	155	1e-61	197	465..1	100..254	467	264
TRINITY_DN79247_c0_g1_i1	sp|P23913|LBR_CHICK	47.66	321	4e-97	306	956..3	190..508	989	637
TRINITY_DN79297_c0_g1_i1	sp|Q8NCL8|TM116_HUMAN	35	80	4e-07	50.4	349..131	142..221	369	245
TRINITY_DN79251_c0_g1_i1	sp|P09884|DPOLA_HUMAN	52.83	159	1e-50	180	9..485	605..760	485	1462
TRINITY_DN79207_c0_g1_i1	sp|A2AL36|CNTRL_MOUSE	43.85	187	5e-35	136	538..2	195..373	540	2334
TRINITY_DN75952_c0_g1_i1	sp|A9ULH0|RWDD3_XENTR	27.55	196	2e-12	68.2	590..3	7..167	722	265
TRINITY_DN75965_c0_g1_i1	sp|F7B645|TM231_XENTR	49.16	299	8e-110	329	9..902	1..299	1014	312
TRINITY_DN75999_c0_g1_i1	sp|Q9VFP2|RDX_DROME	82.76	377	0	644	1544..414	453..829	1664	829
TRINITY_DN75979_c0_g1_i1	sp|Q9Z2V5|HDAC6_MOUSE	41.77	589	2e-127	408	1747..2	381..928	1747	1149
TRINITY_DN75938_c0_g1_i1	sp|Q8ISN9|RS25_BRABE	86.59	82	2e-39	136	214..459	29..110	529	123
TRINITY_DN75967_c0_g1_i1	sp|P09851|RASA1_BOVIN	49.64	411	2e-119	379	84..1307	160..560	1320	1044
TRINITY_DN75939_c0_g1_i1	sp|Q76NQ1|RHDF1_DROME	52.16	232	2e-77	259	37..705	827..1057	705	1429
TRINITY_DN89839_c0_g1_i1	sp|P10649|GSTM1_MOUSE	100	114	5e-79	238	2..343	51..164	344	218
TRINITY_DN83144_c0_g1_i1	sp|Q9XF43|KCS6_ARATH	71.08	83	6e-41	145	1..249	398..480	253	497
TRINITY_DN83141_c0_g1_i1	sp|P31237|ACCO_ACTDE	72.22	108	2e-49	167	178..495	3..110	495	319
TRINITY_DN83188_c0_g1_i1	sp|O31775|YMDB_BACSU	61.76	68	3e-24	96.3	204..1	1..68	207	264
TRINITY_DN29434_c0_g1_i1	sp|Q9CQ71|RFA3_MOUSE	29.25	106	1e-16	76.6	391..74	11..116	535	121
TRINITY_DN29408_c0_g2_i1	sp|Q9CQV4|F134C_MOUSE	41.72	163	2e-36	137	494..6	30..192	619	466
TRINITY_DN29430_c0_g1_i1	sp|Q5HZ92|CPTP_XENLA	40.14	142	5e-28	109	22..435	74..215	553	215
TRINITY_DN29495_c0_g2_i1	sp|P70336|ROCK2_MOUSE	44.54	732	2e-172	540	3..2159	626..1344	2372	1388
TRINITY_DN43702_c0_g1_i1	sp|Q7JW12|TMX2_DROME	51.52	132	2e-42	150	682..290	140..271	701	271
TRINITY_DN43759_c1_g1_i2	sp|Q9DG02|KCC2D_XENLA	78.6	299	1e-174	505	1328..438	178..472	1330	475
TRINITY_DN43760_c0_g2_i1	sp|P83095|LACTB_BOVIN	41.96	367	3e-87	286	1603..569	145..510	1604	556
TRINITY_DN43766_c0_g1_i1	sp|Q7ZW24|ALG11_DANRE	53.92	395	9e-143	423	52..1200	11..401	1202	500
TRINITY_DN43755_c0_g1_i1	sp|Q3KQ23|UBA5_XENLA	79.69	192	3e-112	332	576..1	125..316	576	397
TRINITY_DN43790_c0_g1_i1	sp|Q6ICH7|ASPH2_HUMAN	31.56	320	8e-41	154	1243..305	62..366	1280	369
TRINITY_DN43717_c1_g1_i1	sp|Q15435|PP1R7_HUMAN	64.26	291	2e-116	351	28..900	75..359	1282	360
TRINITY_DN43786_c0_g1_i1	sp|Q8R3N1|NOP14_MOUSE	38.42	393	6e-75	255	1209..73	468..850	1211	860
TRINITY_DN43746_c0_g1_i2	sp|Q8C3I8|HGH1_MOUSE	43.92	337	8e-101	314	146..1153	29..363	1425	393
TRINITY_DN43726_c0_g1_i1	sp|Q5E9A7|KLDC2_BOVIN	37.14	175	6e-32	129	1167..646	218..390	1175	406
TRINITY_DN43771_c0_g1_i1	sp|Q9Y2S7|PDIP2_HUMAN	72.28	303	7e-160	464	80..982	62..362	1381	368
TRINITY_DN43741_c0_g1_i1	sp|Q3U034|METL4_MOUSE	32.75	400	1e-54	198	1211..30	86..464	1753	471
TRINITY_DN43785_c0_g1_i1	sp|Q3T0Q3|RPB3_BOVIN	72.73	275	2e-146	432	1663..842	1..274	1827	275
TRINITY_DN98555_c0_g1_i1	sp|Q86VS3|IQCH_HUMAN	60.91	110	3e-38	141	1..327	684..793	330	1027
TRINITY_DN36019_c0_g1_i1	sp|O16025|AOSL_PLEHO	37.23	376	3e-73	250	1061..3	596..968	1069	1066
TRINITY_DN36061_c0_g1_i1	sp|Q7T3T8|ZAR1_DANRE	41.38	87	2e-14	76.6	821..567	227..313	958	329
TRINITY_DN36015_c0_g1_i1	sp|Q9I7M2|GTPBA_DROME	51.16	303	3e-87	275	3..899	64..363	1081	383
TRINITY_DN36070_c0_g2_i2	sp|A8IVX2|DRC3_CHLRE	33.79	145	1e-13	75.9	716..282	70..212	1071	524
TRINITY_DN36056_c0_g2_i1	sp|P56597|NDK5_HUMAN	65.16	155	7e-73	227	1..462	57..211	707	212
TRINITY_DN36017_c0_g1_i1	sp|Q7ZVE6|KDEL1_DANRE	53.91	447	4e-172	507	1923..592	52..496	1926	500
TRINITY_DN36087_c0_g1_i1	sp|P35589|SYB_APLCA	62.94	170	3e-47	160	168..656	16..179	686	180
TRINITY_DN36066_c0_g1_i1	sp|A5HK05|APBP2_RAT	53.39	369	8e-133	399	1107..1	38..406	1109	585
TRINITY_DN36007_c0_g1_i1	sp|Q9EQS5|SC5D_RAT	66.04	212	2e-101	305	636..1	1..212	846	299
TRINITY_DN36059_c0_g1_i1	sp|Q7ZU13|SPNS1_DANRE	60.7	201	1e-79	256	203..805	42..241	838	506
TRINITY_DN36042_c0_g1_i1	sp|Q3V096|ANR42_MOUSE	51.81	415	1e-141	424	1248..22	20..434	1425	527
TRINITY_DN36008_c0_g1_i1	sp|Q9Z2W1|STK25_MOUSE	79.15	307	3e-160	466	334..1245	8..314	1316	426
TRINITY_DN36004_c1_g1_i1	sp|Q6ULP2|AFTIN_HUMAN	40.32	124	1e-18	89.7	402..737	701..817	741	937
TRINITY_DN36000_c0_g1_i1	sp|Q8K2Q0|COMD9_MOUSE	61.54	117	2e-49	164	562..212	82..198	563	198
TRINITY_DN5015_c0_g1_i1	sp|Q9UQ07|MOK_HUMAN	75.91	137	8e-73	231	412..2	119..255	490	419
TRINITY_DN29477_c0_g1_i1	sp|Q6TGY8|EMC2_DANRE	54.55	253	3e-88	272	896..141	43..293	900	297
TRINITY_DN29424_c0_g1_i1	sp|Q8C8U0|LIPB1_MOUSE	46.23	292	6e-78	261	109..927	457..746	928	969
TRINITY_DN29415_c0_g1_i1	sp|Q3C1V8|BSH_HUMAN	61.11	126	3e-38	138	3..365	57..180	649	233
TRINITY_DN90821_c0_g1_i1	sp|F6UH96|SPRTN_XENTR	68.69	99	4e-39	141	381..85	3..96	382	436
TRINITY_DN90875_c0_g1_i1	sp|Q3SZ85|PTRD1_BOVIN	54.26	94	2e-24	95.1	284..3	40..133	285	140
TRINITY_DN90850_c0_g1_i1	sp|A2RSX4|STPG3_MOUSE	40.79	76	8e-10	57.8	42..266	94..168	268	306
TRINITY_DN31688_c0_g1_i1	sp|Q15573|TAF1A_HUMAN	29.33	283	9e-26	109	105..914	33..293	919	450
TRINITY_DN31684_c0_g1_i1	sp|P35465|PAK1_RAT	67.99	353	7e-164	475	1001..3	122..467	1003	544
TRINITY_DN31676_c0_g2_i1	sp|Q8TGM7|ART2_YEAST	78.57	56	3e-20	83.2	23..190	2..57	358	61
TRINITY_DN31640_c0_g1_i2	sp|Q5E9H5|BCS1_BOVIN	57.88	273	1e-109	332	804..1	1..273	962	419
TRINITY_DN31627_c0_g1_i1	sp|Q9NW08|RPC2_HUMAN	73.37	323	7e-170	509	963..1	394..716	965	1133
TRINITY_DN31678_c0_g2_i1	sp|Q6NWZ9|CDO1_DANRE	30.36	168	4e-13	69.7	578..99	8..173	771	201
TRINITY_DN31626_c0_g1_i1	sp|Q1HPL8|NDUBA_BOMMO	51.06	94	5e-23	94.4	201..482	19..110	483	159
TRINITY_DN31665_c0_g2_i1	sp|P31478|VATF_MANSE	77.05	122	2e-61	195	76..438	1..122	702	124
TRINITY_DN31690_c0_g1_i1	sp|P27633|TBP_XENLA	79.08	239	1e-121	362	173..880	72..295	1214	297
TRINITY_DN515_c0_g1_i1	sp|Q9Y600|CSAD_HUMAN	47.28	423	6e-144	429	1302..40	17..437	1433	493
TRINITY_DN558_c0_g1_i1	sp|Q6P752|TOIP2_RAT	23.28	189	5e-07	52.8	598..77	393..576	615	578
TRINITY_DN512_c0_g1_i1	sp|P24668|MPRD_MOUSE	44.96	238	3e-64	216	990..283	51..278	1466	278
TRINITY_DN555_c0_g1_i1	sp|A4D0V7|CPED1_HUMAN	37.73	273	3e-52	188	819..7	577..838	821	1026
TRINITY_DN543_c0_g1_i1	sp|Q5BK46|RNH1_RAT	53.7	108	9e-34	125	1..324	175..282	502	285
TRINITY_DN544_c0_g1_i1	sp|Q9WU78|PDC6I_MOUSE	52.02	223	8e-66	223	2..670	146..365	670	869
TRINITY_DN567_c0_g1_i1	sp|Q6GQ82|SNF5_XENLA	66.33	199	3e-94	286	582..1	7..205	622	378
TRINITY_DN546_c0_g1_i1	sp|Q2TBW2|COQ7_BOVIN	66.67	102	2e-43	147	1..306	116..217	318	217
TRINITY_DN587_c0_g1_i1	sp|Q68CP9|ARID2_HUMAN	43.67	229	1e-53	192	3..683	80..302	699	1835
TRINITY_DN557_c0_g1_i1	sp|Q5M864|BORA_RAT	36.59	164	2e-16	79.7	443..30	15..173	463	534
TRINITY_DN516_c0_g2_i1	sp|Q9H8X2|IPPK_HUMAN	34.21	380	4e-55	194	6..1064	103..468	1138	491
TRINITY_DN518_c0_g1_i1	sp|Q9Y345|SC6A5_HUMAN	49.51	509	1e-179	532	1508..21	191..696	1556	797
TRINITY_DN61420_c0_g1_i1	sp|Q9JJS6|BCDO1_MOUSE	31.89	301	7e-34	135	6..875	259..549	1129	566
TRINITY_DN61463_c0_g1_i1	sp|Q8BMK0|CEP85_MOUSE	29.52	166	2e-16	83.2	788..297	609..761	788	761
TRINITY_DN61493_c0_g1_i1	sp|Q0V8T7|CTP5C_MOUSE	100	71	3e-41	148	2..214	12..82	216	1305
TRINITY_DN61460_c0_g1_i1	sp|O81123|ZIP1_ARATH	54.24	177	3e-55	184	1..531	50..212	532	355
TRINITY_DN62956_c0_g1_i1	sp|Q9Y4L5|RN115_HUMAN	46.31	149	1e-43	156	780..346	138..286	865	304
TRINITY_DN62927_c0_g1_i1	sp|I3J7Q8|HISAT_ORENI	31.73	104	3e-06	49.7	434..135	15..118	529	337
TRINITY_DN62999_c0_g1_i1	sp|Q7TN31|AGGF1_MOUSE	45.83	144	2e-32	125	422..3	419..560	424	711
TRINITY_DN62962_c0_g1_i1	sp|Q9BVS4|RIOK2_HUMAN	74.77	107	3e-54	182	321..1	122..228	321	552
TRINITY_DN62932_c0_g1_i1	sp|B0DOB4|NPHP4_XENLA	60.29	68	3e-24	100	1..204	1312..1379	205	1430
TRINITY_DN62996_c0_g1_i1	sp|P06608|ASPG_DICCH	49.3	71	4e-17	77.4	215..3	128..198	216	348
TRINITY_DN47628_c1_g1_i7	sp|Q93212|SOL1_CAEEL	29.84	573	1e-56	209	177..1841	28..553	2432	594
TRINITY_DN47666_c0_g2_i1	sp|Q5BJT4|TXD15_RAT	42.72	206	4e-40	155	1609..998	147..343	2381	343
TRINITY_DN47682_c0_g1_i1	sp|P23327|SRCH_HUMAN	40	70	1e-09	63.9	1074..865	621..690	1321	699
TRINITY_DN47637_c0_g3_i1	sp|Q7TP17|U2AF4_RAT	78.47	209	2e-115	347	19..645	1..202	1589	220
TRINITY_DN47695_c0_g1_i2	sp|P91268|PGAL_CAEEL	51.88	133	8e-34	135	25..405	160..282	1556	350
TRINITY_DN47699_c2_g1_i2	sp|Q5PQQ9|CEP70_RAT	36.49	211	4e-35	139	611..9	396..597	1043	598
TRINITY_DN47699_c3_g3_i1	sp|Q92982|NINJ1_HUMAN	29.65	172	1e-13	73.2	485..988	5..142	1664	152
TRINITY_DN47616_c0_g1_i1	sp|A1L3F4|MEX3B_XENLA	51.25	240	4e-58	211	318..1031	37..259	2245	507
TRINITY_DN47615_c0_g1_i2	sp|Q5ZJP5|FND3A_CHICK	40.97	1035	0	739	2985..1	31..1052	3351	1198
TRINITY_DN47629_c0_g1_i1	sp|O75954|TSN9_HUMAN	35.9	234	2e-35	139	2..703	17..231	2234	239
TRINITY_DN47641_c0_g1_i2	sp|Q5T8I3|F102B_HUMAN	66.39	122	2e-47	170	366..4	11..132	1089	360
TRINITY_DN47635_c0_g1_i2	sp|Q9ES67|ARHGB_RAT	41.85	497	1e-96	328	29..1417	617..1105	1806	1527
TRINITY_DN47635_c0_g1_i3	sp|Q9NZN5|ARHGC_HUMAN	43.09	427	8e-97	328	242..1510	761..1180	1803	1544
TRINITY_DN47613_c0_g1_i1	sp|Q4GZT3|PKD2_BOVIN	56.11	761	0	810	3..2279	199..939	2394	970
TRINITY_DN47611_c0_g1_i1	sp|Q8K1J6|TRNT1_MOUSE	48.05	308	1e-84	278	1..909	127..431	1850	434
TRINITY_DN47659_c0_g1_i2	sp|Q9R1K9|CETN2_MOUSE	83.14	172	8e-91	286	1851..1339	1..172	2051	172
TRINITY_DN47610_c0_g1_i1	sp|Q86X10|RLGPB_HUMAN	42.72	1079	0	766	3147..13	233..1267	3149	1494
TRINITY_DN47623_c0_g1_i1	sp|Q92051|CAHZ_DANRE	48.67	263	8e-75	242	313..1086	5..260	1380	260
TRINITY_DN47660_c0_g1_i2	sp|Q9VXY2|MADD_DROME	58.91	387	4e-148	498	657..1817	1418..1795	3704	2084
TRINITY_DN47652_c0_g1_i1	sp|Q6DIR8|PALD_XENTR	34.11	598	5e-107	348	14..1780	122..703	1784	872
TRINITY_DN47670_c1_g1_i1	sp|Q7PPA5|ATC1_ANOGA	71.75	708	0	1060	2418..304	309..1016	2418	1018
TRINITY_DN47698_c0_g3_i1	sp|Q3USH5|SFSWA_MOUSE	40.32	377	7e-65	228	62..1069	34..403	1208	945
TRINITY_DN47636_c0_g1_i2	sp|Q8BUV8|GP107_MOUSE	49.71	348	3e-117	367	271..1287	204..546	1912	551
TRINITY_DN47621_c3_g1_i2	sp|Q7JWG9|RM52_DROME	40	75	8e-07	48.9	291..76	49..120	511	126
TRINITY_DN47621_c4_g5_i1	sp|Q59A28|QORL1_BOVIN	40.55	291	7e-70	233	1220..348	33..317	1523	349
TRINITY_DN47693_c0_g1_i1	sp|Q5ZKN1|CDK9_CHICK	73.99	296	5e-156	452	1258..395	82..372	1260	372
TRINITY_DN47665_c1_g1_i1	sp|Q28740|BASI_RABIT	34.71	170	2e-20	94.7	676..1155	103..270	1486	270
TRINITY_DN47619_c0_g1_i1	sp|Q14534|ERG1_HUMAN	57.79	353	9e-145	445	2398..1340	221..573	2403	574
TRINITY_DN47625_c0_g1_i1	sp|Q8BGF3|WDR92_MOUSE	72.55	357	0	566	69..1139	1..357	2037	357
TRINITY_DN47654_c0_g2_i1	sp|Q4V8S9|BORC7_DANRE	37.76	98	2e-16	74.7	6..299	1..98	384	103
TRINITY_DN47654_c1_g1_i1	sp|P50637|TSPO_MOUSE	45.68	162	4e-41	151	181..663	1..162	1796	169
TRINITY_DN47680_c0_g1_i1	sp|Q5FW12|TIPRL_XENTR	53.78	251	3e-92	282	760..17	7..254	964	273
TRINITY_DN47600_c0_g1_i1	sp|A4IFD2|FOXP1_BOVIN	67.21	122	6e-53	182	431..69	431..552	437	674
TRINITY_DN47668_c2_g2_i2	sp|Q6PBF7|EMC4_XENTR	70	110	3e-42	157	2371..2045	71..180	2372	180
TRINITY_DN47604_c0_g1_i1	sp|Q5RC98|S38AA_PONAB	39.79	470	8e-104	351	16..1410	7..456	2400	1121
TRINITY_DN47658_c0_g1_i2	sp|Q63421|PDE1C_RAT	58.43	522	0	626	1703..156	11..521	2976	768
TRINITY_DN47655_c0_g1_i1	sp|Q14746|COG2_HUMAN	43.13	735	0	595	162..2336	6..730	2708	738
TRINITY_DN5840_c0_g1_i1	sp|Q9BLG0|TNNC_TODPA	68.53	143	1e-61	198	632..204	5..147	864	148
TRINITY_DN5857_c0_g2_i1	sp|P25789|PSA4_HUMAN	82.42	182	5e-110	322	547..2	15..195	549	261
TRINITY_DN5814_c0_g1_i1	sp|P83040|HCY2E_RAPVE	51.28	156	1e-45	159	14..481	3..158	483	413
TRINITY_DN26010_c0_g1_i1	sp|Q27441|NPY_APLCA	47.62	42	3e-07	47.8	235..110	49..90	237	92
TRINITY_DN26059_c0_g1_i1	sp|A6QR44|DGCR8_BOVIN	42.2	372	3e-83	281	1430..363	392..751	1676	760
TRINITY_DN26018_c0_g2_i1	sp|Q08DY9|CASP3_BOVIN	50.41	244	3e-85	271	1378..647	35..275	1578	275
TRINITY_DN26060_c0_g1_i1	sp|Q8TDX5|ACMSD_HUMAN	67.86	336	1e-179	510	1008..1	1..336	1156	336
TRINITY_DN26099_c0_g1_i1	sp|Q80ZK0|RT10_MOUSE	56.1	123	8e-47	155	105..473	22..143	475	160
TRINITY_DN26006_c0_g1_i1	sp|Q92793|CBP_HUMAN	62.42	471	0	598	1412..9	1298..1758	1412	2442
TRINITY_DN26077_c0_g1_i1	sp|D2IYS2|TORSO_BOMMO	57.22	180	4e-64	221	71..601	579..758	896	807
TRINITY_DN26012_c0_g1_i1	sp|Q92797|SYMPK_HUMAN	50.8	1069	0	1017	239..3373	11..1061	3373	1274
TRINITY_DN26073_c0_g1_i1	sp|Q15751|HERC1_HUMAN	61.9	651	0	825	1950..1	225..868	1953	4861
TRINITY_DN26007_c0_g1_i1	sp|Q4LDD4|ARAP1_MOUSE	32.6	497	7e-77	268	1507..86	370..853	1515	1452
TRINITY_DN26031_c0_g1_i1	sp|Q9NRM2|ZN277_HUMAN	51.85	216	4e-74	238	648..1	146..355	654	450
TRINITY_DN26002_c0_g1_i2	sp|Q93008|USP9X_HUMAN	70.58	792	0	1178	2373..1	38..822	2737	2570
TRINITY_DN26093_c0_g1_i1	sp|O43402|EMC8_HUMAN	44.88	205	1e-52	178	23..613	6..209	943	210
TRINITY_DN26096_c0_g1_i1	sp|Q9NB32|TCPD_OCHTR	73.73	335	0	534	1330..326	199..533	1331	533
TRINITY_DN26037_c0_g1_i1	sp|Q61382|TRAF4_MOUSE	46.77	464	1e-170	499	41..1414	1..463	1674	470
TRINITY_DN26086_c0_g1_i1	sp|P56213|ALR_MOUSE	50.93	161	1e-54	181	239..697	44..198	855	198
TRINITY_DN26071_c0_g2_i1	sp|Q9Z129|RECQ1_MOUSE	53.47	576	0	652	1708..2	4..578	1795	648
TRINITY_DN26050_c0_g1_i1	sp|Q86WA9|S2611_HUMAN	44.69	452	1e-110	348	1570..215	140..585	1570	606
TRINITY_DN26054_c0_g1_i1	sp|Q9D0B6|PBDC1_MOUSE	56.84	95	3e-29	115	3..287	64..158	848	198
TRINITY_DN86442_c0_g1_i1	sp|Q6DJE4|CPSF5_XENLA	87.68	138	1e-84	254	3..416	32..169	417	227
TRINITY_DN86424_c0_g1_i1	sp|Q8VYN9|PHO32_ARATH	57.78	90	4e-30	112	288..19	45..132	298	242
TRINITY_DN56054_c0_g1_i1	sp|Q9ZP21|TRXM_WHEAT	64.94	77	5e-29	109	236..6	44..119	415	175
TRINITY_DN56016_c0_g1_i1	sp|P06183|PSBR_SOLTU	89.74	78	3e-43	144	300..67	61..138	300	138
TRINITY_DN5706_c0_g1_i1	sp|Q4R4P6|MTO1_MACFA	63.38	325	5e-137	413	974..3	23..345	1101	692
TRINITY_DN5705_c0_g2_i1	sp|Q32L00|ALKB3_BOVIN	62.81	121	8e-47	161	577..215	161..279	584	286
TRINITY_DN78406_c0_g1_i1	sp|Q9WVC1|SLIT2_RAT	60.98	264	4e-104	327	69..860	277..540	861	766
TRINITY_DN78478_c0_g1_i1	sp|Q9BJZ5|FUSIL_DROME	52.66	207	9e-58	199	2..523	400..606	524	967
TRINITY_DN78482_c0_g1_i1	sp|Q90Z08|U119B_DANRE	76.92	65	3e-30	114	3..197	178..242	380	243
TRINITY_DN78471_c0_g1_i1	sp|Q5THJ4|VP13D_HUMAN	49.32	146	2e-39	149	5..442	1939..2084	585	4388
TRINITY_DN78433_c0_g1_i1	sp|O15078|CE290_HUMAN	45.22	345	2e-82	280	1026..1	1220..1550	1029	2479
TRINITY_DN33827_c0_g1_i1	sp|B2GUE2|LRRF2_XENTR	43.92	255	7e-48	177	1756..998	151..400	1756	404
TRINITY_DN33808_c0_g1_i1	sp|Q5HZH2|TSR3_MOUSE	52.21	226	6e-75	240	93..752	37..250	1028	323
TRINITY_DN33812_c0_g1_i1	sp|Q8BH79|ANO10_MOUSE	43.66	655	9e-176	526	2240..303	15..644	2263	659
TRINITY_DN33806_c0_g2_i1	sp|Q00676|LUQ1_APLCA	31.82	110	6e-08	54.7	416..745	54..146	890	146
TRINITY_DN33866_c0_g1_i1	sp|Q5F3X0|LCLT1_CHICK	48.51	235	4e-74	238	202..906	6..240	907	378
TRINITY_DN33893_c0_g1_i1	sp|Q08CA1|GDPP1_DANRE	37.68	353	4e-72	239	5..1051	35..341	1480	343
TRINITY_DN33849_c0_g1_i1	sp|P70585|GPR19_RAT	34.23	222	1e-29	123	1400..735	176..388	1402	415
TRINITY_DN33800_c0_g2_i1	sp|Q149F1|RUSD2_MOUSE	50	228	5e-72	235	683..3	165..392	683	553
TRINITY_DN33838_c0_g1_i1	sp|Q8R3F5|FABD_MOUSE	55.03	149	2e-50	171	1..447	106..253	451	381
TRINITY_DN33873_c0_g1_i4	sp|Q9Y3D0|MIP18_HUMAN	73.83	149	4e-72	230	72..518	12..160	1239	163
TRINITY_DN33834_c0_g2_i1	sp|Q98SJ2|DAZP1_XENLA	49.17	240	7e-65	216	949..278	8..246	1075	360
TRINITY_DN34697_c0_g1_i1	sp|Q7TS68|NSUN6_MOUSE	46.61	251	3e-60	203	19..756	36..276	762	476
TRINITY_DN34660_c0_g1_i2	sp|O60749|SNX2_HUMAN	61.04	326	6e-133	404	2..979	201..519	1682	519
TRINITY_DN34681_c0_g1_i1	sp|P17971|KCNAL_DROME	71.43	252	4e-118	364	1366..629	294..545	1366	571
TRINITY_DN34607_c0_g1_i2	sp|P41499|PTN11_RAT	55.87	426	4e-147	441	256..1488	2..405	1513	597
TRINITY_DN34622_c0_g1_i1	sp|A7RK30|QORL2_NEMVE	46.38	304	1e-85	272	3..911	65..365	1263	365
TRINITY_DN34675_c0_g1_i1	sp|Q8WY64|MYLIP_HUMAN	39.44	251	5e-48	171	6..725	111..351	791	445
TRINITY_DN34629_c0_g1_i1	sp|P46461|NSF1_DROME	67.27	498	0	706	3..1496	243..740	1602	745
TRINITY_DN34665_c0_g1_i1	sp|O00237|RN103_HUMAN	28.94	387	8e-43	163	1159..47	235..603	1197	685
TRINITY_DN34635_c0_g1_i2	sp|Q6WKZ4|RFIP1_HUMAN	44.09	93	3e-14	75.1	258..509	13..105	526	1283
TRINITY_DN72312_c0_g1_i1	sp|Q8LD26|DRMH3_ARATH	51.72	116	4e-18	79.3	320..3	1..112	358	137
TRINITY_DN72397_c0_g1_i1	sp|Q64008|RAB34_MOUSE	58.02	162	3e-67	211	480..1	33..194	482	259
TRINITY_DN72342_c0_g1_i1	sp|Q498E6|KT5AB_XENLA	63.48	115	1e-44	155	465..121	221..335	465	336
TRINITY_DN72382_c0_g1_i1	sp|Q9NPB1|NT5M_HUMAN	45.45	44	9e-06	46.2	78..206	181..223	341	228
TRINITY_DN10783_c0_g1_i1	sp|Q5RAT5|LSM12_PONAB	36.61	112	3e-17	79	129..458	1..112	459	195
TRINITY_DN10735_c0_g1_i1	sp|P23322|PSBO_SOLLC	86.33	256	3e-157	448	38..805	1..251	805	329
TRINITY_DN10790_c0_g1_i1	sp|Q767L0|ABCF1_PIG	67.25	284	2e-110	345	2..853	344..627	883	807
TRINITY_DN10718_c0_g1_i1	sp|Q9QZN3|FBX8_MOUSE	61.07	149	1e-56	187	2..436	170..318	545	319
TRINITY_DN10729_c0_g1_i1	sp|Q6DDA3|CSN9_XENTR	76	50	6e-16	72.8	144..293	1..47	477	57
TRINITY_DN10766_c0_g2_i1	sp|Q9VUL1|PYRG_DROME	85	160	8e-89	281	223..702	1..160	703	627
TRINITY_DN12964_c0_g2_i1	sp|F1LQX4|RHG44_RAT	54.67	225	1e-79	263	841..179	233..457	849	814
TRINITY_DN12995_c0_g1_i1	sp|Q96PN7|TREF1_HUMAN	35.29	170	1e-13	74.7	488..3	682..836	799	1200
TRINITY_DN12902_c0_g1_i1	sp|Q5ZMA6|NADE_CHICK	63.14	255	8e-117	359	767..3	1..255	938	707
TRINITY_DN12937_c0_g1_i1	sp|Q9C102|GLT1_SCHPO	68	450	0	604	2..1351	1004..1448	1356	2111
TRINITY_DN12946_c0_g1_i1	sp|A4IHY1|PSMG1_XENTR	29.15	199	3e-17	81.3	13..561	1..192	561	287
TRINITY_DN12992_c0_g1_i1	sp|Q5RBL0|YIPF1_PONAB	44.96	278	9e-75	242	97..894	31..306	1300	306
TRINITY_DN12901_c0_g2_i1	sp|Q9C0I9|LRC27_HUMAN	48.24	85	4e-20	87.8	3..257	77..160	268	530
TRINITY_DN12987_c0_g1_i1	sp|P35505|FAAA_MOUSE	72.27	119	7e-58	190	2..358	179..297	359	419
TRINITY_DN12909_c0_g1_i1	sp|O35551|RABE1_MOUSE	34.71	484	6e-62	221	1..1401	259..724	1401	862
TRINITY_DN12956_c0_g1_i1	sp|P36189|FAS_ANSAN	62.54	347	2e-163	471	238..1278	3..349	1326	352
TRINITY_DN29341_c0_g1_i2	sp|Q9JLT0|MYH10_RAT	62.47	1407	0	1626	1..4197	397..1803	4197	1976
TRINITY_DN29359_c0_g1_i1	sp|Q95M18|ENPL_BOVIN	71.43	462	0	618	6..1382	1..458	1382	804
TRINITY_DN29381_c0_g1_i1	sp|Q03249|GALT_MOUSE	65.42	347	3e-172	498	86..1126	20..366	1510	379
TRINITY_DN29320_c0_g1_i1	sp|Q2KJG4|MGST2_BOVIN	40.29	139	1e-25	104	819..403	7..145	958	146
TRINITY_DN29324_c0_g1_i1	sp|Q9XYM0|CRK_DROME	50.94	159	1e-50	172	147..614	4..162	697	271
TRINITY_DN29329_c0_g2_i1	sp|Q5M8F9|ALKMO_XENTR	63.44	227	7e-103	313	105..782	14..239	784	446
TRINITY_DN29350_c0_g1_i1	sp|O95470|SGPL1_HUMAN	60	285	2e-121	374	1461..610	289..568	1462	568
TRINITY_DN10332_c0_g1_i1	sp|Q8BG94|COMD7_MOUSE	44.55	110	3e-25	99.8	13..342	18..127	343	200
TRINITY_DN10357_c0_g1_i1	sp|Q8N5G0|SMI20_HUMAN	46.88	64	3e-13	65.1	307..116	4..67	365	67
TRINITY_DN10339_c0_g2_i1	sp|Q5U249|ELYS_XENLA	27.78	270	3e-23	105	811..11	375..639	902	2408
TRINITY_DN10377_c0_g1_i1	sp|A0JMU5|ANM9_XENLA	37.07	259	9e-39	154	614..1339	113..361	1341	827
TRINITY_DN10383_c0_g1_i1	sp|Q6VH22|IF172_MOUSE	70.79	315	5e-161	497	946..2	2..316	948	1749
TRINITY_DN77260_c0_g1_i1	sp|Q96N23|CFA54_HUMAN	32.71	107	3e-12	67.8	332..12	836..940	370	3096
TRINITY_DN77252_c0_g1_i1	sp|Q9JJG0|TACC2_MOUSE	94.55	110	6e-63	211	2..331	639..748	331	1149
TRINITY_DN77266_c0_g1_i1	sp|Q29611|CLN3_CANLF	48.21	280	1e-77	248	33..830	30..306	832	438
TRINITY_DN20413_c0_g3_i1	sp|Q15637|SF01_HUMAN	75.77	227	3e-116	353	678..4	15..241	755	639
TRINITY_DN20464_c0_g1_i1	sp|Q5RDU7|YPEL5_PONAB	81.67	120	2e-68	210	422..63	1..120	504	121
TRINITY_DN20463_c0_g1_i2	sp|Q9D113|DNLZ_MOUSE	51.69	89	1e-22	97.1	595..359	75..163	1061	177
TRINITY_DN20488_c0_g1_i1	sp|Q8CFA2|GCST_MOUSE	58.7	230	9e-96	293	691..2	21..250	794	403
TRINITY_DN20453_c0_g1_i1	sp|Q5ZJV4|MCMBP_CHICK	40.33	424	2e-100	320	1246..8	1..419	1404	633
TRINITY_DN20420_c0_g1_i1	sp|O86236|Y132A_HAEIN	27.88	104	4e-06	49.3	697..389	4..105	1036	123
TRINITY_DN20450_c0_g1_i1	sp|Q5RA22|5NTC_PONAB	51.38	253	4e-83	265	2..745	111..359	745	561
TRINITY_DN20472_c0_g1_i1	sp|O00400|ACATN_HUMAN	64.56	395	3e-180	520	3..1184	87..479	1185	549
TRINITY_DN20446_c0_g1_i1	sp|O60306|AQR_HUMAN	71.65	723	0	1082	3..2159	678..1396	2530	1485
TRINITY_DN20467_c0_g1_i1	sp|Q9UMY4|SNX12_HUMAN	77.56	156	6e-84	263	1430..963	4..159	1446	172
TRINITY_DN41566_c0_g2_i1	sp|Q8R3V6|CUED1_MOUSE	64.81	54	2e-14	76.3	657..818	42..95	845	388
TRINITY_DN41522_c0_g1_i1	sp|Q5U316|RAB35_RAT	81.82	176	7e-102	300	105..632	1..176	650	201
TRINITY_DN41589_c0_g1_i1	sp|P08922|ROS1_HUMAN	43.23	606	4e-134	447	5..1786	1636..2219	2483	2347
TRINITY_DN41558_c0_g2_i1	sp|A7RNG8|CCD22_NEMVE	67.97	231	6e-97	323	2..694	410..640	2662	644
TRINITY_DN41501_c0_g2_i2	sp|Q08DF4|DYN1_BOVIN	68.95	628	0	890	1787..15	196..823	1787	856
TRINITY_DN41528_c2_g1_i1	sp|P43300|EGR3_MOUSE	74.8	127	9e-59	209	896..516	248..374	2176	387
TRINITY_DN41552_c0_g1_i1	sp|Q6AXP4|CB081_RAT	42.36	144	2e-28	122	55..480	2..142	1550	597
TRINITY_DN41552_c1_g2_i1	sp|Q9H0I2|ENKD1_HUMAN	37.44	227	5e-35	134	196..852	98..315	852	346
TRINITY_DN41518_c0_g1_i1	sp|Q4KMD7|STPAP_DANRE	31.78	472	3e-53	198	1787..426	56..516	1787	797
TRINITY_DN41523_c0_g1_i1	sp|Q5ZME8|SMU1_CHICK	84.21	380	0	701	3..1142	134..513	1146	513
TRINITY_DN41519_c0_g1_i1	sp|Q5EE04|TPR_XENLA	44.28	332	9e-72	248	2..994	711..1034	1002	1997
TRINITY_DN41585_c0_g1_i1	sp|Q0VFV6|SELS_DANRE	36.57	175	4e-25	105	170..673	17..188	1327	190
TRINITY_DN41502_c0_g1_i2	sp|Q6UWH6|TX261_HUMAN	52.72	184	5e-57	187	548..3	1..179	843	196
TRINITY_DN41546_c0_g1_i8	sp|Q9V9A8|PHTF_DROME	46.34	410	7e-106	346	6..1205	475..871	1833	880
TRINITY_DN41575_c0_g1_i1	sp|P53568|CEBPG_MOUSE	57.14	77	2e-22	94.7	105..335	54..130	752	150
TRINITY_DN41582_c0_g1_i1	sp|Q5L9Q0|PHNW_BACFN	49.07	269	4e-80	259	1358..555	94..359	1362	362
TRINITY_DN41504_c0_g1_i1	sp|Q5EA98|MFAP1_BOVIN	56.89	457	2e-128	388	73..1437	2..437	1527	439
TRINITY_DN41580_c0_g1_i2	sp|Q62902|LMAN1_RAT	42.64	462	3e-126	384	1364..3	47..490	1441	517
TRINITY_DN41553_c0_g1_i1	sp|Q9DEN4|FXD3A_XENLA	54.87	226	4e-64	215	1066..437	22..242	1141	371
TRINITY_DN41521_c0_g2_i1	sp|Q9NV70|EXOC1_HUMAN	42.25	774	0	586	2236..2	58..796	2238	894
TRINITY_DN41513_c0_g1_i1	sp|Q6NZL8|SCUB1_MOUSE	43.73	526	4e-142	453	2490..928	504..1015	2546	1018
TRINITY_DN41572_c0_g1_i2	sp|Q9P2J5|SYLC_HUMAN	69.83	779	0	1129	2354..21	2..778	2667	1176
TRINITY_DN41531_c0_g1_i1	sp|Q922Q5|S35B3_MOUSE	65.9	305	1e-144	419	1..912	59..363	912	369
TRINITY_DN34432_c0_g1_i2	sp|Q9CQT9|CT024_MOUSE	47.58	124	6e-40	140	511..140	4..127	722	129
TRINITY_DN34480_c0_g1_i1	sp|Q13948|CASP_HUMAN	63.01	419	5e-165	487	81..1316	1..411	1316	678
TRINITY_DN34428_c0_g2_i1	sp|P56389|CDD_MOUSE	56.06	132	3e-49	168	197..592	15..146	1079	146
TRINITY_DN34486_c0_g2_i1	sp|Q4R8G6|MEIOB_MACFA	39.42	241	3e-38	147	21..731	219..451	1100	471
TRINITY_DN34483_c0_g1_i1	sp|Q3SY69|AL1L2_HUMAN	82.62	420	0	747	1341..82	504..923	1343	923
TRINITY_DN34482_c0_g1_i1	sp|O14733|MP2K7_HUMAN	75.27	283	3e-152	442	1101..259	125..407	1102	419
TRINITY_DN34474_c0_g1_i1	sp|Q0VCN3|IFT27_BOVIN	48.35	182	6e-64	204	88..633	4..185	732	186
TRINITY_DN34411_c0_g1_i1	sp|Q6AZD3|EAF6_DANRE	66.4	125	7e-49	167	858..499	14..137	869	192
TRINITY_DN34420_c0_g3_i1	sp|P62876|RPAB5_MOUSE	92.54	67	1e-39	134	9..209	1..67	483	67
TRINITY_DN34461_c0_g1_i1	sp|Q7ZWJ3|OSTC_DANRE	68.99	129	7e-62	197	728..342	19..147	728	149
TRINITY_DN34434_c0_g1_i1	sp|Q9H5U6|ZCHC4_HUMAN	52	225	6e-63	217	1238..573	262..476	1257	513
TRINITY_DN34443_c0_g1_i1	sp|Q9WTK3|GPAA1_MOUSE	42.48	339	1e-78	259	1038..28	81..408	1053	621
TRINITY_DN34495_c0_g1_i1	sp|Q9UBH6|XPR1_HUMAN	55.81	706	0	776	84..2117	1..693	2545	696
TRINITY_DN34499_c0_g1_i1	sp|Q5FVP5|WDR89_RAT	34.4	218	8e-31	122	5..643	171..385	733	386
TRINITY_DN34438_c0_g1_i2	sp|Q8R0A7|K0513_MOUSE	46.28	188	2e-33	138	1448..1972	4..190	2802	407
TRINITY_DN62005_c0_g1_i1	sp|O88986|KBL_MOUSE	69.1	233	1e-111	333	2..694	148..379	696	416
TRINITY_DN62069_c0_g1_i1	sp|Q71R50|DHR11_CHICK	50.45	111	1e-34	125	47..379	84..193	381	255
TRINITY_DN62050_c0_g1_i1	sp|A7M7C7|SKOR2_MOUSE	81.29	155	6e-89	285	3..467	75..229	469	1008
TRINITY_DN63725_c0_g1_i1	sp|Q8VHI3|OFUT2_MOUSE	52.83	265	2e-91	284	52..840	31..293	842	429
TRINITY_DN63752_c0_g1_i1	sp|Q9VCE9|UBS3A_DROME	32.14	224	2e-31	125	563..3	72..290	565	751
TRINITY_DN87073_c0_g1_i1	sp|P14094|AT1B1_MOUSE	100	156	3e-111	325	468..1	10..165	469	304
TRINITY_DN87072_c0_g1_i1	sp|Q9FPH3|THA2_ARATH	52.89	121	2e-38	137	363..4	124..244	364	355
TRINITY_DN87007_c0_g1_i1	sp|Q9Y253|POLH_HUMAN	50.34	292	1e-92	295	5..832	79..368	833	713
TRINITY_DN17515_c0_g2_i1	sp|P49337|WNT4_CHICK	62.39	226	3e-96	301	772..1449	10..234	1449	351
TRINITY_DN17567_c0_g2_i1	sp|O14976|GAK_HUMAN	63.71	248	4e-103	333	151..876	3..248	877	1311
TRINITY_DN17572_c0_g1_i1	sp|O61471|PGK_APLCA	81.52	184	1e-94	287	552..1	122..304	552	412
TRINITY_DN17545_c0_g1_i1	sp|P9WIQ7|ERP_MYCTU	39.24	79	3e-06	47.8	293..123	93..171	294	284
TRINITY_DN17566_c0_g1_i1	sp|Q9VQ93|GOLP3_DROME	80.25	162	4e-91	281	1076..591	133..294	1077	294
TRINITY_DN17578_c0_g1_i1	sp|Q5M9F5|DPH6_RAT	60.15	266	1e-108	326	168..953	1..255	1152	267
TRINITY_DN17520_c0_g1_i1	sp|Q9D0A0|DET1_MOUSE	51.28	234	3e-72	236	3..692	119..352	693	550
TRINITY_DN17557_c0_g1_i1	sp|Q25117|ATPB_HEMPU	81.52	422	0	693	49..1308	4..424	1308	523
TRINITY_DN17592_c0_g1_i1	sp|A4IF87|GNPAT_BOVIN	54.9	306	2e-120	369	122..1039	30..335	1052	680
TRINITY_DN17586_c0_g1_i1	sp|Q3U145|TMM64_MOUSE	39.77	171	3e-31	126	575..1084	127..295	1085	381
TRINITY_DN17542_c0_g1_i1	sp|Q9D9S1|EVG1_MOUSE	42.51	207	2e-35	132	14..616	15..213	848	216
TRINITY_DN17511_c0_g1_i1	sp|P60517|GBRAP_RAT	94.83	116	1e-71	227	355..702	1..116	1227	117
TRINITY_DN40884_c0_g1_i1	sp|P08131|KRB2D_SHEEP	52.46	61	3e-13	65.1	21..203	23..83	203	182
TRINITY_DN40805_c0_g1_i1	sp|Q8JHV9|BIR7A_XENLA	38.42	367	8e-75	245	224..1270	39..401	1273	401
TRINITY_DN40818_c0_g1_i1	sp|Q21738|PAXT1_CAEEL	30	90	6e-07	54.7	707..438	6..87	1166	335
TRINITY_DN40823_c0_g1_i1	sp|Q96S82|UBL7_HUMAN	34.62	260	9e-25	105	803..147	123..378	865	380
TRINITY_DN40825_c0_g1_i1	sp|O23300|ECI3_ARATH	31.28	211	8e-22	96.7	930..322	20..227	1127	238
TRINITY_DN40893_c0_g1_i1	sp|Q8C9M2|CCD15_MOUSE	44.24	165	8e-27	116	85..579	624..783	1138	810
TRINITY_DN40843_c0_g1_i1	sp|Q9V3D2|HEM6_DROME	68.81	327	9e-167	477	25..1002	63..387	1003	390
TRINITY_DN40815_c0_g3_i1	sp|Q8SWX0|ASTRX_DROME	33.67	98	3e-12	64.7	347..57	1..90	464	167
TRINITY_DN40820_c0_g1_i1	sp|Q2KI52|HYLS1_BOVIN	26.73	217	5e-06	52.4	495..1022	90..303	1594	314
TRINITY_DN40886_c0_g1_i1	sp|Q9NDJ2|DOM_DROME	50.39	647	0	598	1918..11	1629..2245	1987	3198
TRINITY_DN40874_c0_g1_i1	sp|Q9UJT0|TBE_HUMAN	68.63	204	6e-96	294	2..610	182..378	610	475
TRINITY_DN40826_c0_g1_i1	sp|P51957|NEK4_HUMAN	68.99	287	8e-140	440	2230..1382	1..287	2383	841
TRINITY_DN40852_c0_g1_i3	sp|Q8BFX3|KCTD3_MOUSE	65.12	625	0	830	383..2254	18..619	2694	815
TRINITY_DN40807_c0_g1_i1	sp|Q9VFR0|BCCIP_DROME	33.51	185	7e-27	108	21..563	76..256	566	297
TRINITY_DN97294_c0_g1_i1	sp|Q7TSK2|SEZ6_MOUSE	100	79	4e-48	168	3..239	404..482	240	991
TRINITY_DN97241_c0_g1_i1	sp|Q86NP2|NELFA_DROME	64.79	71	8e-27	107	213..1	8..78	219	1251
TRINITY_DN97293_c0_g1_i1	sp|Q32PE4|C1D_BOVIN	45.71	70	2e-18	78.6	2..211	16..85	211	141
TRINITY_DN20556_c0_g1_i1	sp|P50538|MAD1_MOUSE	51.49	202	4e-47	164	923..339	9..206	959	227
TRINITY_DN20588_c0_g1_i1	sp|O94986|CE152_HUMAN	32.1	162	2e-11	70.9	154..609	623..778	1678	1710
TRINITY_DN20595_c0_g1_i1	sp|Q5REY0|CSN6_PONAB	66.27	169	3e-77	246	4..504	160..328	1034	328
TRINITY_DN20577_c0_g1_i1	sp|P35601|RFC1_MOUSE	51.3	347	1e-119	381	1274..252	777..1115	1274	1131
TRINITY_DN20519_c0_g1_i3	sp|F1LYQ8|FARP1_RAT	52.47	324	8e-102	333	1040..72	30..346	1419	1049
TRINITY_DN20594_c0_g1_i1	sp|A8C752|THADA_CHLAE	37.66	470	2e-79	275	15..1322	806..1265	1324	1953
TRINITY_DN20541_c0_g1_i1	sp|Q9NVH1|DJC11_HUMAN	45.07	335	7e-91	292	3..995	224..555	1291	559
TRINITY_DN20529_c0_g1_i1	sp|Q9Y5R5|DMRT2_HUMAN	44.4	241	1e-45	174	290..994	93..320	1810	561
TRINITY_DN20548_c0_g1_i2	sp|Q9UIF3|TEKT2_HUMAN	57.72	324	2e-119	360	971..3	1..324	1123	430
TRINITY_DN20506_c0_g1_i2	sp|O43934|MFS11_HUMAN	55.13	234	4e-78	251	876..193	217..449	887	449
TRINITY_DN20537_c0_g1_i1	sp|Q9Y3C6|PPIL1_HUMAN	77.44	164	1e-91	273	126..617	2..165	700	166
TRINITY_DN66572_c0_g1_i1	sp|Q9UN81|LORF1_HUMAN	93.02	86	3e-49	164	260..3	144..229	260	338
TRINITY_DN90449_c0_g1_i1	sp|Q9QYB2|DACH1_MOUSE	77.46	71	2e-29	115	3..215	224..294	248	751
TRINITY_DN75733_c0_g1_i1	sp|Q6R327|RICTR_HUMAN	46.02	289	6e-77	261	4..858	18..304	860	1708
TRINITY_DN75788_c0_g1_i1	sp|P50583|AP4A_HUMAN	53.15	143	3e-47	159	570..160	3..145	648	147
TRINITY_DN75737_c0_g1_i1	sp|Q9Y2V7|COG6_HUMAN	57.24	297	5e-121	370	1061..174	360..656	1063	657
TRINITY_DN75726_c0_g1_i1	sp|Q61085|RHPN1_MOUSE	52.13	188	2e-58	199	3..560	136..323	562	643
TRINITY_DN75796_c0_g1_i1	sp|O15067|PUR4_HUMAN	72.2	313	3e-152	467	941..3	213..525	941	1338
TRINITY_DN75786_c0_g1_i1	sp|Q96CS3|FAF2_HUMAN	53.12	160	7e-53	180	42..515	8..161	517	445
TRINITY_DN75762_c0_g1_i1	sp|Q95WA0|RL26_LITLI	83.22	143	2e-81	246	439..11	1..143	661	144
TRINITY_DN75767_c0_g1_i1	sp|P97868|RBBP6_MOUSE	42.07	290	1e-62	225	104..967	109..396	1285	1790
TRINITY_DN30388_c0_g1_i1	sp|Q8MJ50|OSTF1_BOVIN	58.13	203	5e-82	250	610..11	12..214	665	214
TRINITY_DN30320_c0_g1_i1	sp|P19336|CYR61_CHICK	38.81	219	9e-36	140	710..1303	26..243	1308	375
TRINITY_DN30334_c0_g1_i1	sp|P53621|COPA_HUMAN	79.6	451	0	741	3..1352	410..857	1362	1224
TRINITY_DN30368_c0_g1_i1	sp|Q9U2C4|GALT9_CAEEL	61.06	303	2e-129	387	883..2	194..493	921	579
TRINITY_DN30319_c0_g1_i1	sp|Q00341|VIGLN_HUMAN	58.67	513	0	581	1528..2	34..537	1540	1268
TRINITY_DN30306_c0_g1_i1	sp|Q2TLY1|MACO2_DANRE	85.16	128	4e-80	257	122..505	1..127	505	699
TRINITY_DN30351_c0_g2_i2	sp|P52183|ANNU_SCHAM	44.01	543	1e-141	436	1606..17	63..601	1811	772
TRINITY_DN30363_c0_g1_i1	sp|Q6DGW9|TMCO1_DANRE	78.69	183	1e-93	279	65..607	4..186	710	188
TRINITY_DN30379_c0_g1_i1	sp|P11415|QOR_CAVPO	59.8	204	2e-85	262	4..612	35..238	617	329
TRINITY_DN30384_c0_g1_i1	sp|Q96EH3|MASU1_HUMAN	34.55	110	7e-17	83.6	855..1184	92..201	1364	234
TRINITY_DN30364_c0_g1_i1	sp|Q8CDF7|EXD1_MOUSE	31.23	365	1e-42	161	53..1099	27..367	1174	570
TRINITY_DN30344_c0_g1_i1	sp|Q9DAZ9|ANCHR_MOUSE	26.97	419	3e-22	102	4..1182	74..380	1707	389
TRINITY_DN30362_c0_g1_i1	sp|Q9NRK6|ABCBA_HUMAN	55.08	463	6e-180	529	3..1391	191..651	1391	738
TRINITY_DN30349_c0_g1_i1	sp|Q5R1P0|NMDZ1_CANLF	61.15	417	4e-173	515	1196..3	414..826	1200	943
TRINITY_DN30371_c0_g2_i1	sp|Q9CQK3|RDM1_MOUSE	29.41	187	2e-16	79.7	152..697	3..168	702	281
TRINITY_DN30376_c0_g1_i1	sp|A6QLH5|ERI3_BOVIN	56.12	237	7e-83	264	460..1164	102..333	1239	337
TRINITY_DN59209_c0_g1_i1	sp|Q9BI17|YELL_DROYA	37.59	141	7e-19	86.7	446..39	66..201	448	541
TRINITY_DN59225_c0_g1_i1	sp|A6MM16|PSBA_BUXMI	99	200	4e-139	401	2..601	154..353	684	353
TRINITY_DN59241_c0_g1_i1	sp|B2UGZ9|MINE_RALPJ	100	30	6e-12	60.8	92..3	1..30	254	84
TRINITY_DN59282_c0_g1_i1	sp|Q7Z3E1|PARPT_HUMAN	29.72	249	5e-27	114	746..63	361..608	828	657
TRINITY_DN59257_c0_g1_i1	sp|Q5SSH7|ZZEF1_MOUSE	47.21	341	8e-94	314	110..1108	70..407	1109	2924
TRINITY_DN59229_c0_g1_i1	sp|Q7TN60|TMC6_MOUSE	37.5	224	6e-41	156	221..880	469..692	974	810
TRINITY_DN59246_c0_g1_i1	sp|O35586|IDI1_MESAU	58.68	167	1e-63	203	636..136	64..227	644	227
TRINITY_DN19558_c0_g1_i1	sp|P0DN13|VKT9_ANEVI	48.61	72	5e-14	67.8	311..102	4..71	405	82
TRINITY_DN19551_c0_g1_i1	sp|Q5R7J6|UBE2N_PONAB	84.11	151	5e-87	267	1004..552	1..151	1182	152
TRINITY_DN19576_c0_g1_i2	sp|P41737|LRCH1_FELCA	74.65	71	2e-32	117	1..213	163..233	213	251
TRINITY_DN19538_c0_g2_i1	sp|P42792|CYB_ARATH	97.86	187	2e-126	368	2..562	183..369	563	393
TRINITY_DN19597_c0_g2_i1	sp|Q0V8S0|HGS_BOVIN	57.04	142	7e-48	171	427..5	2..143	592	777
TRINITY_DN19599_c0_g2_i1	sp|O15118|NPC1_HUMAN	61.34	313	1e-125	395	936..1	467..775	938	1278
TRINITY_DN19508_c0_g1_i1	sp|Q9JII1|INP5E_MOUSE	47.58	124	3e-37	137	16..387	284..407	388	647
TRINITY_DN19577_c0_g1_i1	sp|Q9R1S8|CAN7_MOUSE	64.93	479	0	672	1460..27	274..747	1461	813
TRINITY_DN59967_c0_g1_i1	sp|D9IQ16|GXN_ACRMI	34.8	204	1e-19	90.9	247..852	47..244	852	338
TRINITY_DN59922_c0_g1_i1	sp|Q8R5L3|VPS39_MOUSE	47.45	255	5e-61	210	2..742	569..821	744	886
TRINITY_DN59902_c0_g1_i1	sp|Q5R8P3|BBS10_PONAB	25.49	153	3e-07	52.4	1..390	36..184	390	723
TRINITY_DN59954_c0_g1_i1	sp|O75175|CNOT3_HUMAN	58.22	304	3e-103	327	150..1052	1..301	1053	753
TRINITY_DN59953_c0_g1_i1	sp|Q6GQN8|MECR_DANRE	60.4	149	4e-58	191	447..1	75..223	482	377
TRINITY_DN59946_c0_g1_i1	sp|P42850|PPSA_PYRFU	33.24	364	3e-51	188	1173..211	9..360	1239	817
TRINITY_DN59933_c0_g1_i1	sp|Q7ZYB4|PAIP1_XENLA	28.98	245	2e-36	140	762..31	155..396	846	463
TRINITY_DN59924_c0_g1_i1	sp|D2XV59|GTPB1_RAT	67.43	261	2e-121	369	774..1	61..321	861	669
TRINITY_DN59936_c0_g1_i1	sp|Q7ZWE3|LARP7_DANRE	38.16	283	4e-48	173	827..45	61..322	830	555
TRINITY_DN59934_c0_g1_i1	sp|P96602|DCTR_BACSU	47.92	48	5e-06	46.2	2..145	175..222	241	226
TRINITY_DN985_c0_g2_i1	sp|Q5R5J4|VPS53_PONAB	80.49	164	7e-86	273	66..557	22..185	557	699
TRINITY_DN961_c0_g1_i1	sp|Q60560|SMBP2_MESAU	61.89	349	5e-143	436	1047..1	238..582	1049	989
TRINITY_DN917_c0_g6_i1	sp|P70080|TPH1_CHICK	66.26	326	1e-162	474	979..2	18..339	1415	445
TRINITY_DN950_c0_g1_i1	sp|B4PEU8|RS9_DROYA	87.78	180	1e-109	323	854..315	4..183	937	195
TRINITY_DN929_c0_g1_i1	sp|P52162|MAX_CHICK	53.78	119	7e-27	106	595..239	1..110	709	160
TRINITY_DN986_c0_g1_i1	sp|Q6GLN7|TM163_XENLA	36.36	88	9e-10	57.8	267..4	183..270	323	281
TRINITY_DN990_c0_g1_i1	sp|Q3V548|ATPF_ACOCL	88.04	184	8e-115	334	163..714	1..184	788	184
TRINITY_DN991_c0_g1_i1	sp|Q8VDC1|FYCO1_MOUSE	56.6	106	3e-33	132	650..345	90..195	652	1437
TRINITY_DN31853_c0_g1_i2	sp|Q80T85|DCAF5_MOUSE	55.51	245	1e-82	278	3..719	189..428	1230	946
TRINITY_DN31875_c0_g1_i1	sp|Q8IUH3|RBM45_HUMAN	41.28	281	2e-63	215	843..4	14..278	1037	476
TRINITY_DN31863_c0_g1_i1	sp|Q16760|DGKD_HUMAN	69.56	450	0	657	1438..119	117..563	1566	1214
TRINITY_DN31835_c0_g1_i1	sp|Q8MJJ7|DCPS_BOVIN	55.67	203	2e-82	256	12..620	125..327	707	337
TRINITY_DN31833_c0_g2_i1	sp|Q9NRP4|SDHF3_HUMAN	48.6	107	3e-24	101	1096..788	4..110	1256	125
TRINITY_DN59200_c0_g1_i1	sp|Q9VE04|RM55_DROME	57.32	82	5e-26	100	108..353	17..96	406	107
TRINITY_DN1702_c0_g1_i1	sp|Q81PP9|KYNB_BACAN	27.75	227	1e-11	67	926..246	7..205	1103	209
TRINITY_DN1770_c0_g1_i1	sp|O95628|CNOT4_HUMAN	81.03	116	2e-61	204	98..445	9..124	446	575
TRINITY_DN1732_c0_g1_i1	sp|Q9Y619|ORNT1_HUMAN	49.37	239	3e-70	228	4..720	61..294	1112	301
TRINITY_DN1737_c0_g1_i1	sp|P0CW27|CC166_HUMAN	31.31	198	3e-22	97.8	679..86	28..225	680	439
TRINITY_DN1738_c0_g1_i1	sp|Q27J81|INF2_HUMAN	39.74	312	1e-63	233	927..1862	2..312	1863	1249
TRINITY_DN24114_c0_g1_i1	sp|Q24K12|GPTC1_BOVIN	33.67	392	1e-47	183	6..1094	404..758	1860	931
TRINITY_DN24150_c0_g1_i1	sp|Q9UBI1|COMD3_HUMAN	38.97	195	3e-45	158	808..224	1..195	922	195
TRINITY_DN24156_c0_g1_i1	sp|O75347|TBCA_HUMAN	61.39	101	4e-34	122	189..491	1..101	494	108
TRINITY_DN24193_c0_g1_i1	sp|Q96G97|BSCL2_HUMAN	37.55	237	7e-44	160	707..3	5..236	933	398
TRINITY_DN24110_c0_g1_i1	sp|Q8TB36|GDAP1_HUMAN	31.96	291	3e-36	139	851..3	11..293	1039	358
TRINITY_DN24119_c0_g1_i2	sp|Q61335|BAP31_MOUSE	50	140	4e-28	109	419..3	1..140	487	245
TRINITY_DN95539_c0_g1_i1	sp|Q6DMN8|SPAT4_PANTR	42.86	175	2e-45	158	539..15	40..213	585	305
TRINITY_DN95565_c0_g1_i1	sp|Q7Z6J9|SEN54_HUMAN	43.48	115	2e-19	90.9	349..11	17..130	789	526
TRINITY_DN95590_c0_g1_i1	sp|Q32TF8|EFHC2_DANRE	62.59	147	7e-59	199	8..448	388..534	450	748
TRINITY_DN95507_c0_g1_i1	sp|P51123|TAF1_DROME	51.92	339	4e-104	343	3..1010	1437..1773	1132	2129
TRINITY_DN17217_c0_g1_i1	sp|Q6GQ80|NBP1A_XENLA	61.88	341	2e-158	470	3..1025	115..455	1027	791
TRINITY_DN17262_c0_g2_i1	sp|P30886|BMP7_XENLA	40.24	251	2e-59	200	1..741	165..411	742	426
TRINITY_DN17286_c0_g1_i1	sp|Q8BW74|HLF_MOUSE	53.49	129	8e-37	132	7..381	131..255	383	295
TRINITY_DN17285_c0_g2_i1	sp|Q3UZW7|EF2KT_MOUSE	50.49	103	4e-27	113	1..309	117..219	1077	335
TRINITY_DN17222_c0_g1_i1	sp|Q8N6G5|CGAT2_HUMAN	63.16	171	1e-73	242	929..417	359..528	941	542
TRINITY_DN17292_c0_g1_i1	sp|P12265|BGLR_MOUSE	53.16	506	0	559	6..1502	144..648	1622	648
TRINITY_DN17297_c0_g1_i1	sp|Q99NB1|ACS2L_MOUSE	59.5	321	2e-135	409	1..963	362..681	1150	682
TRINITY_DN39675_c0_g3_i1	sp|Q3B8H3|TM11B_XENLA	56.25	160	5e-58	192	319..792	26..185	1057	187
TRINITY_DN39603_c0_g1_i2	sp|P20070|NB5R3_RAT	66.17	201	2e-89	273	132..734	3..196	734	301
TRINITY_DN39617_c0_g1_i1	sp|Q8IR45|BORC8_DROME	39.6	149	1e-28	112	184..630	6..151	823	183
TRINITY_DN39688_c0_g2_i1	sp|O95147|DUS14_HUMAN	58.22	146	1e-53	187	42..479	48..193	1822	198
TRINITY_DN39687_c0_g3_i1	sp|P0ABK7|CSGB_ECOLI	28.57	84	2e-06	46.6	258..7	68..151	291	151
TRINITY_DN39691_c0_g1_i1	sp|Q5ZM41|TEX10_CHICK	33.33	186	4e-08	59.7	162..710	309..481	1375	927
TRINITY_DN39609_c0_g1_i2	sp|Q9I962|SMAD1_COTJA	72.23	479	0	660	153..1502	3..465	1681	465
TRINITY_DN39635_c0_g1_i1	sp|Q9VFC8|GYS_DROME	65.34	502	0	712	329..1807	33..533	1808	709
TRINITY_DN39641_c0_g1_i1	sp|Q24563|DOPR2_DROME	45.19	416	7e-99	322	1462..311	123..521	2216	539
TRINITY_DN39642_c0_g1_i2	sp|Q8CFK2|TF3B_MOUSE	40.28	432	4e-71	251	2..1210	142..554	2185	676
TRINITY_DN39657_c0_g1_i1	sp|Q5VUE5|CA053_HUMAN	60.78	51	3e-15	73.2	93..242	94..144	470	145
TRINITY_DN39636_c0_g1_i1	sp|B1P1J3|CYT_CHIGU	34.12	85	2e-07	54.3	939..1193	29..112	1411	134
TRINITY_DN39608_c0_g1_i1	sp|O88327|CTNL1_MOUSE	44.77	373	1e-91	297	1129..23	29..385	1177	731
TRINITY_DN39611_c0_g1_i1	sp|Q5ZL67|NF2L1_CHICK	51.89	185	7e-52	193	907..380	571..755	1663	772
TRINITY_DN39697_c0_g1_i1	sp|Q9Y620|RA54B_HUMAN	61.6	388	3e-165	493	3..1157	423..810	1157	910
TRINITY_DN39650_c0_g1_i1	sp|P75063|Y051_MYCPN	32.48	274	2e-36	139	128..916	5..278	950	384
TRINITY_DN39695_c0_g1_i1	sp|Q5R6K8|PP4C_PONAB	88.46	208	8e-139	397	624..1	100..307	625	307
TRINITY_DN39667_c0_g1_i1	sp|Q71RG4|TMUB2_HUMAN	39.86	138	1e-27	113	17..412	174..308	870	321
TRINITY_DN39601_c0_g1_i1	sp|P51157|RAB28_HUMAN	67.72	127	5e-56	180	378..1	58..184	400	221
TRINITY_DN58090_c0_g1_i1	sp|Q2QLY4|METE2_ORYSJ	90.91	77	1e-39	143	1..231	331..407	233	766
TRINITY_DN68040_c0_g1_i1	sp|Q09G33|CYF_PLAOC	96.55	87	1e-54	181	262..2	1..87	458	320
TRINITY_DN68048_c0_g1_i1	sp|Q7Z3K3|POGZ_HUMAN	32.8	375	5e-50	188	24..1064	488..847	1340	1410
TRINITY_DN68085_c0_g1_i1	sp|Q08AW4|PKHM3_XENLA	43.64	236	4e-62	220	332..1039	479..714	1382	748
TRINITY_DN68054_c0_g1_i1	sp|Q52KK3|S2551_RAT	45.99	137	7e-42	146	418..8	160..296	422	298
TRINITY_DN68029_c0_g1_i1	sp|Q5ZKG2|BRD7_CHICK	38.83	291	3e-50	181	823..26	329..615	892	651
TRINITY_DN71938_c0_g1_i1	sp|P48060|GLIP1_HUMAN	35.89	209	3e-33	125	594..34	55..257	596	266
TRINITY_DN71906_c0_g1_i1	sp|Q641G4|CNDH2_XENLA	51.72	145	2e-35	133	9..431	10..153	432	624
TRINITY_DN71917_c0_g1_i1	sp|P23935|NDUA5_BOVIN	61.29	93	8e-36	125	381..103	24..116	381	116
TRINITY_DN37379_c0_g1_i2	sp|Q8BYH3|TRM13_MOUSE	33.26	448	3e-69	234	1349..30	16..414	1420	481
TRINITY_DN37333_c0_g1_i1	sp|A3KPW9|BAG6_DANRE	30.28	327	9e-35	142	1219..248	873..1156	1273	1160
TRINITY_DN37307_c0_g1_i1	sp|O75718|CRTAP_HUMAN	27.76	335	4e-37	146	515..1492	42..374	1674	401
TRINITY_DN37363_c0_g1_i1	sp|Q921E6|EED_MOUSE	58.29	410	4e-178	513	128..1345	32..441	1413	441
TRINITY_DN37386_c0_g1_i3	sp|Q5RE11|TSN3_PONAB	32.93	246	7e-37	140	171..896	9..250	1336	253
TRINITY_DN37356_c0_g1_i2	sp|Q58DA6|S35A2_BOVIN	57.81	192	7e-63	208	212..784	35..225	785	393
TRINITY_DN37372_c0_g1_i1	sp|Q91YU8|SSF1_MOUSE	48.44	320	8e-101	311	957..4	29..348	959	470
TRINITY_DN37350_c0_g1_i1	sp|Q07496|EPHA4_CHICK	51.79	616	0	595	640..2436	395..975	2732	986
TRINITY_DN37376_c0_g1_i1	sp|P35623|GLYC_SHEEP	65.69	376	5e-176	508	2..1117	106..481	1312	484
TRINITY_DN37344_c0_g1_i1	sp|Q13443|ADAM9_HUMAN	38.89	468	1e-95	312	1..1386	319..769	1390	819
TRINITY_DN37328_c0_g1_i1	sp|Q9R123|NAT6_MOUSE	34.88	172	2e-24	106	979..482	71..241	1326	314
TRINITY_DN37325_c0_g1_i1	sp|Q11118|WOS2_SCHPO	38.73	142	2e-24	103	143..538	8..148	1266	186
TRINITY_DN37368_c0_g1_i1	sp|Q8IZN3|ZDH14_HUMAN	70.72	304	1e-165	484	1176..265	40..343	1488	488
TRINITY_DN37362_c0_g1_i1	sp|Q9V9S7|SYDE_DROME	45.84	373	4e-106	352	317..1384	776..1144	1412	1866
TRINITY_DN37390_c0_g1_i1	sp|Q969X5|ERGI1_HUMAN	59.91	212	3e-88	268	1..633	25..235	635	290
TRINITY_DN37399_c0_g1_i1	sp|Q8N3P4|VPS8_HUMAN	55.63	915	0	1055	2728..2	99..1005	2736	1428
TRINITY_DN37322_c0_g1_i1	sp|Q98SP7|BBS2_DANRE	63.57	280	4e-123	384	1568..729	89..364	1573	715
TRINITY_DN51300_c0_g1_i1	sp|O19183|PGH2_HORSE	53.9	141	9e-46	161	3..422	157..297	423	604
TRINITY_DN51393_c0_g1_i1	sp|Q32NK7|OSR2A_XENLA	84.09	88	1e-47	164	36..299	163..250	686	271
TRINITY_DN51376_c0_g1_i1	sp|Q52KB6|C2CD3_MOUSE	34.82	224	6e-31	126	54..719	1152..1349	719	2323
TRINITY_DN51313_c0_g1_i1	sp|Q9BXJ7|AMNLS_HUMAN	30.97	339	3e-35	139	171..1115	19..342	1127	453
TRINITY_DN51355_c0_g1_i1	sp|P00532|RAF_MSV36	75.36	138	2e-70	221	414..1	55..188	416	323
TRINITY_DN51353_c0_g1_i1	sp|Q9CS74|ECD_MOUSE	41.77	237	3e-58	201	68..775	11..243	776	641
TRINITY_DN51396_c0_g1_i1	sp|O88559|MEN1_MOUSE	53.95	228	1e-70	237	20..667	230..457	1034	611
TRINITY_DN41051_c0_g1_i1	sp|Q8CDN6|TXNL1_MOUSE	55.17	290	1e-106	325	1267..407	1..289	1415	289
TRINITY_DN41073_c1_g1_i1	sp|Q8BY02|NKRF_MOUSE	44.29	140	2e-23	105	849..430	553..690	982	690
TRINITY_DN41017_c0_g1_i1	sp|B5FXT6|RSSA_TAEGU	69.61	306	4e-144	417	1011..100	1..296	1090	296
TRINITY_DN41044_c0_g1_i1	sp|Q9UMR5|PPT2_HUMAN	53	200	1e-72	233	1..597	104..301	991	302
TRINITY_DN41042_c0_g1_i1	sp|Q4R4T9|RANB3_MACFA	47.17	212	1e-47	179	286..918	248..444	2023	499
TRINITY_DN41000_c1_g3_i4	sp|O43502|RA51C_HUMAN	48	250	8e-71	229	90..803	6..255	804	376
TRINITY_DN41003_c0_g1_i2	sp|Q5E9A5|GA45B_BOVIN	37.35	83	7e-07	52.4	3..239	44..125	1116	160
TRINITY_DN41013_c0_g1_i1	sp|Q5PQN9|RM38_RAT	39.88	173	3e-35	134	511..2	88..259	698	380
TRINITY_DN41027_c0_g1_i1	sp|Q803V3|P2R3C_DANRE	85.03	294	0	530	1116..235	155..448	1118	457
TRINITY_DN41097_c0_g2_i2	sp|Q6NRM7|CHMP3_XENLA	68.22	107	1e-44	153	256..576	1..107	576	220
TRINITY_DN41070_c0_g1_i1	sp|Q8CH62|ORAV1_MOUSE	39.68	126	4e-19	86.7	362..727	4..129	1087	137
TRINITY_DN41077_c0_g1_i1	sp|Q5RB31|SC61B_PONAB	62.77	94	2e-29	112	689..411	4..96	761	96
TRINITY_DN41035_c1_g1_i1	sp|Q96SB4|SRPK1_HUMAN	73	263	2e-122	377	188..970	43..303	1306	655
TRINITY_DN41024_c0_g1_i1	sp|Q5EA86|TM183_BOVIN	34.89	235	1e-30	122	144..836	14..241	848	376
TRINITY_DN41093_c0_g1_i1	sp|A6QPN6|GILT_BOVIN	39.23	209	5e-42	152	172..792	31..231	982	244
TRINITY_DN41088_c0_g1_i1	sp|P14543|NID1_HUMAN	32.95	431	1e-48	185	401..1459	695..1106	1461	1247
TRINITY_DN41088_c0_g1_i2	sp|Q14112|NID2_HUMAN	31.58	551	4e-48	187	441..1925	767..1269	1933	1375
TRINITY_DN41055_c0_g2_i1	sp|Q5ZK35|MET14_CHICK	74.73	182	4e-96	293	1..543	109..290	543	459
TRINITY_DN41085_c0_g1_i1	sp|Q29S14|TV23B_BOVIN	53.96	202	2e-69	224	1..594	9..207	1185	208
TRINITY_DN41023_c0_g1_i1	sp|Q8NFJ9|BBS1_HUMAN	51.14	526	0	564	2..1576	67..591	1802	593
TRINITY_DN41098_c0_g1_i1	sp|Q68FT9|SCLY_RAT	52.33	344	2e-123	369	2..1006	87..427	1085	432
TRINITY_DN67966_c0_g1_i1	sp|Q8N122|RPTOR_HUMAN	72.71	612	0	929	1818..1	15..621	1956	1335
TRINITY_DN67996_c0_g1_i1	sp|P41115|RS11_XENLA	76.28	156	2e-83	250	41..502	2..157	550	158
TRINITY_DN67986_c0_g1_i1	sp|Q9V8K2|EXOC3_DROME	49.88	407	4e-134	409	24..1238	1..407	1238	738
TRINITY_DN67972_c0_g1_i1	sp|Q9DFQ7|RL24_GILMI	61.76	136	6e-45	150	425..36	25..157	429	157
TRINITY_DN67976_c0_g1_i1	sp|O15457|MSH4_HUMAN	48.51	336	2e-94	309	1000..2	101..434	1193	936
TRINITY_DN67947_c0_g1_i1	sp|P85107|TGS1_RAT	67.66	201	1e-86	285	3..593	640..840	1101	850
TRINITY_DN67954_c0_g1_i1	sp|O42101|NR5A2_CHICK	83.19	113	9e-62	203	420..94	29..141	446	501
TRINITY_DN67906_c0_g1_i1	sp|Q13042|CDC16_HUMAN	58.76	531	0	648	1561..2	3..524	1614	620
TRINITY_DN71166_c0_g1_i1	sp|P08510|KCNAS_DROME	69.59	217	8e-98	306	121..738	51..266	745	655
TRINITY_DN71198_c0_g1_i1	sp|Q9C093|SPEF2_HUMAN	50.26	193	6e-61	211	579..1	1002..1194	611	1822
TRINITY_DN71154_c0_g1_i1	sp|Q6DI51|NDK6_DANRE	54.29	105	4e-32	117	322..8	1..104	366	175
TRINITY_DN2209_c0_g1_i1	sp|Q0IJ33|TM129_XENTR	50	204	4e-69	223	614..3	6..209	776	362
TRINITY_DN2208_c0_g1_i1	sp|O54898|CAC1G_RAT	66.03	365	3e-146	462	7..1074	1427..1789	1080	2254
TRINITY_DN2202_c0_g2_i1	sp|Q9JID6|ACSL1_CAVPO	59.18	343	2e-145	439	1448..420	352..693	1450	698
TRINITY_DN2294_c0_g1_i1	sp|P57760|STK16_RAT	41.75	297	4e-83	263	1263..373	8..294	1265	305
TRINITY_DN2210_c0_g1_i1	sp|Q9VXK6|IF5_DROME	53.63	248	2e-80	259	354..1058	3..245	1059	464
TRINITY_DN2298_c0_g1_i1	sp|Q9V464|ASF1_DROME	74.36	117	5e-59	189	160..510	37..153	517	218
TRINITY_DN90906_c0_g1_i1	sp|Q70XX6|RR11_AMBTC	93.75	128	8e-81	240	2..385	8..135	387	138
TRINITY_DN90903_c0_g1_i1	sp|Q5T440|CAF17_HUMAN	62.35	85	8e-27	104	246..1	232..315	247	356
TRINITY_DN49744_c0_g1_i2	sp|O44410|RRP8_CAEEL	50.23	217	5e-74	248	700..56	128..343	2053	343
TRINITY_DN49744_c0_g1_i3	sp|Q9DB85|RRP8_MOUSE	48.66	224	5e-74	252	711..58	238..457	2055	457
TRINITY_DN49716_c0_g1_i1	sp|Q02356|AMPD2_RAT	55.85	786	0	860	381..2714	39..805	2814	824
TRINITY_DN49722_c3_g2_i1	sp|Q80WQ2|VAC14_MOUSE	53.64	714	0	742	2831..849	58..770	2836	782
TRINITY_DN49758_c0_g1_i1	sp|Q5FVB2|LMO41_XENTR	63.64	143	1e-52	186	780..1187	1..143	2785	167
TRINITY_DN49757_c0_g1_i3	sp|G5EGI7|ZIG1_CAEEL	26.09	207	2e-15	81.6	815..1375	70..264	2783	265
TRINITY_DN49766_c0_g1_i3	sp|P40821|CRJ1C_TRICY	35.69	325	4e-51	186	540..1514	9..319	2280	322
TRINITY_DN49743_c0_g1_i3	sp|Q62824|EXOC4_RAT	42.94	899	0	683	3552..943	74..957	3554	975
TRINITY_DN49719_c0_g1_i4	sp|Q96D71|REPS1_HUMAN	42.79	215	5e-44	165	323..913	268..475	1010	796
TRINITY_DN49700_c0_g1_i1	sp|P11029|ACAC_CHICK	63.92	693	0	896	2075..3	903..1583	2076	2324
TRINITY_DN49729_c1_g1_i1	sp|Q2NKQ1|SGSM1_HUMAN	52.05	1168	0	1085	32..3349	6..1148	3699	1148
TRINITY_DN49796_c0_g1_i1	sp|P49696|SYVC_TAKRU	65.55	566	0	783	221..1906	178..740	1907	1217
TRINITY_DN49715_c0_g2_i1	sp|O60140|YNS9_SCHPO	34.48	261	7e-40	160	1459..686	239..489	3419	495
TRINITY_DN49712_c0_g1_i1	sp|Q6ZV70|LANC3_HUMAN	43.52	432	1e-102	325	1860..607	1..419	1929	420
TRINITY_DN49724_c0_g1_i1	sp|Q9WVI4|GCYA2_RAT	48.46	520	9e-158	477	1..1542	178..696	1830	730
TRINITY_DN49789_c0_g1_i1	sp|Q08509|EPS8_MOUSE	33.75	397	2e-56	213	2803..1634	64..439	3099	821
TRINITY_DN49720_c0_g1_i1	sp|Q6ZQ89|MARH6_MOUSE	63.13	914	0	1101	2762..51	2..897	2772	909
TRINITY_DN49786_c2_g2_i1	sp|O75410|TACC1_HUMAN	48.19	166	2e-39	161	2116..1619	637..802	2981	805
TRINITY_DN49786_c2_g2_i6	sp|Q6Y685|TACC1_MOUSE	47.59	166	4e-39	160	2101..1604	606..771	2621	774
TRINITY_DN49771_c1_g2_i1	sp|Q5XIG5|GKAP1_RAT	32.6	365	9e-39	148	1246..254	8..357	1273	366
TRINITY_DN49785_c0_g1_i2	sp|Q68EH9|CRBN_DANRE	50.72	207	2e-58	210	2154..1549	221..421	2264	431
TRINITY_DN49735_c3_g4_i4	sp|P34714|SPRC_CAEEL	41.07	112	1e-20	94.4	1259..936	153..264	1259	264
TRINITY_DN49761_c1_g1_i5	sp|Q96J84|KIRR1_HUMAN	32.59	537	4e-78	272	484..2079	2..525	2194	757
TRINITY_DN49718_c0_g1_i2	sp|Q58A42|DD3_DICDI	34.75	659	7e-97	328	3322..1403	18..562	3485	616
TRINITY_DN49741_c0_g1_i1	sp|Q52KW8|RCC2_XENLA	59.85	391	5e-168	503	2398..1226	121..510	2402	513
TRINITY_DN49780_c0_g1_i1	sp|F1S5L4|GPAT1_PIG	34.6	734	9e-132	420	399..2513	59..771	2532	826
TRINITY_DN49795_c0_g1_i1	sp|P54688|BCAT_CAEEL	54.78	387	3e-134	429	479..1609	20..405	5005	415
TRINITY_DN49779_c0_g1_i4	sp|P10775|RINI_PIG	31.31	297	3e-21	102	2217..3092	1..294	3126	456
TRINITY_DN49788_c2_g2_i1	sp|Q8K368|FANCI_MOUSE	33.25	400	2e-87	195	10..1191	626..1013	2135	1330
TRINITY_DN49710_c2_g1_i3	sp|Q07E37|MET_NEONE	46.18	301	1e-74	267	1691..825	1081..1379	2064	1382
TRINITY_DN49756_c0_g1_i1	sp|A8DYP0|OBSCN_DROME	30.11	475	6e-65	245	3184..1811	2996..3466	3190	4218
TRINITY_DN49721_c1_g3_i1	sp|P78317|RNF4_HUMAN	39.34	61	6e-13	67	351..169	130..190	435	190
TRINITY_DN49739_c1_g1_i1	sp|O45228|PROD_CAEEL	50.11	435	2e-151	459	26..1330	185..616	1960	616
TRINITY_DN49784_c0_g1_i3	sp|A1Z7T0|PKN_DROME	81.38	333	0	577	574..1572	858..1190	3993	1190
TRINITY_DN49740_c1_g2_i1	sp|Q26619|KAPR_STRPU	54.74	369	6e-121	380	2545..1466	1..359	2928	369
TRINITY_DN49728_c0_g1_i1	sp|Q57951|Y531_METJA	33.61	119	2e-07	56.2	2386..2030	58..168	2917	170
TRINITY_DN49782_c0_g1_i1	sp|Q80V70|MEGF6_MOUSE	44.43	727	1e-178	573	3487..1316	867..1551	3489	1572
TRINITY_DN49798_c2_g1_i1	sp|Q9ESW8|PGPI_MOUSE	52.02	198	1e-59	196	162..752	1..196	946	209
TRINITY_DN25923_c0_g1_i1	sp|Q23023|UNC51_CAEEL	52.97	202	3e-50	179	658..116	156..357	659	856
TRINITY_DN25911_c0_g1_i1	sp|P57759|ERP29_MOUSE	42.86	189	5e-41	150	1082..519	68..253	1084	262
TRINITY_DN25944_c0_g1_i1	sp|Q5ZI03|CIR1_CHICK	55.95	227	1e-79	253	84..740	1..224	740	460
TRINITY_DN25943_c0_g1_i1	sp|Q4ADV7|RIC1_HUMAN	68.2	261	8e-117	370	2..769	722..982	771	1423
TRINITY_DN25948_c0_g1_i1	sp|Q91W78|USB1_MOUSE	39.89	178	4e-42	150	533..9	44..220	772	267
TRINITY_DN25997_c0_g1_i1	sp|Q9HB20|PKHA3_HUMAN	40.8	201	7e-40	142	523..92	1..201	527	300
TRINITY_DN25956_c0_g1_i1	sp|O88876|DHRS3_MOUSE	39.41	236	2e-62	207	1046..339	66..299	1048	302
TRINITY_DN25929_c0_g1_i3	sp|Q9D5V6|SYAP1_MOUSE	43.44	389	1e-76	251	1395..355	1..364	1492	365
TRINITY_DN25936_c0_g1_i1	sp|Q80T41|GABR2_MOUSE	49.15	472	1e-146	450	1364..3	266..736	1433	940
TRINITY_DN25912_c0_g1_i1	sp|P99027|RLA2_MOUSE	74.24	66	3e-26	100	268..71	1..66	359	115
TRINITY_DN25981_c0_g2_i1	sp|O95433|AHSA1_HUMAN	33.47	236	2e-44	160	969..262	110..338	970	338
TRINITY_DN25930_c0_g1_i1	sp|Q4P6I3|CWC25_USTMA	37.78	90	7e-07	51.6	232..2	52..139	520	428
TRINITY_DN25932_c0_g1_i1	sp|Q0VCK5|AP2A2_BOVIN	64.36	463	0	592	3..1385	422..859	1389	938
TRINITY_DN25921_c0_g1_i1	sp|Q5R723|PPIE_PONAB	72.52	313	4e-164	469	1132..197	2..301	1156	301
TRINITY_DN25982_c0_g1_i1	sp|Q8BMQ3|BNC2_MOUSE	69.47	95	2e-36	140	287..3	137..230	603	1127
TRINITY_DN25925_c0_g2_i1	sp|Q6GLN5|NFIP1_XENLA	41.12	197	4e-36	136	174..749	6..194	1187	212
TRINITY_DN25976_c0_g1_i1	sp|Q86UY8|NT5D3_HUMAN	48.85	260	5e-86	272	770..6	142..397	772	548
TRINITY_DN25906_c0_g1_i1	sp|Q5ZIU3|DYRK2_CHICK	68.12	527	0	732	1679..138	8..526	2015	526
TRINITY_DN79500_c0_g1_i1	sp|P10978|POLX_TOBAC	46.15	104	6e-27	109	312..1	833..936	313	1328
TRINITY_DN88481_c0_g1_i1	sp|Q3TBW2|RM10_MOUSE	33.73	169	5e-27	108	620..114	83..251	627	262
TRINITY_DN88420_c0_g1_i1	sp|Q86WZ0|HEAT4_HUMAN	47.42	97	1e-24	102	293..3	650..746	295	1026
TRINITY_DN88408_c0_g1_i1	sp|Q9C0K0|BC11B_HUMAN	60.58	137	1e-46	167	67..477	765..892	505	894
TRINITY_DN95326_c0_g1_i1	sp|O94864|ST65G_HUMAN	48.96	96	4e-24	99.8	102..389	133..228	394	414
TRINITY_DN95383_c0_g1_i1	sp|Q12874|SF3A3_HUMAN	69.05	433	0	613	2..1300	58..486	1302	501
TRINITY_DN31131_c0_g1_i1	sp|P20287|G3P_SCHMA	74.78	337	7e-178	509	98..1105	1..337	1449	338
TRINITY_DN31173_c0_g1_i1	sp|O08875|DCLK1_RAT	68	175	1e-81	255	56..580	75..248	580	433
TRINITY_DN31192_c0_g2_i1	sp|Q96NY7|CLIC6_HUMAN	37.93	232	1e-39	156	1335..718	471..698	1601	704
TRINITY_DN31199_c0_g1_i1	sp|O81025|IAN10_ARATH	34.65	228	2e-31	127	1024..374	7..225	1119	463
TRINITY_DN31154_c0_g1_i1	sp|P36915|GNL1_HUMAN	45.37	227	4e-58	199	6..653	215..423	654	607
TRINITY_DN31193_c0_g1_i1	sp|Q08DJ7|AAR2_BOVIN	38.99	218	1e-50	174	3..635	30..244	638	384
TRINITY_DN31117_c0_g1_i1	sp|Q14527|HLTF_HUMAN	50	390	4e-126	395	12..1166	636..1009	1239	1009
TRINITY_DN31181_c0_g1_i1	sp|Q9D0S4|NEUL2_MOUSE	37.55	253	1e-43	155	11..763	48..281	874	285
TRINITY_DN31146_c0_g1_i1	sp|Q6P2U9|CSN3_DANRE	68.18	220	2e-107	323	2..661	196..415	742	423
TRINITY_DN31106_c0_g1_i2	sp|Q9P0M2|AKA7G_HUMAN	34.87	195	5e-25	109	491..1072	84..275	1445	348
TRINITY_DN96864_c0_g1_i1	sp|Q7YRA3|EXOS4_BOVIN	70.37	108	4e-50	167	169..492	1..108	492	245
TRINITY_DN69917_c0_g1_i1	sp|A0A0R4IFG5|CFA53_DANRE	39.08	261	3e-38	146	909..133	244..504	911	519
TRINITY_DN69903_c0_g1_i1	sp|Q99PI8|RTN4R_MOUSE	99.21	126	5e-81	252	378..1	75..200	380	473
TRINITY_DN69904_c0_g1_i1	sp|B3EWZ6|MLRP2_ACRMI	41.52	289	6e-52	191	825..1	364..645	969	7311
TRINITY_DN69980_c0_g1_i1	sp|B5X5D0|CI116_SALSA	47.06	85	1e-16	78.2	507..256	30..114	766	141
TRINITY_DN10832_c0_g1_i1	sp|Q86K80|RUS1_DICDI	54.37	103	1e-32	124	317..9	38..140	399	527
TRINITY_DN10878_c0_g1_i1	sp|Q99LI8|HGS_MOUSE	68	125	7e-48	167	1..375	411..535	375	775
TRINITY_DN10836_c0_g1_i1	sp|Q9H2Y9|SO5A1_HUMAN	39.77	264	7e-55	204	477..1226	505..763	1779	848
TRINITY_DN10880_c0_g1_i1	sp|Q6P3P4|KCD15_XENTR	54.39	171	3e-59	191	41..547	10..168	547	255
TRINITY_DN10801_c0_g1_i1	sp|Q9VU95|AGT2L_DROME	54.4	182	5e-67	218	6..551	142..321	553	494
TRINITY_DN23398_c0_g1_i1	sp|B5X7X4|LTOR2_SALSA	62.4	125	1e-51	169	144..518	1..125	682	125
TRINITY_DN23368_c0_g1_i1	sp|Q99JL1|SPEF1_MOUSE	37.07	232	4e-34	131	178..843	1..232	1140	234
TRINITY_DN23353_c0_g1_i1	sp|Q17G75|PURA_AEDAE	61.76	442	0	575	11..1327	15..455	2030	457
TRINITY_DN23369_c0_g2_i1	sp|Q9TU19|NPHP1_CANLF	42.67	232	2e-60	206	32..727	288..509	751	565
TRINITY_DN23386_c0_g2_i1	sp|P13277|CYSP1_HOMAM	51.54	324	7e-108	328	270..1220	8..322	1315	322
TRINITY_DN23325_c0_g1_i1	sp|Q6P7I0|3HAO_XENLA	68.85	122	2e-55	181	373..8	3..123	395	282
TRINITY_DN23327_c0_g1_i1	sp|P97770|THUM3_MOUSE	48.52	270	2e-88	281	254..1045	219..488	1049	505
TRINITY_DN23300_c0_g2_i1	sp|Q5REU4|SND1_PONAB	66.91	559	0	769	1656..1	14..564	1699	910
TRINITY_DN23329_c0_g1_i1	sp|A7RKF6|RTCB_NEMVE	88.38	198	8e-128	377	632..39	308..505	633	505
TRINITY_DN23351_c0_g1_i1	sp|Q8IZR5|CKLF4_HUMAN	32.52	163	4e-17	85.5	187..654	23..185	1948	234
TRINITY_DN23324_c0_g1_i1	sp|Q6GPD0|RHG32_XENLA	66.04	212	6e-92	301	3..632	312..513	634	1940
TRINITY_DN23337_c0_g1_i1	sp|Q3KRD0|SYDM_RAT	49.43	261	1e-79	259	2..781	373..630	782	652
TRINITY_DN97162_c0_g1_i1	sp|Q6P2D8|XRRA1_HUMAN	48.65	148	3e-33	128	445..17	128..275	445	792
TRINITY_DN97107_c0_g1_i1	sp|Q99340|Y2769_CORGL	45.71	70	3e-11	61.6	3..212	291..359	212	389
TRINITY_DN46221_c0_g1_i2	sp|P49366|DHYS_HUMAN	61.69	201	1e-83	260	115..714	9..209	714	369
TRINITY_DN46273_c0_g1_i1	sp|Q5I0D7|PEPD_RAT	60.34	358	2e-161	469	1075..2	7..364	1140	492
[truncated: 13,247 more rows]
