# Supplementary material for: Central nervous system transcriptome of Biomphalaria alexandrina, an intermediate host for schistosomiasis
Source: BMC Res Notes. 2017 Dec 11;10:729. doi: 10.1186/s13104-017-3018-6 (PMC5725652; doi:10.1186/s13104-017-3018-6)
Supplement: Supplementary file 3 — Additional file 3. Homologous Transcripts: Transcripts with significant one-way BLAST hits against the UniProtKB/Swiss-Prot database. [file 13104_2017_3018_MOESM3_ESM.xlsx]

## Sheet: supp3_allTrans_homologs.tab.txt
Sequence_ID	hit.id	identity	hsp.aln_span	mismatch	gaps	hsp.query_start	hsp.query_end	hsp.hit_start	hsp.hit_end	hsp.evalue	hsp.bitscore	qresult.seq_len	hit.seq_len
TRINITY_DN100001_c0_g1_i1	sp|P08548|LIN1_NYCCO	43.21	81	46	0	251	9	471	551	5e-15	73.9	253	1260
TRINITY_DN100042_c0_g1_i1	sp|Q61830|MRC1_MOUSE	38.04	92	53	1	1	264	946	1037	4e-13	68.9	266	1456
TRINITY_DN10004_c0_g1_i1	sp|A2RUS2|DEND3_HUMAN	33.15	178	103	5	754	260	1021	1195	6e-19	90.9	755	1198
TRINITY_DN10007_c0_g1_i1	sp|Q8BPM0|DAAM1_MOUSE	56.06	66	29	0	199	2	833	898	2e-17	80.1	203	1077
TRINITY_DN10014_c0_g1_i1	sp|Q13098|CSN1_HUMAN	48.28	58	29	1	176	6	10	67	3e-10	60.1	305	491
TRINITY_DN10015_c0_g1_i1	sp|P78316|NOP14_HUMAN	54.35	46	21	0	93	230	419	464	5e-09	56.2	231	857
TRINITY_DN10024_c0_g1_i1	sp|Q8IYT4|KATL2_HUMAN	58.97	39	16	0	281	165	500	538	2e-07	52	294	538
TRINITY_DN10026_c0_g1_i1	sp|Q20930|MIG17_CAEEL	53.12	64	24	5	44	232	250	308	4e-07	50.4	237	509
TRINITY_DN1002_c0_g1_i1	sp|P0C6B8|SVEP1_RAT	31.87	342	218	8	1058	39	2155	2483	2e-40	159	1092	3564
TRINITY_DN10034_c0_g1_i1	sp|Q8STF0|CALM_STRIE	38.95	95	55	2	87	368	3	95	4e-13	66.6	378	156
TRINITY_DN10035_c0_g1_i1	sp|Q5JUK3|KCNT1_HUMAN	45.51	345	177	6	4	1032	81	416	4e-97	318	1034	1230
TRINITY_DN10037_c0_g1_i1	sp|Q8R151|ZNFX1_MOUSE	44.51	182	95	2	538	2	574	752	4e-38	145	586	1909
TRINITY_DN10037_c0_g2_i1	sp|Q8R151|ZNFX1_MOUSE	44.57	184	96	2	706	164	574	754	1e-37	146	754	1909
TRINITY_DN1003_c0_g1_i1	sp|Q9TZM3|LRK1_CAEEL	54.62	130	58	1	420	809	1757	1885	2e-34	137	816	2393
TRINITY_DN1003_c0_g2_i1	sp|Q9TZM3|LRK1_CAEEL	40.15	264	123	7	62	808	1642	1885	2e-40	155	815	2393
TRINITY_DN10043_c0_g1_i1	sp|Q96JQ0|PCD16_HUMAN	32.76	525	314	13	1603	62	1986	2482	8e-71	254	1671	3298
TRINITY_DN10043_c0_g2_i1	sp|Q24292|DS_DROME	36.45	107	58	4	343	32	2004	2103	4e-08	54.7	345	3503
TRINITY_DN10055_c0_g1_i1	sp|F1QBY1|NIPLB_DANRE	27.78	144	92	2	685	1089	778	918	6e-06	52.4	1092	2876
TRINITY_DN10064_c0_g1_i1	sp|Q5F4B8|S46A3_CHICK	34.19	117	77	0	888	538	324	440	1e-11	68.6	900	464
TRINITY_DN10068_c0_g1_i1	sp|Q8TEQ8|PIGO_HUMAN	28.96	183	105	5	321	836	558	726	8e-09	60.1	877	1089
TRINITY_DN10081_c0_g1_i1	sp|Q9R0B9|PLOD2_MOUSE	43.06	72	40	1	1	213	68	139	6e-15	72.8	215	737
TRINITY_DN10094_c0_g1_i1	sp|Q08BB2|P2012_DANRE	41.67	324	180	3	215	1162	13	335	2e-78	257	1163	522
TRINITY_DN10101_c0_g1_i1	sp|Q8BY89|CTL2_MOUSE	26.32	114	71	3	338	6	163	266	1e-06	50.4	421	706
TRINITY_DN10113_c0_g1_i1	sp|Q9D3S3|SNX29_MOUSE	43.1	116	66	0	363	16	465	580	3e-20	94.4	727	818
TRINITY_DN10114_c0_g1_i1	sp|P04323|POL3_DROME	47.71	109	53	1	32	358	475	579	6e-22	95.5	359	1058
TRINITY_DN10114_c0_g2_i1	sp|P04323|POL3_DROME	46.36	110	54	1	32	361	475	579	9e-21	92	362	1058
TRINITY_DN10115_c0_g1_i1	sp|P10394|POL4_DROME	39.39	198	120	0	987	394	541	738	8e-39	152	989	1237
TRINITY_DN10118_c0_g1_i1	sp|O75626|PRDM1_HUMAN	47.5	40	21	0	1	120	620	659	1e-07	52.8	299	825
TRINITY_DN10123_c0_g1_i1	sp|Q9H987|SYP2L_HUMAN	45.35	86	45	1	283	534	1	86	2e-15	78.6	590	977
TRINITY_DN10124_c0_g1_i1	sp|O88379|BAZ1A_MOUSE	35.22	159	98	1	167	643	1381	1534	2e-24	107	695	1555
TRINITY_DN10145_c0_g1_i1	sp|Q1RLQ5|FA69A_DANRE	28.41	88	55	3	35	283	263	347	1e-05	46.6	285	428
TRINITY_DN10149_c0_g1_i1	sp|Q9NYT6|ZN226_HUMAN	41.93	384	213	4	1181	33	408	782	1e-93	307	1420	803
TRINITY_DN10149_c0_g2_i1	sp|Q9NYT6|ZN226_HUMAN	41.93	384	213	4	1181	33	408	782	1e-92	304	1405	803
TRINITY_DN10155_c0_g1_i1	sp|Q9U943|APLP_LOCMI	27.24	279	149	3	677	3	610	888	4e-24	106	679	3380
TRINITY_DN10158_c0_g1_i1	sp|Q9VCP0|ELOA1_DROME	37.17	113	66	3	17	340	1	113	2e-09	59.3	471	643
TRINITY_DN10169_c0_g1_i2	sp|Q68EJ0|NB5R4_RAT	40.39	203	112	3	590	6	57	258	2e-44	160	630	520
TRINITY_DN1017_c0_g1_i2	sp|Q7Z4H7|HAUS6_HUMAN	41.41	99	58	0	571	275	44	142	6e-18	87.8	836	955
TRINITY_DN10183_c0_g1_i1	sp|Q0VFE7|DRS7B_XENTR	50	68	34	0	339	136	240	307	2e-11	62.8	339	309
TRINITY_DN10189_c0_g1_i1	sp|Q3T0Y3|ST1B1_BOVIN	38.22	191	112	3	119	688	102	287	2e-33	127	714	296
TRINITY_DN10189_c0_g2_i1	sp|Q3T0Y3|ST1B1_BOVIN	37.64	178	105	3	25	555	115	287	8e-29	114	581	296
TRINITY_DN10209_c0_g1_i1	sp|B2RZ50|CDKN3_RAT	46.34	82	44	0	246	1	43	124	3e-20	87.8	458	212
TRINITY_DN10214_c0_g1_i1	sp|Q9HCS2|CP4FC_HUMAN	43.37	249	129	7	724	2	130	374	7e-61	206	788	524
TRINITY_DN10219_c0_g1_i1	sp|Q9P2N4|ATS9_HUMAN	43.02	179	86	3	28	516	1186	1364	4e-36	139	531	1935
TRINITY_DN1022_c0_g2_i1	sp|Q12789|TF3C1_HUMAN	32.11	190	103	3	570	73	944	1131	2e-20	94.4	571	2109
TRINITY_DN10230_c0_g1_i1	sp|Q62448|IF4G2_MOUSE	46.7	394	154	10	3	1142	114	465	6e-91	303	1538	906
TRINITY_DN10237_c0_g1_i1	sp|F7BJB9|MORC3_MOUSE	40.61	229	114	6	641	3	193	415	1e-43	161	679	942
TRINITY_DN10237_c0_g1_i2	sp|Q8BMD7|MORC4_MOUSE	32.88	219	89	7	506	6	215	427	5e-26	109	544	928
TRINITY_DN10248_c0_g2_i1	sp|P34152|FAK1_MOUSE	46.08	217	114	1	252	902	49	262	1e-58	207	904	1090
TRINITY_DN10255_c0_g1_i1	sp|P98164|LRP2_HUMAN	46.25	80	33	3	20	259	1114	1183	5e-09	58.2	397	4655
TRINITY_DN10263_c0_g1_i1	sp|Q05793|PGBM_MOUSE	32.99	197	108	4	2	589	3224	3397	9e-26	110	593	3707
TRINITY_DN10263_c0_g2_i1	sp|A2ASQ1|AGRIN_MOUSE	39.68	189	98	6	2	529	1492	1677	7e-29	118	530	1950
TRINITY_DN10264_c0_g1_i1	sp|Q24292|DS_DROME	34.05	185	113	5	540	4	563	744	3e-23	102	553	3503
TRINITY_DN1026_c0_g1_i1	sp|Q8N283|ANR35_HUMAN	35.86	145	93	0	441	7	62	206	1e-18	87.4	466	1001
TRINITY_DN10276_c0_g1_i1	sp|Q9DB29|IAH1_MOUSE	48.8	166	83	2	494	3	52	217	1e-46	158	496	249
TRINITY_DN10279_c0_g1_i1	sp|A4QP81|FRRS1_DANRE	36.59	82	47	3	76	318	8	85	4e-09	57.4	318	573
TRINITY_DN1027_c0_g1_i1	sp|Q9UEW8|STK39_HUMAN	57.69	78	23	2	3	215	362	436	9e-17	78.6	257	545
TRINITY_DN10283_c0_g1_i1	sp|Q4R6I1|GIN1_MACFA	30.65	124	74	4	358	2	55	171	1e-12	67.8	379	522
TRINITY_DN10305_c0_g1_i1	sp|A6BM72|MEG11_HUMAN	35.19	108	66	3	141	461	564	668	1e-11	66.2	463	1044
TRINITY_DN10305_c0_g2_i1	sp|Q96GP6|SREC2_HUMAN	34.91	106	67	2	147	461	273	377	4e-11	64.7	463	870
TRINITY_DN10310_c0_g1_i1	sp|Q9Y4F4|CREC1_HUMAN	27.61	163	110	4	115	585	111	271	4e-10	62.8	620	1720
TRINITY_DN10316_c0_g1_i1	sp|Q03206|RAC1_CAEEL	47.54	183	92	1	64	600	3	185	4e-54	179	753	191
TRINITY_DN10316_c0_g2_i1	sp|Q03206|RAC1_CAEEL	47.54	183	92	1	124	660	3	185	8e-54	179	813	191
TRINITY_DN10317_c0_g1_i1	sp|Q8BMD6|TM260_MOUSE	32.56	86	57	1	39	293	612	697	2e-06	49.7	377	703
TRINITY_DN10319_c0_g2_i1	sp|P50532|SMC4_XENLA	53.26	184	86	0	1	552	209	392	2e-51	183	555	1290
TRINITY_DN10334_c0_g1_i1	sp|Q92547|TOPB1_HUMAN	39.19	74	43	2	25	243	375	447	5e-10	59.3	246	1522
TRINITY_DN10339_c0_g1_i1	sp|Q8CJF7|ELYS_MOUSE	36.03	136	81	5	410	6	368	498	8e-14	73.2	471	2243
TRINITY_DN10351_c0_g1_i1	sp|Q5XPI3|RN123_MOUSE	44.56	193	105	1	579	1	846	1036	3e-56	197	579	1314
TRINITY_DN1035_c0_g1_i1	sp|Q66J54|S226A_XENLA	40.38	104	61	1	315	7	114	217	6e-19	85.5	316	558
TRINITY_DN10364_c0_g1_i1	sp|Q6P2X9|MOT12_XENTR	25.73	171	125	1	102	608	273	443	2e-10	64.3	756	473
TRINITY_DN10377_c0_g2_i1	sp|A0JMU5|ANM9_XENLA	37.45	259	135	8	614	1339	113	361	1e-38	153	1341	827
TRINITY_DN1037_c0_g1_i1	sp|A2VDP6|NXPE3_BOVIN	32.45	151	90	5	682	239	117	258	1e-12	73.2	1351	559
TRINITY_DN1037_c0_g2_i1	sp|A2VDP6|NXPE3_BOVIN	32.45	151	90	5	682	239	117	258	4e-12	72	1351	559
TRINITY_DN1039_c0_g1_i1	sp|Q6NRB9|EMC1_XENLA	42.72	103	51	4	1	300	617	714	2e-13	70.1	300	987
TRINITY_DN10405_c0_g1_i1	sp|Q6ZPJ0|TEX2_MOUSE	35.06	251	145	4	315	1034	469	712	1e-40	158	1056	1128
TRINITY_DN10423_c0_g1_i1	sp|Q5R5S6|ZN540_PONAB	38.1	84	44	2	98	325	365	448	2e-09	58.2	334	660
TRINITY_DN10427_c0_g1_i1	sp|P49578|ACM3_CHICK	33	200	106	8	578	3	3	182	2e-17	87.4	1189	639
TRINITY_DN1043_c0_g1_i1	sp|Q1LXC9|INT3_DANRE	46.15	104	55	1	313	2	671	773	4e-24	101	313	1017
TRINITY_DN1043_c0_g2_i1	sp|Q1LXC9|INT3_DANRE	46.15	104	55	1	313	2	671	773	4e-24	101	313	1017
TRINITY_DN10443_c0_g1_i1	sp|Q5R6Z9|DCR1C_PONAB	56.58	76	33	0	241	14	1	76	6e-20	90.1	417	692
TRINITY_DN10454_c0_g1_i1	sp|Q8N0W4|NLGNX_HUMAN	46.43	56	29	1	176	9	47	101	2e-08	56.2	394	816
TRINITY_DN10468_c0_g1_i1	sp|Q8JFW4|ADAT3_DANRE	33.33	87	49	3	243	1	64	147	8e-11	60.5	247	336
TRINITY_DN10468_c0_g2_i1	sp|Q8JFW4|ADAT3_DANRE	30	70	42	2	198	1	81	147	2e-07	50.4	230	336
TRINITY_DN1046_c0_g1_i1	sp|Q71S21|INVSB_XENLA	33.09	139	83	2	1557	1141	438	566	4e-11	69.7	1559	1002
TRINITY_DN1046_c0_g2_i1	sp|Q71S21|INVSB_XENLA	33.09	139	83	2	1557	1141	438	566	4e-11	69.7	1559	1002
TRINITY_DN10477_c0_g1_i1	sp|P70531|EF2K_RAT	49.11	169	86	0	3	509	556	724	1e-42	161	1003	724
TRINITY_DN10481_c0_g1_i1	sp|Q6DFW4|NOP58_MOUSE	54.93	71	32	0	56	268	1	71	8e-19	84.7	286	536
TRINITY_DN10496_c0_g1_i1	sp|Q92736|RYR2_HUMAN	46.45	211	103	4	671	54	1981	2186	1e-50	184	676	4967
TRINITY_DN10496_c0_g2_i1	sp|B0LPN4|RYR2_RAT	46.45	211	103	4	671	54	1971	2176	4e-51	185	676	4953
TRINITY_DN10500_c0_g1_i1	sp|Q54GX5|PEX1_DICDI	42.65	68	39	0	3	206	95	162	1e-11	63.5	209	1227
TRINITY_DN10501_c0_g2_i1	sp|Q95KV7|NDUAD_BOVIN	34.52	84	55	0	463	212	7	90	1e-11	62.8	489	144
TRINITY_DN10504_c0_g1_i1	sp|Q13231|CHIT1_HUMAN	43.87	212	114	2	230	865	23	229	8e-59	201	884	466
TRINITY_DN10516_c0_g1_i1	sp|Q9NZV5|SELN_HUMAN	39.81	108	52	3	13	300	478	584	7e-13	69.3	413	590
TRINITY_DN10520_c0_g1_i1	sp|P16066|ANPRA_HUMAN	33.77	154	94	3	1384	1827	35	186	5e-17	89	1829	1061
TRINITY_DN10528_c0_g1_i1	sp|Q9NUL5|RYDEN_HUMAN	29.49	234	123	8	663	22	1	212	5e-21	92.8	664	291
TRINITY_DN10528_c0_g2_i1	sp|Q9NUL5|RYDEN_HUMAN	29.91	234	122	8	663	22	1	212	1e-21	95.1	664	291
TRINITY_DN1052_c0_g1_i1	sp|Q3MIE0|ECHD3_RAT	55.1	49	22	0	1	147	252	300	4e-10	62.8	760	300
TRINITY_DN1052_c0_g2_i1	sp|Q3MIE0|ECHD3_RAT	55.1	49	22	0	1	147	252	300	4e-10	62.8	760	300
TRINITY_DN10545_c0_g1_i1	sp|A1YPR0|ZBT7C_HUMAN	39.66	58	34	1	6	176	386	443	5e-06	48.5	410	619
TRINITY_DN10565_c0_g1_i1	sp|Q8BH70|FBXL4_MOUSE	29.67	182	94	7	899	456	53	234	2e-16	83.6	939	621
TRINITY_DN10570_c0_g1_i1	sp|P47844|CBR1_RABIT	49.18	122	61	1	365	3	106	227	5e-31	116	367	277
TRINITY_DN10575_c0_g1_i1	sp|Q8NEV4|MYO3A_HUMAN	53.78	119	52	1	585	229	81	196	2e-36	140	586	1616
TRINITY_DN10580_c0_g1_i1	sp|Q9P2D8|UNC79_HUMAN	33.03	330	192	4	920	9	793	1119	3e-54	197	966	2635
TRINITY_DN10585_c0_g1_i1	sp|Q8NBN7|RDH13_HUMAN	53.52	71	33	0	215	3	30	100	4e-17	80.9	539	331
TRINITY_DN10586_c0_g1_i1	sp|A6H8H5|KCNB2_MOUSE	43.09	181	97	2	8	550	233	407	3e-46	167	551	907
TRINITY_DN1058_c0_g1_i1	sp|Q6ZQK0|CNDD3_MOUSE	37.18	78	45	1	230	9	282	359	3e-06	48.1	232	1506
TRINITY_DN10597_c0_g1_i1	sp|Q63120|MRP2_RAT	35.02	277	166	3	18	842	250	514	1e-46	173	846	1541
TRINITY_DN10619_c0_g1_i1	sp|Q9DAN9|CQ105_MOUSE	36.5	137	86	1	211	621	23	158	3e-19	87	963	164
TRINITY_DN10629_c0_g1_i1	sp|Q86WI1|PKHL1_HUMAN	46.88	64	33	1	206	18	3154	3217	2e-06	50.4	476	4243
TRINITY_DN10629_c0_g2_i1	sp|Q86WI1|PKHL1_HUMAN	34.67	225	123	7	635	18	2998	3217	3e-22	100	697	4243
TRINITY_DN10630_c0_g1_i1	sp|Q15034|HERC3_HUMAN	40.35	114	35	2	337	2	955	1037	6e-19	86.7	345	1050
TRINITY_DN10639_c0_g1_i1	sp|Q6ZW49|PAXI1_HUMAN	28.87	142	88	5	4	411	813	947	6e-13	69.7	411	1069
TRINITY_DN10639_c0_g2_i1	sp|Q6ZW49|PAXI1_HUMAN	28.87	142	88	5	4	411	813	947	7e-13	69.7	411	1069
TRINITY_DN10651_c0_g1_i1	sp|Q7ZYY4|FAM3C_DANRE	32.99	97	62	1	534	824	64	157	2e-12	68.2	827	227
TRINITY_DN10651_c0_g2_i1	sp|Q7ZYY4|FAM3C_DANRE	32.99	97	62	1	541	831	64	157	2e-12	68.2	834	227
TRINITY_DN10652_c0_g1_i1	sp|Q69Z28|ATS16_MOUSE	29.13	127	76	5	422	72	1034	1156	4e-06	49.3	424	1222
TRINITY_DN10658_c0_g1_i1	sp|Q6PIF6|MYO7B_HUMAN	41.28	172	94	3	1	510	497	663	2e-31	125	522	2116
TRINITY_DN10667_c0_g1_i1	sp|Q9VJ79|PDE11_DROME	61.04	77	25	1	122	337	389	465	4e-19	87	338	1451
TRINITY_DN10689_c0_g1_i1	sp|Q1LZH1|MARC2_BOVIN	36.28	215	122	8	2	628	129	334	5e-35	132	645	336
TRINITY_DN10703_c0_g1_i1	sp|Q5ZIJ9|MIB2_CHICK	51.52	66	32	0	200	3	494	559	2e-14	71.2	209	954
TRINITY_DN1070_c0_g1_i1	sp|O88480|CABIN_RAT	40.15	259	135	6	867	1631	1422	1664	2e-39	159	1703	2182
TRINITY_DN10720_c0_g1_i1	sp|Q8CJ91|C209B_MOUSE	37.04	81	46	3	465	226	241	317	2e-07	52.8	471	325
TRINITY_DN10734_c0_g1_i1	sp|Q9H0P0|5NT3A_HUMAN	52.94	51	24	0	393	241	286	336	3e-08	54.7	394	336
TRINITY_DN10749_c0_g1_i1	sp|Q91ZW9|C209C_MOUSE	27.16	81	59	0	468	710	59	139	3e-07	52.4	712	178
TRINITY_DN10749_c0_g2_i1	sp|Q91ZW9|C209C_MOUSE	27.16	81	59	0	209	451	59	139	7e-08	52.4	453	178
TRINITY_DN10753_c0_g1_i1	sp|Q07890|SOS2_HUMAN	55.88	102	45	0	329	634	11	112	8e-32	127	636	1332
TRINITY_DN1076_c0_g1_i1	sp|P82473|CPGP1_ZINOF	44.74	76	39	2	6	233	44	116	1e-14	69.3	237	221
TRINITY_DN10770_c0_g1_i1	sp|P29626|HBBY_MESAU	28.35	127	86	3	412	786	15	138	7e-08	56.2	1710	147
TRINITY_DN10777_c0_g1_i1	sp|Q8N0W4|NLGNX_HUMAN	40.72	167	71	5	401	847	49	205	9e-28	117	849	816
TRINITY_DN10781_c0_g1_i1	sp|Q9UL59|ZN214_HUMAN	52.11	142	67	1	3	428	348	488	3e-39	143	431	606
TRINITY_DN10791_c0_g1_i1	sp|Q9Y4E6|WDR7_HUMAN	50.64	314	143	5	931	23	409	721	2e-97	319	951	1490
TRINITY_DN10791_c0_g2_i1	sp|Q9Y4E6|WDR7_HUMAN	46.81	94	47	1	280	8	409	502	4e-21	92.4	300	1490
TRINITY_DN10828_c0_g1_i1	sp|P49355|FNTB_BOVIN	53.46	159	70	3	479	3	26	180	2e-40	147	577	437
TRINITY_DN1082_c0_g1_i1	sp|P10073|ZSC22_HUMAN	53.91	115	53	0	351	7	303	417	3e-37	136	354	491
TRINITY_DN1082_c0_g1_i2	sp|Q5T0B9|ZN362_HUMAN	50.56	89	42	1	275	15	262	350	1e-23	96.7	278	420
TRINITY_DN10833_c0_g1_i1	sp|O60244|MED14_HUMAN	42.63	190	93	6	542	6	1113	1297	1e-38	146	544	1454
TRINITY_DN10873_c0_g1_i1	sp|P97435|ENTK_MOUSE	46.22	119	57	3	1	354	953	1065	4e-26	114	991	1069
TRINITY_DN10880_c0_g2_i1	sp|Q5XJ34|KC15L_DANRE	47.65	149	64	2	5	451	34	168	1e-43	150	451	257
TRINITY_DN10887_c0_g1_i1	sp|A8WVX4|INX19_CAEBR	30	140	82	2	631	212	21	144	2e-19	91.3	820	439
TRINITY_DN10894_c0_g1_i1	sp|P22717|GCYB2_RAT	26.48	219	115	6	3	527	86	302	4e-15	77	533	682
TRINITY_DN10894_c0_g2_i1	sp|P22717|GCYB2_RAT	26.48	219	115	6	3	527	86	302	7e-15	76.3	533	682
TRINITY_DN10902_c0_g1_i1	sp|Q8BLN6|UNC80_MOUSE	27.59	319	213	7	13	960	2631	2934	4e-31	130	1031	3261
TRINITY_DN10903_c0_g1_i1	sp|O94812|BAIP3_HUMAN	41.67	48	28	0	227	84	875	922	4e-06	47.4	232	1187
TRINITY_DN10903_c0_g2_i1	sp|O94812|BAIP3_HUMAN	41.67	48	28	0	227	84	875	922	4e-06	47.4	232	1187
TRINITY_DN10908_c0_g1_i1	sp|O08648|M3K4_MOUSE	41.18	68	40	0	8	211	713	780	6e-08	53.9	315	1597
TRINITY_DN10920_c0_g2_i1	sp|Q8NBN7|RDH13_HUMAN	39.74	156	94	0	721	254	162	317	3e-33	127	724	331
TRINITY_DN10954_c0_g1_i1	sp|P17970|KCNAB_DROME	47.22	108	50	2	405	88	577	679	3e-27	111	407	985
TRINITY_DN1095_c0_g1_i1	sp|Q8R422|CD109_MOUSE	36.67	120	74	1	6	359	910	1029	4e-27	110	361	1442
TRINITY_DN1095_c0_g2_i1	sp|P06684|CO5_MOUSE	44.29	70	38	1	13	219	1053	1122	1e-12	67	221	1680
TRINITY_DN10967_c0_g1_i1	sp|P07602|SAP_HUMAN	37.08	89	52	1	5	259	356	444	2e-10	60.1	277	524
TRINITY_DN10969_c0_g1_i1	sp|O75093|SLIT1_HUMAN	34.02	194	101	3	317	892	33	201	4e-19	92.8	1059	1534
TRINITY_DN10984_c0_g1_i1	sp|P20825|POL2_DROME	40	100	54	2	314	21	525	620	1e-14	73.9	317	1059
TRINITY_DN10994_c0_g1_i1	sp|P42683|LCK_CHICK	38.1	84	51	1	325	573	236	319	2e-08	56.6	575	508
TRINITY_DN10996_c1_g1_i1	sp|P69201|RL40_LEIMA	41.77	79	43	2	134	370	1	76	1e-10	59.7	439	128
TRINITY_DN11006_c0_g1_i1	sp|Q24799|MYPH_ECHGR	45.24	84	46	0	399	148	105	188	2e-18	82.4	445	190
TRINITY_DN11014_c0_g1_i1	sp|P59280|KLHL8_MOUSE	38.03	71	34	2	71	283	41	101	3e-06	48.5	285	629
TRINITY_DN11019_c0_g1_i1	sp|P49147|PA24A_CHICK	48.57	140	69	1	6	416	128	267	2e-37	139	425	748
TRINITY_DN11019_c0_g3_i1	sp|P49147|PA24A_CHICK	50.48	105	49	1	6	311	128	232	2e-27	111	410	748
TRINITY_DN11033_c0_g1_i1	sp|P11531|DMD_MOUSE	32.93	82	55	0	3	248	1026	1107	6e-09	56.2	250	3678
TRINITY_DN11042_c0_g1_i1	sp|Q9C0G6|DYH6_HUMAN	36.79	106	42	2	4	321	3297	3377	5e-12	66.2	321	4158
TRINITY_DN11047_c0_g1_i1	sp|Q9H2Y9|SO5A1_HUMAN	34.59	133	78	4	142	516	473	604	4e-16	81.6	663	848
TRINITY_DN11061_c0_g1_i1	sp|Q8BMD7|MORC4_MOUSE	49.32	73	36	1	3	221	397	468	3e-16	77	221	928
TRINITY_DN11061_c0_g2_i1	sp|Q8BMD7|MORC4_MOUSE	50.67	75	36	1	4	228	395	468	2e-17	80.9	228	928
TRINITY_DN11065_c0_g1_i1	sp|Q9HBH5|RDH14_HUMAN	45.32	139	69	4	1	408	200	334	2e-29	114	434	336
TRINITY_DN11076_c0_g1_i1	sp|P79152|CP3AJ_CAPHE	38.06	134	80	2	788	390	76	207	4e-22	95.9	788	218
TRINITY_DN11092_c0_g1_i1	sp|Q26473|SEM1A_SCHAM	32.34	303	146	13	798	55	389	687	5e-34	134	798	730
TRINITY_DN11092_c0_g3_i1	sp|Q26473|SEM1A_SCHAM	40	170	84	5	480	19	389	556	6e-32	125	480	730
TRINITY_DN11096_c0_g1_i1	sp|Q8N9H8|MUT7_HUMAN	40.32	124	74	0	476	105	630	753	4e-24	105	666	876
TRINITY_DN1110_c0_g1_i1	sp|Q0KK59|UNC79_MOUSE	37.62	513	238	9	1329	1	1	501	5e-104	349	1518	2596
TRINITY_DN11112_c0_g1_i1	sp|Q4ZJI4|SL9B1_HUMAN	34.87	152	90	2	446	3	294	440	6e-26	106	447	515
TRINITY_DN11128_c0_g1_i1	sp|Q9QXZ0|MACF1_MOUSE	28.57	140	96	2	1	417	6267	6403	7e-09	57.8	419	7354
TRINITY_DN11133_c0_g1_i1	sp|Q8NF91|SYNE1_HUMAN	35.42	96	60	1	401	120	3932	4027	8e-08	54.3	411	8797
TRINITY_DN11133_c0_g2_i1	sp|Q8NF91|SYNE1_HUMAN	35.42	96	60	1	401	120	3932	4027	2e-07	53.1	411	8797
TRINITY_DN11136_c0_g1_i1	sp|Q32KV4|DC2L1_BOVIN	50.47	107	53	0	12	332	239	345	4e-30	118	581	351
TRINITY_DN11138_c0_g1_i1	sp|P56941|NPC1_PIG	45.56	90	46	3	272	3	25	111	3e-18	86.7	499	1277
TRINITY_DN1116_c0_g1_i1	sp|Q8C190|VP9D1_MOUSE	52.56	78	35	1	1	228	553	630	6e-21	90.1	229	649
TRINITY_DN1117_c0_g1_i1	sp|E9PVA8|GCN1_MOUSE	51.47	136	66	0	409	2	2357	2492	1e-36	139	410	2671
TRINITY_DN11198_c0_g1_i1	sp|Q6V1P9|PCD23_HUMAN	37.8	127	74	3	1	369	1185	1310	5e-18	85.1	392	2916
TRINITY_DN11200_c0_g1_i1	sp|O44959|RIOK1_CAEEL	66.67	30	10	0	90	1	107	136	8e-06	46.6	238	506
TRINITY_DN11209_c0_g2_i1	sp|Q96QZ7|MAGI1_HUMAN	36.57	495	226	12	501	1745	839	1325	2e-74	265	1853	1491
TRINITY_DN11223_c0_g2_i1	sp|Q54P79|4CL3_DICDI	43.57	140	74	3	410	3	215	353	2e-31	121	411	551
TRINITY_DN11229_c0_g1_i1	sp|Q9CZ57|NSUN4_MOUSE	36.17	94	51	4	28	306	39	124	1e-07	52.8	366	381
TRINITY_DN11232_c0_g1_i1	sp|P13944|COCA1_CHICK	27.68	177	114	8	969	451	2341	2507	3e-08	58.9	973	3124
TRINITY_DN11232_c0_g2_i1	sp|P13944|COCA1_CHICK	27.68	177	114	8	969	451	2341	2507	3e-08	58.9	973	3124
TRINITY_DN11265_c0_g1_i1	sp|Q21313|EPI1_CAEEL	22.88	236	139	6	2	685	1070	1270	2e-07	54.7	688	3672
TRINITY_DN11278_c0_g1_i1	sp|Q9H511|KLH31_HUMAN	36.9	84	53	0	253	2	468	551	1e-17	80.9	263	634
TRINITY_DN11291_c0_g1_i1	sp|P34678|GALT3_CAEEL	45	80	43	1	245	9	374	453	1e-18	84	247	612
TRINITY_DN11291_c0_g2_i1	sp|Q6WV17|GALT5_DROME	38.24	204	120	4	602	3	271	472	3e-43	157	604	630
TRINITY_DN11300_c0_g1_i1	sp|Q8R0X7|SGPL1_MOUSE	50.7	213	102	2	85	720	154	364	2e-66	221	721	568
TRINITY_DN11302_c0_g1_i1	sp|A8C754|THADA_CHICK	34.42	215	132	2	618	1	384	598	4e-37	144	666	1930
TRINITY_DN11304_c0_g2_i1	sp|A8WGS4|TLCD2_DANRE	72.73	33	9	0	2	100	196	228	2e-09	56.6	335	246
TRINITY_DN11305_c0_g1_i1	sp|Q9CWH5|TRM11_MOUSE	55.56	108	45	2	2	319	312	418	1e-31	120	378	460
TRINITY_DN11305_c0_g2_i1	sp|Q9CWH5|TRM11_MOUSE	53.73	67	28	2	2	196	312	377	3e-13	68.2	268	460
TRINITY_DN11310_c0_g1_i1	sp|Q2TBG9|TM169_BOVIN	37.38	107	62	2	384	689	98	204	2e-20	91.3	689	297
TRINITY_DN11325_c0_g1_i1	sp|Q5U247|EXOC8_XENLA	70	40	12	0	133	252	293	332	6e-11	62	256	685
TRINITY_DN11327_c0_g1_i1	sp|O75051|PLXA2_HUMAN	38.61	158	93	2	11	478	940	1095	1e-23	102	478	1894
TRINITY_DN11349_c0_g1_i1	sp|Q6P4S8|INT1_MOUSE	57.75	213	87	2	1	639	655	864	2e-60	210	641	2195
TRINITY_DN11349_c0_g2_i1	sp|Q6P4S8|INT1_MOUSE	57.75	213	87	2	1	639	655	864	2e-60	210	641	2195
TRINITY_DN11354_c0_g1_i1	sp|Q6NTZ5|XPO6B_XENLA	48.48	264	133	2	789	1	504	765	2e-79	264	790	1138
TRINITY_DN11354_c0_g2_i1	sp|Q96QU8|XPO6_HUMAN	57.3	89	38	0	270	4	490	578	1e-25	105	271	1125
TRINITY_DN11360_c0_g1_i1	sp|D2GXS7|TRIM2_AILME	50.33	151	67	4	2	436	415	563	4e-38	142	437	744
TRINITY_DN11360_c0_g2_i1	sp|D2GXS7|TRIM2_AILME	50.98	153	67	4	2	442	413	563	7e-39	144	443	744
TRINITY_DN11365_c0_g1_i1	sp|O76387|PTH2_CAEEL	39.51	205	118	3	152	748	112	316	2e-35	137	1124	316
TRINITY_DN11369_c0_g1_i1	sp|Q8N414|PGBD5_HUMAN	37.14	70	43	1	530	739	42	110	4e-07	54.3	816	455
TRINITY_DN11376_c0_g1_i1	sp|P31930|QCR1_HUMAN	58.54	41	17	0	286	164	436	476	5e-12	65.1	295	480
TRINITY_DN11376_c0_g2_i1	sp|P31930|QCR1_HUMAN	58.54	41	17	0	286	164	436	476	5e-12	65.1	295	480
TRINITY_DN11384_c0_g2_i1	sp|Q6P0U9|NUPL2_DANRE	77.27	22	5	0	161	226	1	22	1e-06	48.1	226	414
TRINITY_DN1139_c0_g1_i1	sp|Q07171|GELS_DROME	32.7	159	95	3	3	479	259	405	8e-18	84.7	479	798
TRINITY_DN1139_c0_g2_i1	sp|Q07171|GELS_DROME	34.21	152	95	2	3	458	259	405	1e-19	89.7	458	798
TRINITY_DN11403_c0_g1_i1	sp|Q9D3W5|LRC71_MOUSE	42.5	80	44	2	239	3	129	207	2e-14	71.2	240	558
TRINITY_DN11404_c0_g1_i1	sp|Q64676|CGT_MOUSE	28.33	480	312	11	1386	4	7	473	2e-53	194	1477	541
TRINITY_DN1141_c0_g1_i1	sp|Q68CP9|ARID2_HUMAN	33.71	175	82	2	504	1	1667	1814	7e-24	103	525	1835
TRINITY_DN1141_c0_g2_i1	sp|Q68CP9|ARID2_HUMAN	39.86	148	82	1	423	1	1667	1814	1e-29	119	444	1835
TRINITY_DN11423_c0_g1_i1	sp|Q08AX9|K1841_XENLA	42.86	63	36	0	197	9	313	375	6e-14	69.7	201	715
TRINITY_DN11429_c0_g1_i1	sp|Q02988|LECA_PLEWA	40.26	77	41	2	24	239	50	126	1e-10	58.2	242	172
TRINITY_DN11431_c0_g1_i1	sp|Q9VZW5|FMAR_DROME	29.2	113	68	3	344	6	293	393	2e-06	49.3	383	549
TRINITY_DN11439_c0_g1_i1	sp|P29503|NEUR_DROME	45.45	55	26	1	167	3	99	149	1e-09	58.5	265	754
TRINITY_DN11439_c0_g2_i1	sp|P29503|NEUR_DROME	45.45	55	26	1	167	3	99	149	6e-10	58.9	253	754
TRINITY_DN11444_c0_g1_i1	sp|Q61143|TRPC6_MOUSE	33.79	145	61	2	1	435	649	758	2e-25	106	436	930
TRINITY_DN11444_c0_g2_i1	sp|Q61143|TRPC6_MOUSE	28.32	173	61	2	1	519	649	758	2e-21	96.3	520	930
TRINITY_DN11453_c0_g1_i1	sp|Q96RY7|IF140_HUMAN	39.53	473	277	6	6	1415	53	519	2e-117	382	1415	1462
TRINITY_DN11463_c0_g1_i1	sp|Q86WC4|OSTM1_HUMAN	26.89	264	172	6	336	1106	84	333	7e-20	95.1	2039	334
TRINITY_DN11470_c0_g1_i1	sp|Q8C341|SUCO_MOUSE	31.19	202	117	5	167	754	906	1091	6e-14	80.1	2298	1250
TRINITY_DN11471_c0_g1_i1	sp|Q5ND28|SREC_MOUSE	36.36	110	50	4	671	387	294	398	2e-08	57.4	687	820
TRINITY_DN11474_c0_g1_i1	sp|B5X1G3|GPHR_SALSA	65.67	67	23	0	3	203	2	68	2e-13	68.2	212	455
TRINITY_DN11474_c0_g2_i1	sp|B5X1G3|GPHR_SALSA	67.44	43	14	0	26	154	26	68	6e-11	62.4	327	455
TRINITY_DN11474_c0_g3_i1	sp|B5X1G3|GPHR_SALSA	67.44	43	14	0	26	154	26	68	6e-11	62.4	327	455
TRINITY_DN11479_c0_g1_i1	sp|Q91XQ0|DYH8_MOUSE	79.07	43	9	0	256	128	4553	4595	4e-19	87.8	377	4731
TRINITY_DN11480_c0_g1_i1	sp|Q0VAW7|ZN112_MOUSE	42.86	98	52	2	28	321	509	602	4e-16	78.2	329	879
TRINITY_DN11480_c0_g2_i1	sp|A6NK53|ZN233_HUMAN	48.31	89	46	0	1	267	455	543	9e-25	101	270	670
TRINITY_DN11483_c0_g1_i1	sp|P53995|APC1_MOUSE	37.32	351	185	10	3	1013	186	515	8e-57	206	1055	1944
TRINITY_DN11499_c0_g1_i1	sp|Q86V85|GP180_HUMAN	31.88	138	83	4	392	3	20	154	3e-16	80.5	622	440
TRINITY_DN1149_c0_g2_i1	sp|Q8LFJ5|T112A_ARATH	52.31	65	30	1	103	297	1	64	2e-15	71.6	334	124
TRINITY_DN11507_c0_g1_i1	sp|Q5E9Z7|RPC4_BOVIN	38.02	121	55	7	447	91	24	126	7e-07	54.7	1116	398
TRINITY_DN11507_c0_g2_i1	sp|Q5E9Z7|RPC4_BOVIN	38.02	121	55	7	447	91	24	126	8e-08	54.7	585	398
TRINITY_DN11511_c0_g1_i1	sp|Q8BL66|EEA1_MOUSE	29.65	172	100	4	201	707	28	181	5e-06	51.2	750	1411
TRINITY_DN11511_c0_g2_i1	sp|Q8BL66|EEA1_MOUSE	31.25	160	74	6	222	623	32	181	8e-06	49.7	666	1411
TRINITY_DN11515_c0_g1_i1	sp|Q9BQI3|E2AK1_HUMAN	38.14	194	108	4	847	290	153	342	2e-26	112	851	630
TRINITY_DN11516_c0_g1_i1	sp|O70405|ULK1_MOUSE	63.38	71	26	0	2	214	86	156	2e-21	91.7	216	1051
TRINITY_DN11551_c0_g1_i1	sp|P98196|AT11A_HUMAN	56.16	73	31	1	222	7	24	96	4e-18	87	571	1134
TRINITY_DN11558_c0_g1_i1	sp|Q9JIM3|ER6L2_MOUSE	29.65	199	118	6	741	208	1114	1311	3e-12	70.1	792	1537
TRINITY_DN11568_c0_g1_i1	sp|Q7LHG5|YI31B_YEAST	40.09	227	132	2	19	699	652	874	8e-48	175	735	1498
TRINITY_DN11582_c0_g2_i1	sp|Q95T19|SLIMP_DROME	46.43	56	30	0	354	187	344	399	9e-10	59.3	362	464
TRINITY_DN11583_c0_g1_i1	sp|Q3ZBM5|SNX5_BOVIN	43.48	69	36	2	108	305	29	97	1e-09	58.9	366	404
TRINITY_DN11583_c0_g2_i1	sp|Q3ZBM5|SNX5_BOVIN	43.48	69	36	2	108	305	29	97	3e-10	60.5	366	404
TRINITY_DN11584_c0_g1_i1	sp|Q96PU5|NED4L_HUMAN	50.77	195	69	8	1	549	6	185	2e-44	162	559	975
TRINITY_DN11584_c0_g2_i1	sp|Q96PU5|NED4L_HUMAN	51.05	190	75	7	1	549	6	184	1e-44	162	562	975
TRINITY_DN11585_c0_g1_i1	sp|Q9VKX7|ALG6_DROME	36.44	118	74	1	87	437	353	470	1e-13	71.2	442	475
TRINITY_DN115_c0_g1_i1	sp|P43378|PTN9_HUMAN	50.63	79	39	0	237	1	51	129	9e-19	84	237	593
TRINITY_DN11601_c0_g1_i1	sp|P20825|POL2_DROME	35.37	147	91	2	119	553	328	472	2e-16	76.6	589	1059
TRINITY_DN11601_c0_g2_i1	sp|Q7TD08|POL_CYLCV	41.03	78	41	3	47	274	303	377	3e-08	56.6	633	643
TRINITY_DN11609_c0_g1_i1	sp|B2RX12|MRP3_MOUSE	41.05	190	111	1	3	572	296	484	2e-42	157	577	1523
TRINITY_DN11609_c0_g2_i1	sp|P33527|MRP1_HUMAN	41.94	124	71	1	3	374	311	433	5e-25	105	386	1531
TRINITY_DN1160_c0_g1_i1	sp|Q80TS8|SE1L3_MOUSE	28.12	160	95	6	10	471	194	339	5e-15	76.6	473	1137
TRINITY_DN11610_c0_g1_i1	sp|Q1LUT1|EDC4_DANRE	34.72	72	47	0	306	91	401	472	5e-10	60.5	336	1384
TRINITY_DN11612_c0_g1_i1	sp|Q969X6|UTP4_HUMAN	38.54	96	47	4	298	47	590	685	4e-08	54.3	298	686
TRINITY_DN11612_c0_g2_i1	sp|Q969X6|UTP4_HUMAN	34.62	104	40	2	298	47	590	685	3e-08	54.3	298	686
TRINITY_DN11613_c0_g2_i1	sp|Q93341|DYR_CAEEL	33.96	106	68	2	469	158	78	183	2e-09	57	469	189
TRINITY_DN11619_c0_g1_i1	sp|Q2M3M2|SC5A9_HUMAN	37.83	230	123	3	2	640	454	680	1e-40	152	736	681
TRINITY_DN11619_c0_g2_i1	sp|Q2M3M2|SC5A9_HUMAN	37.83	230	123	3	2	640	454	680	1e-40	152	736	681
TRINITY_DN11621_c0_g1_i1	sp|Q05901|ACHB3_HUMAN	45.7	186	98	1	776	219	4	186	5e-49	173	781	458
TRINITY_DN11621_c0_g2_i1	sp|P54131|ACHA7_BOVIN	39.84	364	204	5	1163	99	23	380	3e-93	296	1243	499
TRINITY_DN11631_c0_g2_i1	sp|Q06805|TIE1_BOVIN	47.92	96	50	0	351	64	840	935	3e-22	100	706	1136
TRINITY_DN11638_c0_g1_i1	sp|Q61543|GSLG1_MOUSE	47.89	71	36	1	3	212	748	818	4e-10	59.3	215	1175
TRINITY_DN11640_c0_g1_i1	sp|P13360|GLAS_DROME	46.67	75	40	0	3	227	497	571	5e-20	89.7	403	604
TRINITY_DN11640_c0_g2_i1	sp|P13360|GLAS_DROME	46.67	75	40	0	3	227	497	571	4e-21	90.5	239	604
TRINITY_DN11641_c0_g1_i1	sp|Q01459|DIAC_HUMAN	42.65	68	39	0	205	2	70	137	2e-14	70.5	225	385
TRINITY_DN11647_c0_g1_i1	sp|O14498|ISLR_HUMAN	26.67	180	114	5	2122	1592	57	221	5e-09	62.8	2122	428
TRINITY_DN11647_c0_g2_i1	sp|O14498|ISLR_HUMAN	26.67	180	114	5	2123	1593	57	221	5e-09	62.8	2123	428
TRINITY_DN11659_c0_g1_i1	sp|Q8K3Z0|NOD2_MOUSE	33.87	124	81	1	41	412	890	1012	7e-11	66.6	902	1020
TRINITY_DN11660_c0_g1_i1	sp|Q86XH1|IQCA1_HUMAN	50.49	204	100	1	4	615	131	333	2e-55	200	1177	822
TRINITY_DN11660_c0_g2_i1	sp|Q86XH1|IQCA1_HUMAN	50.49	204	100	1	4	615	131	333	3e-55	200	1238	822
TRINITY_DN11675_c0_g1_i1	sp|Q5TEA3|CT194_HUMAN	30.66	137	86	4	4	393	212	346	1e-10	63.5	470	1177
TRINITY_DN11677_c0_g1_i1	sp|Q9NXG0|CNTLN_HUMAN	34.38	160	84	2	421	5	1033	1192	3e-15	77	423	1405
TRINITY_DN11680_c0_g1_i1	sp|Q8K078|SO4A1_MOUSE	39.8	98	59	0	164	457	85	182	1e-17	84	458	723
TRINITY_DN11680_c0_g2_i1	sp|Q8K078|SO4A1_MOUSE	39.8	98	59	0	227	520	85	182	1e-17	84.7	521	723
TRINITY_DN11688_c0_g1_i1	sp|P0C6Y7|PRDM9_RAT	32.32	263	171	5	1949	1170	530	788	5e-33	139	2012	796
TRINITY_DN11688_c0_g2_i1	sp|P0C6Y7|PRDM9_RAT	32.32	263	171	5	1954	1175	530	788	5e-33	139	2017	796
TRINITY_DN11690_c0_g1_i1	sp|O81025|IAN10_ARATH	35.63	87	52	3	284	27	57	140	9e-10	58.5	284	463
TRINITY_DN11690_c0_g2_i1	sp|O81025|IAN10_ARATH	34.48	87	53	3	284	27	57	140	1e-08	55.5	284	463
TRINITY_DN11702_c0_g1_i1	sp|P01025|CO3_PIG	31.93	166	100	6	666	196	483	644	4e-14	77	969	1661
TRINITY_DN11712_c0_g1_i1	sp|Q64739|COBA2_MOUSE	53.14	207	97	0	8	628	711	917	1e-28	119	677	1736
TRINITY_DN11722_c0_g1_i1	sp|Q9JIS1|RIMS2_RAT	50	134	61	2	972	1373	26	153	2e-36	149	1569	1555
TRINITY_DN11729_c0_g1_i1	sp|Q6P5E8|DGKQ_MOUSE	26.95	256	160	5	9	773	310	539	3e-22	100	776	934
TRINITY_DN11729_c0_g2_i1	sp|Q6P5E8|DGKQ_MOUSE	27.17	254	160	5	9	767	310	539	4e-22	100	770	934
TRINITY_DN11739_c0_g1_i1	sp|Q1LVF0|LAMC1_DANRE	30.1	103	69	1	532	233	1489	1591	7e-09	58.5	536	1593
TRINITY_DN11749_c0_g1_i1	sp|Q2VB19|PUM1_CHICK	80	30	6	0	2	91	1154	1183	2e-07	57	1134	1189
TRINITY_DN11760_c0_g1_i1	sp|Q8MKW7|RNZ_DROME	29.2	250	141	11	40	753	130	355	1e-18	90.1	883	766
TRINITY_DN11771_c0_g1_i1	sp|P58307|OX1R_MOUSE	24.88	217	136	7	24	623	58	264	5e-10	61.6	654	416
TRINITY_DN11787_c0_g1_i1	sp|Q61830|MRC1_MOUSE	35.54	166	97	5	202	690	308	466	6e-22	99.8	705	1456
TRINITY_DN11787_c0_g2_i1	sp|Q61830|MRC1_MOUSE	35.71	168	98	5	19	513	306	466	4e-23	101	528	1456
TRINITY_DN11796_c0_g1_i1	sp|Q8WZ42|TITIN_HUMAN	35.63	247	156	3	2	742	25733	25976	1e-40	155	756	34350
TRINITY_DN11803_c0_g1_i1	sp|Q4UMH6|Y381_RICFE	26.42	371	227	6	234	1256	637	991	6e-27	119	1592	1179
TRINITY_DN11811_c0_g1_i1	sp|Q8NF91|SYNE1_HUMAN	23.4	282	211	1	836	6	2599	2880	2e-20	96.7	837	8797
TRINITY_DN11811_c0_g2_i1	sp|Q8NF91|SYNE1_HUMAN	23.4	282	211	1	836	6	2599	2880	2e-20	96.7	837	8797
TRINITY_DN11813_c0_g1_i1	sp|A5PJK0|SPB10_BOVIN	48.84	86	42	1	2	253	296	381	1e-18	82.8	262	397
TRINITY_DN11833_c0_g1_i1	sp|Q5T1Q4|S35F1_HUMAN	43.43	99	50	3	294	1	50	143	4e-13	70.9	606	408
TRINITY_DN11836_c0_g1_i1	sp|Q6UX40|TM107_HUMAN	67.65	34	11	0	187	288	5	38	8e-11	58.9	289	140
TRINITY_DN11836_c0_g2_i1	sp|Q6UX40|TM107_HUMAN	67.65	34	11	0	206	307	5	38	9e-11	58.9	308	140
TRINITY_DN11836_c0_g3_i1	sp|Q6UX40|TM107_HUMAN	67.65	34	11	0	176	277	5	38	7e-11	58.9	278	140
TRINITY_DN11839_c0_g1_i1	sp|Q92766|RREB1_HUMAN	31.91	141	72	5	480	118	586	722	2e-08	57	546	1687
TRINITY_DN11841_c0_g1_i1	sp|Q61329|ZFHX3_MOUSE	33.68	95	60	1	3	287	1393	1484	7e-13	70.5	467	3726
TRINITY_DN11842_c0_g1_i1	sp|A2ANX9|ZN711_MOUSE	30.97	113	78	0	332	670	533	645	8e-11	64.7	670	761
TRINITY_DN11844_c0_g1_i1	sp|Q6DDG2|K2013_XENLA	26.44	208	138	6	86	688	91	290	7e-08	55.8	689	604
TRINITY_DN11847_c0_g2_i1	sp|Q28GD4|ELAV2_XENTR	45.95	148	76	3	678	247	221	368	3e-33	128	683	375
TRINITY_DN11847_c0_g2_i2	sp|Q28GD4|ELAV2_XENTR	45.95	148	76	3	678	247	221	368	3e-33	128	683	375
TRINITY_DN11847_c0_g2_i3	sp|Q28GD4|ELAV2_XENTR	45.95	148	76	3	811	380	221	368	9e-33	128	816	375
TRINITY_DN11848_c0_g1_i1	sp|Q9I7U4|TITIN_DROME	35.27	258	165	2	3	773	17692	17948	3e-40	155	818	18141
TRINITY_DN11856_c0_g1_i1	sp|Q9UHP3|UBP25_HUMAN	45.93	135	62	4	438	55	602	732	7e-29	116	440	1055
TRINITY_DN11856_c0_g2_i1	sp|Q9UHP3|UBP25_HUMAN	45.93	135	62	4	438	55	602	732	9e-29	116	440	1055
TRINITY_DN1185_c0_g1_i1	sp|Q9VRB3|CP6V1_DROME	44.95	109	56	1	3	329	413	517	2e-21	96.7	771	520
TRINITY_DN1185_c0_g2_i1	sp|Q9VRB3|CP6V1_DROME	44.95	109	56	1	3	329	413	517	2e-21	96.7	770	520
TRINITY_DN11861_c0_g1_i1	sp|B1H2Q6|ZN865_XENTR	35.11	94	57	1	275	6	715	808	8e-12	65.9	367	942
TRINITY_DN11861_c0_g2_i1	sp|Q9R1Y5|HIC1_MOUSE	36	75	48	0	230	6	507	581	4e-12	66.6	365	733
TRINITY_DN11863_c0_g1_i1	sp|P46023|GR101_LYMST	40.49	284	156	8	823	5	1	282	6e-51	187	1052	1115
TRINITY_DN11865_c0_g1_i1	sp|Q9UJU3|ZN112_HUMAN	39.42	104	58	2	350	45	564	664	3e-15	75.9	378	913
TRINITY_DN11865_c0_g2_i1	sp|O75626|PRDM1_HUMAN	34.92	63	38	1	279	91	588	647	1e-06	47	313	825
TRINITY_DN11870_c0_g1_i1	sp|P15287|AGSA_APLCA	37.7	313	184	6	911	3	114	425	4e-62	211	912	525
TRINITY_DN1187_c0_g1_i1	sp|Q5DRC1|PCDGA_PANTR	41.32	121	66	2	387	25	77	192	5e-21	93.6	419	936
TRINITY_DN1187_c0_g2_i1	sp|Q5DRC1|PCDGA_PANTR	41.32	121	66	2	387	25	77	192	5e-21	93.6	419	936
TRINITY_DN11883_c0_g1_i1	sp|O15393|TMPS2_HUMAN	36.52	178	111	2	12	542	256	432	5e-36	135	546	492
TRINITY_DN11895_c0_g1_i1	sp|P18433|PTPRA_HUMAN	39	241	139	4	171	869	234	474	2e-52	187	873	802
TRINITY_DN11898_c0_g1_i1	sp|Q32NH8|PLCD4_XENLA	42.37	177	101	1	3	530	575	751	2e-39	148	648	758
TRINITY_DN11899_c0_g2_i1	sp|Q86XW9|TXND6_HUMAN	44.96	238	109	2	719	6	1	216	6e-60	199	847	330
TRINITY_DN11902_c0_g1_i1	sp|P30083|VIPR1_RAT	40.68	59	29	1	654	830	35	87	7e-06	50.8	835	459
TRINITY_DN11902_c0_g2_i1	sp|P30083|VIPR1_RAT	40.68	59	29	1	739	915	35	87	9e-06	50.8	920	459
TRINITY_DN11907_c0_g1_i1	sp|Q6YHK3|CD109_HUMAN	32.09	134	82	4	385	8	28	160	4e-11	66.6	822	1445
TRINITY_DN11907_c0_g2_i1	sp|Q6YHK3|CD109_HUMAN	32.09	134	82	4	385	8	28	160	4e-11	66.6	822	1445
TRINITY_DN11916_c0_g1_i1	sp|Q5TCZ1|SPD2A_HUMAN	50.79	63	31	0	192	4	159	221	2e-13	72	441	1133
TRINITY_DN11936_c0_g1_i1	sp|A6NCI4|VWA3A_HUMAN	50.66	229	110	2	897	214	948	1174	2e-63	221	899	1184
TRINITY_DN11938_c0_g1_i1	sp|Q9P260|K1468_HUMAN	31.09	119	79	1	45	392	740	858	5e-14	72.8	392	1216
TRINITY_DN11938_c0_g2_i1	sp|Q9P260|K1468_HUMAN	31.09	119	79	1	45	392	740	858	5e-14	72.8	392	1216
TRINITY_DN11956_c0_g1_i1	sp|P97868|RBBP6_MOUSE	54.76	84	38	0	130	381	1	84	2e-23	103	622	1790
TRINITY_DN11956_c0_g2_i1	sp|P97868|RBBP6_MOUSE	65	40	14	0	130	249	1	40	6e-10	62	623	1790
TRINITY_DN11961_c0_g1_i1	sp|Q5XG71|UTP20_MOUSE	33.6	125	76	4	393	37	595	718	5e-10	62.4	595	2788
TRINITY_DN11982_c0_g1_i1	sp|Q3KRE6|KLDC2_RAT	33.77	77	49	2	2	226	139	215	1e-06	48.5	228	406
TRINITY_DN11987_c0_g1_i1	sp|Q58EM4|ARMT1_DANRE	42.52	127	70	2	59	433	9	134	4e-27	108	438	448
TRINITY_DN11987_c0_g2_i1	sp|Q6DJA3|ARMT1_XENTR	45.33	75	39	1	106	324	55	129	3e-14	72	329	440
TRINITY_DN11992_c0_g1_i1	sp|A2VE04|FRRS1_BOVIN	34.69	147	89	5	463	26	2	142	2e-13	72	574	591
TRINITY_DN12008_c0_g1_i1	sp|Q96NE9|FRMD6_HUMAN	43.21	81	42	3	2	235	277	356	3e-10	62	490	622
TRINITY_DN12008_c0_g2_i1	sp|Q96NE9|FRMD6_HUMAN	43.21	81	42	3	2	235	277	356	6e-10	60.8	492	622
TRINITY_DN12009_c0_g1_i1	sp|B3EWY9|MLP_ACRMI	30.39	102	66	3	14	319	809	905	6e-09	57	324	1594
TRINITY_DN12010_c0_g1_i1	sp|Q14590|ZN235_HUMAN	49.23	130	66	0	392	3	567	696	1e-35	139	785	738
TRINITY_DN12022_c0_g1_i1	sp|P82968|MCPI_MELCP	66.67	30	10	0	6	95	168	197	2e-07	49.7	256	197
TRINITY_DN12024_c0_g1_i1	sp|Q6L8Q7|PDE12_HUMAN	34.03	191	106	7	9	548	318	499	1e-19	90.1	561	609
TRINITY_DN12029_c0_g1_i1	sp|Q9Z2X3|PSD10_RAT	47.59	187	98	0	702	142	30	216	6e-53	177	721	231
TRINITY_DN12030_c0_g1_i1	sp|Q925U4|EDEM1_MOUSE	52.76	199	70	3	1123	545	471	651	2e-58	206	1124	652
TRINITY_DN12031_c0_g1_i1	sp|O88420|SCN8A_RAT	36	175	95	5	527	6	14	172	1e-22	103	880	1978
TRINITY_DN12031_c0_g2_i1	sp|O88420|SCN8A_RAT	36	175	95	5	527	6	14	172	1e-22	103	880	1978
TRINITY_DN12035_c0_g1_i1	sp|P05099|MATN1_CHICK	38.95	95	54	3	287	6	324	415	1e-09	58.5	306	493
TRINITY_DN12038_c0_g1_i1	sp|Q6NRP2|PSME4_XENLA	37.57	346	204	5	1016	6	752	1094	1e-59	214	1022	1828
TRINITY_DN12043_c0_g1_i1	sp|Q6RI88|S4A5_RAT	50	50	25	0	154	5	112	161	4e-09	58.2	397	1112
TRINITY_DN12043_c0_g2_i1	sp|Q6RI88|S4A5_RAT	50	50	25	0	154	5	112	161	4e-09	58.2	401	1112
TRINITY_DN12052_c0_g1_i1	sp|Q99J87|DHX58_MOUSE	35.85	159	100	1	2	472	352	510	1e-25	107	473	678
TRINITY_DN12067_c0_g1_i1	sp|O75691|UTP20_HUMAN	38.81	335	205	0	1028	24	887	1221	1e-71	249	1042	2785
TRINITY_DN12068_c0_g1_i1	sp|Q9UGJ1|GCP4_HUMAN	45.26	95	45	3	268	2	4	97	6e-15	73.6	269	667
TRINITY_DN12076_c0_g1_i1	sp|O74423|ENT1_SCHPO	33.33	165	106	2	520	29	314	475	1e-11	66.6	613	702
TRINITY_DN12086_c0_g1_i1	sp|Q90240|CBPD_ANAPL	30.68	88	60	1	80	340	307	394	2e-08	56.2	436	1389
TRINITY_DN12101_c0_g1_i1	sp|Q3SYU3|S39A1_BOVIN	36	50	32	0	107	256	173	222	1e-06	48.5	257	324
TRINITY_DN12101_c0_g2_i1	sp|Q3SYU3|S39A1_BOVIN	36	50	32	0	107	256	173	222	1e-06	48.5	257	324
TRINITY_DN12109_c0_g1_i1	sp|Q69Z37|SAM9L_MOUSE	32.5	120	70	4	75	410	626	742	6e-06	48.5	417	1561
TRINITY_DN12109_c0_g2_i1	sp|Q69Z37|SAM9L_MOUSE	32.5	120	70	4	75	410	626	742	6e-06	48.5	417	1561
TRINITY_DN12114_c0_g1_i1	sp|Q2TBL4|RPC3_BOVIN	39.08	87	53	0	263	3	1	87	4e-11	65.9	716	533
TRINITY_DN12119_c0_g1_i1	sp|O88664|TAOK1_RAT	50.77	65	32	0	207	13	629	693	2e-12	65.9	207	1001
TRINITY_DN12123_c0_g1_i1	sp|P25931|NPYR_DROME	39	100	50	3	50	316	258	357	1e-13	70.5	345	464
TRINITY_DN12128_c0_g1_i1	sp|Q96AA3|RFT1_HUMAN	51.49	202	97	1	153	758	1	201	1e-59	204	789	541
TRINITY_DN12137_c0_g1_i1	sp|I3V6B1|C80BX_PAPSO	31.58	76	52	0	243	16	252	327	1e-07	52.4	271	440
TRINITY_DN12137_c0_g2_i1	sp|I3V6B1|C80BX_PAPSO	31.58	76	52	0	243	16	252	327	9e-08	52.4	271	440
TRINITY_DN12143_c0_g1_i1	sp|Q6ZMW2|ZN782_HUMAN	34.06	229	148	3	13	699	386	611	3e-29	126	1632	699
TRINITY_DN12151_c0_g1_i1	sp|Q9NRA2|S17A5_HUMAN	35.87	315	195	5	2	943	118	426	6e-56	194	944	495
TRINITY_DN12154_c0_g2_i1	sp|Q3UMB5|SMCR8_MOUSE	41.12	107	63	0	514	194	115	221	1e-23	102	515	935
TRINITY_DN12163_c0_g1_i1	sp|Q00004|SRP68_CANLF	59.21	76	28	2	5	232	547	619	1e-21	93.6	337	622
TRINITY_DN12165_c0_g1_i1	sp|Q6GQV7|EDRF1_MOUSE	50.56	180	85	2	1078	548	338	516	8e-56	202	1078	1239
TRINITY_DN12172_c0_g1_i1	sp|Q7NBW0|DNAJ_MYCGA	45.9	61	29	1	220	38	8	64	3e-08	54.7	408	391
TRINITY_DN12173_c0_g1_i1	sp|Q9UIF8|BAZ2B_HUMAN	42.39	92	50	3	276	7	1062	1152	7e-12	65.5	278	2168
TRINITY_DN12173_c0_g2_i1	sp|Q9UIF8|BAZ2B_HUMAN	42.39	92	50	3	276	7	1062	1152	7e-12	65.5	278	2168
TRINITY_DN1217_c0_g1_i1	sp|Q9H501|ESF1_HUMAN	41.86	86	44	3	646	392	5	85	2e-10	63.9	714	851
TRINITY_DN12181_c0_g1_i1	sp|Q9NVP4|DZAN1_HUMAN	50.88	57	28	0	97	267	431	487	3e-14	72	275	752
TRINITY_DN12187_c0_g1_i1	sp|Q9D3W1|RSP14_MOUSE	50	84	42	0	14	265	1	84	1e-19	84.7	268	341
TRINITY_DN1222_c0_g1_i1	sp|Q5U2Y0|WIPI4_RAT	40.65	123	67	1	241	591	7	129	3e-26	107	593	309
TRINITY_DN1222_c0_g2_i1	sp|Q5U2Y0|WIPI4_RAT	40.65	123	67	1	235	585	7	129	3e-26	107	587	309
TRINITY_DN12240_c0_g1_i1	sp|Q9VJJ7|TRPG_DROME	44.26	61	31	1	5	178	730	790	1e-07	54.7	603	1128
TRINITY_DN12244_c0_g1_i1	sp|P08460|NID1_RAT	32.58	89	45	2	33	299	40	113	2e-06	48.9	355	324
TRINITY_DN12252_c0_g1_i1	sp|B5MCY1|TDR15_HUMAN	33.01	103	57	3	24	299	562	663	2e-08	60.1	1018	1934
TRINITY_DN12258_c0_g1_i1	sp|Q91WE2|F192A_MOUSE	60.38	53	19	1	83	235	13	65	2e-11	61.2	235	254
TRINITY_DN12286_c0_g1_i1	sp|P20397|NUCL_XENLA	48.75	80	39	1	15	254	409	486	2e-15	77.4	495	651
TRINITY_DN12287_c0_g1_i1	sp|Q5FVN8|WSDU1_RAT	40	265	136	5	1313	528	230	474	1e-48	178	1315	476
TRINITY_DN12289_c0_g1_i1	sp|Q93104|ERH_AEDAE	67.65	34	11	0	478	377	67	100	5e-09	54.7	479	103
TRINITY_DN12292_c0_g1_i1	sp|Q5RB40|HMHA1_PONAB	39.49	157	95	0	474	4	293	449	1e-30	124	570	1163
TRINITY_DN12301_c0_g2_i1	sp|Q9CYI0|NJMU_MOUSE	33.87	124	62	4	426	55	73	176	9e-10	59.7	427	393
TRINITY_DN12318_c0_g2_i1	sp|B4F7A1|LYRM7_RAT	35.05	97	62	1	639	349	1	96	6e-11	62	814	104
TRINITY_DN12321_c0_g1_i1	sp|Q8BTT6|DIEXF_MOUSE	50	70	34	1	209	3	274	343	1e-15	75.1	248	772
TRINITY_DN12321_c0_g2_i1	sp|Q8BTT6|DIEXF_MOUSE	50	70	34	1	209	3	274	343	1e-15	75.1	248	772
TRINITY_DN12322_c0_g1_i1	sp|A2T812|ZN287_PONPY	47.17	106	55	1	316	2	564	669	8e-26	105	321	754
TRINITY_DN12322_c0_g2_i1	sp|Q93560|BLMP1_CAEEL	43.28	67	38	0	202	2	526	592	9e-16	75.5	210	817
TRINITY_DN12323_c0_g1_i1	sp|P28698|MZF1_HUMAN	26.53	147	102	2	424	2	531	677	5e-12	67	432	734
TRINITY_DN1232_c0_g1_i1	sp|Q9NYT6|ZN226_HUMAN	47.71	109	56	1	7	333	537	644	2e-25	105	344	803
TRINITY_DN12333_c0_g1_i1	sp|Q9BQS8|FYCO1_HUMAN	38.36	73	45	0	383	165	1396	1468	2e-12	69.3	550	1478
TRINITY_DN1233_c0_g1_i1	sp|Q8CFE5|BTBD7_MOUSE	42.22	135	60	3	3	401	189	307	5e-22	96.3	403	1130
TRINITY_DN1233_c0_g2_i1	sp|Q8CFE5|BTBD7_MOUSE	42.22	135	60	3	3	401	189	307	5e-22	96.3	403	1130
TRINITY_DN12345_c0_g1_i1	sp|Q7LFX5|CHSTF_HUMAN	41.98	81	43	2	3	242	249	326	2e-11	63.2	242	561
TRINITY_DN12345_c0_g2_i1	sp|Q7LFX5|CHSTF_HUMAN	64.52	31	11	0	3	95	249	279	4e-08	46.6	243	561
TRINITY_DN12351_c0_g1_i1	sp|Q5VVH5|IKBP1_HUMAN	36.84	95	54	1	363	79	113	201	2e-14	70.9	365	260
TRINITY_DN12354_c0_g1_i1	sp|Q8C8R3|ANK2_MOUSE	28.4	250	144	10	505	1233	104	325	1e-07	58.5	1334	3898
TRINITY_DN12358_c0_g1_i1	sp|P51793|CLCN4_HUMAN	41.07	56	33	0	355	522	3	58	4e-09	58.9	527	760
TRINITY_DN12362_c0_g1_i1	sp|Q9CQ76|NEPN_MOUSE	30.56	108	73	1	347	24	187	292	1e-08	56.2	347	512
TRINITY_DN12373_c0_g1_i1	sp|Q8BLN6|UNC80_MOUSE	45.54	213	83	4	544	2	1	212	2e-52	188	677	3261
TRINITY_DN12377_c0_g1_i1	sp|Q86YW9|MD12L_HUMAN	35.83	240	122	9	2	658	1642	1870	1e-24	109	955	2145
TRINITY_DN12381_c0_g1_i1	sp|Q8MPM1|GELS2_LUMTE	44.07	118	64	1	22	375	251	366	2e-26	106	468	366
TRINITY_DN1238_c0_g1_i1	sp|Q5GLZ8|HERC4_HUMAN	48.04	102	49	2	12	317	122	219	1e-20	92.4	386	1057
TRINITY_DN12406_c0_g1_i1	sp|Q24498|RYR_DROME	45.66	173	79	3	564	67	1190	1354	2e-40	152	577	5127
TRINITY_DN1241_c0_g1_i1	sp|P27115|MGAT1_RABIT	50	74	37	0	3	224	334	407	1e-19	85.1	226	447
TRINITY_DN1241_c0_g2_i1	sp|P27115|MGAT1_RABIT	50	74	37	0	3	224	334	407	1e-19	85.1	226	447
TRINITY_DN12420_c0_g1_i1	sp|Q9P1Z9|CC180_HUMAN	30.1	412	277	3	1295	78	239	645	2e-56	207	1332	1646
TRINITY_DN12424_c0_g1_i1	sp|Q6NXJ0|WWC2_MOUSE	47.06	85	40	1	166	405	646	730	4e-13	70.5	409	1187
TRINITY_DN12427_c0_g1_i1	sp|Q1ZZH1|GRM3_MACFA	44.57	92	49	1	13	282	672	763	2e-19	87	284	879
TRINITY_DN1242_c0_g1_i1	sp|P25117|CALCR_PIG	40.62	64	37	1	197	6	73	135	1e-08	58.2	652	498
TRINITY_DN1242_c0_g1_i2	sp|P25117|CALCR_PIG	40.62	64	37	1	197	6	73	135	2e-08	57.4	696	498
TRINITY_DN12436_c0_g1_i1	sp|Q24498|RYR_DROME	50.51	99	36	1	6	302	2268	2353	7e-25	103	303	5127
TRINITY_DN12437_c0_g2_i1	sp|P18293|ANPRA_MOUSE	50	226	107	4	40	705	694	917	4e-61	213	838	1057
TRINITY_DN1243_c0_g1_i1	sp|Q66J91|BMT2_XENLA	46.67	60	30	1	470	297	67	126	3e-08	55.5	473	400
TRINITY_DN12445_c0_g1_i1	sp|Q9VG17|CP304_DROME	41.01	139	77	2	815	1225	301	436	8e-24	106	1249	510
TRINITY_DN12450_c0_g1_i1	sp|Q6ZRR9|DCDC5_HUMAN	34.34	99	64	1	683	387	454	551	2e-11	66.6	686	648
TRINITY_DN1246_c0_g1_i1	sp|O97758|ZO1_CANLF	46.84	158	80	3	431	898	431	586	3e-32	133	980	1769
TRINITY_DN1246_c0_g2_i1	sp|O97758|ZO1_CANLF	46.58	161	82	3	452	928	428	586	4e-32	132	1010	1769
TRINITY_DN12499_c0_g2_i1	sp|Q62737|CY24A_RAT	51.43	140	68	0	787	368	1	140	5e-42	149	931	192
TRINITY_DN12530_c0_g1_i1	sp|Q2QI47|USH2A_MOUSE	42.53	87	48	1	5	265	4066	4150	5e-16	77.4	265	5193
TRINITY_DN12532_c0_g1_i1	sp|Q6UXI9|NPNT_HUMAN	31.54	149	76	6	415	786	92	239	8e-09	60.5	985	565
TRINITY_DN12547_c0_g1_i1	sp|Q8TDJ6|DMXL2_HUMAN	37.62	303	166	8	3	887	1355	1642	9e-52	189	892	3036
TRINITY_DN12549_c0_g1_i1	sp|Q684R7|FREM1_MOUSE	45.92	98	53	0	181	474	29	126	5e-23	100	479	2191
TRINITY_DN12557_c0_g1_i1	sp|P35400|GRM7_RAT	34.72	216	126	4	630	28	73	288	2e-35	138	645	915
TRINITY_DN12557_c0_g2_i1	sp|Q68ED2|GRM7_MOUSE	34.72	216	126	4	630	28	73	288	1e-34	135	645	915
TRINITY_DN12581_c0_g1_i1	sp|Q9Y2G8|DJC16_HUMAN	26.98	315	208	9	4	903	370	677	2e-16	83.6	921	782
TRINITY_DN12582_c0_g1_i1	sp|P24455|CP2A9_MESAU	29.88	251	166	6	53	790	15	260	7e-28	115	792	493
TRINITY_DN12583_c0_g1_i1	sp|Q9V4A7|PLXB_DROME	44.15	650	285	13	1852	98	1105	1741	1e-149	481	1854	2051
TRINITY_DN12585_c0_g1_i1	sp|Q60769|TNAP3_MOUSE	27.11	225	127	9	1	642	231	429	1e-11	71.6	1745	775
TRINITY_DN12588_c0_g1_i1	sp|D3Z5L9|WISP3_MOUSE	34.09	132	82	3	3	392	224	352	7e-16	77	464	354
TRINITY_DN12595_c0_g1_i1	sp|Q0D715|CDPKI_ORYSJ	43.75	48	27	0	7	150	285	332	1e-06	49.3	255	512
TRINITY_DN12600_c0_g1_i1	sp|Q0V8F1|CORO7_BOVIN	45	140	73	3	138	557	3	138	9e-24	103	558	915
TRINITY_DN12625_c0_g1_i1	sp|Q14684|RRP1B_HUMAN	25.11	231	142	8	1	621	120	343	2e-07	57	1251	758
TRINITY_DN12625_c0_g2_i1	sp|Q14684|RRP1B_HUMAN	25.11	231	142	8	1	621	120	343	1e-07	57.8	1253	758
TRINITY_DN12628_c0_g1_i1	sp|Q575S8|CYGB2_DANRE	28.68	136	95	2	305	706	19	154	1e-13	71.6	924	179
TRINITY_DN12628_c0_g2_i1	sp|Q575S8|CYGB2_DANRE	28.68	136	95	2	311	712	19	154	1e-13	71.6	930	179
TRINITY_DN12633_c0_g1_i1	sp|Q7RTY0|MOT13_HUMAN	30.19	159	105	5	868	401	251	406	8e-09	59.7	877	426
TRINITY_DN12645_c0_g1_i1	sp|Q61687|ATRX_MOUSE	50.63	79	34	1	1	222	2193	2271	2e-12	68.2	377	2476
TRINITY_DN12650_c0_g1_i1	sp|Q8R367|RERG_MOUSE	54.39	114	51	1	6	344	86	199	1e-31	118	503	199
TRINITY_DN12650_c0_g2_i1	sp|Q8R367|RERG_MOUSE	52.94	68	32	0	1	204	132	199	6e-17	77.4	363	199
TRINITY_DN12659_c0_g1_i1	sp|Q8JIY1|ADA10_XENLA	43.97	116	58	3	343	2	453	563	1e-18	85.9	343	749
TRINITY_DN12662_c0_g1_i1	sp|Q7TSG2|CTDP1_MOUSE	29.61	179	101	5	985	503	693	864	2e-10	65.9	986	960
TRINITY_DN1266_c0_g1_i1	sp|Q14590|ZN235_HUMAN	35.56	180	102	6	1162	644	408	580	2e-21	99.8	1165	738
TRINITY_DN12675_c0_g1_i1	sp|Q9GPR7|RACH_DICDI	45.65	92	47	1	2	268	69	160	4e-21	87.8	271	200
TRINITY_DN12678_c0_g1_i1	sp|A2CG49|KALRN_MOUSE	47.03	202	94	3	575	6	1446	1646	8e-51	182	580	2964
TRINITY_DN12683_c0_g1_i1	sp|Q9ERR2|COMD5_RAT	43.62	149	84	0	24	470	76	224	4e-33	124	602	224
TRINITY_DN12687_c0_g1_i1	sp|P22897|MRC1_HUMAN	27.6	250	153	10	52	726	885	1131	4e-15	79	759	1456
TRINITY_DN12695_c0_g1_i1	sp|P79401|CP3AT_PIG	35.38	195	109	8	68	640	8	189	4e-24	103	642	503
TRINITY_DN1269_c0_g1_i1	sp|Q2LD37|K1109_HUMAN	49.68	157	69	4	508	56	3039	3191	3e-36	139	520	5005
TRINITY_DN1269_c0_g2_i1	sp|A2AAE1|K1109_MOUSE	50.99	151	64	4	490	56	3045	3191	2e-35	137	491	5005
TRINITY_DN12705_c0_g1_i1	sp|Q0P5J8|STRP1_BOVIN	56.47	85	36	1	510	256	753	836	3e-25	107	512	837
TRINITY_DN12716_c0_g1_i1	sp|Q12933|TRAF2_HUMAN	33.8	216	135	5	649	5	3	211	1e-34	137	1132	501
TRINITY_DN12716_c0_g1_i2	sp|Q12933|TRAF2_HUMAN	26.88	398	242	9	1184	3	3	355	1e-43	167	1667	501
TRINITY_DN12721_c0_g1_i1	sp|Q03412|UNC7_CAEEL	33.8	213	124	3	620	6	138	341	5e-36	137	676	522
TRINITY_DN12729_c0_g1_i1	sp|P09543|CN37_HUMAN	34.94	83	51	2	15	260	230	310	6e-07	50.8	364	421
TRINITY_DN12731_c0_g1_i1	sp|Q6NV04|ILVBL_DANRE	55.77	52	23	0	3	158	570	621	4e-11	62.4	253	621
TRINITY_DN12741_c0_g1_i1	sp|B4F6J6|ATAD1_XENTR	49.21	126	57	3	112	486	7	126	3e-31	120	486	360
TRINITY_DN12754_c0_g1_i1	sp|B1WAZ6|PA24A_XENTR	41.51	53	31	0	160	2	1	53	4e-06	48.9	416	749
TRINITY_DN12778_c0_g1_i1	sp|Q8R4C0|CAN5_RAT	38.1	63	39	0	483	295	535	597	6e-08	54.7	493	640
TRINITY_DN1277_c0_g1_i1	sp|P79385|MFGM_PIG	41.89	74	37	1	22	225	11	84	2e-11	62.8	227	409
TRINITY_DN1277_c0_g2_i1	sp|Q14517|FAT1_HUMAN	39.29	84	43	5	14	265	4046	4121	2e-12	67	267	4588
TRINITY_DN1279_c0_g1_i1	sp|Q8R2H5|PHLD_RAT	41.18	102	54	2	4	309	394	489	2e-12	67.8	341	843
TRINITY_DN12812_c0_g1_i1	sp|P08953|TOLL_DROME	26.72	262	169	6	31	801	746	989	7e-21	97.1	809	1097
TRINITY_DN12828_c0_g1_i1	sp|P35832|PTP99_DROME	47.87	94	48	1	2	283	785	877	4e-26	106	284	1301
TRINITY_DN12831_c0_g1_i1	sp|Q58G59|KIF7_DANRE	48.15	189	97	1	567	1	719	906	5e-40	150	572	1363
TRINITY_DN12843_c0_g1_i1	sp|Q9W6V5|PTPRJ_CHICK	37.5	144	81	4	1070	645	1260	1396	4e-20	96.3	1074	1406
TRINITY_DN12855_c0_g1_i1	sp|Q6YHK3|CD109_HUMAN	33.11	456	264	9	1337	3	584	1009	1e-71	251	1351	1445
TRINITY_DN12855_c0_g2_i1	sp|Q6YHK3|CD109_HUMAN	33.11	456	264	9	1337	3	584	1009	1e-71	251	1362	1445
TRINITY_DN1285_c0_g1_i1	sp|P80090|MPI3_LYMST	41.67	48	28	0	45	188	16	63	2e-06	45.8	239	122
TRINITY_DN12860_c0_g1_i1	sp|P05099|MATN1_CHICK	26.81	414	273	7	1386	178	26	420	5e-43	164	1530	493
TRINITY_DN12868_c0_g1_i1	sp|Q9HC56|PCDH9_HUMAN	35.82	268	169	3	7	804	491	757	8e-41	160	1243	1237
TRINITY_DN12869_c0_g1_i1	sp|Q9GZR5|ELOV4_HUMAN	43.15	241	136	1	761	39	33	272	7e-66	214	785	314
TRINITY_DN12871_c0_g1_i1	sp|F4KGU4|DEAHC_ARATH	29.5	139	91	4	137	547	1563	1696	3e-12	70.1	826	1775
TRINITY_DN12887_c0_g1_i1	sp|Q00174|LAMA_DROME	35.75	193	114	5	68	622	2728	2918	1e-28	119	627	3712
TRINITY_DN12888_c0_g1_i1	sp|Q8BL66|EEA1_MOUSE	32.48	157	106	0	482	12	448	604	2e-11	70.1	1255	1411
TRINITY_DN12901_c0_g1_i1	sp|Q9C0I9|LRC27_HUMAN	42.35	85	37	2	3	224	77	160	3e-14	70.9	235	530
TRINITY_DN12905_c0_g1_i1	sp|O02751|CFDP2_BOVIN	33.64	110	67	4	340	14	302	406	3e-09	57.8	345	592
TRINITY_DN12905_c0_g2_i1	sp|O02751|CFDP2_BOVIN	39.13	69	40	1	220	14	340	406	3e-06	48.1	267	592
TRINITY_DN12910_c0_g1_i1	sp|Q68ED7|CRTC1_MOUSE	53.85	78	33	2	279	52	2	78	2e-16	78.6	331	630
TRINITY_DN12915_c0_g1_i1	sp|P42264|GRIK3_RAT	34.28	283	168	6	233	1069	431	699	1e-46	174	1071	919
TRINITY_DN12915_c0_g2_i1	sp|P42264|GRIK3_RAT	34.28	283	168	6	233	1069	431	699	1e-46	174	1071	919
TRINITY_DN12917_c0_g1_i1	sp|Q5R9A7|GP155_PONAB	41.67	48	28	0	233	90	680	727	6e-07	50.1	234	872
TRINITY_DN12921_c0_g1_i1	sp|Q8BMN3|ACHB3_MOUSE	60	40	14	1	85	204	62	99	3e-07	50.4	204	464
TRINITY_DN12931_c0_g1_i1	sp|Q9CTG6|AT132_MOUSE	34.01	247	140	3	313	1002	39	279	1e-36	145	1004	1169
TRINITY_DN12939_c0_g1_i1	sp|Q64732|FOXB1_MOUSE	49.58	119	56	2	1377	1033	6	124	3e-28	118	1509	325
TRINITY_DN12953_c0_g1_i1	sp|Q9ESQ7|PSD1_RAT	65.45	55	19	0	167	3	178	232	2e-14	77.8	1035	649
TRINITY_DN12962_c0_g1_i1	sp|Q9EQD2|NPFF2_RAT	40.24	82	42	2	248	15	267	345	1e-06	48.9	267	417
TRINITY_DN12968_c0_g1_i1	sp|P00542|FES_FSVGA	26.47	170	121	3	7	516	439	604	1e-15	83.6	1517	609
TRINITY_DN12979_c0_g1_i1	sp|A2RUV0|NOTC1_XENTR	35.83	240	126	5	15	665	1484	1718	7e-40	152	690	2522
TRINITY_DN12995_c0_g2_i1	sp|Q96PN7|TREF1_HUMAN	37.21	129	63	3	404	36	682	798	4e-10	62.8	715	1200
TRINITY_DN12997_c0_g2_i1	sp|Q4KLI9|FBXW5_RAT	41.9	105	61	0	320	6	9	113	2e-21	94.7	521	569
TRINITY_DN13001_c0_g1_i1	sp|Q62941|ZNT2_RAT	50.91	165	78	2	219	713	193	354	5e-43	160	1343	359
TRINITY_DN13008_c0_g1_i1	sp|Q5XJW2|G45IP_RAT	30.67	150	94	4	450	22	61	207	1e-07	54.3	727	228
TRINITY_DN13012_c0_g1_i1	sp|P28494|MA2A1_RAT	40.39	203	108	5	1	585	792	989	3e-40	152	630	1148
TRINITY_DN13016_c0_g1_i1	sp|Q802Y8|ZB16A_DANRE	38.75	80	48	1	239	3	510	589	2e-08	59.7	972	671
TRINITY_DN13016_c0_g2_i1	sp|Q802Y8|ZB16A_DANRE	38.75	80	48	1	239	3	510	589	2e-08	59.7	972	671
TRINITY_DN13018_c0_g1_i1	sp|Q8C5L6|INP5K_MOUSE	42.25	71	28	3	259	432	34	104	9e-06	47.8	435	468
TRINITY_DN13018_c0_g2_i1	sp|Q8C5L6|INP5K_MOUSE	42.67	75	30	3	101	286	30	104	5e-07	50.4	289	468
TRINITY_DN13031_c0_g1_i1	sp|Q8N6F8|WBS27_HUMAN	33.03	109	70	2	878	552	88	193	2e-09	60.5	890	245
TRINITY_DN13036_c0_g1_i1	sp|Q5RG49|ACSF4_DANRE	34	500	258	14	1480	98	1	467	3e-72	254	1625	1149
TRINITY_DN13043_c0_g1_i1	sp|B2TCJ8|BETA_PARPJ	83.33	36	6	0	194	87	6	41	5e-11	63.2	357	561
TRINITY_DN13043_c0_g2_i1	sp|B2TCJ8|BETA_PARPJ	83.33	36	6	0	219	112	6	41	8e-11	62.8	382	561
TRINITY_DN13045_c0_g1_i1	sp|A7Z052|WDR6_BOVIN	28.49	358	173	13	1088	75	826	1120	8e-28	120	1103	1124
TRINITY_DN13045_c0_g2_i1	sp|A7Z052|WDR6_BOVIN	28.49	358	173	13	1088	75	826	1120	8e-28	120	1103	1124
TRINITY_DN13050_c0_g1_i1	sp|Q9NYQ6|CELR1_HUMAN	25	140	105	0	616	197	2157	2296	3e-10	62.8	618	3014
TRINITY_DN13053_c0_g1_i1	sp|A9ULH0|RWDD3_XENTR	44.59	74	38	2	3	218	192	264	5e-12	62.8	247	265
TRINITY_DN13053_c0_g2_i1	sp|A9ULH0|RWDD3_XENTR	44.29	70	36	2	3	206	192	260	1e-10	58.9	208	265
TRINITY_DN13055_c0_g1_i1	sp|O02740|GUC2F_BOVIN	58.97	39	14	1	2	112	1051	1089	3e-06	51.2	636	1103
TRINITY_DN13057_c0_g1_i1	sp|Q7T6X2|YR826_MIMIV	31.94	216	120	6	3	647	1397	1586	4e-30	123	647	1657
TRINITY_DN13060_c0_g1_i1	sp|Q1RLY6|KMO_DANRE	43.66	339	174	9	127	1137	19	342	2e-83	268	1138	474
TRINITY_DN13064_c0_g1_i1	sp|Q95L11|KCNB2_RABIT	36.86	236	141	2	1323	625	211	441	1e-46	179	1700	911
TRINITY_DN13069_c0_g1_i1	sp|Q9BZ29|DOCK9_HUMAN	46.72	259	131	5	770	3	759	1013	4e-69	237	772	2069
TRINITY_DN13069_c0_g2_i1	sp|Q9BZ29|DOCK9_HUMAN	42.31	286	132	5	854	3	759	1013	3e-65	228	856	2069
TRINITY_DN1306_c0_g1_i1	sp|Q8VZK0|MIEL1_ARATH	37.12	132	70	2	4	399	138	256	7e-21	89.7	400	267
TRINITY_DN13074_c0_g1_i1	sp|Q9ESK9|RBCC1_MOUSE	36.69	139	80	2	422	15	3	136	1e-20	95.9	688	1588
TRINITY_DN13075_c0_g1_i1	sp|Q8IUA7|ABCA9_HUMAN	31.97	147	100	0	446	6	591	737	1e-21	95.9	447	1624
TRINITY_DN13082_c0_g1_i1	sp|E9Q4F7|ANR11_MOUSE	37.04	81	51	0	166	408	175	255	2e-08	56.2	471	2643
TRINITY_DN13087_c0_g1_i1	sp|O15078|CE290_HUMAN	39.01	382	205	3	47	1165	415	777	6e-69	243	1171	2479
TRINITY_DN13092_c0_g1_i1	sp|A8DYP0|OBSCN_DROME	39.13	69	42	0	313	107	4110	4178	2e-11	64.7	320	4218
TRINITY_DN1309_c0_g1_i1	sp|Q86U38|NOP9_HUMAN	36.62	71	45	0	233	21	565	635	3e-09	56.6	236	636
TRINITY_DN130_c0_g1_i1	sp|P23818|GRIA1_MOUSE	46.22	225	121	0	838	164	609	833	5e-64	220	838	907
TRINITY_DN13116_c0_g1_i1	sp|P39086|GRIK1_HUMAN	33.44	323	175	11	872	3	359	674	1e-43	167	1141	918
TRINITY_DN13116_c0_g2_i1	sp|Q38PU4|GRIK1_MACFA	33.44	323	175	11	872	3	359	674	8e-44	167	1142	918
TRINITY_DN13123_c0_g1_i1	sp|P13360|GLAS_DROME	39.77	88	53	0	265	2	479	566	2e-20	89	278	604
TRINITY_DN13123_c0_g2_i1	sp|Q61116|ZN235_MOUSE	49.37	79	40	0	241	5	447	525	4e-20	87.8	241	645
TRINITY_DN13128_c0_g1_i1	sp|Q96C86|DCPS_HUMAN	34.55	110	51	4	28	345	27	119	6e-08	53.5	347	337
TRINITY_DN13130_c0_g1_i1	sp|Q9C0G0|ZN407_HUMAN	29.5	261	173	7	1175	420	1538	1796	3e-25	115	1786	2248
TRINITY_DN13146_c0_g3_i1	sp|O94868|FCSD2_HUMAN	41.51	159	83	4	468	1	361	512	8e-23	100	554	740
TRINITY_DN13147_c0_g1_i1	sp|Q5U430|UBR3_MOUSE	33.25	409	242	9	1218	25	772	1160	8e-60	216	1225	1889
TRINITY_DN13172_c0_g1_i1	sp|Q29496|CP3AO_SHEEP	33.33	99	61	3	155	448	1	95	3e-10	61.6	448	503
TRINITY_DN13182_c0_g1_i1	sp|O76924|ARI2_DROME	55.81	43	19	0	231	359	38	80	5e-07	51.2	360	509
TRINITY_DN13182_c0_g2_i1	sp|O76924|ARI2_DROME	55.81	43	19	0	273	401	38	80	6e-07	51.2	402	509
TRINITY_DN13197_c0_g2_i1	sp|Q9D958|SPCS1_MOUSE	52.7	74	35	0	215	436	62	135	2e-20	87	436	161
TRINITY_DN13201_c0_g1_i1	sp|Q0II73|CBPO_BOVIN	26.43	140	87	5	5	403	182	312	3e-06	49.3	465	375
TRINITY_DN13229_c0_g1_i1	sp|Q9H3S7|PTN23_HUMAN	52.69	93	44	0	330	52	1370	1462	5e-26	107	331	1636
TRINITY_DN13241_c0_g1_i1	sp|Q4R8X0|NRBP_MACFA	47.39	268	128	8	8	799	276	534	1e-57	201	1037	535
TRINITY_DN13246_c0_g1_i1	sp|P97584|PTGR1_RAT	49.3	142	62	3	3	416	38	173	1e-31	120	416	329
TRINITY_DN13257_c0_g1_i1	sp|P80229|ILEU_PIG	34.08	179	113	4	130	654	4	181	3e-22	97.1	662	378
TRINITY_DN13260_c0_g1_i1	sp|P00596|PA2A1_NAJKA	40	105	58	1	301	2	22	126	2e-17	80.5	645	146
TRINITY_DN13275_c0_g1_i1	sp|Q1EHB3|ATS7_RAT	30.81	198	117	7	20	607	339	518	3e-14	75.9	698	1595
TRINITY_DN13285_c0_g1_i1	sp|F7E235|FAXC_XENTR	35.1	151	90	3	8	436	183	333	1e-20	92.8	693	406
TRINITY_DN1328_c0_g1_i1	sp|Q96Q15|SMG1_HUMAN	34.11	472	271	11	1335	1	1374	1832	3e-61	224	1448	3661
TRINITY_DN13290_c0_g1_i1	sp|O19094|OCTC_BOVIN	38.7	261	153	4	773	6	84	342	9e-58	199	775	612
TRINITY_DN13302_c0_g1_i1	sp|Q13617|CUL2_HUMAN	53.41	88	40	1	1	264	23	109	5e-26	105	272	745
TRINITY_DN13311_c0_g1_i1	sp|Q9Z0R4|ITSN1_MOUSE	47.49	299	147	3	89	985	206	494	3e-59	216	1319	1714
TRINITY_DN13316_c0_g1_i1	sp|Q9BKZ9|FEH1_CAEEL	75.76	33	7	1	102	7	235	267	2e-08	57.4	652	665
TRINITY_DN1331_c0_g1_i1	sp|O14594|NCAN_HUMAN	27.97	118	75	6	159	503	1099	1209	3e-06	50.1	524	1321
TRINITY_DN13329_c0_g1_i1	sp|F1LSG8|VPS50_RAT	45	140	60	5	2	397	435	565	7e-25	104	399	964
TRINITY_DN13337_c0_g1_i1	sp|Q8IZC4|RTKN2_HUMAN	33.49	215	138	4	865	233	223	436	9e-38	145	878	609
TRINITY_DN13344_c0_g1_i1	sp|O14463|TRX1_SCHPO	54.9	102	45	1	219	524	2	102	2e-31	120	1435	103
TRINITY_DN13352_c0_g1_i1	sp|Q1HG43|DOXA1_HUMAN	37.11	194	111	6	266	829	32	220	8e-25	105	835	343
TRINITY_DN13352_c0_g2_i1	sp|P34298|DOXA1_CAEEL	37.33	75	45	2	1	222	157	230	5e-10	58.2	222	397
TRINITY_DN13354_c0_g1_i1	sp|Q7Z4N8|P4HA3_HUMAN	37.78	90	49	2	3	269	359	442	1e-09	58.9	321	544
TRINITY_DN13355_c0_g2_i1	sp|Q7TT23|CT194_MOUSE	52	50	24	0	637	488	146	195	1e-10	64.7	689	1179
TRINITY_DN13356_c0_g1_i1	sp|Q6ZWR6|SYNE1_MOUSE	22.05	254	175	2	701	9	3150	3403	2e-10	64.3	728	8799
TRINITY_DN13358_c0_g1_i1	sp|P57088|TMM33_HUMAN	56.84	95	41	0	1	285	151	245	9e-28	108	478	247
TRINITY_DN13362_c0_g1_i1	sp|Q9FN03|UVR8_ARATH	37.09	151	90	4	121	567	120	267	8e-26	106	568	440
TRINITY_DN13367_c0_g1_i1	sp|O88279|SLIT1_RAT	38.1	84	46	2	328	77	1295	1372	3e-11	64.3	333	1531
TRINITY_DN1336_c0_g1_i1	sp|Q5ZM45|UBP48_CHICK	46.81	47	25	0	222	362	4	50	1e-09	59.3	365	1033
TRINITY_DN13397_c0_g1_i1	sp|P80090|MPI3_LYMST	39.67	121	69	2	555	202	3	122	1e-20	89.4	739	122
TRINITY_DN13397_c0_g2_i1	sp|P80090|MPI3_LYMST	39.67	121	69	2	555	202	3	122	1e-20	89	736	122
TRINITY_DN13404_c0_g1_i1	sp|Q5RCU3|NAPEP_PONAB	48.15	135	64	3	65	454	63	196	7e-32	122	459	393
TRINITY_DN13404_c0_g2_i1	sp|Q5RCU3|NAPEP_PONAB	48.15	135	64	3	65	454	63	196	7e-32	122	459	393
TRINITY_DN13406_c0_g1_i1	sp|Q8JZR6|S4A8_MOUSE	39.02	246	125	7	795	67	48	271	2e-43	164	886	1089
TRINITY_DN13407_c0_g1_i1	sp|Q8VDV3|R3GEF_MOUSE	50.93	108	53	0	3	326	83	190	1e-25	103	418	383
TRINITY_DN13407_c0_g2_i1	sp|Q8VDV3|R3GEF_MOUSE	53.47	101	47	0	3	305	83	183	5e-25	102	416	383
TRINITY_DN13420_c1_g1_i1	sp|Q27441|NPY_APLCA	49.02	51	23	2	147	1	1	50	7e-06	46.6	624	92
TRINITY_DN13423_c0_g2_i1	sp|Q5XGG3|PIHD2_XENTR	35.87	184	107	5	780	229	4	176	5e-31	124	955	321
TRINITY_DN13425_c0_g1_i1	sp|Q15057|ACAP2_HUMAN	49.7	167	78	1	157	657	1	161	1e-45	166	662	778
TRINITY_DN13425_c0_g2_i1	sp|Q5ZK62|ACAP2_CHICK	52.8	161	76	0	157	639	1	161	4e-48	172	644	781
TRINITY_DN13428_c0_g2_i1	sp|Q9NR09|BIRC6_HUMAN	23.62	199	101	4	459	1	714	907	6e-07	52	487	4857
TRINITY_DN13439_c0_g1_i1	sp|Q15813|TBCE_HUMAN	40	60	36	0	281	102	251	310	3e-09	48.1	281	527
TRINITY_DN13439_c0_g2_i1	sp|Q8CIV8|TBCE_MOUSE	45.16	93	51	0	280	2	252	344	2e-15	74.7	280	524
TRINITY_DN13441_c0_g1_i1	sp|Q9H511|KLH31_HUMAN	36	75	47	1	10	234	195	268	2e-08	54.7	247	634
TRINITY_DN13449_c0_g1_i1	sp|O95149|SPN1_HUMAN	38.46	156	81	2	425	3	32	187	1e-22	98.2	706	360
TRINITY_DN13453_c0_g1_i1	sp|Q2TAF3|EMAL4_XENLA	34.77	279	168	6	840	31	103	376	7e-43	168	1593	927
TRINITY_DN13454_c0_g1_i1	sp|A6NKT7|RGPD3_HUMAN	28.89	135	92	1	395	3	171	305	9e-06	47.8	395	1758
TRINITY_DN13461_c0_g1_i1	sp|Q5U2N8|IFT56_RAT	70.27	37	11	0	163	273	518	554	9e-11	61.6	273	554
TRINITY_DN13464_c0_g1_i1	sp|Q12767|TMM94_HUMAN	33.97	262	160	6	776	21	89	347	3e-30	126	959	1356
TRINITY_DN13474_c0_g1_i1	sp|O97394|SDK_DROME	33.8	142	90	2	428	12	1778	1918	7e-15	76.3	450	2224
TRINITY_DN13479_c0_g1_i1	sp|Q58EK5|TDRD1_DANRE	25	220	111	9	27	542	283	496	1e-08	57.4	546	1175
TRINITY_DN13509_c0_g1_i1	sp|Q6QZQ4|VMAC_RAT	36.07	122	71	1	152	496	5	126	3e-10	62	928	171
TRINITY_DN13521_c0_g1_i1	sp|Q67W65|TAF1_ORYSJ	34.95	103	58	2	403	119	34	135	2e-08	57.8	662	1810
TRINITY_DN13522_c0_g1_i1	sp|O15943|CADN_DROME	34.65	329	193	9	1	981	1287	1595	1e-39	155	981	3097
TRINITY_DN13525_c0_g1_i1	sp|B3M9V8|KLHDB_DROAN	54.72	53	24	0	654	496	580	632	1e-13	73.2	654	633
TRINITY_DN13527_c0_g1_i1	sp|Q9QYP0|MEGF8_RAT	36.97	238	133	10	5	685	289	520	2e-38	147	686	2788
TRINITY_DN1352_c0_g1_i1	sp|P20611|PPAL_RAT	33.02	106	62	4	400	89	114	212	1e-08	56.6	477	423
TRINITY_DN13530_c0_g2_i1	sp|P30974|TLR1_DROME	29.14	151	94	4	1662	1234	82	227	5e-11	69.7	2376	504
TRINITY_DN13533_c0_g1_i1	sp|Q8JFB2|PA2I_LATSE	43	100	52	2	24	308	43	142	4e-19	83.2	419	152
TRINITY_DN13541_c0_g1_i1	sp|Q8BNU0|ARMC6_MOUSE	67.5	40	13	0	121	2	3	42	4e-08	54.3	357	468
TRINITY_DN13541_c0_g1_i2	sp|Q8BNU0|ARMC6_MOUSE	67.5	40	13	0	121	2	3	42	5e-08	54.3	397	468
TRINITY_DN13542_c0_g1_i1	sp|P18172|DHGL_DROPS	44.75	219	109	5	634	5	35	250	6e-47	171	853	625
TRINITY_DN13547_c0_g1_i1	sp|Q6YHK3|CD109_HUMAN	38.83	103	63	0	4	312	160	262	4e-17	82.8	466	1445
TRINITY_DN13554_c0_g2_i1	sp|P51957|NEK4_HUMAN	46.67	120	61	2	3	362	54	170	7e-36	135	366	841
TRINITY_DN13561_c0_g1_i1	sp|Q640H3|OTU5B_XENLA	61.76	34	13	0	104	3	469	502	2e-07	51.2	243	518
TRINITY_DN13566_c0_g1_i1	sp|A0A0G2K344|PK3CA_RAT	46.15	195	100	4	571	2	254	448	3e-51	182	573	1068
TRINITY_DN13573_c0_g2_i1	sp|Q6GMR7|FAAH2_HUMAN	48.55	241	118	2	715	2	11	248	1e-67	226	931	532
TRINITY_DN13573_c0_g3_i1	sp|Q6GMR7|FAAH2_HUMAN	48.96	241	117	2	715	2	11	248	3e-68	228	931	532
TRINITY_DN13582_c0_g1_i1	sp|Q640Z9|LRC14_XENLA	34.82	112	68	2	1306	1626	256	367	3e-06	53.9	1748	509
TRINITY_DN13587_c0_g1_i1	sp|Q5K651|SAMD9_HUMAN	28.46	253	155	7	149	850	980	1225	4e-16	85.5	1390	1589
TRINITY_DN13587_c0_g2_i1	sp|Q5K651|SAMD9_HUMAN	27.67	253	157	7	148	849	980	1225	5e-15	82	1389	1589
TRINITY_DN13590_c0_g1_i1	sp|A0JM49|LTN1_XENTR	31.71	205	132	3	1227	637	163	367	6e-29	124	1231	1696
TRINITY_DN13595_c0_g1_i1	sp|Q8WPI2|BOOH2_RHIMP	40	65	39	0	108	302	3	67	3e-12	63.2	306	142
TRINITY_DN13603_c0_g1_i1	sp|P19221|THRB_MOUSE	60	35	12	1	107	9	560	594	7e-06	47	274	618
TRINITY_DN13611_c0_g1_i1	sp|A2AN08|UBR4_MOUSE	44.26	235	108	4	704	42	2621	2846	5e-44	164	706	5180
TRINITY_DN13620_c0_g1_i1	sp|B1AS29|GRIK3_MOUSE	29.12	182	113	6	562	53	437	614	4e-13	72.4	681	919
TRINITY_DN13621_c0_g2_i1	sp|Q9DB98|LENG1_MOUSE	64.81	54	19	0	260	99	1	54	8e-10	58.2	353	261
TRINITY_DN13637_c0_g1_i1	sp|A7YW45|ANM5_BOVIN	50	50	24	1	162	13	589	637	1e-07	53.5	409	637
TRINITY_DN13652_c0_g1_i1	sp|O16025|AOSL_PLEHO	29.18	305	174	12	237	1076	370	657	3e-22	102	1078	1066
TRINITY_DN13652_c0_g2_i1	sp|O16025|AOSL_PLEHO	29.18	305	174	12	237	1076	370	657	2e-22	102	1078	1066
TRINITY_DN13653_c0_g1_i1	sp|Q28C22|OGFD2_XENTR	31.5	127	83	1	2	382	23	145	2e-17	80.1	383	349
TRINITY_DN13653_c0_g2_i1	sp|Q28C22|OGFD2_XENTR	33.64	107	67	1	21	341	43	145	4e-13	68.2	342	349
TRINITY_DN13657_c0_g1_i1	sp|Q6PF69|MVP_XENLA	49.66	147	74	0	443	3	167	313	1e-37	141	444	849
TRINITY_DN13661_c0_g1_i1	sp|Q949V6|ARI1_ARATH	25.48	365	213	11	551	1567	123	454	2e-25	114	1754	597
TRINITY_DN13684_c0_g1_i1	sp|Q9P243|ZFAT_HUMAN	41.25	80	44	2	277	47	312	391	1e-10	61.6	279	1243
TRINITY_DN13684_c0_g2_i1	sp|Q9P243|ZFAT_HUMAN	41.25	80	44	2	277	47	312	391	1e-10	61.6	279	1243
TRINITY_DN13696_c0_g1_i1	sp|Q96M69|LRGUK_HUMAN	52.2	318	152	0	278	1231	104	421	4e-96	312	1231	825
TRINITY_DN13697_c0_g1_i1	sp|Q14590|ZN235_HUMAN	36.67	120	61	2	120	479	561	665	5e-14	73.6	482	738
TRINITY_DN13697_c0_g2_i1	sp|Q14590|ZN235_HUMAN	35.88	131	68	3	87	479	551	665	5e-14	73.6	482	738
TRINITY_DN13697_c0_g3_i1	sp|Q14590|ZN235_HUMAN	36.67	120	61	2	33	392	561	665	1e-14	74.3	395	738
TRINITY_DN136_c0_g1_i1	sp|Q5VYX0|RNLS_HUMAN	42.86	56	32	0	337	170	287	342	4e-08	53.9	338	342
TRINITY_DN1370_c0_g1_i1	sp|Q86UK7|ZN598_HUMAN	45.89	146	79	0	245	682	28	173	6e-36	139	690	904
TRINITY_DN13714_c0_g1_i1	sp|P54145|AMT1_CAEEL	48.28	145	69	2	119	541	29	171	3e-38	142	561	534
TRINITY_DN13714_c0_g2_i1	sp|P54145|AMT1_CAEEL	48.28	145	69	2	119	541	29	171	3e-38	142	561	534
TRINITY_DN13715_c0_g1_i1	sp|O17583|LIN10_CAEEL	40.19	107	51	3	337	17	555	648	6e-10	62.4	676	982
TRINITY_DN13734_c0_g1_i1	sp|P14756|ELAS_PSEAE	35.85	106	57	5	311	6	333	431	5e-07	50.8	315	498
TRINITY_DN13745_c0_g1_i1	sp|Q90Z04|CDON_XENLA	38.1	63	39	0	6	194	21	83	6e-06	47	236	1249
TRINITY_DN13746_c0_g1_i1	sp|Q9VPH8|RBBP5_DROME	63.04	46	17	0	39	176	369	414	2e-10	61.6	366	489
TRINITY_DN13746_c0_g2_i1	sp|Q9VPH8|RBBP5_DROME	63.04	46	17	0	39	176	369	414	2e-10	61.2	330	489
TRINITY_DN13753_c0_g1_i1	sp|Q6INU7|FRRS1_XENLA	31.84	179	106	5	1	522	362	529	1e-22	98.6	524	590
TRINITY_DN13753_c0_g2_i1	sp|Q6INU7|FRRS1_XENLA	31.84	179	106	5	4	525	362	529	2e-22	98.2	527	590
TRINITY_DN13754_c0_g1_i1	sp|O95786|DDX58_HUMAN	36.72	177	104	5	2	511	219	394	6e-28	114	518	925
TRINITY_DN13771_c0_g1_i1	sp|Q8BGK6|YLAT2_MOUSE	31.06	499	328	7	1557	82	3	492	2e-74	251	1593	515
TRINITY_DN1377_c0_g1_i1	sp|Q02858|TIE2_MOUSE	34.43	61	38	1	223	405	300	358	1e-06	50.8	448	1122
TRINITY_DN1377_c0_g2_i1	sp|Q02858|TIE2_MOUSE	34.43	61	38	1	45	227	300	358	5e-07	50.8	270	1122
TRINITY_DN13784_c0_g1_i1	sp|P98157|LRP1_CHICK	32.53	166	95	5	69	554	1833	1985	5e-15	77.8	556	4543
TRINITY_DN137_c0_g1_i1	sp|Q9BYT1|S17A9_HUMAN	35.96	89	45	3	297	40	163	242	4e-07	50.8	298	436
TRINITY_DN137_c0_g2_i1	sp|Q9BYT1|S17A9_HUMAN	40.65	123	61	3	362	3	163	276	5e-21	90.9	363	436
TRINITY_DN13801_c0_g1_i1	sp|P16960|RYR1_PIG	56.31	103	44	1	311	3	3714	3815	3e-27	110	313	5035
TRINITY_DN13801_c0_g2_i1	sp|P16960|RYR1_PIG	56.31	103	44	1	311	3	3714	3815	2e-27	111	313	5035
TRINITY_DN13802_c0_g2_i1	sp|Q86TL2|STIMA_HUMAN	45.63	252	126	5	357	1100	26	270	5e-73	236	1138	294
TRINITY_DN13814_c0_g1_i1	sp|P46436|GST1_ASCSU	35.82	67	42	1	284	87	140	206	2e-07	49.7	284	206
TRINITY_DN13816_c0_g1_i1	sp|Q58CQ2|ARC1B_BOVIN	42.22	45	26	0	136	2	4	48	1e-06	48.1	211	372
TRINITY_DN13826_c0_g1_i1	sp|Q12767|TMM94_HUMAN	34.66	277	170	3	6	821	1086	1356	2e-44	169	1013	1356
TRINITY_DN13826_c0_g1_i2	sp|Q12767|TMM94_HUMAN	32.12	193	129	1	9	587	1087	1277	3e-28	119	845	1356
TRINITY_DN13828_c0_g1_i1	sp|O93530|WRN_XENLA	48.28	87	43	1	262	2	32	116	5e-22	95.5	324	1436
TRINITY_DN13838_c0_g1_i1	sp|Q12830|BPTF_HUMAN	49.57	230	105	4	2	670	377	602	8e-66	234	1155	3046
TRINITY_DN13846_c0_g1_i1	sp|P60882|MEGF8_MOUSE	35.59	295	169	9	9	875	1568	1847	1e-44	168	901	2789
TRINITY_DN13853_c0_g1_i1	sp|Q9ESN3|TMM8A_MOUSE	44.35	230	124	3	16	702	515	741	2e-54	191	779	769
TRINITY_DN13861_c0_g1_i1	sp|Q32LE4|GGCT_BOVIN	39.82	113	63	2	350	27	15	127	6e-22	93.2	581	188
TRINITY_DN13874_c0_g1_i1	sp|Q9T0F4|IAN13_ARATH	31.4	86	57	2	410	153	100	183	3e-06	49.7	537	336
TRINITY_DN13878_c0_g1_i1	sp|Q7Z020|TRPA1_DROME	38.21	212	128	2	3	629	81	292	5e-38	145	633	1197
TRINITY_DN13881_c0_g1_i1	sp|Q91WQ9|CALL4_MOUSE	37.41	139	82	3	3	407	16	153	7e-25	100	640	153
TRINITY_DN13894_c0_g1_i1	sp|Q14590|ZN235_HUMAN	36.3	146	86	3	426	1	535	677	1e-18	86.7	472	738
TRINITY_DN13894_c0_g2_i1	sp|A6NK53|ZN233_HUMAN	36.3	146	86	3	426	1	444	586	9e-19	87.4	472	670
TRINITY_DN13910_c0_g1_i1	sp|Q02500|NU6M_WHEAT	82.86	35	6	0	396	500	7	41	2e-08	55.5	502	247
TRINITY_DN13914_c0_g1_i1	sp|Q8BGQ7|SYAC_MOUSE	56.44	101	44	0	1	303	863	963	4e-28	119	954	968
TRINITY_DN13914_c0_g2_i1	sp|P50475|SYAC_RAT	56.44	101	44	0	1	303	863	963	2e-30	119	303	968
TRINITY_DN13922_c0_g1_i1	sp|A8MTT3|CEBOS_HUMAN	37.1	62	39	0	3	188	14	75	3e-06	46.2	469	80
TRINITY_DN13929_c0_g1_i1	sp|Q924C1|XPO5_MOUSE	38.1	63	35	2	240	55	1143	1202	7e-06	47.4	256	1204
TRINITY_DN13929_c0_g2_i1	sp|Q924C1|XPO5_MOUSE	38.1	63	35	2	240	55	1143	1202	7e-06	47.4	256	1204
TRINITY_DN13935_c0_g1_i1	sp|Q6DFE7|S38A7_XENLA	47.78	90	47	0	271	2	45	134	4e-22	93.2	291	452
TRINITY_DN13941_c0_g1_i1	sp|Q9VZW5|FMAR_DROME	31.45	124	78	4	382	32	207	330	1e-09	59.3	401	549
TRINITY_DN13941_c0_g2_i1	sp|Q9VZW5|FMAR_DROME	31.45	124	78	4	382	32	207	330	1e-09	59.3	401	549
TRINITY_DN13952_c0_g1_i1	sp|P18173|DHGL_DROME	46.05	76	37	3	241	17	141	213	9e-15	72.8	251	625
TRINITY_DN13957_c0_g1_i1	sp|O42101|NR5A2_CHICK	33.33	78	49	1	3	227	332	409	2e-06	48.1	229	501
TRINITY_DN13962_c0_g1_i1	sp|Q8K259|GIN1_MOUSE	32.22	90	59	1	54	323	63	150	7e-10	60.1	408	518
TRINITY_DN13975_c0_g2_i1	sp|Q6ZWH5|NEK10_HUMAN	47.56	164	76	4	3	470	262	423	3e-31	124	524	1172
TRINITY_DN13976_c0_g1_i1	sp|Q6ZN30|BNC2_HUMAN	56.76	74	26	1	58	279	831	898	8e-22	94	285	1099
TRINITY_DN13981_c0_g1_i1	sp|P21783|NOTC1_XENLA	41.27	189	104	6	51	608	109	293	1e-28	118	610	2524
TRINITY_DN13988_c0_g1_i1	sp|Q8IZS8|CA2D3_HUMAN	40.42	287	139	5	153	989	77	339	2e-56	202	994	1091
TRINITY_DN13991_c0_g1_i1	sp|O14522|PTPRT_HUMAN	28.65	520	320	14	1431	4	447	959	1e-41	165	1516	1441
TRINITY_DN13992_c0_g1_i1	sp|Q5SXM2|SNPC4_HUMAN	37.5	88	53	2	267	4	297	382	6e-11	62.4	274	1469
TRINITY_DN13992_c0_g2_i1	sp|Q5SXM2|SNPC4_HUMAN	35.82	67	41	2	204	4	318	382	5e-06	46.2	275	1469
TRINITY_DN13999_c0_g1_i1	sp|Q9WTZ2|MBTP1_MOUSE	44.33	97	49	2	288	1	120	212	2e-14	72.8	290	1052
TRINITY_DN14004_c0_g1_i1	sp|Q12789|TF3C1_HUMAN	27.4	146	100	2	424	5	43	188	3e-11	65.5	475	2109
TRINITY_DN14007_c0_g1_i1	sp|Q32PX7|FUBP1_RAT	47.14	280	107	6	878	51	201	443	1e-59	206	878	639
TRINITY_DN14013_c0_g1_i1	sp|Q5JZQ7|CLN8_CANLF	33.59	128	84	1	389	9	12	139	5e-16	77	525	288
TRINITY_DN14021_c0_g1_i1	sp|B3EWY9|MLP_ACRMI	24.58	655	399	23	34	1809	587	1209	6e-32	135	1814	1594
TRINITY_DN14023_c0_g1_i1	sp|Q5RAN1|RBGP1_PONAB	51.47	68	30	1	8	211	188	252	6e-15	73.2	215	1069
TRINITY_DN14050_c0_g1_i1	sp|P13395|SPTCA_DROME	41.61	298	171	1	15	899	663	960	4e-67	236	1029	2415
TRINITY_DN14062_c0_g1_i1	sp|A2AVZ9|S43A3_MOUSE	38.46	78	48	0	274	41	288	365	6e-10	59.7	331	502
TRINITY_DN14085_c0_g1_i1	sp|Q5ZK43|TM38A_CHICK	32.52	123	81	2	681	316	161	282	1e-13	72	682	296
TRINITY_DN14085_c0_g2_i1	sp|Q5ZK43|TM38A_CHICK	32.54	126	83	2	682	308	161	285	6e-14	72.4	683	296
TRINITY_DN14089_c0_g1_i1	sp|Q54HW1|PSD10_DICDI	34.88	129	82	2	388	2	77	203	1e-14	73.6	625	232
TRINITY_DN14093_c0_g1_i1	sp|Q2TBL9|TPPC4_BOVIN	67.65	34	11	0	434	333	180	213	8e-08	52.8	435	219
TRINITY_DN14108_c0_g1_i1	sp|Q03001|DYST_HUMAN	35.29	340	219	1	1019	3	6206	6545	1e-61	220	1020	7570
TRINITY_DN14113_c0_g1_i1	sp|D9IQ16|GXN_ACRMI	24.54	163	103	5	118	570	84	238	4e-07	52.8	610	338
TRINITY_DN14116_c0_g1_i1	sp|D3YXG0|HMCN1_MOUSE	35.94	498	305	4	30	1517	4034	4519	8e-96	326	1528	5634
TRINITY_DN14131_c0_g1_i1	sp|Q9QWM1|NR5A2_RAT	59.72	72	29	0	539	324	488	559	6e-21	94	545	560
TRINITY_DN14148_c0_g1_i1	sp|Q6AYG0|RRNAD_RAT	32.73	110	65	2	49	351	85	194	2e-06	50.4	476	475
TRINITY_DN14148_c0_g2_i1	sp|Q6AYG0|RRNAD_RAT	30.2	149	90	4	15	422	47	194	7e-08	54.7	547	475
TRINITY_DN1414_c0_g2_i1	sp|Q8CD54|PIEZ2_MOUSE	37.89	95	54	2	284	9	240	332	8e-15	74.3	286	2822
TRINITY_DN14174_c0_g1_i1	sp|Q6NRP2|PSME4_XENLA	47.9	119	60	1	6	356	471	589	7e-28	113	363	1828
TRINITY_DN14174_c0_g2_i1	sp|F1R2X6|PSM4B_DANRE	52.31	65	31	0	7	201	463	527	1e-15	75.5	201	1825
TRINITY_DN14176_c0_g1_i1	sp|Q6R6I6|RXFP1_RAT	40.83	240	142	0	723	4	273	512	1e-52	186	731	758
TRINITY_DN14177_c0_g1_i1	sp|P04025|POL_SRV1	28.68	136	85	3	52	441	624	753	5e-06	48.9	474	867
TRINITY_DN14182_c0_g1_i1	sp|Q3ZBK1|WDR89_BOVIN	32.37	173	99	7	491	6	1	166	2e-18	85.9	581	386
TRINITY_DN14184_c0_g1_i1	sp|Q9NFT7|HXK2_DROME	45.45	132	71	1	10	402	237	368	2e-34	129	431	486
TRINITY_DN14186_c0_g1_i1	sp|Q3SZG8|ISCA1_BOVIN	53.7	54	25	0	69	230	2	55	6e-11	58.5	231	129
TRINITY_DN14187_c0_g1_i1	sp|Q8GRC8|DHAA_PARDE	53.75	80	36	1	254	18	307	386	2e-22	92.4	254	387
TRINITY_DN14200_c0_g1_i1	sp|P27046|MA2A1_MOUSE	31.47	232	145	6	727	50	551	774	6e-22	100	786	1150
TRINITY_DN14200_c0_g2_i1	sp|P27046|MA2A1_MOUSE	33.85	322	193	9	991	50	465	774	6e-41	158	996	1150
TRINITY_DN14202_c0_g1_i1	sp|A0JNB1|ZN227_BOVIN	46.06	254	137	0	959	198	417	670	2e-76	255	961	787
TRINITY_DN14245_c0_g1_i1	sp|O94888|UBXN7_HUMAN	41.77	158	83	4	16	474	7	160	7e-31	120	476	489
TRINITY_DN14248_c0_g1_i1	sp|O62770|SP17_MACEU	30.3	99	59	2	322	44	12	106	5e-06	47.8	572	153
TRINITY_DN14249_c0_g1_i1	sp|Q91Y11|PCDA9_MOUSE	39.69	262	154	3	788	9	242	501	5e-47	172	788	979
TRINITY_DN14252_c0_g1_i1	sp|P57737|CORO7_HUMAN	41.62	185	104	3	550	2	138	320	1e-39	148	553	925
TRINITY_DN14255_c0_g1_i1	sp|Q96ME1|FXL18_HUMAN	29.47	95	67	0	2	286	557	651	1e-11	64.7	290	805
TRINITY_DN14256_c0_g1_i1	sp|Q60841|RELN_MOUSE	45.4	174	91	3	5	517	933	1105	1e-44	164	522	3461
TRINITY_DN14277_c0_g1_i1	sp|P25931|NPYR_DROME	35.14	222	128	6	639	1	115	329	2e-35	134	643	464
TRINITY_DN14279_c0_g1_i1	sp|Q8NDA2|HMCN2_HUMAN	31.2	125	81	2	377	18	1616	1740	1e-09	60.5	420	5059
TRINITY_DN14279_c0_g2_i1	sp|Q8NDA2|HMCN2_HUMAN	31.88	229	146	4	739	83	1616	1844	1e-27	117	782	5059
TRINITY_DN14285_c0_g1_i1	sp|P10608|ADRB2_RAT	35.87	92	57	1	39	308	249	340	7e-14	70.5	310	418
TRINITY_DN14295_c0_g1_i1	sp|Q6NRB5|TAD2B_XENLA	44.35	124	60	3	34	387	4	124	9e-28	109	389	420
TRINITY_DN14323_c0_g1_i1	sp|O46382|BIG1_BOVIN	49.43	435	159	9	247	1389	9	436	5e-111	365	1389	1849
TRINITY_DN14332_c0_g1_i1	sp|Q28DN4|WASH1_XENTR	46.62	133	61	5	1093	698	348	471	1e-13	75.9	1210	472
TRINITY_DN14336_c0_g1_i1	sp|Q80TY5|VP13B_MOUSE	34.25	146	94	2	652	218	1596	1740	2e-18	88.6	652	4013
TRINITY_DN14336_c0_g2_i1	sp|Q80TY5|VP13B_MOUSE	33.56	149	97	2	652	209	1596	1743	2e-18	89	652	4013
TRINITY_DN14342_c0_g1_i1	sp|Q2T9P3|RGP1_BOVIN	55.22	67	28	1	157	351	1	67	4e-14	71.6	379	394
TRINITY_DN14343_c0_g1_i1	sp|Q9NRM2|ZN277_HUMAN	45.45	77	39	2	512	288	359	434	2e-12	68.6	514	450
TRINITY_DN14343_c0_g2_i1	sp|Q9NRM2|ZN277_HUMAN	45.45	77	39	2	519	295	359	434	2e-12	68.6	521	450
TRINITY_DN14347_c0_g1_i1	sp|O35604|NPC1_MOUSE	52.48	282	127	4	836	3	774	1052	2e-86	285	836	1277
TRINITY_DN14353_c0_g1_i1	sp|Q3EAQ5|PTR36_ARATH	43.59	78	40	2	230	9	34	111	8e-10	59.7	403	484
TRINITY_DN14358_c0_g1_i1	sp|Q9Y6J0|CABIN_HUMAN	45.07	304	157	4	3	902	6	303	3e-71	248	1062	2220
TRINITY_DN14358_c0_g2_i1	sp|Q9Y6J0|CABIN_HUMAN	45.07	304	157	4	3	902	6	303	3e-71	248	1063	2220
TRINITY_DN14378_c0_g1_i1	sp|P56407|HM09_CAEEL	82.14	28	5	0	85	2	69	96	8e-08	52.4	552	147
TRINITY_DN14378_c0_g2_i1	sp|P56407|HM09_CAEEL	74.19	31	8	0	94	2	66	96	6e-07	52	896	147
TRINITY_DN14396_c0_g1_i1	sp|Q9EQR2|ADAS_RAT	54.44	90	41	0	272	3	65	154	2e-27	111	426	644
TRINITY_DN14402_c0_g1_i1	sp|Q9Y6K8|KAD5_HUMAN	34.4	125	79	2	475	101	199	320	5e-16	80.9	715	562
TRINITY_DN14439_c1_g1_i1	sp|A4IFA3|GT2D2_BOVIN	40.2	102	61	0	36	341	492	593	6e-17	80.5	343	950
TRINITY_DN14455_c0_g1_i1	sp|Q5UPS7|COLL4_MIMIV	44.59	74	41	0	223	2	171	244	2e-07	51.2	227	817
TRINITY_DN14455_c0_g2_i1	sp|Q5UPS7|COLL4_MIMIV	44.59	74	41	0	223	2	171	244	2e-07	51.2	227	817
TRINITY_DN14466_c0_g1_i1	sp|Q8R151|ZNFX1_MOUSE	44.74	76	41	1	229	2	1202	1276	1e-11	63.9	230	1909
TRINITY_DN14494_c0_g1_i1	sp|Q24248|ARA_DROME	75	40	8	1	161	48	132	171	2e-10	64.3	713	717
TRINITY_DN144_c0_g1_i1	sp|Q9M9E8|FB92_ARATH	34.21	114	71	2	344	15	262	375	5e-12	66.6	364	943
TRINITY_DN144_c0_g2_i1	sp|Q9M9E8|FB92_ARATH	34.21	114	71	2	344	15	262	375	5e-12	66.6	364	943
TRINITY_DN14503_c0_g1_i1	sp|Q8IYL2|TRM44_HUMAN	48.84	86	40	2	5	262	665	746	2e-17	85.1	674	757
TRINITY_DN14509_c0_g1_i1	sp|Q9H0C1|ZMY12_HUMAN	61.11	54	21	0	170	9	4	57	1e-13	70.9	494	365
TRINITY_DN14514_c0_g1_i1	sp|Q6NW95|FXL15_DANRE	30.41	148	98	3	262	690	121	268	8e-13	71.6	998	296
TRINITY_DN14518_c0_g1_i1	sp|Q9HAS3|S28A3_HUMAN	49.14	175	88	1	531	7	325	498	1e-53	186	546	691
TRINITY_DN14525_c0_g1_i1	sp|P52736|ZN133_HUMAN	38.71	62	37	1	186	1	382	442	5e-07	51.6	401	654
TRINITY_DN14530_c0_g1_i1	sp|P0CG49|UBB_MOUSE	60.47	43	15	1	101	223	135	177	5e-08	52.4	225	305
TRINITY_DN14539_c0_g1_i1	sp|O76840|PPN1_CAEEL	36.41	206	122	4	623	6	186	382	2e-32	130	631	2167
TRINITY_DN14549_c0_g1_i1	sp|Q8Q0U0|Y045_METMA	33.33	189	121	3	12	569	148	334	7e-24	102	699	360
TRINITY_DN14558_c0_g1_i1	sp|Q91W43|GCSP_MOUSE	50.86	116	57	0	348	1	58	173	6e-34	137	1009	1025
TRINITY_DN14558_c0_g2_i1	sp|Q91W43|GCSP_MOUSE	50.86	116	57	0	348	1	58	173	5e-34	137	999	1025
TRINITY_DN14561_c0_g2_i1	sp|Q8N806|UBR7_HUMAN	40.43	141	82	1	528	106	286	424	3e-28	113	591	425
TRINITY_DN14563_c0_g1_i1	sp|Q3T0Q8|UT14A_BOVIN	32.5	320	186	8	20	922	30	338	5e-31	132	1719	770
TRINITY_DN14569_c0_g1_i1	sp|Q60695|RGL1_MOUSE	42.65	68	36	3	5	199	685	752	1e-06	50.4	411	768
TRINITY_DN14585_c0_g1_i1	sp|Q05AL1|ARMC8_DANRE	38.51	174	103	1	527	6	37	206	5e-28	118	958	673
TRINITY_DN14585_c0_g2_i1	sp|Q05AL1|ARMC8_DANRE	38.51	174	103	1	527	6	37	206	3e-28	118	881	673
TRINITY_DN14586_c0_g1_i1	sp|Q8BZQ7|ANC2_MOUSE	56	100	40	2	365	78	735	834	6e-27	109	376	837
TRINITY_DN14591_c0_g1_i1	sp|P53813|PROS_RAT	40.62	64	36	1	39	224	115	178	1e-06	48.5	224	675
TRINITY_DN14600_c0_g1_i1	sp|Q8IN35|SIFAR_DROME	38.05	113	54	4	327	13	187	291	2e-12	67.8	419	758
TRINITY_DN14607_c0_g1_i1	sp|Q96SB8|SMC6_HUMAN	45.74	129	58	2	384	1	13	130	7e-26	108	493	1091
TRINITY_DN14613_c0_g1_i1	sp|Q28G88|FEZF2_XENTR	36.04	111	71	0	335	3	300	410	5e-16	77	356	435
TRINITY_DN14613_c0_g2_i1	sp|A6NN14|ZN729_HUMAN	35.71	112	72	0	341	6	364	475	8e-16	77.8	356	1252
TRINITY_DN1461_c0_g1_i1	sp|Q8TF39|ZN483_HUMAN	44.64	56	31	0	27	194	626	681	4e-08	56.6	694	744
TRINITY_DN14622_c0_g1_i1	sp|Q8N957|ANKF1_HUMAN	36.99	73	46	0	1368	1150	683	755	2e-08	60.5	1427	763
TRINITY_DN14630_c0_g1_i1	sp|Q86SQ7|SDCG8_HUMAN	23.91	138	105	0	426	13	411	548	1e-06	50.8	428	713
TRINITY_DN14644_c0_g1_i1	sp|Q61143|TRPC6_MOUSE	33.7	454	247	10	15	1349	483	891	2e-73	253	1351	930
TRINITY_DN14644_c0_g2_i1	sp|Q61143|TRPC6_MOUSE	36.26	364	180	9	139	1209	573	891	4e-60	214	1211	930
TRINITY_DN14652_c0_g1_i1	sp|Q6GR25|PPTC7_XENLA	44.12	136	67	1	575	168	1	127	4e-31	121	678	297
TRINITY_DN14655_c0_g1_i1	sp|Q8IZ52|CHSS2_HUMAN	40.43	94	51	2	184	459	78	168	3e-12	67.8	462	775
TRINITY_DN14655_c0_g2_i1	sp|Q8IZ52|CHSS2_HUMAN	44.16	77	38	2	184	408	78	151	4e-10	61.6	463	775
TRINITY_DN14696_c0_g1_i1	sp|E1BLP6|ARI5B_BOVIN	48.51	101	50	1	248	544	6	106	2e-27	114	546	1173
TRINITY_DN146_c0_g1_i1	sp|P48053|YPD1_CAEEL	25.99	277	188	5	826	2	572	833	2e-19	92.4	830	995
TRINITY_DN146_c0_g2_i1	sp|P48053|YPD1_CAEEL	26.98	378	256	7	1127	3	572	932	2e-34	139	1131	995
TRINITY_DN14713_c0_g1_i1	sp|Q4SUE2|TMA7_TETNG	68.75	64	20	0	343	152	1	64	1e-13	66.2	413	64
TRINITY_DN14717_c0_g1_i1	sp|Q7Z5N4|SDK1_HUMAN	32.29	96	57	1	6	293	1953	2040	5e-11	63.5	344	2213
TRINITY_DN14733_c0_g1_i1	sp|Q4TVV3|DDX46_DANRE	40.32	186	87	6	505	5	116	296	2e-20	96.7	990	1018
TRINITY_DN14733_c0_g2_i1	sp|Q4TVV3|DDX46_DANRE	40.32	186	87	6	505	5	116	296	2e-20	96.3	930	1018
TRINITY_DN14740_c0_g1_i1	sp|A4IGY6|S39AE_XENTR	33.86	189	111	3	568	2	68	242	3e-25	106	717	462
TRINITY_DN14740_c0_g2_i1	sp|A4IGY6|S39AE_XENTR	35.12	168	103	2	565	62	68	229	7e-25	105	714	462
TRINITY_DN14742_c0_g1_i1	sp|O54834|RHG06_MOUSE	30.9	178	91	7	527	42	165	326	1e-11	67.4	658	987
TRINITY_DN14761_c0_g1_i1	sp|O14214|TRM10_SCHPO	31.9	116	63	4	257	574	6	115	5e-06	49.3	574	304
TRINITY_DN14768_c0_g1_i1	sp|Q19297|YZ73_CAEEL	35.35	99	58	3	111	404	41	134	5e-12	64.3	514	146
TRINITY_DN14768_c0_g2_i1	sp|Q19297|YZ73_CAEEL	34.94	83	48	3	55	300	57	134	3e-07	49.7	410	146
TRINITY_DN14769_c0_g1_i1	sp|P10394|POL4_DROME	39.09	110	59	2	349	38	342	449	2e-15	77	401	1237
TRINITY_DN14774_c0_g1_i1	sp|Q5BLK4|TUT7_MOUSE	46.58	73	36	3	144	356	926	997	3e-09	58.2	356	1491
TRINITY_DN14774_c0_g2_i1	sp|Q5BLK4|TUT7_MOUSE	46.58	73	36	3	144	356	926	997	8e-09	57	356	1491
TRINITY_DN14777_c0_g1_i1	sp|Q3B8Q3|S38A9_RAT	43.8	121	68	0	4	366	437	557	6e-25	110	1187	559
TRINITY_DN14779_c0_g2_i1	sp|P04323|POL3_DROME	31.08	222	132	7	791	174	407	623	2e-15	80.1	803	1058
TRINITY_DN14780_c0_g1_i1	sp|O95789|ZMYM6_HUMAN	37.29	59	37	0	177	1	1036	1094	6e-07	49.7	207	1325
TRINITY_DN14780_c0_g2_i1	sp|A4IFA3|GT2D2_BOVIN	32.05	78	53	0	239	6	679	756	2e-08	55.1	272	950
TRINITY_DN14785_c0_g2_i1	sp|Q6INS5|RN168_XENLA	43.31	157	83	2	2	472	19	169	6e-34	129	480	557
TRINITY_DN14823_c0_g1_i1	sp|Q52RG7|SGPL_ORYSJ	32.14	84	55	1	134	385	413	494	3e-08	55.1	385	539
TRINITY_DN14824_c0_g1_i1	sp|G5EFX6|SLIT1_CAEEL	38.67	75	38	1	250	26	515	581	4e-06	49.3	446	1410
TRINITY_DN14824_c0_g2_i1	sp|G5EFX6|SLIT1_CAEEL	40	75	37	1	250	26	515	581	1e-06	50.8	446	1410
TRINITY_DN14838_c0_g2_i1	sp|Q86AG7|KIME_DICDI	46.99	83	42	2	5	250	300	381	4e-17	78.6	269	390
TRINITY_DN1483_c0_g1_i1	sp|Q9CXE0|PRDM5_MOUSE	51.09	92	45	0	433	158	471	562	7e-23	98.6	452	599
TRINITY_DN1483_c0_g2_i1	sp|Q9NPA5|ZF64A_HUMAN	46.53	101	54	0	451	149	210	310	2e-22	97.4	452	681
TRINITY_DN14848_c0_g1_i1	sp|E9QJ30|KL40B_DANRE	40.85	71	42	0	2	214	46	116	6e-13	67.4	221	618
TRINITY_DN1486_c0_g1_i1	sp|Q1LVC2|JARD2_DANRE	52.05	73	26	3	967	770	102	172	1e-11	70.5	1252	1319
TRINITY_DN14872_c0_g1_i1	sp|Q6DBT3|TXD17_DANRE	48.39	62	31	1	183	1	1	62	2e-14	68.9	286	123
TRINITY_DN14872_c0_g2_i1	sp|Q6DBT3|TXD17_DANRE	48.39	62	31	1	183	1	1	62	1e-14	68.9	271	123
TRINITY_DN14875_c0_g1_i1	sp|A6QP11|SNP47_BOVIN	45.83	48	26	0	205	62	260	307	7e-08	52	206	420
TRINITY_DN14879_c0_g1_i1	sp|Q8NDX5|PHC3_HUMAN	70.45	44	11	1	135	10	685	728	2e-10	65.5	1016	983
TRINITY_DN14883_c0_g1_i1	sp|Q52QT8|CCNG1_PIG	32.17	143	89	2	1251	847	66	208	3e-13	74.3	1831	295
TRINITY_DN1488_c0_g1_i1	sp|Q9UJU3|ZN112_HUMAN	49.6	125	62	1	730	356	512	635	5e-33	131	735	913
TRINITY_DN14891_c0_g1_i1	sp|Q921B4|NRIF2_MOUSE	34.83	89	55	2	1146	883	697	783	1e-11	70.5	1172	824
TRINITY_DN14893_c0_g1_i1	sp|O00754|MA2B1_HUMAN	32.95	176	103	4	510	7	496	664	1e-17	85.1	511	1011
TRINITY_DN14893_c1_g1_i1	sp|O00754|MA2B1_HUMAN	38.42	177	101	2	16	522	307	483	1e-35	137	565	1011
TRINITY_DN14897_c0_g1_i1	sp|P33215|NEDD1_MOUSE	30.47	128	65	4	222	602	546	650	5e-06	49.7	602	660
TRINITY_DN14906_c0_g1_i1	sp|Q7TN31|AGGF1_MOUSE	47.76	134	61	6	677	285	562	689	6e-19	89.7	677	711
TRINITY_DN14919_c0_g1_i1	sp|P10323|ACRO_HUMAN	31.03	145	76	6	210	644	25	145	4e-10	62.4	644	421
TRINITY_DN14930_c0_g1_i1	sp|Q13231|CHIT1_HUMAN	38.32	107	53	2	290	3	151	255	8e-17	79	302	466
TRINITY_DN14940_c0_g1_i1	sp|Q9P2F6|RHG20_HUMAN	36.47	85	54	0	340	594	363	447	1e-09	60.8	594	1191
TRINITY_DN14946_c0_g1_i1	sp|Q80YT5|SPT20_MOUSE	51.43	70	34	0	3	212	458	527	1e-15	75.5	227	790
TRINITY_DN14962_c0_g1_i1	sp|Q6J329|S2547_RAT	54.17	48	19	1	127	270	2	46	2e-10	59.7	276	310
TRINITY_DN14978_c0_g1_i1	sp|Q9UKG9|OCTC_HUMAN	42.65	279	156	2	833	3	327	603	3e-72	239	833	612
TRINITY_DN15008_c0_g1_i1	sp|Q6ZNE5|BAKOR_HUMAN	27.84	176	118	2	113	613	26	201	1e-06	53.1	871	492
TRINITY_DN15010_c0_g1_i1	sp|Q9Z0H8|CLIP2_MOUSE	44.26	61	33	1	14	196	400	459	4e-06	47.8	235	1047
TRINITY_DN15010_c0_g2_i1	sp|Q9Z0H8|CLIP2_MOUSE	44.26	61	33	1	14	196	400	459	4e-06	47.8	235	1047
TRINITY_DN15017_c0_g1_i1	sp|P51946|CCNH_HUMAN	45.28	106	58	0	56	373	1	106	5e-23	95.5	374	323
TRINITY_DN15019_c0_g1_i1	sp|Q9Y6D9|MD1L1_HUMAN	51.22	123	57	2	99	461	596	717	2e-32	126	469	718
TRINITY_DN15020_c0_g1_i1	sp|P48320|DCE2_MOUSE	61.76	34	13	0	2	103	552	585	5e-06	48.1	379	585
TRINITY_DN15026_c1_g1_i1	sp|P29371|NK3R_HUMAN	48.24	85	44	0	586	332	297	381	2e-15	79	772	465
TRINITY_DN15029_c0_g1_i1	sp|A7MBJ5|CAND1_BOVIN	56.9	58	23	1	3	176	1175	1230	1e-11	66.6	457	1230
TRINITY_DN15029_c0_g3_i1	sp|A7MBJ5|CAND1_BOVIN	56.9	58	23	1	3	176	1175	1230	2e-12	66.6	264	1230
TRINITY_DN15036_c0_g1_i1	sp|Q5R8H3|BAP31_PONAB	45.29	170	77	3	1060	590	68	234	6e-25	105	1060	246
TRINITY_DN15036_c0_g2_i1	sp|P51572|BAP31_HUMAN	45.29	170	77	3	1059	589	68	234	7e-25	105	1059	246
TRINITY_DN15043_c0_g1_i1	sp|Q9HEM6|GDA1_KLULA	40.74	81	47	1	315	73	221	300	2e-09	58.9	429	522
TRINITY_DN15049_c0_g1_i1	sp|Q92968|PEX13_HUMAN	40.62	96	45	3	413	132	311	396	9e-10	59.7	415	403
TRINITY_DN15049_c0_g2_i1	sp|Q0P5B1|PEX13_BOVIN	38.24	102	41	4	413	129	311	397	1e-09	58.9	415	403
TRINITY_DN15065_c0_g1_i1	sp|Q8N4Q0|PTGR3_HUMAN	43.62	94	49	2	82	351	6	99	1e-16	78.2	351	377
TRINITY_DN15068_c0_g1_i1	sp|Q8NEV4|MYO3A_HUMAN	46.43	140	63	5	418	2	800	928	1e-25	107	419	1616
TRINITY_DN15074_c0_g1_i1	sp|O62703|CTBL1_BOVIN	41.67	120	54	4	63	392	5	118	3e-15	75.5	392	563
TRINITY_DN15088_c0_g1_i1	sp|O00602|FCN1_HUMAN	66.67	27	9	0	85	5	144	170	1e-06	48.1	212	326
TRINITY_DN15095_c0_g1_i1	sp|Q9P2N4|ATS9_HUMAN	36.36	121	75	2	2	364	1365	1483	1e-18	86.7	374	1935
TRINITY_DN15105_c0_g1_i1	sp|Q8I7P9|POL5_DROME	37.07	116	68	1	348	16	116	231	1e-16	80.5	381	1003
TRINITY_DN15109_c0_g1_i1	sp|Q9P2H5|UBP35_HUMAN	24.53	159	115	4	14	484	61	216	3e-10	62.4	486	1018
TRINITY_DN15127_c0_g1_i1	sp|Q6P9H5|GIMA6_HUMAN	35.78	109	63	3	89	415	43	144	6e-09	56.6	417	292
TRINITY_DN15135_c0_g1_i1	sp|Q4R779|NOP58_MACFA	53.62	69	31	1	8	214	82	149	2e-16	76.6	216	530
TRINITY_DN15135_c0_g2_i1	sp|Q4R779|NOP58_MACFA	53.62	69	31	1	16	222	82	149	3e-16	76.3	224	530
TRINITY_DN15145_c0_g1_i1	sp|Q8NHU2|CFA61_HUMAN	43.84	73	40	1	79	297	1043	1114	1e-13	70.9	300	1237
TRINITY_DN15145_c0_g2_i1	sp|Q8NHU2|CFA61_HUMAN	47.37	76	39	1	2	229	1040	1114	3e-16	77.4	232	1237
TRINITY_DN15145_c0_g3_i1	sp|Q8NHU2|CFA61_HUMAN	47.37	76	39	1	2	229	1040	1114	3e-16	77.4	232	1237
TRINITY_DN15158_c0_g1_i1	sp|Q3B7D1|UBE2Z_RAT	40.23	87	52	0	608	348	269	355	1e-12	68.9	609	356
TRINITY_DN15162_c0_g1_i1	sp|Q86YT5|S13A5_HUMAN	53.85	78	33	1	181	414	32	106	5e-22	95.5	415	568
TRINITY_DN15164_c0_g1_i1	sp|O43897|TLL1_HUMAN	43.75	64	34	2	489	680	347	408	1e-05	50.4	815	1013
TRINITY_DN15171_c0_g1_i1	sp|Q2KJF9|T2EB_BOVIN	46.15	91	40	2	260	12	1	90	2e-09	57.4	328	289
TRINITY_DN15178_c0_g1_i1	sp|Q5XIU9|PGRC2_RAT	49.43	87	36	3	242	3	50	135	9e-17	76.6	337	217
TRINITY_DN15178_c0_g2_i1	sp|O15173|PGRC2_HUMAN	68.18	44	13	1	134	3	99	141	2e-12	64.7	338	223
TRINITY_DN1517_c0_g1_i1	sp|E9Q4S1|PDE8B_MOUSE	70	30	9	0	475	564	1	30	7e-07	52.8	666	865
TRINITY_DN1517_c0_g2_i1	sp|E9Q4S1|PDE8B_MOUSE	70	30	9	0	554	643	1	30	1e-06	52.8	745	865
TRINITY_DN15184_c0_g1_i1	sp|P36586|YPT5_SCHPO	55.56	54	21	1	89	241	3	56	7e-12	61.6	244	211
TRINITY_DN15184_c0_g2_i1	sp|P36586|YPT5_SCHPO	55.56	54	21	1	370	522	3	56	6e-11	61.6	525	211
TRINITY_DN15184_c0_g3_i1	sp|P36586|YPT5_SCHPO	60.98	41	16	0	401	523	16	56	2e-09	57.8	526	211
TRINITY_DN15186_c0_g1_i1	sp|Q7ZWD4|UAP1L_DANRE	37.5	104	53	1	3	314	411	502	1e-16	78.6	315	505
TRINITY_DN15186_c0_g2_i1	sp|Q7ZWD4|UAP1L_DANRE	41.94	93	53	1	3	281	411	502	1e-17	80.9	282	505
TRINITY_DN15189_c0_g1_i1	sp|O43829|ZBT14_HUMAN	41.67	84	49	0	3	254	295	378	8e-17	78.2	256	449
TRINITY_DN15191_c0_g1_i1	sp|Q06507|ATF4_MOUSE	34.43	61	40	0	194	12	268	328	3e-06	47.8	262	349
TRINITY_DN15195_c0_g1_i1	sp|Q8HY87|RNZ2_MACFA	48.31	118	60	1	191	544	478	594	2e-33	131	616	826
TRINITY_DN15195_c0_g2_i1	sp|Q8HY87|RNZ2_MACFA	48.31	118	60	1	191	544	478	594	2e-33	131	616	826
TRINITY_DN15202_c0_g1_i1	sp|P90893|YM9I_CAEEL	53.75	80	36	1	1	237	151	230	1e-18	83.6	267	540
TRINITY_DN15223_c0_g1_i1	sp|Q8WZ42|TITIN_HUMAN	43.59	78	43	1	292	59	17607	17683	2e-12	67	294	34350
TRINITY_DN15249_c0_g1_i1	sp|Q6PGA0|RCOR3_MOUSE	56	75	31	2	182	400	43	117	8e-16	77.8	446	451
TRINITY_DN15249_c0_g2_i1	sp|Q6PGA0|RCOR3_MOUSE	56	75	31	2	183	401	43	117	8e-16	77.8	447	451
TRINITY_DN15255_c0_g1_i1	sp|Q6DID3|SCAF8_MOUSE	48.28	87	45	0	261	1	439	525	2e-17	86.3	833	1268
TRINITY_DN15257_c0_g2_i1	sp|Q9Z160|COG1_MOUSE	35	140	85	3	1	402	267	406	8e-17	81.3	403	980
TRINITY_DN15260_c0_g1_i1	sp|Q6BD04|GPR54_ORENI	31.37	102	56	4	348	64	266	360	3e-07	52.4	457	377
TRINITY_DN15260_c0_g2_i1	sp|P30975|TLR2_DROME	27.27	242	153	8	756	64	194	423	9e-19	89.4	758	519
TRINITY_DN15273_c0_g1_i1	sp|Q9BYN7|ZN341_HUMAN	40.34	119	56	4	357	1	253	356	4e-17	81.3	358	854
TRINITY_DN15274_c0_g1_i1	sp|Q8R307|VPS18_MOUSE	56.79	81	35	0	3	245	626	706	5e-23	97.1	250	973
TRINITY_DN15282_c0_g1_i1	sp|A6NNF4|ZN726_HUMAN	59.76	82	33	0	2	247	483	564	2e-25	103	249	738
TRINITY_DN15289_c0_g1_i1	sp|Q8TBF5|PIGX_HUMAN	28.4	169	105	4	237	722	45	204	5e-18	84.3	736	258
TRINITY_DN15297_c0_g1_i1	sp|Q9GLM3|RPGR1_BOVIN	40.48	168	94	2	635	1135	1006	1168	3e-25	112	1142	1221
TRINITY_DN1531_c0_g1_i2	sp|P54145|AMT1_CAEEL	42.86	63	36	0	588	400	393	455	4e-08	56.6	648	534
TRINITY_DN1531_c0_g2_i1	sp|P54145|AMT1_CAEEL	43.33	60	34	0	180	1	393	452	1e-07	52	240	534
TRINITY_DN15320_c0_g1_i1	sp|P46023|GR101_LYMST	38.36	73	41	2	1	210	969	1040	1e-10	64.3	638	1115
TRINITY_DN15327_c0_g1_i1	sp|P46198|IF2M_BOVIN	38.61	158	96	1	6	479	571	727	3e-29	119	593	727
TRINITY_DN15333_c0_g1_i1	sp|Q3KR37|GRM1B_HUMAN	45.1	51	28	0	281	129	672	722	4e-09	57.4	321	738
TRINITY_DN15345_c0_g1_i1	sp|Q54PP7|LVSF_DICDI	32.81	64	43	0	194	3	3	66	9e-08	52.8	253	1154
TRINITY_DN15364_c0_g2_i1	sp|Q6NZW0|C102A_DANRE	57	207	89	0	2	622	328	534	1e-64	215	623	581
TRINITY_DN15366_c0_g1_i1	sp|P55013|S12A2_SQUAC	49.13	287	98	3	861	1	445	683	2e-72	246	879	1191
TRINITY_DN15373_c0_g1_i1	sp|Q7ZVS3|PLK4_DANRE	47.83	69	36	0	2	208	631	699	7e-15	72.8	209	940
TRINITY_DN15394_c0_g1_i1	sp|Q9CZJ2|HS12B_MOUSE	50	56	25	1	1	159	628	683	1e-05	50.4	796	685
TRINITY_DN15396_c0_g1_i1	sp|Q5XJP1|TSSC1_DANRE	39.13	69	41	1	212	9	96	164	3e-08	53.1	227	387
TRINITY_DN15399_c0_g1_i1	sp|Q3SYG4|PTHB1_HUMAN	50.78	128	62	1	5	385	699	826	4e-32	132	1052	887
TRINITY_DN15401_c0_g1_i1	sp|P08793|XDH_CALVI	37.68	69	43	0	24	230	674	742	2e-10	60.8	233	1353
TRINITY_DN15401_c0_g2_i1	sp|P08793|XDH_CALVI	37.68	69	43	0	24	230	674	742	2e-10	60.8	233	1353
TRINITY_DN15405_c0_g1_i1	sp|Q5R5L7|ARRD3_PONAB	31.62	272	152	14	4	777	108	359	3e-18	90.5	1424	414
TRINITY_DN15415_c0_g1_i1	sp|P41962|SODC_BRUPA	39.71	68	31	2	397	194	63	120	2e-06	48.1	470	158
TRINITY_DN15425_c0_g1_i1	sp|E1BLZ4|ZFY26_BOVIN	26.16	172	118	3	525	10	257	419	7e-12	68.2	581	2515
TRINITY_DN15427_c0_g1_i1	sp|Q32LN0|EHF_BOVIN	50.91	110	41	2	309	4	188	292	5e-28	114	794	300
TRINITY_DN15430_c0_g2_i1	sp|A6NC57|ANR62_HUMAN	37.31	134	80	2	2	400	83	213	1e-11	70.9	1322	917
TRINITY_DN15440_c0_g1_i1	sp|Q5ZJV4|MCMBP_CHICK	42.72	206	118	0	751	134	422	627	3e-49	176	755	633
TRINITY_DN15452_c0_g1_i1	sp|Q99NB2|B3GN5_RAT	37.04	81	50	1	3	245	192	271	3e-12	65.1	272	377
TRINITY_DN1546_c0_g2_i1	sp|Q9CWP6|MSPD2_MOUSE	33.11	151	84	6	3	440	225	363	3e-08	55.5	441	518
TRINITY_DN15492_c0_g2_i1	sp|Q32KS0|TBCE_BOVIN	42.75	131	74	1	19	408	354	484	7e-28	115	805	528
TRINITY_DN15515_c0_g1_i1	sp|Q7ZV80|SPF30_DANRE	60.42	96	37	1	436	152	134	229	9e-27	105	480	237
TRINITY_DN15515_c0_g2_i1	sp|Q7ZV80|SPF30_DANRE	60.42	96	37	1	435	151	134	229	9e-27	105	479	237
TRINITY_DN15515_c0_g3_i1	sp|Q7ZV80|SPF30_DANRE	60.42	96	37	1	436	152	134	229	9e-27	105	480	237
TRINITY_DN15581_c0_g1_i1	sp|Q8TEL6|TP4AP_HUMAN	57.63	59	25	0	6	182	725	783	1e-15	75.9	287	797
TRINITY_DN15590_c0_g1_i1	sp|Q7TMC8|FUK_MOUSE	53.73	67	31	0	203	3	573	639	2e-14	72	227	1090
TRINITY_DN15594_c0_g1_i1	sp|Q9Y5Q5|CORIN_HUMAN	29.11	158	101	4	2	448	636	791	1e-12	69.3	456	1042
TRINITY_DN1559_c0_g2_i1	sp|Q5F489|TAF3_CHICK	56.49	131	55	2	104	496	1	129	1e-38	145	532	930
TRINITY_DN15616_c0_g1_i1	sp|Q80SY4|MIB1_MOUSE	59.46	37	13	1	129	233	1	37	7e-08	52.8	233	1006
TRINITY_DN15620_c0_g1_i1	sp|Q96JB1|DYH8_HUMAN	76.92	39	9	0	109	225	4354	4392	2e-12	66.6	228	4490
TRINITY_DN15629_c0_g1_i1	sp|Q99315|YG31B_YEAST	47.97	148	74	2	439	2	581	727	2e-36	140	615	1547
TRINITY_DN15635_c0_g1_i1	sp|Q8BL99|DOP1_MOUSE	45.54	112	61	0	63	398	1353	1464	1e-27	112	400	2399
TRINITY_DN15635_c0_g2_i1	sp|Q5JWR5|DOP1_HUMAN	45.54	112	61	0	63	398	1358	1469	2e-27	112	400	2465
TRINITY_DN15638_c0_g2_i1	sp|Q8VZT8|RT11_ARATH	52.94	68	25	1	273	70	254	314	3e-14	70.1	275	314
TRINITY_DN1563_c0_g1_i1	sp|Q8N8A6|DDX51_HUMAN	45.9	183	98	1	574	26	483	664	6e-48	170	579	666
TRINITY_DN15647_c0_g1_i1	sp|Q28FH2|SCYL1_XENTR	35.14	111	69	2	344	12	544	651	5e-07	51.2	353	827
TRINITY_DN15655_c0_g1_i1	sp|P54922|ADPRH_HUMAN	59.22	103	42	0	347	39	250	352	3e-30	115	348	357
TRINITY_DN15672_c0_g1_i1	sp|Q12789|TF3C1_HUMAN	36.36	77	43	2	29	259	878	948	4e-07	51.2	265	2109
TRINITY_DN15678_c0_g1_i1	sp|Q9BXI9|C1QT6_HUMAN	39.08	87	52	1	217	474	142	228	3e-10	63.2	899	259
TRINITY_DN1567_c0_g1_i1	sp|Q24523|BUN2_DROME	28.14	167	63	6	858	517	261	423	7e-07	54.7	966	1331
TRINITY_DN15688_c0_g1_i1	sp|O45244|DHX16_CAEEL	47.06	68	33	2	212	9	306	370	5e-14	70.5	214	1008
TRINITY_DN15691_c0_g1_i1	sp|Q5SZK8|FREM2_HUMAN	51.06	94	45	1	3	281	1973	2066	8e-25	103	286	3169
TRINITY_DN15691_c0_g2_i1	sp|Q5SZK8|FREM2_HUMAN	52.13	94	44	1	3	281	1973	2066	5e-26	106	286	3169
TRINITY_DN15695_c0_g1_i1	sp|Q9Y2K9|STB5L_HUMAN	40.6	133	74	3	388	2	511	642	1e-20	92.4	402	1186
TRINITY_DN15696_c0_g1_i1	sp|Q2I689|PLAL1_PIG	32.5	80	52	1	83	316	129	208	1e-06	52.4	723	463
TRINITY_DN15697_c0_g1_i1	sp|Q2IA00|SPEF2_PIG	34.67	300	147	6	928	65	525	787	7e-43	164	933	1812
TRINITY_DN15703_c0_g2_i1	sp|Q9BZ29|DOCK9_HUMAN	42.99	321	148	9	6	938	1019	1314	6e-64	225	938	2069
TRINITY_DN15707_c0_g1_i1	sp|Q80YA3|DDHD1_MOUSE	53.57	56	26	0	400	233	488	543	1e-10	64.7	728	547
TRINITY_DN15707_c0_g2_i1	sp|Q80YA3|DDHD1_MOUSE	53.57	56	26	0	214	47	488	543	5e-11	64.7	542	547
TRINITY_DN15713_c0_g1_i1	sp|Q6DE55|HMHA1_XENLA	40	140	78	3	463	53	430	566	1e-25	107	477	1107
TRINITY_DN15714_c0_g1_i1	sp|Q9CYU6|DPH7_MOUSE	65.62	32	11	0	125	220	12	43	3e-06	48.1	267	477
TRINITY_DN15726_c0_g1_i1	sp|P04323|POL3_DROME	37.5	72	45	0	5	220	553	624	5e-10	62	566	1058
TRINITY_DN15742_c0_g1_i1	sp|Q8SWR3|SPR_DROME	29.34	259	160	6	68	799	90	340	1e-25	108	800	435
TRINITY_DN15763_c0_g1_i1	sp|Q96RI1|NR1H4_HUMAN	31.34	134	85	2	396	1	294	422	3e-08	55.5	451	486
TRINITY_DN15765_c0_g1_i1	sp|Q9H1A4|APC1_HUMAN	35.82	134	84	2	4	405	901	1032	8e-17	81.3	407	1944
TRINITY_DN15772_c0_g1_i1	sp|Q6GPD0|RHG32_XENLA	48.65	185	92	2	91	645	117	298	4e-52	187	645	1940
TRINITY_DN15776_c0_g1_i1	sp|P84039|ENPP5_RAT	38.98	372	214	7	8	1123	49	407	9e-85	276	1535	477
TRINITY_DN15778_c0_g1_i1	sp|Q99MY8|ASH1L_MOUSE	60.53	38	15	0	3	116	2903	2940	5e-07	51.2	318	2958
TRINITY_DN15808_c0_g1_i1	sp|Q8TDM6|DLG5_HUMAN	30.22	139	91	2	48	461	243	376	2e-12	69.3	591	1919
TRINITY_DN15813_c0_g1_i1	sp|P26591|GLRK_LYMST	29.78	178	122	2	544	17	24	200	4e-18	87	632	917
TRINITY_DN15814_c0_g1_i1	sp|P59470|RPC2_MOUSE	79.31	29	6	0	3	89	1105	1133	2e-08	55.1	298	1133
TRINITY_DN15828_c0_g1_i1	sp|Q5BIR5|SPB8_BOVIN	44.83	116	59	4	408	67	262	374	3e-18	83.2	419	374
TRINITY_DN15828_c0_g2_i1	sp|Q5BIR5|SPB8_BOVIN	44.83	116	59	4	408	67	262	374	3e-18	83.2	419	374
TRINITY_DN1582_c0_g1_i1	sp|P70031|CCKAR_XENLA	38.46	273	141	3	809	3	111	360	1e-53	186	811	453
TRINITY_DN15831_c0_g1_i1	sp|Q69ZP3|PNKD_MOUSE	46.72	137	73	0	745	335	219	355	3e-34	132	745	385
TRINITY_DN15838_c0_g1_i1	sp|Q99MW1|STK31_MOUSE	25.55	274	187	7	21	815	692	957	2e-13	73.6	815	1018
TRINITY_DN15839_c0_g1_i1	sp|Q969H6|POP5_HUMAN	34.69	147	91	2	573	145	1	146	2e-21	92.4	760	163
TRINITY_DN15846_c0_g1_i1	sp|Q94KD8|BXL2_ARATH	40.25	159	74	7	444	10	482	633	4e-24	103	485	768
TRINITY_DN15846_c0_g2_i1	sp|Q9FGY1|BXL1_ARATH	45.26	95	44	3	303	25	496	584	4e-15	75.5	368	774
TRINITY_DN15851_c0_g1_i1	sp|Q9QZR9|CO4A4_MOUSE	41.3	92	45	4	340	606	2	87	9e-08	55.1	607	1682
TRINITY_DN15879_c0_g1_i1	sp|P38935|SMBP2_HUMAN	50.25	396	180	6	1	1170	89	473	5e-117	370	1170	993
TRINITY_DN15879_c0_g2_i1	sp|Q60560|SMBP2_MESAU	50.46	329	149	6	124	1098	154	472	1e-94	309	1098	989
TRINITY_DN15886_c0_g1_i1	sp|O70374|MTG8R_MOUSE	36.5	137	69	6	36	428	256	380	3e-12	67.8	493	594
TRINITY_DN15887_c0_g1_i1	sp|Q8K4G1|LTBP4_MOUSE	34.75	118	66	4	67	408	649	759	4e-10	61.6	422	1666
TRINITY_DN15894_c0_g1_i1	sp|P55937|GOGA3_MOUSE	38.57	70	39	2	221	15	1393	1459	5e-06	48.1	307	1487
TRINITY_DN15900_c0_g1_i1	sp|Q2KIP7|MD2L2_BOVIN	46.67	75	40	0	225	1	1	75	4e-16	75.5	378	211
TRINITY_DN15900_c0_g2_i1	sp|Q8QFR4|MD2L2_XENLA	46.67	75	40	0	225	1	1	75	2e-16	75.5	333	211
TRINITY_DN15914_c0_g2_i1	sp|Q27746|DNMT1_PARLI	54.35	230	97	4	675	4	526	753	2e-66	228	676	1612
TRINITY_DN15916_c0_g1_i1	sp|Q9WTW1|GRIP2_RAT	48.94	47	24	0	142	2	938	984	2e-06	51.2	624	1043
TRINITY_DN15917_c0_g1_i1	sp|Q8BN82|S17A5_MOUSE	32.06	209	134	3	1	615	286	490	4e-29	124	1686	495
TRINITY_DN15922_c0_g1_i1	sp|Q61235|SNTB2_MOUSE	42.47	73	39	2	369	578	100	172	2e-08	57.8	726	520
TRINITY_DN15924_c0_g1_i1	sp|Q3UFM5|NOM1_MOUSE	37.65	255	148	6	752	3	256	504	3e-39	150	792	854
TRINITY_DN15928_c0_g1_i1	sp|P46023|GR101_LYMST	59.18	49	20	0	149	3	857	905	8e-12	65.9	342	1115
TRINITY_DN15929_c0_g1_i1	sp|Q22918|IF5_CAEEL	46.05	76	41	0	231	4	284	359	2e-21	77.8	459	436
TRINITY_DN15929_c0_g2_i1	sp|P59325|IF5_MOUSE	48	150	76	1	456	7	222	369	8e-38	138	458	429
TRINITY_DN15930_c0_g1_i1	sp|Q7TNN8|LPIN3_MUSSP	56.14	57	24	1	692	522	474	529	2e-12	70.1	694	847
TRINITY_DN15930_c0_g2_i1	sp|Q7TNN8|LPIN3_MUSSP	55	60	23	2	701	522	474	529	2e-11	67	703	847
TRINITY_DN15949_c0_g1_i1	sp|P48039|MTR1A_HUMAN	28.89	180	112	5	16	528	51	223	9e-07	51.6	581	350
TRINITY_DN1594_c0_g1_i1	sp|Q2TBH9|COG8_BOVIN	41.9	105	50	2	802	488	479	572	1e-19	92.8	804	626
TRINITY_DN15969_c0_g1_i1	sp|Q8I7P9|POL5_DROME	41.41	99	55	2	315	22	459	555	1e-14	73.9	324	1003
TRINITY_DN15969_c0_g2_i1	sp|Q8I7P9|POL5_DROME	40.51	79	44	2	362	129	459	535	5e-08	54.7	371	1003
TRINITY_DN15971_c0_g1_i1	sp|O54904|B3GT1_MOUSE	29.2	137	86	5	3	389	158	291	9e-12	64.7	417	326
TRINITY_DN15976_c0_g1_i1	sp|P97607|JAG2_RAT	44.44	54	29	1	162	1	144	196	1e-07	53.1	305	1202
TRINITY_DN1597_c0_g1_i1	sp|P18490|PCX_DROME	47.5	80	30	1	244	5	1451	1518	3e-17	80.5	245	3413
TRINITY_DN15982_c0_g1_i1	sp|Q6P2C0|WDR93_HUMAN	44.23	52	28	1	164	12	27	78	1e-06	50.1	377	686
TRINITY_DN15983_c0_g1_i1	sp|O26153|IPK_METTH	36.36	110	65	3	331	5	2	107	6e-13	68.6	582	266
TRINITY_DN15983_c0_g3_i1	sp|O26153|IPK_METTH	36.36	110	65	3	331	5	2	107	6e-13	68.6	573	266
TRINITY_DN1600_c0_g1_i1	sp|O75038|PLCH2_HUMAN	30.32	155	98	5	535	975	41	193	4e-11	67.8	977	1416
TRINITY_DN16012_c0_g1_i1	sp|P41596|DOPR1_DROME	44.91	265	126	4	534	1271	154	417	1e-72	243	1273	511
TRINITY_DN16017_c0_g1_i1	sp|P51589|CP2J2_HUMAN	42.11	152	78	7	436	5	193	342	9e-24	100	437	502
TRINITY_DN16017_c0_g2_i1	sp|P51589|CP2J2_HUMAN	42.25	142	72	7	403	2	193	332	2e-20	90.1	404	502
TRINITY_DN16017_c0_g4_i1	sp|P13107|CP2B3_RAT	48.53	68	35	0	204	1	281	348	1e-14	72	262	491
TRINITY_DN16028_c0_g1_i1	sp|Q60560|SMBP2_MESAU	51.55	97	46	1	7	294	891	987	1e-25	110	734	989
TRINITY_DN16054_c0_g1_i1	sp|Q32L15|RN141_BOVIN	43.66	71	35	2	75	278	154	222	7e-14	72.4	869	230
TRINITY_DN16073_c0_g1_i1	sp|P97607|JAG2_RAT	30.83	266	138	12	4	687	75	332	3e-28	117	689	1202
TRINITY_DN16073_c0_g2_i1	sp|P97607|JAG2_RAT	30.83	266	138	12	4	687	75	332	1e-28	119	689	1202
TRINITY_DN16081_c0_g1_i1	sp|Q9PU53|TERF2_CHICK	29.07	86	61	0	258	1	292	377	2e-06	48.9	277	718
TRINITY_DN16082_c0_g1_i1	sp|D3ZSK5|SETD6_RAT	38.2	89	52	1	3	260	278	366	3e-14	71.2	274	474
TRINITY_DN16090_c0_g1_i1	sp|Q9VML9|TRISR_DROME	34.66	176	111	1	536	9	156	327	4e-27	112	590	669
TRINITY_DN1609_c0_g1_i1	sp|Q9HCF6|TRPM3_HUMAN	37.04	81	39	1	1	207	592	672	1e-06	48.9	207	1732
TRINITY_DN160_c0_g1_i1	sp|Q9BYG5|PAR6B_HUMAN	44.17	120	63	3	20	376	15	131	7e-25	100	378	372
TRINITY_DN16106_c0_g1_i1	sp|Q6DRG7|MYPT1_DANRE	48.18	110	53	1	98	415	940	1049	4e-17	85.5	791	1049
TRINITY_DN16109_c0_g1_i1	sp|P97499|TEP1_MOUSE	35.4	113	69	2	3	341	2068	2176	2e-13	70.9	343	2629
TRINITY_DN1612_c0_g1_i1	sp|O43246|CTR4_HUMAN	46.76	139	74	0	419	3	9	147	7e-32	124	471	635
TRINITY_DN16130_c0_g1_i1	sp|Q8IV35|WDR49_HUMAN	36.91	149	81	5	2	421	195	339	4e-19	87.8	425	697
TRINITY_DN16139_c0_g1_i1	sp|P35500|SCNA_DROME	30.59	376	175	13	994	53	402	753	5e-24	108	996	2131
TRINITY_DN16148_c0_g1_i1	sp|Q8AWD2|MOCS3_DANRE	53.09	162	66	4	467	3	8	166	9e-42	152	645	459
TRINITY_DN16148_c0_g2_i1	sp|Q8AWD2|MOCS3_DANRE	53.42	161	66	3	464	3	8	166	2e-43	157	642	459
TRINITY_DN16150_c0_g1_i1	sp|O14686|KMT2D_HUMAN	40.91	66	38	1	138	332	112	177	2e-11	64.7	332	5537
TRINITY_DN16150_c0_g2_i1	sp|O14686|KMT2D_HUMAN	37.8	82	48	2	43	285	98	177	5e-11	63.2	285	5537
TRINITY_DN16153_c0_g1_i1	sp|Q62711|PLCD4_RAT	46.52	187	94	1	561	1	161	341	2e-48	172	563	772
TRINITY_DN16153_c0_g2_i1	sp|Q62711|PLCD4_RAT	46.52	187	94	1	561	1	161	341	2e-48	172	563	772
TRINITY_DN16163_c0_g1_i1	sp|Q8N328|PGBD3_HUMAN	37.79	307	127	13	1046	267	272	561	7e-32	133	1642	593
TRINITY_DN16171_c0_g2_i1	sp|Q6P5J6|LRC42_DANRE	35.16	182	110	5	167	703	77	253	9e-23	100	888	407
TRINITY_DN16182_c0_g1_i1	sp|Q10569|CPSF1_BOVIN	52.08	48	23	0	155	12	1	48	1e-11	64.7	299	1444
TRINITY_DN16182_c0_g2_i1	sp|Q10569|CPSF1_BOVIN	52.08	48	23	0	155	12	1	48	1e-11	64.7	311	1444
TRINITY_DN16193_c0_g1_i1	sp|O43426|SYNJ1_HUMAN	50.89	112	52	1	336	1	1	109	1e-31	125	461	1573
TRINITY_DN161_c0_g1_i1	sp|Q8WTR2|DUS19_HUMAN	48.48	132	65	2	390	4	13	144	3e-30	113	391	217
TRINITY_DN16207_c0_g1_i1	sp|P51819|HSP83_IPONI	47.46	59	26	1	361	185	445	498	4e-08	54.7	362	703
TRINITY_DN16207_c0_g2_i1	sp|P51819|HSP83_IPONI	80	30	6	0	358	269	445	474	6e-08	54.3	359	703
TRINITY_DN16218_c0_g2_i1	sp|Q920R0|ALS2_MOUSE	36.21	290	156	9	693	1535	489	758	5e-35	145	1584	1651
TRINITY_DN16223_c0_g1_i1	sp|P55266|DSRAD_RAT	32.2	382	214	15	1131	76	724	1090	7e-37	151	1859	1175
TRINITY_DN16223_c0_g1_i2	sp|P55266|DSRAD_RAT	32.2	382	214	15	1131	76	724	1090	6e-37	151	1763	1175
TRINITY_DN16234_c0_g1_i1	sp|P16177|NK3R_RAT	27.95	161	102	5	41	490	47	204	6e-08	58.9	1607	452
TRINITY_DN16237_c0_g1_i1	sp|P08911|ACM5_RAT	28.57	203	143	1	631	23	22	222	2e-18	88.2	741	531
TRINITY_DN16242_c0_g1_i1	sp|Q9D9B4|CJ011_MOUSE	46.03	63	34	0	191	3	10	72	3e-10	57.8	271	229
TRINITY_DN16247_c0_g1_i1	sp|Q9H3Y6|SRMS_HUMAN	24.32	185	95	3	2	427	303	485	6e-12	67	554	488
TRINITY_DN16247_c0_g2_i1	sp|Q9H3Y6|SRMS_HUMAN	24.46	184	94	3	2	424	303	484	7e-12	67	555	488
TRINITY_DN16254_c0_g1_i1	sp|Q5XHM7|CHSTC_XENLA	34.41	93	57	1	1226	948	332	420	1e-11	70.1	1236	420
TRINITY_DN16262_c0_g1_i1	sp|Q6UR05|MRP1_CANLF	60.34	116	46	0	1	348	649	764	1e-41	152	349	1531
TRINITY_DN16268_c0_g1_i1	sp|Q3UXZ9|KDM5A_MOUSE	57.78	90	36	1	454	185	1413	1500	2e-20	92.4	461	1690
TRINITY_DN16277_c0_g1_i1	sp|Q14162|SREC_HUMAN	35.14	276	133	11	834	7	186	415	4e-34	135	838	830
TRINITY_DN16277_c0_g2_i1	sp|Q14162|SREC_HUMAN	37.89	256	133	10	774	7	186	415	5e-37	143	778	830
TRINITY_DN16292_c0_g1_i1	sp|Q8BKG3|PTK7_MOUSE	42.11	76	42	2	232	8	77	151	9e-10	58.5	233	1062
TRINITY_DN16292_c0_g3_i1	sp|Q8BKG3|PTK7_MOUSE	43.66	71	38	2	217	8	82	151	2e-09	57.8	231	1062
TRINITY_DN16324_c0_g1_i1	sp|Q9EPR5|SORC2_MOUSE	33.33	126	79	2	381	4	567	687	3e-19	88.2	382	1159
TRINITY_DN16325_c0_g1_i1	sp|P84039|ENPP5_RAT	34.38	64	33	1	195	4	6	60	6e-06	47.8	379	477
TRINITY_DN16331_c0_g1_i1	sp|Q12901|ZN155_HUMAN	38.43	242	142	3	8	730	204	439	5e-41	152	737	538
TRINITY_DN16336_c0_g1_i1	sp|Q17850|PK1_CAEEL	57.14	112	38	3	172	486	4	112	1e-27	112	486	572
TRINITY_DN16349_c0_g1_i1	sp|Q14432|PDE3A_HUMAN	30.02	613	340	21	326	2035	136	702	3e-41	165	2037	1141
TRINITY_DN1634_c0_g1_i1	sp|O95479|G6PE_HUMAN	38.04	92	56	1	315	43	289	380	3e-14	72.4	326	791
TRINITY_DN16350_c0_g1_i1	sp|Q00657|CSPG4_RAT	34.74	95	60	2	311	27	1462	1554	3e-07	52	336	2326
TRINITY_DN16350_c0_g2_i1	sp|Q00657|CSPG4_RAT	34.74	95	60	2	311	27	1462	1554	3e-07	52	336	2326
TRINITY_DN16361_c0_g1_i1	sp|P11532|DMD_HUMAN	20.73	246	195	0	95	832	784	1029	9e-19	91.3	839	3685
TRINITY_DN16383_c0_g1_i1	sp|Q6DFB8|TTC37_XENLA	48.77	203	103	1	613	5	571	772	1e-51	185	616	1564
TRINITY_DN16385_c0_g1_i1	sp|Q4U2R1|HERC2_MOUSE	50	122	61	0	6	371	1635	1756	5e-35	134	379	4836
TRINITY_DN16385_c0_g2_i1	sp|O95714|HERC2_HUMAN	49.38	81	41	0	6	248	1675	1755	4e-21	92	256	4834
TRINITY_DN16403_c0_g1_i1	sp|Q60841|RELN_MOUSE	33.22	307	175	5	842	9	2519	2824	5e-48	178	849	3461
TRINITY_DN16406_c0_g1_i1	sp|Q7SXA9|MUS81_DANRE	51.85	81	39	0	261	19	10	90	2e-20	92.4	502	604
TRINITY_DN16406_c0_g2_i1	sp|Q7SXA9|MUS81_DANRE	51.85	81	39	0	261	19	10	90	1e-20	92.4	501	604
TRINITY_DN16408_c0_g1_i4	sp|Q5TJF5|DHB8_CANLF	47.42	213	88	2	378	947	16	227	8e-58	193	947	259
TRINITY_DN16420_c0_g2_i1	sp|Q1KLR6|BACE1_CAVPO	39.21	227	129	4	680	3	248	466	9e-46	164	681	473
TRINITY_DN16439_c0_g1_i1	sp|Q5R8D9|HSP13_PONAB	49.04	261	90	3	3	659	155	414	1e-66	218	663	471
TRINITY_DN16439_c0_g2_i1	sp|Q5R8D9|HSP13_PONAB	49.04	261	90	3	3	659	155	414	1e-66	218	663	471
TRINITY_DN1643_c0_g1_i1	sp|P30975|TLR2_DROME	53.12	64	30	0	269	460	88	151	2e-15	77.4	467	519
TRINITY_DN16440_c0_g1_i1	sp|P0DN79|CBSL_HUMAN	55.77	52	23	0	290	135	496	547	2e-13	68.9	292	551
TRINITY_DN16440_c0_g2_i1	sp|P0DN79|CBSL_HUMAN	53.85	52	24	0	290	135	496	547	7e-13	67.8	292	551
TRINITY_DN16441_c0_g1_i1	sp|Q8WZ42|TITIN_HUMAN	47.56	82	41	2	82	324	21003	21083	3e-15	77.4	434	34350
TRINITY_DN16441_c0_g2_i1	sp|Q8WZ42|TITIN_HUMAN	46.02	113	59	2	67	402	20998	21109	1e-21	95.9	436	34350
TRINITY_DN16443_c0_g1_i1	sp|P14381|YTX2_XENLA	32	125	78	3	357	1	434	557	9e-10	60.1	370	1308
TRINITY_DN16451_c0_g1_i1	sp|P07949|RET_HUMAN	48.39	62	27	1	188	3	724	780	2e-07	52	283	1114
TRINITY_DN16455_c0_g1_i1	sp|Q8R422|CD109_MOUSE	30.3	406	235	11	1	1149	183	563	2e-31	131	1163	1442
TRINITY_DN16479_c0_g1_i1	sp|Q9P7E8|APP1_SCHPO	22.43	214	141	7	45	653	1	200	4e-08	57	730	857
TRINITY_DN16485_c0_g1_i1	sp|Q9N0V3|ABCBB_RABIT	41.74	218	127	0	661	8	739	956	2e-57	201	681	1321
TRINITY_DN16487_c0_g1_i1	sp|Q9P2N4|ATS9_HUMAN	46.84	79	39	3	239	3	1751	1826	1e-14	72.8	241	1935
TRINITY_DN16501_c0_g1_i1	sp|Q06805|TIE1_BOVIN	29.29	99	63	4	324	37	213	307	3e-06	51.2	688	1136
TRINITY_DN16503_c0_g1_i1	sp|P15638|URT2_DESRO	40.52	116	49	5	351	55	100	212	3e-13	75.9	1593	477
TRINITY_DN16513_c0_g1_i1	sp|P24014|SLIT_DROME	30.71	140	82	4	461	54	576	704	4e-07	52.8	547	1504
TRINITY_DN16516_c1_g1_i1	sp|O75382|TRIM3_HUMAN	26	200	128	7	210	767	103	296	2e-06	53.9	1237	744
TRINITY_DN16527_c0_g1_i1	sp|Q6F482|RL39_PLUXY	81.48	27	5	0	82	2	1	27	3e-07	47.8	256	51
TRINITY_DN16535_c0_g1_i1	sp|Q15760|GPR19_HUMAN	27.97	143	102	1	476	901	70	212	7e-10	63.9	1112	415
TRINITY_DN16546_c0_g1_i1	sp|Q6GNV7|DIRC2_XENLA	45	140	75	2	3	419	26	164	4e-30	116	420	456
TRINITY_DN16549_c0_g1_i1	sp|P36405|ARL3_HUMAN	59.52	42	17	0	368	243	141	182	3e-11	61.2	370	182
TRINITY_DN16549_c0_g2_i1	sp|P36405|ARL3_HUMAN	59.52	42	17	0	369	244	141	182	3e-11	61.2	371	182
TRINITY_DN1654_c0_g1_i1	sp|Q9UA35|S28A3_EPTST	43.43	175	76	2	22	546	412	563	9e-38	141	547	683
TRINITY_DN16560_c0_g1_i1	sp|P35396|PPARD_MOUSE	38.3	94	58	0	127	408	327	420	3e-15	78.6	778	440
TRINITY_DN16562_c0_g1_i1	sp|Q03468|ERCC6_HUMAN	28.5	200	122	6	98	664	86	275	1e-16	83.6	744	1493
TRINITY_DN16562_c0_g2_i1	sp|Q03468|ERCC6_HUMAN	28.5	200	122	6	98	664	86	275	2e-16	82.8	744	1493
TRINITY_DN16562_c0_g3_i1	sp|Q03468|ERCC6_HUMAN	30.61	98	64	2	98	385	86	181	2e-09	59.3	399	1493
TRINITY_DN16566_c0_g1_i1	sp|Q9Z1P8|ANGL4_MOUSE	37.31	67	41	1	527	724	190	256	3e-07	53.9	724	410
TRINITY_DN16580_c0_g1_i1	sp|Q05793|PGBM_MOUSE	47.28	313	153	5	914	3	277	586	8e-81	283	1640	3707
TRINITY_DN16580_c0_g2_i1	sp|Q05793|PGBM_MOUSE	47.28	313	153	5	914	3	277	586	8e-81	283	1640	3707
TRINITY_DN16580_c0_g3_i1	sp|Q05793|PGBM_MOUSE	47.28	313	153	5	914	3	277	586	9e-81	283	1640	3707
TRINITY_DN16583_c0_g1_i1	sp|Q498K0|GALC_XENLA	36.63	101	59	4	298	2	492	589	2e-07	52.4	317	677
TRINITY_DN16583_c0_g2_i1	sp|Q498K0|GALC_XENLA	36.63	101	59	4	298	2	492	589	2e-07	52.4	317	677
TRINITY_DN16587_c0_g1_i1	sp|Q7CS13|DEACT_AGRFC	49.25	67	34	0	5	205	270	336	3e-11	61.6	220	407
TRINITY_DN16597_c0_g1_i1	sp|Q70CQ2|UBP34_HUMAN	43.27	490	252	10	3	1409	1006	1490	9e-115	379	1410	3546
TRINITY_DN16606_c0_g1_i1	sp|Q95SX7|RTBS_DROME	30.77	195	120	4	7	567	528	715	5e-18	86.3	567	906
TRINITY_DN16606_c0_g2_i1	sp|Q95SX7|RTBS_DROME	30.77	195	120	4	7	567	528	715	5e-18	86.3	567	906
TRINITY_DN16608_c0_g1_i1	sp|Q8BU14|SEC62_MOUSE	44.57	175	77	4	113	628	203	360	2e-36	137	707	398
TRINITY_DN16620_c0_g1_i1	sp|P21359|NF1_HUMAN	46.85	111	53	3	353	21	256	360	4e-25	105	355	2839
TRINITY_DN16620_c0_g2_i1	sp|P21359|NF1_HUMAN	46.85	111	53	3	353	21	256	360	4e-25	105	355	2839
TRINITY_DN16621_c0_g1_i2	sp|Q5TZ51|MPV17_DANRE	40.46	173	102	1	171	686	4	176	5e-45	155	821	177
TRINITY_DN16623_c0_g1_i1	sp|F1M5N7|KI21B_RAT	51.11	225	108	2	1	669	1385	1609	3e-71	243	740	1634
TRINITY_DN16626_c0_g1_i1	sp|Q2XU92|ACBG2_MOUSE	30.43	207	124	5	746	159	468	665	4e-20	96.7	1292	667
TRINITY_DN16626_c0_g2_i1	sp|A1L1K7|ACBG2_RAT	44.44	54	29	1	320	159	613	665	7e-07	51.2	446	667
TRINITY_DN16635_c0_g2_i1	sp|Q3TZX8|NOL9_MOUSE	31.53	295	178	9	860	3	140	419	1e-34	137	971	714
TRINITY_DN16637_c0_g1_i1	sp|A4QN59|DPH2_DANRE	46.88	96	49	2	130	414	2	96	9e-18	83.2	414	498
TRINITY_DN16637_c0_g2_i1	sp|A4QN59|DPH2_DANRE	45.83	96	50	2	130	414	2	96	2e-17	82	414	498
TRINITY_DN16638_c0_g1_i1	sp|Q05481|ZNF91_HUMAN	48.65	148	72	1	455	12	945	1088	3e-38	144	457	1191
TRINITY_DN16638_c0_g2_i1	sp|Q8TC21|ZN596_HUMAN	48.34	151	74	1	455	3	342	488	2e-39	144	457	504
TRINITY_DN16643_c0_g1_i1	sp|Q8BV79|TRNK1_MOUSE	34.14	539	317	14	1799	207	1644	2152	6e-66	241	1800	2999
TRINITY_DN16659_c0_g1_i1	sp|Q15334|L2GL1_HUMAN	38.64	176	88	6	648	160	865	1033	8e-20	92.8	653	1064
TRINITY_DN16659_c0_g2_i1	sp|Q15334|L2GL1_HUMAN	38.64	176	88	6	1113	625	865	1033	7e-19	92.4	1118	1064
TRINITY_DN16673_c0_g1_i1	sp|Q969T7|5NT3B_HUMAN	39.81	108	65	0	329	6	25	132	4e-24	98.2	330	300
TRINITY_DN16673_c0_g2_i1	sp|Q969T7|5NT3B_HUMAN	41	100	59	0	305	6	33	132	4e-22	92.8	359	300
TRINITY_DN16682_c0_g1_i1	sp|P97412|LYST_MOUSE	38.89	90	52	2	407	147	1948	2037	3e-10	61.6	412	3788
TRINITY_DN166_c0_g2_i1	sp|O82872|DTA_ARTSP	39.8	98	59	0	95	388	103	200	1e-15	76.3	433	379
TRINITY_DN16705_c0_g1_i1	sp|P91621|SIF1_DROME	45.83	72	38	1	135	347	804	875	3e-08	55.1	349	2072
TRINITY_DN16705_c0_g1_i2	sp|P91621|SIF1_DROME	45.83	72	38	1	377	589	804	875	8e-08	55.5	591	2072
TRINITY_DN16708_c0_g1_i1	sp|Q4GZT3|PKD2_BOVIN	35.96	228	139	3	6	689	359	579	7e-45	166	736	970
TRINITY_DN16710_c0_g1_i1	sp|Q19269|NAS14_CAEEL	27.74	393	223	11	19	1056	125	503	1e-35	140	1074	503
TRINITY_DN16710_c0_g1_i2	sp|Q19269|NAS14_CAEEL	26.72	393	199	11	19	972	125	503	2e-34	135	990	503
TRINITY_DN16713_c0_g1_i1	sp|Q3TUA9|SG196_MOUSE	44.22	294	157	5	1312	437	50	338	3e-77	254	1673	349
TRINITY_DN16718_c0_g1_i1	sp|P30044|PRDX5_HUMAN	42.13	178	97	4	64	585	31	206	1e-43	153	812	214
TRINITY_DN16719_c0_g1_i1	sp|Q8R4U0|STAB2_MOUSE	28.32	113	73	2	3	326	1246	1355	8e-06	47.8	326	2559
TRINITY_DN16719_c0_g3_i1	sp|Q8R4U0|STAB2_MOUSE	28.32	113	73	2	3	326	1246	1355	8e-06	47.8	326	2559
TRINITY_DN16721_c0_g1_i1	sp|Q99P25|TXIP1_MOUSE	41.96	112	62	1	340	5	316	424	3e-21	92.8	344	704
TRINITY_DN16727_c0_g1_i1	sp|Q9Y2U5|M3K2_HUMAN	49.7	167	80	3	492	1	360	525	2e-48	170	493	619
TRINITY_DN16741_c0_g1_i1	sp|Q02645|HTS_DROME	46.58	146	70	3	1303	878	497	638	2e-30	129	1308	1156
TRINITY_DN16741_c0_g1_i2	sp|Q02645|HTS_DROME	46.58	146	70	3	1267	842	497	638	2e-30	129	1272	1156
TRINITY_DN16747_c0_g1_i1	sp|P61315|G3ST3_MOUSE	31.88	69	47	0	12	218	230	298	9e-08	52	223	431
TRINITY_DN16747_c0_g2_i1	sp|P61315|G3ST3_MOUSE	34.38	64	42	0	185	376	235	298	4e-07	51.2	381	431
TRINITY_DN16749_c0_g1_i1	sp|P22680|CP7A1_HUMAN	43.27	104	48	3	3	281	397	500	2e-16	81.6	683	504
TRINITY_DN1674_c0_g1_i1	sp|Q15276|RABE1_HUMAN	42.38	151	54	3	451	2	140	258	3e-20	92	484	862
TRINITY_DN16766_c0_g1_i1	sp|Q8TC21|ZN596_HUMAN	49.41	85	43	0	261	7	365	449	5e-19	85.5	324	504
TRINITY_DN16766_c0_g2_i1	sp|Q8TC21|ZN596_HUMAN	48.24	85	44	0	261	7	365	449	1e-18	84.3	324	504
TRINITY_DN16767_c0_g1_i1	sp|Q5PR55|CL029_DANRE	45.45	77	41	1	228	458	3	78	5e-10	61.2	611	325
TRINITY_DN16769_c0_g1_i1	sp|D3YXG0|HMCN1_MOUSE	53.52	71	32	1	224	12	4523	4592	2e-17	81.3	257	5634
TRINITY_DN16769_c0_g2_i1	sp|Q96RW7|HMCN1_HUMAN	43.46	237	116	4	689	12	4535	4764	2e-56	207	1297	5635
TRINITY_DN16772_c0_g1_i1	sp|Q9NY64|GTR8_HUMAN	48.61	72	37	0	273	58	154	225	1e-15	75.1	273	477
TRINITY_DN16775_c0_g1_i1	sp|P00767|CTRB_BOVIN	38.41	151	84	6	5	451	101	244	8e-22	96.3	1013	245
TRINITY_DN16794_c0_g1_i1	sp|Q16658|FSCN1_HUMAN	40.64	251	135	7	750	1	161	398	1e-56	194	752	493
TRINITY_DN16801_c0_g1_i1	sp|P02789|TRFE_CHICK	37.5	112	56	3	23	343	127	229	1e-14	74.7	412	705
TRINITY_DN16801_c0_g2_i1	sp|P02789|TRFE_CHICK	37.5	112	56	3	23	343	127	229	1e-14	74.7	412	705
TRINITY_DN16807_c0_g1_i1	sp|Q9R092|H17B6_MOUSE	49.57	115	53	2	188	520	3	116	2e-25	103	521	317
TRINITY_DN16815_c0_g1_i1	sp|Q09225|NRF6_CAEEL	30.97	155	93	6	429	1	475	627	2e-12	68.6	459	822
TRINITY_DN16815_c0_g2_i1	sp|Q09225|NRF6_CAEEL	30.97	155	93	6	429	1	475	627	2e-12	68.6	459	822
TRINITY_DN16830_c0_g1_i1	sp|P10063|GBRA2_BOVIN	45.53	123	62	2	2	355	160	282	1e-30	117	358	451
TRINITY_DN16830_c0_g2_i1	sp|P10063|GBRA2_BOVIN	45.53	123	62	2	2	355	160	282	1e-30	117	358	451
TRINITY_DN16830_c0_g3_i1	sp|P10063|GBRA2_BOVIN	45.53	123	62	2	2	355	160	282	1e-30	117	358	451
TRINITY_DN16830_c0_g4_i1	sp|P10063|GBRA2_BOVIN	45.53	123	62	2	2	355	160	282	1e-30	117	358	451
TRINITY_DN16837_c0_g1_i1	sp|Q9Y5E1|PCDB9_HUMAN	41.61	137	79	1	10	420	355	490	5e-24	102	479	797
TRINITY_DN1683_c0_g1_i1	sp|Q9NVC6|MED17_HUMAN	36.59	82	51	1	748	506	566	647	1e-06	52.8	752	651
TRINITY_DN16866_c0_g2_i1	sp|Q9HD33|RM47_HUMAN	36.61	112	68	2	468	136	132	241	2e-11	63.5	468	250
TRINITY_DN16869_c0_g1_i1	sp|P11274|BCR_HUMAN	36.79	106	65	1	75	392	485	588	1e-16	80.9	409	1271
TRINITY_DN16877_c0_g1_i1	sp|Q68D06|SLN13_HUMAN	26.19	443	278	12	33	1304	417	829	6e-35	142	1339	897
TRINITY_DN16880_c0_g1_i1	sp|O00567|NOP56_HUMAN	48.57	140	70	1	90	509	4	141	4e-39	144	511	594
TRINITY_DN16881_c0_g1_i1	sp|O95263|PDE8B_HUMAN	52.93	376	126	10	232	1236	341	706	5e-117	368	1237	885
TRINITY_DN16884_c0_g1_i1	sp|G3I6Z6|NOTC1_CRIGR	50.69	144	70	1	10	441	119	261	1e-38	145	441	2527
TRINITY_DN16889_c0_g1_i1	sp|Q559X6|RAB2B_DICDI	43.96	91	44	2	634	362	102	185	5e-12	65.5	650	202
TRINITY_DN16896_c0_g1_i1	sp|A9UL91|LTOR5_XENTR	56.25	32	14	0	158	253	1	32	8e-06	43.9	254	91
TRINITY_DN16899_c0_g1_i1	sp|O89044|PRI2_RAT	33.84	198	124	2	658	65	180	370	3e-24	104	691	507
TRINITY_DN16899_c0_g2_i1	sp|O89044|PRI2_RAT	33.67	199	123	3	658	65	180	370	3e-24	104	691	507
TRINITY_DN16939_c0_g1_i1	sp|P37948|GLPT_BACSU	30.6	134	87	3	182	568	11	143	1e-06	51.2	569	444
TRINITY_DN16941_c0_g1_i1	sp|O35134|RPA1_MOUSE	40.95	105	61	1	30	341	1505	1609	2e-20	91.3	342	1717
TRINITY_DN16948_c0_g1_i1	sp|Q9D404|OXSM_MOUSE	76.32	38	9	0	115	2	198	235	8e-13	66.6	250	459
TRINITY_DN16949_c0_g1_i1	sp|O60645|EXOC3_HUMAN	42.14	159	82	2	495	22	412	561	3e-34	132	496	756
TRINITY_DN16950_c0_g1_i1	sp|P57071|PRD15_HUMAN	36.21	116	73	1	326	673	406	520	5e-19	90.5	674	1507
TRINITY_DN16959_c0_g1_i1	sp|Q5BIR5|SPB8_BOVIN	47.5	160	83	1	489	10	216	374	2e-40	145	497	374
TRINITY_DN16973_c0_g1_i1	sp|Q5TYW4|NBAS_DANRE	39.36	188	113	1	1	564	945	1131	1e-42	158	581	2372
TRINITY_DN16974_c0_g1_i1	sp|Q18846|KS6A2_CAEEL	37.24	145	77	6	4	435	641	772	2e-11	66.2	555	772
TRINITY_DN16984_c0_g1_i1	sp|P10077|ZFP27_MOUSE	29.41	187	99	4	879	343	626	787	1e-16	86.3	1346	819
TRINITY_DN16988_c0_g1_i1	sp|Q7Z0T3|TEMPT_APLCA	53.76	93	41	1	318	40	35	125	6e-27	101	320	125
TRINITY_DN16988_c0_g2_i1	sp|Q7Z0T3|TEMPT_APLCA	53.76	93	41	1	361	83	35	125	1e-26	101	363	125
TRINITY_DN1699_c0_g1_i1	sp|Q63870|CO7A1_MOUSE	50	130	61	2	390	10	2480	2608	5e-15	75.9	392	2944
TRINITY_DN17013_c0_g1_i1	sp|Q62671|UBR5_RAT	50	206	91	6	598	2	1732	1932	9e-51	184	676	2788
TRINITY_DN1702_c0_g2_i1	sp|Q81PP9|KYNB_BACAN	27.75	227	136	6	903	223	7	205	1e-11	66.6	1080	209
TRINITY_DN17030_c0_g1_i1	sp|Q8C079|STRP1_MOUSE	37.4	131	64	4	1	342	298	427	4e-09	57.8	343	837
TRINITY_DN17030_c0_g2_i1	sp|Q8C079|STRP1_MOUSE	54.29	70	30	2	1	210	298	365	6e-11	63.2	358	837
TRINITY_DN17036_c0_g1_i1	sp|P0CB32|HS71L_BOVIN	95.24	21	1	0	32	94	50	70	7e-06	46.2	209	641
TRINITY_DN17050_c0_g1_i1	sp|Q91ZZ5|RXFP2_MOUSE	28.29	205	139	6	91	702	18	215	5e-13	71.6	705	737
TRINITY_DN17050_c0_g1_i2	sp|Q91ZZ5|RXFP2_MOUSE	28.29	205	139	6	511	1122	18	215	1e-12	73.2	1125	737
TRINITY_DN17055_c0_g1_i1	sp|Q9VPW1|ASTE_DROME	23.68	190	116	6	559	1068	574	754	1e-06	54.3	1267	854
TRINITY_DN17080_c0_g1_i1	sp|Q90578|VDHAP_CHICK	42.62	122	70	0	2	367	282	403	2e-23	98.2	393	464
TRINITY_DN17082_c0_g1_i1	sp|Q5HZP1|RNH2B_XENLA	40.16	122	69	3	388	32	12	132	3e-24	100	543	306
TRINITY_DN17082_c0_g1_i2	sp|Q5HZP1|RNH2B_XENLA	40.16	122	69	3	388	32	12	132	9e-24	100	650	306
TRINITY_DN17083_c0_g1_i1	sp|Q12933|TRAF2_HUMAN	42.5	80	43	3	202	435	18	96	7e-12	66.2	440	501
TRINITY_DN17084_c0_g1_i1	sp|Q9QYJ6|PDE10_RAT	30.17	295	155	5	39	905	104	353	2e-31	129	906	794
TRINITY_DN17096_c0_g1_i1	sp|Q7Z9I4|YCP6_SCHPO	31.16	138	84	4	120	524	7	136	8e-13	68.6	622	253
TRINITY_DN17096_c0_g2_i1	sp|Q7Z9I4|YCP6_SCHPO	31.16	138	84	4	120	524	7	136	8e-13	68.6	622	253
TRINITY_DN17105_c0_g1_i1	sp|Q803Q2|NDL1B_DANRE	52.11	71	34	0	218	6	7	77	2e-13	70.1	502	344
TRINITY_DN17115_c0_g1_i1	sp|Q8K561|OTOAN_MOUSE	23.81	210	157	3	151	780	873	1079	6e-17	85.5	964	1137
TRINITY_DN17124_c0_g1_i1	sp|P14381|YTX2_XENLA	40.62	64	38	0	324	515	90	153	4e-08	55.8	519	1308
TRINITY_DN17124_c0_g2_i1	sp|P14381|YTX2_XENLA	35.71	70	44	1	324	530	90	159	3e-07	55.1	752	1308
TRINITY_DN17146_c0_g1_i1	sp|Q9CX47|XRCC2_MOUSE	24.03	129	92	1	19	405	121	243	8e-09	58.5	741	278
TRINITY_DN17149_c0_g1_i1	sp|P07807|DYR_YEAST	35.9	78	49	1	633	866	7	83	1e-06	52	871	211
TRINITY_DN17151_c0_g1_i1	sp|Q9Z268|RASL1_MOUSE	34.63	205	129	4	986	384	592	795	4e-30	125	988	799
TRINITY_DN17155_c0_g1_i1	sp|P54833|ADRB2_CANLF	31.82	88	56	1	162	425	12	95	3e-08	55.1	427	415
TRINITY_DN17155_c0_g2_i1	sp|P54833|ADRB2_CANLF	31.82	88	56	1	212	475	12	95	4e-08	55.1	477	415
TRINITY_DN17155_c0_g3_i1	sp|P54833|ADRB2_CANLF	31.82	88	56	1	162	425	12	95	3e-08	55.1	427	415
TRINITY_DN17163_c0_g1_i1	sp|Q9R095|SPEF2_RAT	33.17	202	121	6	25	606	1583	1778	2e-18	89.7	737	1801
TRINITY_DN17166_c0_g1_i1	sp|B4F785|EGFLA_RAT	41.24	97	57	0	2	292	774	870	6e-22	94.7	313	1005
TRINITY_DN17166_c0_g2_i1	sp|B4F785|EGFLA_RAT	41.24	97	57	0	2	292	774	870	9e-22	94.4	313	1005
TRINITY_DN17171_c0_g1_i1	sp|Q9V5E1|PAL1_DROME	41.67	96	55	1	324	611	107	201	7e-19	88.6	613	541
TRINITY_DN17182_c0_g1_i1	sp|Q9P1V8|SAM15_HUMAN	38.1	84	49	1	281	39	545	628	2e-11	66.2	529	674
TRINITY_DN17187_c0_g1_i1	sp|Q6SKG1|ACSM3_RAT	52.13	94	43	2	424	705	34	125	1e-22	100	706	580
TRINITY_DN17196_c0_g1_i1	sp|Q7Z0T3|TEMPT_APLCA	42.72	103	59	0	158	466	2	104	7e-28	106	473	125
TRINITY_DN17196_c0_g2_i1	sp|Q7Z0T3|TEMPT_APLCA	42.72	103	59	0	284	592	2	104	4e-27	105	599	125
TRINITY_DN17196_c0_g3_i1	sp|Q7Z0T3|TEMPT_APLCA	42.72	103	59	0	148	456	2	104	1e-27	105	463	125
TRINITY_DN17203_c0_g1_i1	sp|O97593|SMC1A_BOVIN	59.52	84	34	0	2	253	363	446	2e-20	89.7	258	1233
TRINITY_DN17204_c0_g1_i1	sp|Q02386|ZNF45_HUMAN	43.78	201	111	2	3	602	322	521	1e-47	176	1150	682
TRINITY_DN17206_c0_g1_i1	sp|O88783|FA5_MOUSE	35.37	82	46	1	1	246	2109	2183	2e-09	58.9	329	2183
TRINITY_DN17206_c0_g2_i1	sp|O60462|NRP2_HUMAN	37.5	80	40	2	1	240	358	427	3e-08	55.1	332	931
TRINITY_DN17219_c0_g2_i1	sp|Q6NUN0|ACSM5_HUMAN	44.27	131	71	1	412	20	128	256	2e-33	127	412	579
TRINITY_DN1721_c0_g1_i1	sp|Q9UDY8|MALT1_HUMAN	28.35	254	156	6	4	717	152	395	1e-12	70.9	718	824
TRINITY_DN17239_c0_g1_i1	sp|A1L0Y2|NEUL4_XENTR	47.19	89	46	1	268	2	1039	1126	1e-17	82	273	1477
TRINITY_DN17239_c0_g2_i1	sp|A1L0Y2|NEUL4_XENTR	45.65	92	49	1	278	3	1039	1129	2e-18	84.3	283	1477
TRINITY_DN1724_c0_g1_i1	sp|Q8BTM9|GRP4_MOUSE	48	50	26	0	548	697	541	590	3e-08	58.2	867	673
TRINITY_DN1724_c0_g2_i1	sp|Q8BTM9|GRP4_MOUSE	48	50	26	0	200	349	541	590	4e-09	58.9	519	673
TRINITY_DN17265_c0_g2_i1	sp|Q6A070|CREC1_MOUSE	42.33	189	105	1	2	556	1381	1569	4e-39	148	584	1776
TRINITY_DN17270_c0_g1_i1	sp|Q2T9N1|F1142_BOVIN	45.28	53	24	2	159	4	87	135	1e-06	53.9	968	500
TRINITY_DN17285_c0_g1_i1	sp|Q3UZW7|EF2KT_MOUSE	50.49	103	51	0	1	309	117	219	1e-26	112	1078	335
TRINITY_DN17287_c0_g1_i1	sp|A9CPT4|TDRD1_ORYLA	41.89	74	41	1	57	272	384	457	5e-12	65.5	273	1133
TRINITY_DN17295_c0_g1_i1	sp|P31669|PARP1_XENLA	38.11	244	128	8	1164	472	753	986	3e-33	136	1164	998
TRINITY_DN17300_c0_g1_i1	sp|Q642H7|RIC8A_DANRE	37.5	224	117	4	630	1	153	367	4e-34	131	638	548
TRINITY_DN17302_c0_g1_i1	sp|Q13136|LIPA1_HUMAN	42.41	316	132	10	3	878	465	754	8e-54	194	906	1202
TRINITY_DN17309_c0_g1_i1	sp|Q5ZKK5|ODFP2_CHICK	40.85	235	115	9	63	728	9	232	7e-36	139	742	822
TRINITY_DN17314_c0_g1_i1	sp|Q00685|CO3_LETCA	26.78	295	180	9	15	836	1024	1303	3e-23	104	900	1673
TRINITY_DN17323_c0_g1_i1	sp|O00291|HIP1_HUMAN	51.22	82	38	2	241	2	14	95	3e-21	94.4	443	1037
TRINITY_DN17324_c0_g1_i1	sp|A2CG49|KALRN_MOUSE	42.95	298	158	3	894	1	2544	2829	1e-75	258	894	2964
TRINITY_DN17327_c0_g1_i2	sp|Q2HJ56|PWP1_BOVIN	34.75	141	77	5	412	2	1	130	3e-13	70.9	504	500
TRINITY_DN17341_c0_g1_i1	sp|Q8N2E2|VWDE_HUMAN	22.78	281	191	6	1	792	823	1094	1e-11	70.5	1150	1590
TRINITY_DN1734_c0_g1_i1	sp|Q03445|GLR1_DROME	32.11	109	71	1	14	331	83	191	2e-14	73.9	412	991
TRINITY_DN17353_c0_g1_i1	sp|P08510|KCNAS_DROME	48.9	182	77	2	9	506	313	494	2e-48	176	929	655
TRINITY_DN17359_c0_g1_i1	sp|Q5U2T6|PLAG1_RAT	38.41	151	86	3	306	740	12	161	2e-22	99.4	748	499
TRINITY_DN1735_c0_g1_i1	sp|Q5ZMI4|MVP_CHICK	41.82	110	46	2	332	3	85	176	2e-15	76.6	380	849
TRINITY_DN1735_c0_g2_i1	sp|Q5EAJ7|MVP_STRPU	42.31	156	65	5	443	3	44	183	6e-26	107	453	857
TRINITY_DN17368_c0_g1_i1	sp|P55040|GEM_HUMAN	38.37	86	44	2	300	61	213	295	3e-07	50.4	312	296
TRINITY_DN17379_c0_g1_i1	sp|O14495|PLPP3_HUMAN	44.44	153	77	2	66	524	128	272	3e-35	132	631	311
TRINITY_DN17386_c0_g2_i1	sp|Q90660|BIR_CHICK	52.78	36	17	0	406	299	66	101	1e-07	53.5	406	611
TRINITY_DN1738_c0_g1_i2	sp|Q27J81|INF2_HUMAN	39.74	312	187	1	1047	1982	2	312	2e-63	233	1983	1249
TRINITY_DN17390_c0_g1_i1	sp|Q6ZR37|PKHG7_HUMAN	36.42	162	88	4	470	6	7	160	2e-21	92.8	470	379
TRINITY_DN17398_c0_g2_i1	sp|Q9W770|SPON1_CHICK	35.76	165	91	7	487	2	64	216	1e-18	87.4	487	802
TRINITY_DN1739_c0_g1_i1	sp|Q61143|TRPC6_MOUSE	41.96	143	78	2	416	3	129	271	1e-28	117	605	930
TRINITY_DN17408_c0_g1_i1	sp|Q9VAI0|GNA1_DROME	48.77	162	81	2	373	855	6	166	1e-44	156	855	219
TRINITY_DN17408_c0_g1_i2	sp|Q9VAI0|GNA1_DROME	48.77	162	81	2	452	934	6	166	2e-44	156	934	219
TRINITY_DN17410_c0_g1_i1	sp|Q19269|NAS14_CAEEL	41.07	112	64	1	3	332	156	267	1e-23	98.2	332	503
TRINITY_DN17415_c0_g1_i1	sp|Q9BYN7|ZN341_HUMAN	43.48	69	26	1	318	485	8	76	1e-10	64.3	650	854
TRINITY_DN17415_c0_g2_i1	sp|Q9BYN7|ZN341_HUMAN	43.48	69	26	1	318	485	8	76	9e-11	64.7	650	854
TRINITY_DN1741_c0_g1_i1	sp|O54889|RPA1_RAT	33.67	398	241	9	1291	131	1043	1428	2e-51	192	1296	1716
TRINITY_DN17420_c0_g2_i1	sp|Q2YDH6|AP3S1_BOVIN	70	40	12	0	260	141	133	172	5e-12	62.4	262	193
TRINITY_DN17421_c0_g1_i1	sp|P58658|EVA1C_HUMAN	37.88	66	41	0	138	335	113	178	6e-09	56.6	342	441
TRINITY_DN17450_c0_g2_i1	sp|Q80U95|UBE3C_MOUSE	36.29	259	145	5	17	757	1	251	1e-30	125	774	1083
TRINITY_DN17462_c0_g1_i1	sp|Q9JJ50|HGS_RAT	38.32	167	66	9	410	6	247	408	7e-15	75.5	426	776
TRINITY_DN17462_c0_g1_i2	sp|Q0V8S0|HGS_BOVIN	38.82	170	71	6	443	6	247	407	6e-18	85.1	459	777
TRINITY_DN17467_c0_g1_i1	sp|Q9P2C4|TM181_HUMAN	39.46	261	141	6	783	1	97	340	3e-43	163	1146	612
TRINITY_DN174_c0_g1_i1	sp|P14842|5HT2A_RAT	44.37	151	83	1	848	399	113	263	1e-35	137	849	471
TRINITY_DN17509_c0_g1_i1	sp|A8MXY4|ZNF99_HUMAN	43.21	81	46	0	244	2	660	740	7e-16	76.3	249	864
TRINITY_DN17509_c0_g2_i1	sp|P15621|ZNF44_HUMAN	56.41	39	17	0	227	111	541	579	3e-08	49.7	233	663
TRINITY_DN17509_c0_g3_i1	sp|A8MXY4|ZNF99_HUMAN	43.21	81	46	0	244	2	660	740	4e-16	77	249	864
TRINITY_DN17516_c0_g1_i1	sp|Q8IN35|SIFAR_DROME	32.31	130	83	4	236	616	217	344	6e-11	65.1	654	758
TRINITY_DN17525_c0_g1_i1	sp|Q9VCZ3|OCTB1_DROME	26.76	411	237	14	458	1546	28	422	4e-32	133	1711	508
TRINITY_DN17529_c0_g1_i1	sp|Q96EB1|ELP4_HUMAN	51.92	52	25	0	225	70	368	419	5e-09	55.5	229	424
TRINITY_DN17544_c0_g1_i1	sp|Q9BQI6|SLF1_HUMAN	29.26	229	129	8	1900	1250	6	213	2e-10	68.2	2036	1058
TRINITY_DN17549_c0_g1_i1	sp|A2RT91|ANKAR_MOUSE	33.94	109	71	1	607	284	1244	1352	3e-13	72.4	630	1465
TRINITY_DN17555_c0_g1_i1	sp|Q9NZM3|ITSN2_HUMAN	53.12	64	30	0	1807	1616	1132	1195	1e-13	79	1851	1697
TRINITY_DN17570_c0_g1_i1	sp|Q23551|UNC22_CAEEL	57.14	91	38	1	272	3	6488	6578	2e-27	110	274	7158
TRINITY_DN17585_c0_g1_i1	sp|P29957|AMY_PSEHA	32.72	437	218	17	1350	109	283	666	3e-54	197	1351	669
TRINITY_DN17587_c0_g1_i1	sp|Q6UWE0|LRSM1_HUMAN	45.5	222	116	3	219	869	1	222	3e-52	187	959	723
TRINITY_DN17597_c1_g1_i1	sp|Q03412|UNC7_CAEEL	46.51	86	46	0	260	3	315	400	9e-21	89.7	270	522
TRINITY_DN175_c0_g1_i1	sp|P78536|ADA17_HUMAN	36.1	241	136	6	1012	308	477	705	3e-33	135	1020	824
TRINITY_DN175_c0_g2_i1	sp|P78536|ADA17_HUMAN	36.1	241	136	6	1012	308	477	705	3e-33	135	1020	824
TRINITY_DN17620_c0_g1_i1	sp|P97798|NEO1_MOUSE	37.3	126	75	4	388	765	59	180	4e-13	72.8	767	1493
TRINITY_DN17620_c0_g2_i1	sp|P97798|NEO1_MOUSE	43.18	88	48	2	28	291	95	180	2e-12	67.4	293	1493
TRINITY_DN17630_c0_g1_i1	sp|Q6INL2|KLH30_XENLA	30.6	134	93	0	417	16	12	145	3e-20	91.7	510	589
TRINITY_DN17630_c0_g2_i1	sp|Q6INL2|KLH30_XENLA	30.6	134	93	0	417	16	12	145	3e-20	91.7	510	589
TRINITY_DN17630_c0_g3_i1	sp|Q6INL2|KLH30_XENLA	30.6	134	93	0	417	16	12	145	3e-20	91.7	510	589
TRINITY_DN17637_c0_g1_i1	sp|Q6DD06|ZC3HF_XENLA	66.67	63	20	1	155	343	29	90	5e-10	59.7	352	426
TRINITY_DN17637_c0_g2_i1	sp|Q6DD06|ZC3HF_XENLA	70.33	91	24	2	76	342	1	90	3e-12	66.2	351	426
TRINITY_DN1763_c0_g1_i1	sp|O75592|MYCB2_HUMAN	52.56	78	34	2	32	265	2426	2500	2e-18	84.3	268	4640
TRINITY_DN17650_c0_g1_i1	sp|Q157S1|CRTC1_RAT	31.21	157	60	7	1113	652	519	630	4e-07	55.8	1216	630
TRINITY_DN17650_c0_g1_i2	sp|Q157S1|CRTC1_RAT	32.89	149	60	7	1089	652	519	630	2e-08	60.1	1192	630
TRINITY_DN17653_c0_g1_i1	sp|O70338|RNH1_MOUSE	32.51	203	79	7	444	1052	27	171	7e-15	77.4	1067	285
TRINITY_DN17653_c0_g2_i1	sp|O70338|RNH1_MOUSE	32.51	203	79	7	447	1055	27	171	8e-15	77.4	1070	285
TRINITY_DN17655_c0_g1_i1	sp|O00339|MATN2_HUMAN	44.26	61	34	0	185	3	49	109	6e-08	54.3	365	956
TRINITY_DN17655_c0_g3_i1	sp|Q8C6K9|CO6A6_MOUSE	34.04	94	56	2	281	3	585	673	2e-11	64.3	294	2265
TRINITY_DN17658_c0_g1_i1	sp|P04323|POL3_DROME	38.81	134	77	2	33	419	504	637	2e-24	108	1009	1058
TRINITY_DN17658_c0_g1_i2	sp|P04323|POL3_DROME	39.13	138	76	2	33	434	504	637	2e-25	112	1024	1058
TRINITY_DN17658_c0_g2_i1	sp|Q87040|POL_SFVCP	26.88	93	67	1	1	279	882	973	3e-08	55.1	371	1146
TRINITY_DN17667_c0_g1_i1	sp|Q5PQ23|ODFP2_XENLA	38.8	183	112	0	596	48	275	457	2e-24	104	599	649
TRINITY_DN17672_c0_g1_i1	sp|P81274|GPSM2_HUMAN	40.89	247	104	11	83	709	405	647	2e-37	147	1166	684
TRINITY_DN17674_c0_g1_i1	sp|O08648|M3K4_MOUSE	32.81	64	43	0	1	192	815	878	1e-06	50.4	323	1597
TRINITY_DN17674_c0_g2_i1	sp|O08648|M3K4_MOUSE	32.81	64	43	0	1	192	815	878	1e-06	50.4	323	1597
TRINITY_DN1767_c0_g1_i1	sp|Q69ZW3|EHBP1_MOUSE	47.76	67	35	0	258	58	528	594	4e-16	77.4	260	1231
TRINITY_DN17687_c0_g1_i1	sp|Q6UVM3|KCNT2_HUMAN	40.43	324	163	7	1	891	774	1094	7e-66	228	891	1135
TRINITY_DN17691_c0_g1_i1	sp|O75319|DUS11_HUMAN	50	42	21	0	150	275	32	73	2e-07	50.8	287	330
TRINITY_DN17693_c0_g1_i1	sp|O75691|UTP20_HUMAN	36.64	595	320	6	1	1626	2184	2774	3e-106	358	1781	2785
TRINITY_DN17693_c0_g2_i1	sp|O75691|UTP20_HUMAN	39.31	379	221	4	1	1122	2184	2558	1e-78	278	1782	2785
TRINITY_DN17694_c0_g1_i1	sp|Q9VC57|ATLAS_DROME	46.43	112	60	0	2	337	398	509	2e-25	108	840	541
TRINITY_DN17696_c0_g1_i1	sp|Q9I7U4|TITIN_DROME	35.37	82	51	1	245	6	6563	6644	4e-09	57	246	18141
TRINITY_DN17696_c0_g2_i1	sp|Q9I7U4|TITIN_DROME	33.33	75	48	1	224	6	6570	6644	7e-06	47	224	18141
TRINITY_DN17698_c0_g1_i1	sp|Q9UJT9|FBXL7_HUMAN	28.48	158	95	4	342	797	101	246	2e-10	64.7	861	491
TRINITY_DN17705_c0_g1_i1	sp|Q00174|LAMA_DROME	44.21	190	101	3	571	8	1266	1452	3e-46	170	628	3712
TRINITY_DN17710_c0_g1_i1	sp|Q5VT06|CE350_HUMAN	46.58	73	39	0	154	372	2492	2564	1e-15	79	452	3117
TRINITY_DN17720_c0_g1_i1	sp|Q9ULP9|TBC24_HUMAN	52.94	51	23	1	747	595	506	555	4e-09	60.1	764	559
TRINITY_DN17725_c0_g1_i1	sp|Q9Y4D8|HECD4_HUMAN	47.59	145	73	1	1	426	1594	1738	3e-33	129	428	3996
TRINITY_DN17733_c0_g1_i1	sp|A2APF3|CTCFL_MOUSE	39.82	113	65	2	489	157	421	532	4e-18	85.5	510	636
TRINITY_DN17749_c1_g1_i1	sp|P48884|CYB_ALBCA	52.17	46	22	0	145	8	77	122	5e-08	52.4	216	367
TRINITY_DN17749_c1_g3_i1	sp|P48884|CYB_ALBCA	52.94	51	24	0	160	8	72	122	5e-10	57.8	215	367
TRINITY_DN17761_c0_g1_i1	sp|A5PK39|TPP2_BOVIN	40.7	86	50	1	4	261	1165	1249	3e-13	70.5	380	1249
TRINITY_DN17762_c0_g1_i1	sp|Q9NFN6|GSH1_ONCVO	53.03	66	26	3	195	4	503	565	1e-13	69.3	221	652
TRINITY_DN17765_c0_g1_i1	sp|Q62599|MTA1_RAT	46.62	414	151	12	1210	17	320	679	2e-98	315	1211	703
TRINITY_DN17767_c0_g2_i1	sp|Q861R0|SOCS2_BOVIN	34.36	195	117	2	585	1	7	190	4e-26	108	1042	198
TRINITY_DN17769_c0_g1_i1	sp|Q90876|IRF1_CHICK	47.83	46	24	0	222	359	2	47	2e-08	55.1	359	313
TRINITY_DN17769_c0_g2_i1	sp|Q90876|IRF1_CHICK	47.83	46	24	0	520	657	2	47	5e-08	55.8	657	313
TRINITY_DN17769_c0_g3_i1	sp|Q90876|IRF1_CHICK	47.83	46	24	0	117	254	2	47	7e-09	55.1	254	313
TRINITY_DN17776_c0_g1_i1	sp|Q9DE14|ATR_XENLA	40.93	259	130	5	96	809	922	1178	2e-50	184	813	2654
TRINITY_DN17794_c0_g1_i1	sp|P18910|ANPRA_RAT	30.48	105	66	3	276	569	33	137	4e-11	65.5	609	1057
TRINITY_DN17797_c0_g1_i1	sp|P18052|PTPRA_MOUSE	30.21	96	65	1	320	39	732	827	2e-07	52.4	344	829
TRINITY_DN17797_c0_g2_i1	sp|P18052|PTPRA_MOUSE	30.21	96	65	1	320	39	732	827	3e-07	52	344	829
TRINITY_DN17807_c0_g1_i1	sp|Q80Y56|RBNS5_MOUSE	34.65	254	127	3	6	767	289	503	3e-34	140	1342	783
TRINITY_DN1780_c0_g1_i1	sp|Q9UJU3|ZN112_HUMAN	43.4	288	162	1	869	9	512	799	4e-69	235	880	913
TRINITY_DN17811_c0_g1_i1	sp|Q29502|PAK2_RABIT	55.26	76	34	0	6	233	423	498	3e-25	101	234	524
TRINITY_DN1781_c0_g1_i1	sp|P21761|TRFR_MOUSE	24.77	218	135	8	1048	461	39	249	5e-09	62	1545	393
TRINITY_DN1783_c0_g1_i1	sp|P14866|HNRPL_HUMAN	58.72	109	43	2	113	436	101	208	1e-32	126	549	589
TRINITY_DN17841_c0_g1_i1	sp|P46197|ANPRB_BOVIN	25.11	231	156	7	83	769	459	674	7e-13	72	773	1047
TRINITY_DN17844_c0_g1_i1	sp|O01393|UNC9_CAEEL	43.57	140	77	2	20	436	237	375	7e-31	122	751	386
TRINITY_DN17846_c0_g1_i1	sp|Q86MA7|PRQFV_APLCA	48	50	26	0	277	426	180	229	1e-06	50.4	427	862
TRINITY_DN17846_c0_g2_i1	sp|Q86MA7|PRQFV_APLCA	50	58	29	0	277	450	180	237	2e-09	59.7	513	862
TRINITY_DN17847_c0_g2_i1	sp|Q9UT59|YKJ7_SCHPO	32.86	283	163	9	250	1038	5	280	8e-28	122	4954	336
TRINITY_DN17847_c0_g2_i2	sp|Q9UT59|YKJ7_SCHPO	32.86	283	163	9	250	1038	5	280	8e-28	122	4951	336
TRINITY_DN17847_c0_g2_i3	sp|Q9UT59|YKJ7_SCHPO	32.86	283	163	9	250	1038	5	280	8e-28	122	4950	336
TRINITY_DN17847_c0_g2_i4	sp|Q9UT59|YKJ7_SCHPO	32.86	283	163	9	250	1038	5	280	8e-28	122	4957	336
TRINITY_DN17865_c0_g1_i1	sp|Q60636|PRDM1_MOUSE	47.76	67	35	0	207	7	635	701	5e-17	79	208	856
TRINITY_DN17867_c0_g1_i2	sp|Q54U75|CRLA_DICDI	30.68	251	148	7	781	47	77	307	4e-19	89.7	926	369
TRINITY_DN17868_c0_g1_i1	sp|P22304|IDS_HUMAN	52.38	63	30	0	167	355	462	524	2e-14	72.8	357	550
TRINITY_DN17868_c0_g2_i1	sp|P22304|IDS_HUMAN	52.38	63	30	0	167	355	462	524	2e-14	73.2	357	550
TRINITY_DN17874_c0_g1_i1	sp|Q7Z6M1|RABEK_HUMAN	35.07	134	81	4	411	19	110	240	4e-15	76.3	607	372
TRINITY_DN17874_c0_g2_i1	sp|Q7Z6M1|RABEK_HUMAN	35.07	134	81	4	411	19	110	240	4e-15	76.3	601	372
TRINITY_DN17877_c0_g1_i1	sp|G5EGQ3|MAX2_CAEEL	56.04	91	40	0	448	176	554	644	1e-26	109	449	646
TRINITY_DN1787_c0_g1_i1	sp|P78540|ARGI2_HUMAN	50	80	39	1	239	3	241	320	3e-18	82.8	409	354
TRINITY_DN17881_c0_g1_i1	sp|D4A631|BIG1_RAT	45.21	73	38	1	3	221	620	690	1e-10	61.2	223	1846
TRINITY_DN17885_c0_g1_i1	sp|Q6BD04|GPR54_ORENI	32.03	128	79	2	206	568	3	129	8e-16	78.2	569	377
TRINITY_DN17886_c0_g1_i1	sp|Q96AN5|TM143_HUMAN	31.22	189	120	3	1084	521	245	424	7e-18	88.2	1090	459
TRINITY_DN17887_c0_g2_i1	sp|Q80U35|ARHGH_MOUSE	50.21	239	110	2	791	75	1746	1975	2e-72	247	791	2057
TRINITY_DN1788_c0_g1_i1	sp|P04461|MYH7_RABIT	61.84	76	29	0	236	9	435	510	4e-18	82.4	236	736
TRINITY_DN17894_c0_g1_i1	sp|Q5PR61|LMBD1_DANRE	48.15	135	69	1	1	402	81	215	2e-37	137	403	541
TRINITY_DN17897_c0_g1_i1	sp|P57113|MAAI_RAT	54.55	44	20	0	1	132	173	216	1e-07	53.9	655	216
TRINITY_DN17901_c0_g1_i1	sp|Q6RHR9|MAGI1_MOUSE	54.74	95	41	1	1	279	630	724	2e-24	108	915	1471
TRINITY_DN17901_c1_g1_i1	sp|Q96QZ7|MAGI1_HUMAN	47.67	258	98	4	888	217	355	609	9e-64	223	896	1491
TRINITY_DN17907_c0_g1_i1	sp|Q9UJU3|ZN112_HUMAN	40.91	132	78	0	409	14	739	870	3e-28	114	415	913
TRINITY_DN17907_c0_g2_i1	sp|Q9UJU3|ZN112_HUMAN	40.91	132	78	0	409	14	739	870	5e-28	113	415	913
TRINITY_DN17918_c0_g1_i1	sp|Q01484|ANK2_HUMAN	30.9	288	156	7	911	132	513	785	7e-21	98.6	987	3957
TRINITY_DN17919_c0_g2_i1	sp|Q8BHA9|PXYP1_MOUSE	40	155	90	3	313	774	67	219	3e-24	104	775	480
TRINITY_DN17931_c0_g1_i1	sp|Q8CIW6|S26A6_MOUSE	35.39	308	170	6	58	894	441	748	4e-52	187	967	758
TRINITY_DN17934_c0_g1_i1	sp|Q5RJH6|SMG7_MOUSE	30.69	290	177	9	847	2	198	471	3e-28	119	848	1138
TRINITY_DN17939_c0_g1_i1	sp|Q9D4H9|PHF14_MOUSE	40	55	28	1	80	229	733	787	6e-06	49.3	569	881
TRINITY_DN17939_c0_g2_i1	sp|Q9D4H9|PHF14_MOUSE	40	55	28	1	80	229	733	787	6e-06	49.3	569	881
TRINITY_DN17942_c0_g1_i1	sp|A8MRT5|NPIB5_HUMAN	33.33	96	55	3	282	19	1039	1133	1e-07	52.8	282	1133
TRINITY_DN17943_c0_g1_i1	sp|Q1LZA4|PIGW_BOVIN	33.07	257	156	3	839	117	245	501	1e-34	134	841	503
TRINITY_DN17951_c0_g1_i1	sp|P55202|ANPRB_ANGJA	68.18	66	21	0	2	199	985	1050	1e-19	95.9	1357	1050
TRINITY_DN17955_c0_g1_i1	sp|Q14511|CASL_HUMAN	30.23	172	74	5	854	459	39	204	1e-11	68.6	858	834
TRINITY_DN17956_c0_g1_i1	sp|Q9ER88|RT29_MOUSE	36.08	194	122	2	84	665	4	195	1e-35	135	667	391
TRINITY_DN17956_c0_g1_i2	sp|P82922|RT29_BOVIN	39.75	161	96	1	161	643	42	201	2e-32	125	645	397
TRINITY_DN17968_c0_g1_i1	sp|O75343|GCYB2_HUMAN	50	104	51	1	3	314	436	538	2e-29	114	314	617
TRINITY_DN17968_c0_g2_i1	sp|O75343|GCYB2_HUMAN	50	104	51	1	3	314	436	538	2e-29	114	314	617
TRINITY_DN17969_c0_g1_i1	sp|Q5MB13|ABCG2_MACMU	43.23	229	122	3	903	238	425	652	1e-56	199	904	654
TRINITY_DN17969_c0_g3_i1	sp|Q9UNQ0|ABCG2_HUMAN	47.74	155	81	0	507	43	426	580	3e-43	156	508	655
TRINITY_DN17973_c0_g1_i1	sp|Q9V6K3|ROR2_DROME	59.46	37	15	0	403	293	423	459	7e-08	55.5	597	724
TRINITY_DN17985_c0_g1_i1	sp|B2GUN4|MARF1_XENTR	37.07	410	242	7	2	1189	1158	1565	2e-73	261	1660	1681
TRINITY_DN17997_c0_g1_i1	sp|Q9D3S9|CPVL_MOUSE	48.8	125	63	1	398	24	41	164	5e-29	115	568	478
TRINITY_DN179_c0_g2_i1	sp|Q5SRX1|TM1L2_MOUSE	48.41	252	78	8	2	739	51	256	6e-64	213	741	507
TRINITY_DN18001_c0_g1_i1	sp|Q575S8|CYGB2_DANRE	25.17	147	108	2	190	624	16	162	2e-13	72.8	1403	179
TRINITY_DN18001_c0_g2_i1	sp|Q575S8|CYGB2_DANRE	25.17	147	108	2	190	624	16	162	3e-14	72.8	793	179
TRINITY_DN18012_c0_g1_i1	sp|P97864|CASP7_MOUSE	30.62	356	178	10	320	1357	7	303	3e-44	163	1530	303
TRINITY_DN18029_c0_g1_i1	sp|Q0IHB8|OSR2B_XENLA	27.88	104	73	1	802	491	117	218	6e-07	53.5	893	271
TRINITY_DN1803_c0_g1_i1	sp|Q5S007|LRRK2_HUMAN	32.73	165	81	7	479	3	2101	2241	4e-13	71.2	487	2527
TRINITY_DN1803_c0_g2_i1	sp|Q5S007|LRRK2_HUMAN	33.33	162	81	7	470	3	2101	2241	2e-13	72.4	478	2527
TRINITY_DN18042_c0_g1_i1	sp|Q96GP6|SREC2_HUMAN	31.96	97	53	2	2	256	308	403	2e-07	55.1	757	870
TRINITY_DN18042_c0_g2_i1	sp|Q96GP6|SREC2_HUMAN	31.96	97	53	2	2	256	308	403	2e-07	55.1	757	870
TRINITY_DN1805_c0_g1_i1	sp|P02463|CO4A1_MOUSE	49.66	145	61	3	409	5	1038	1180	8e-18	84.3	414	1669
TRINITY_DN18061_c0_g1_i1	sp|Q9BX95|SGPP1_HUMAN	47.66	214	112	0	10	651	123	336	7e-61	203	685	441
TRINITY_DN18065_c0_g1_i1	sp|Q0P4J6|MCUR1_XENTR	36.05	86	37	1	518	315	176	261	3e-09	57.8	536	262
TRINITY_DN18068_c0_g1_i1	sp|Q8N0N3|BGBP_PENMO	36.36	132	70	5	369	1	31	157	3e-15	78.6	872	366
TRINITY_DN18074_c0_g1_i1	sp|Q66IH2|TBRG1_XENTR	55	60	26	1	31	207	287	346	2e-14	71.2	275	409
TRINITY_DN18074_c0_g2_i1	sp|Q3YBR2|TBRG1_HUMAN	46.15	78	41	1	4	234	290	367	2e-14	71.2	248	411
TRINITY_DN18090_c0_g1_i1	sp|A2ASS6|TITIN_MOUSE	33.53	340	220	5	1035	25	32080	32416	2e-46	176	1100	35213
TRINITY_DN18092_c0_g1_i1	sp|Q98TA4|MBL_CHICK	40.58	69	37	3	75	278	189	254	7e-08	52.4	325	254
TRINITY_DN18093_c0_g1_i1	sp|Q0VGE8|ZN816_HUMAN	30.93	333	180	14	968	9	309	604	6e-28	121	1451	651
TRINITY_DN18097_c0_g1_i1	sp|Q5U239|TM145_XENLA	31.46	89	56	2	15	269	25	112	1e-08	55.5	277	547
TRINITY_DN1809_c0_g1_i1	sp|Q15760|GPR19_HUMAN	50	44	22	0	420	551	65	108	1e-06	51.2	553	415
TRINITY_DN18105_c0_g1_i1	sp|F6ZDS4|TPR_MOUSE	34.11	129	85	0	11	397	91	219	3e-11	64.7	401	2431
TRINITY_DN18105_c0_g2_i1	sp|F6ZDS4|TPR_MOUSE	34.62	104	68	0	22	333	116	219	2e-07	52.4	337	2431
TRINITY_DN18105_c0_g3_i1	sp|F6ZDS4|TPR_MOUSE	34.11	129	85	0	11	397	91	219	2e-11	65.5	401	2431
TRINITY_DN18109_c0_g1_i1	sp|Q5R9B8|DCAF6_PONAB	62.5	48	13	1	12	140	306	353	3e-10	65.1	963	860
TRINITY_DN18136_c0_g1_i1	sp|O94812|BAIP3_HUMAN	34.55	110	72	0	353	24	533	642	9e-15	74.7	357	1187
TRINITY_DN18141_c0_g1_i1	sp|Q9P2E3|ZNFX1_HUMAN	32.4	179	81	6	802	290	1316	1462	1e-10	65.1	802	1918
TRINITY_DN18141_c0_g2_i1	sp|Q9P2E3|ZNFX1_HUMAN	32.4	179	81	6	802	290	1316	1462	2e-10	65.1	802	1918
TRINITY_DN18148_c0_g1_i1	sp|Q924T7|RNF31_MOUSE	32.92	161	100	4	1106	1588	471	623	1e-15	84.3	1737	1066
TRINITY_DN18148_c0_g2_i1	sp|Q924T7|RNF31_MOUSE	32.92	161	100	4	1167	1649	471	623	1e-15	84.3	1798	1066
TRINITY_DN18149_c0_g1_i1	sp|Q09575|YRD6_CAEEL	34.78	69	45	0	212	6	759	827	8e-10	58.5	216	1268
TRINITY_DN18150_c0_g1_i1	sp|Q1LZ96|ATPF2_BOVIN	57.14	42	18	0	177	302	43	84	3e-10	58.9	302	289
TRINITY_DN18150_c0_g2_i1	sp|Q1LZ96|ATPF2_BOVIN	57.14	42	18	0	182	307	43	84	3e-10	58.9	307	289
TRINITY_DN18152_c0_g1_i1	sp|A7S4N4|SERIC_NEMVE	36.91	233	124	4	654	4	16	241	3e-40	151	891	456
TRINITY_DN18166_c0_g1_i1	sp|Q8BHN7|CL029_MOUSE	47.14	210	102	2	632	3	69	269	4e-62	202	633	327
TRINITY_DN18169_c0_g1_i1	sp|Q8TEQ8|PIGO_HUMAN	26.8	153	99	2	568	140	934	1083	3e-10	62.8	587	1089
TRINITY_DN18183_c0_g1_i1	sp|Q5MB13|ABCG2_MACMU	40.85	142	76	2	1	405	512	652	3e-27	112	531	654
TRINITY_DN18183_c0_g2_i1	sp|Q5MB13|ABCG2_MACMU	42.96	142	73	3	1	405	512	652	5e-29	117	531	654
TRINITY_DN18186_c0_g1_i1	sp|Q9DCD5|TJAP1_MOUSE	40.25	159	95	0	527	51	45	203	1e-28	117	778	539
TRINITY_DN181_c0_g1_i1	sp|Q6PBK1|CCD58_DANRE	58.62	58	24	0	640	467	84	141	6e-16	75.9	644	144
TRINITY_DN18205_c0_g1_i1	sp|Q64462|CP4B1_MOUSE	55.93	59	26	0	177	1	274	332	1e-16	78.6	316	511
TRINITY_DN18205_c0_g2_i1	sp|P51871|CP4F6_RAT	42.46	179	95	2	517	2	205	382	4e-44	157	520	537
TRINITY_DN18205_c0_g3_i1	sp|P51871|CP4F6_RAT	42.96	142	73	2	405	1	205	345	5e-33	125	408	537
TRINITY_DN18207_c0_g1_i1	sp|O00370|LORF2_HUMAN	42.42	66	38	0	200	3	599	664	2e-10	60.8	271	1275
TRINITY_DN18209_c0_g1_i1	sp|Q9BQI3|E2AK1_HUMAN	45.58	147	63	2	431	18	444	582	2e-27	111	433	630
TRINITY_DN18223_c0_g1_i1	sp|Q9Z0F8|ADA17_MOUSE	30.68	88	60	1	291	31	597	684	1e-06	50.4	435	827
TRINITY_DN18223_c0_g2_i1	sp|Q9VAC5|ADA17_DROME	34.26	108	64	4	685	365	593	694	4e-08	57.8	832	732
TRINITY_DN18227_c0_g1_i1	sp|Q7T2Q5|PA2A1_BUNFL	42.65	68	35	2	239	45	70	136	2e-08	51.6	268	147
TRINITY_DN18228_c0_g1_i1	sp|P23508|CRCM_HUMAN	51.32	152	72	1	3	452	479	630	1e-35	135	454	829
TRINITY_DN18228_c1_g1_i1	sp|P23508|CRCM_HUMAN	51.2	125	60	1	22	396	361	484	4e-34	130	426	829
TRINITY_DN18230_c1_g2_i1	sp|P80977|CX6C1_THUOB	33.78	74	49	0	331	110	1	74	9e-10	55.8	406	76
TRINITY_DN18243_c0_g1_i1	sp|O02751|CFDP2_BOVIN	43.1	58	33	0	369	196	325	382	3e-06	49.3	382	592
TRINITY_DN18243_c0_g2_i1	sp|O02751|CFDP2_BOVIN	43.1	58	33	0	370	197	325	382	3e-06	49.3	383	592
TRINITY_DN18246_c0_g1_i1	sp|Q8IY37|DHX37_HUMAN	44.76	105	52	2	1	315	927	1025	3e-21	92.8	317	1157
TRINITY_DN18283_c0_g1_i1	sp|Q6NZP1|ZRAB3_MOUSE	46.59	88	46	1	17	277	979	1066	4e-17	85.9	907	1069
TRINITY_DN18291_c0_g1_i1	sp|Q05192|FTF1B_DROME	63.83	47	17	0	3	143	426	472	4e-12	66.6	366	808
TRINITY_DN182_c0_g1_i1	sp|Q60HF3|HPS1_MACFA	40.1	192	110	2	754	191	472	662	2e-37	143	792	667
TRINITY_DN18326_c0_g2_i1	sp|Q9I8J6|EBP2_XENLA	53.07	179	77	4	36	554	16	193	9e-51	173	651	312
TRINITY_DN18327_c0_g1_i1	sp|Q1LUD1|T168A_DANRE	31.29	163	111	1	487	2	134	296	5e-20	91.3	498	681
TRINITY_DN18327_c0_g2_i1	sp|Q1LUD1|T168A_DANRE	31.29	163	111	1	487	2	134	296	5e-20	91.3	498	681
TRINITY_DN18332_c0_g1_i1	sp|P41436|IAP_GVCPM	36.14	83	41	2	41	289	9	79	3e-09	57.4	419	275
TRINITY_DN18339_c0_g1_i1	sp|Q5ZQU0|SNED1_RAT	31.74	167	98	5	580	92	108	262	6e-13	72	696	1403
TRINITY_DN18345_c0_g1_i2	sp|Q04615|VINC_XENLA	63.29	79	18	1	591	355	167	234	3e-23	97.8	592	235
TRINITY_DN18357_c0_g1_i1	sp|P04323|POL3_DROME	33.33	111	68	3	320	3	165	274	2e-08	55.8	390	1058
TRINITY_DN18357_c0_g2_i1	sp|Q7LHG5|YI31B_YEAST	42	100	55	2	295	2	610	708	2e-14	75.1	461	1498
TRINITY_DN18370_c0_g1_i1	sp|Q4V8A8|ZFP90_RAT	51.52	99	48	0	297	1	280	378	4e-28	111	299	633
TRINITY_DN18371_c0_g1_i1	sp|Q32P85|DLRB2_BOVIN	63.89	36	13	0	472	365	57	92	7e-09	53.9	473	96
TRINITY_DN1837_c0_g1_i1	sp|Q62210|BIRC2_MOUSE	40.28	72	39	1	3	218	72	139	1e-10	62	364	612
TRINITY_DN18383_c0_g1_i1	sp|P91685|GRM_DROME	40.34	119	59	2	3	323	816	934	2e-21	101	1396	976
TRINITY_DN18389_c0_g1_i1	sp|Q8WWZ7|ABCA5_HUMAN	38.12	383	220	7	1131	1	162	533	1e-70	247	1213	1642
TRINITY_DN18396_c0_g2_i1	sp|Q9DB15|RM12_MOUSE	36.62	71	45	0	76	288	123	193	6e-08	52.8	437	201
TRINITY_DN18398_c0_g1_i2	sp|P13813|110KD_PLAKN	30.23	129	90	0	8	394	141	269	2e-12	65.9	395	296
TRINITY_DN18400_c0_g1_i1	sp|Q7S332|KYNU1_NEUCR	53.15	111	43	3	51	377	373	476	3e-30	116	382	485
TRINITY_DN1840_c0_g1_i1	sp|Q7CS13|DEACT_AGRFC	36	100	64	0	346	47	41	140	5e-14	73.2	587	407
TRINITY_DN1840_c0_g2_i1	sp|A6X391|DEACT_OCHA4	36.45	107	67	1	521	204	29	135	1e-13	73.2	744	402
TRINITY_DN18425_c0_g1_i1	sp|O75626|PRDM1_HUMAN	43.81	105	59	0	317	3	582	686	5e-32	123	320	825
TRINITY_DN18425_c0_g1_i2	sp|A6NK53|ZN233_HUMAN	47.76	134	70	0	404	3	458	591	3e-42	152	404	670
TRINITY_DN18428_c0_g1_i1	sp|Q5T619|ZN648_HUMAN	32.03	153	84	4	39	470	422	563	4e-16	79.7	517	568
TRINITY_DN18439_c0_g1_i1	sp|Q9NL89|BGBP_BOMMO	27.27	154	105	4	31	489	1	148	2e-13	72.4	613	495
TRINITY_DN18447_c0_g1_i1	sp|Q5JSL3|DOC11_HUMAN	37.8	82	42	2	3	233	1984	2061	1e-09	60.1	432	2073
TRINITY_DN18451_c0_g1_i1	sp|Q29P71|MYO7A_DROPS	54.88	82	36	1	246	1	1769	1849	1e-21	93.2	247	2168
TRINITY_DN18451_c0_g2_i1	sp|Q29P71|MYO7A_DROPS	46.9	113	50	2	312	1	1667	1778	5e-23	98.6	323	2168
TRINITY_DN18451_c1_g1_i1	sp|P97479|MYO7A_MOUSE	54.55	55	25	0	28	192	1916	1970	2e-13	68.9	208	2215
TRINITY_DN18468_c0_g1_i1	sp|Q8JHV9|BIR7A_XENLA	33.86	254	141	8	963	271	152	401	6e-36	139	968	401
TRINITY_DN18485_c0_g1_i1	sp|O08648|M3K4_MOUSE	41.18	119	67	2	6	356	1005	1122	3e-26	108	390	1597
TRINITY_DN18499_c0_g1_i1	sp|Q98943|CASP2_CHICK	34.12	85	56	0	386	640	6	90	9e-08	57.8	1273	424
TRINITY_DN18499_c0_g2_i1	sp|Q98943|CASP2_CHICK	34.12	85	56	0	386	640	6	90	9e-08	57.8	1273	424
TRINITY_DN184_c0_g2_i1	sp|Q1LZ83|LACB2_BOVIN	50	118	57	2	1	348	168	285	7e-29	112	409	288
TRINITY_DN18503_c0_g1_i1	sp|O94979|SC31A_HUMAN	50.36	139	65	2	407	3	1	139	1e-39	150	633	1220
TRINITY_DN18503_c0_g2_i1	sp|Q3UPL0|SC31A_MOUSE	51.08	139	64	2	407	3	1	139	5e-40	150	529	1230
TRINITY_DN18503_c0_g3_i1	sp|Q3UPL0|SC31A_MOUSE	51.08	139	64	2	407	3	1	139	3e-40	150	524	1230
TRINITY_DN18536_c0_g1_i1	sp|P47026|GWT1_YEAST	64.71	34	12	0	220	321	121	154	2e-07	52	364	490
TRINITY_DN18538_c0_g1_i1	sp|Q641F3|COLA1_XENLA	44.2	138	58	3	3	413	643	762	3e-12	67.8	417	957
TRINITY_DN18538_c0_g2_i1	sp|Q641F3|COLA1_XENLA	44.2	138	58	3	3	413	643	762	3e-12	67.8	417	957
TRINITY_DN18538_c0_g3_i1	sp|Q641F3|COLA1_XENLA	44.2	138	58	3	3	413	643	762	3e-12	67.8	417	957
TRINITY_DN18539_c0_g1_i1	sp|Q61830|MRC1_MOUSE	30.64	297	183	8	1	870	955	1235	2e-37	147	933	1456
TRINITY_DN18543_c0_g1_i1	sp|P55937|GOGA3_MOUSE	25.45	224	167	0	677	6	1130	1353	2e-11	67	679	1487
TRINITY_DN18558_c0_g1_i1	sp|Q6P9H5|GIMA6_HUMAN	40.57	106	57	2	63	380	42	141	2e-13	68.9	396	292
TRINITY_DN18558_c0_g2_i1	sp|Q6P9H5|GIMA6_HUMAN	41.51	106	56	2	63	380	42	141	7e-15	72.8	396	292
TRINITY_DN18572_c0_g1_i1	sp|Q9P2K1|C2D2A_HUMAN	38.12	320	176	7	66	995	185	492	2e-51	189	1001	1620
TRINITY_DN18587_c0_g1_i1	sp|Q99P65|S29A3_MOUSE	36.92	130	77	4	299	685	46	171	3e-16	80.9	688	475
TRINITY_DN18594_c0_g2_i1	sp|P04323|POL3_DROME	34.36	195	127	1	1	585	305	498	2e-34	134	586	1058
TRINITY_DN18607_c0_g1_i1	sp|Q9BY12|SCAPE_HUMAN	38.5	226	111	5	782	168	10	228	3e-38	150	1008	1400
TRINITY_DN18607_c0_g2_i1	sp|Q9BY12|SCAPE_HUMAN	38.5	226	111	5	782	168	10	228	3e-38	150	1008	1400
TRINITY_DN18616_c0_g1_i1	sp|O35382|EXOC4_MOUSE	45.1	51	28	0	105	257	20	70	2e-07	51.6	262	975
TRINITY_DN18622_c0_g1_i1	sp|Q6PHS9|CA2D2_MOUSE	52.24	67	26	2	104	286	466	532	1e-12	67.8	290	1154
TRINITY_DN18624_c0_g1_i1	sp|O35049|NSMA2_RAT	30.71	140	91	3	793	392	19	158	1e-09	62.8	911	655
TRINITY_DN18629_c0_g1_i1	sp|P0C6R3|EST4A_BOVIN	37.14	70	43	1	93	302	22	90	2e-12	67	323	550
TRINITY_DN18632_c0_g1_i1	sp|Q8VCL5|S17A9_MOUSE	40.26	154	92	0	685	224	285	438	9e-33	129	838	447
TRINITY_DN18633_c0_g1_i1	sp|Q922R1|CP070_MOUSE	54.32	81	37	0	270	28	213	293	5e-22	92.4	270	422
TRINITY_DN18651_c0_g1_i1	sp|Q8C033|ARHGA_MOUSE	36.13	119	68	3	346	8	722	838	9e-17	80.5	354	1345
TRINITY_DN18657_c0_g1_i1	sp|Q6UXT9|ABH15_HUMAN	36.49	148	80	4	493	80	292	435	9e-19	86.7	499	468
TRINITY_DN18659_c0_g2_i1	sp|B4JHJ7|DGKH_DROGR	37.46	291	151	7	2	796	1653	1938	1e-44	174	1581	1941
TRINITY_DN18659_c0_g2_i2	sp|B4JHJ7|DGKH_DROGR	36.33	300	152	7	2	826	1653	1938	2e-43	171	1611	1941
TRINITY_DN18675_c0_g1_i1	sp|Q9R0W9|ACHA6_MOUSE	24.14	203	128	5	738	154	300	484	3e-10	63.5	752	494
TRINITY_DN18675_c0_g1_i2	sp|P09480|ACHA2_CHICK	28.86	246	136	10	795	118	300	526	1e-11	67.8	809	528
TRINITY_DN18685_c0_g1_i1	sp|Q70FJ1|AKAP9_MOUSE	27.05	292	180	3	900	31	1883	2143	1e-07	57	902	3797
TRINITY_DN18689_c0_g1_i1	sp|Q6T308|GLGB_FELCA	43.68	174	95	2	27	548	23	193	6e-41	150	548	699
TRINITY_DN186_c0_g1_i1	sp|Q14831|GRM7_HUMAN	45.09	346	182	4	1016	3	334	679	2e-99	320	1020	915
TRINITY_DN18701_c0_g1_i1	sp|Q7Z7L9|ZSCA2_HUMAN	44.76	105	56	1	2	316	379	481	3e-20	92.4	566	614
TRINITY_DN18703_c0_g1_i1	sp|Q92485|ASM3B_HUMAN	37.11	159	99	1	6	479	201	359	4e-32	123	484	455
TRINITY_DN18713_c0_g1_i1	sp|Q99LM2|CK5P3_MOUSE	35.47	296	157	9	2	856	228	500	4e-46	169	1058	503
TRINITY_DN18759_c0_g1_i1	sp|Q9VE00|C12A4_DROME	40.74	108	53	3	210	503	392	498	1e-14	75.1	503	536
TRINITY_DN18770_c0_g1_i1	sp|Q6GNG3|TMX3_XENLA	42.86	63	36	0	376	188	345	407	2e-09	58.5	383	452
TRINITY_DN18770_c0_g2_i1	sp|Q6GNG3|TMX3_XENLA	44.44	63	35	0	376	188	345	407	4e-10	60.5	383	452
TRINITY_DN18771_c0_g1_i1	sp|Q95M17|CHIA_BOVIN	42.29	253	139	4	762	4	23	268	1e-66	220	775	472
TRINITY_DN18785_c0_g2_i1	sp|F4ILY9|ANTL1_ARATH	38.51	148	77	4	1	435	271	407	8e-20	91.3	753	413
TRINITY_DN18817_c0_g1_i1	sp|Q9TZC4|ILKH_CAEEL	45.78	83	21	1	255	7	312	370	2e-16	77.4	255	466
TRINITY_DN18817_c0_g2_i1	sp|Q9TZC4|ILKH_CAEEL	68.97	29	9	0	93	7	342	370	6e-07	49.7	226	466
TRINITY_DN18818_c0_g1_i1	sp|Q9Y4P3|TBL2_HUMAN	42.31	104	51	1	169	480	53	147	2e-20	91.3	485	447
TRINITY_DN18819_c0_g1_i1	sp|P18172|DHGL_DROPS	38.7	261	145	6	815	33	359	604	2e-48	174	817	625
TRINITY_DN18825_c0_g2_i1	sp|Q6DJC8|TM53B_XENLA	39.44	71	43	0	600	388	195	265	8e-06	49.7	715	285
TRINITY_DN18849_c0_g1_i1	sp|A8MTY0|ZN724_HUMAN	55.45	110	49	0	1	330	427	536	1e-31	121	330	619
TRINITY_DN18849_c0_g1_i2	sp|Q14590|ZN235_HUMAN	52.44	82	39	0	1	246	576	657	1e-22	95.5	246	738
TRINITY_DN18849_c0_g1_i3	sp|Q14590|ZN235_HUMAN	53.7	108	50	0	1	324	550	657	8e-32	122	324	738
TRINITY_DN18849_c0_g2_i1	sp|A8MTY0|ZN724_HUMAN	56.98	86	37	0	1	258	505	590	8e-26	104	259	619
TRINITY_DN18849_c0_g3_i1	sp|Q61116|ZN235_MOUSE	51.72	87	42	0	1	261	516	602	9e-24	98.6	265	645
TRINITY_DN18852_c0_g1_i1	sp|Q90Z04|CDON_XENLA	35.96	114	67	4	34	369	879	988	5e-10	61.6	459	1249
TRINITY_DN18852_c0_g2_i1	sp|Q32MD9|CDON_MOUSE	33.94	109	64	2	53	364	885	990	5e-10	61.6	454	1250
TRINITY_DN1885_c0_g1_i1	sp|A1L1W9|MOT10_DANRE	47.45	432	206	8	494	1777	48	462	1e-122	380	1912	505
TRINITY_DN18861_c0_g1_i1	sp|Q8L0X4|MEGL_FUSNP	50	54	25	1	550	389	344	395	6e-09	58.2	560	395
TRINITY_DN18861_c0_g2_i1	sp|Q8L0X4|MEGL_FUSNP	50	54	25	1	475	314	344	395	4e-09	58.2	485	395
TRINITY_DN18864_c0_g1_i1	sp|Q5ND52|MRM3_MOUSE	36.96	92	58	0	278	3	90	181	2e-13	69.3	313	418
TRINITY_DN18869_c0_g1_i1	sp|Q3TUF7|YETS2_MOUSE	41.75	103	59	1	26	334	25	126	7e-18	84.7	415	1407
TRINITY_DN18894_c0_g1_i1	sp|P20794|MAK_HUMAN	32.6	181	95	7	1	477	236	411	3e-15	77.4	534	623
TRINITY_DN18912_c0_g1_i1	sp|Q96PQ6|ZN317_HUMAN	31.41	156	96	3	268	705	394	548	6e-13	71.6	714	595
TRINITY_DN18936_c0_g1_i1	sp|Q14145|KEAP1_HUMAN	42.86	63	36	0	202	14	240	302	6e-10	58.2	204	624
TRINITY_DN18936_c0_g2_i1	sp|Q684M4|KEAP1_PIG	47.75	377	192	3	1161	34	240	612	1e-114	354	1163	624
TRINITY_DN18941_c0_g1_i1	sp|Q8C8R3|ANK2_MOUSE	33.54	319	171	9	911	33	117	420	7e-32	131	911	3898
TRINITY_DN18941_c0_g2_i1	sp|Q8C8R3|ANK2_MOUSE	33.71	353	193	9	1013	33	83	420	9e-39	153	1042	3898
TRINITY_DN18942_c0_g1_i1	sp|P55100|ECHP_CAVPO	36.36	99	59	2	109	393	1	99	2e-15	76.6	394	726
TRINITY_DN18945_c0_g1_i1	sp|Q0V9W6|BTBD6_XENTR	23.05	321	215	9	1317	379	231	527	3e-08	59.7	1322	529
TRINITY_DN1894_c0_g1_i1	sp|P45953|ACADV_RAT	44.68	141	76	2	179	598	508	647	1e-30	127	1177	655
TRINITY_DN1894_c0_g2_i1	sp|P45953|ACADV_RAT	45.06	162	87	2	5	487	487	647	8e-38	147	1066	655
TRINITY_DN18950_c0_g1_i1	sp|Q8C119|NDNF_MOUSE	33.33	123	71	4	34	378	447	566	1e-10	62.4	411	568
TRINITY_DN18954_c0_g1_i1	sp|O35015|YNGK_BACSU	38.72	266	143	11	921	163	165	423	7e-49	176	921	510
TRINITY_DN18954_c0_g2_i1	sp|O35015|YNGK_BACSU	38.72	266	143	11	1091	333	165	423	4e-48	175	1091	510
TRINITY_DN18961_c0_g2_i1	sp|P11528|GCY_ARBPU	40.88	296	162	5	874	2	507	794	1e-69	237	900	986
TRINITY_DN18968_c0_g1_i1	sp|Q5UQ13|COLL2_MIMIV	43.37	166	82	2	496	8	904	1060	5e-20	91.7	497	1595
TRINITY_DN18971_c0_g1_i1	sp|Q6TFL4|KLH24_HUMAN	25.26	289	202	5	9	854	226	507	6e-17	87.8	1624	600
TRINITY_DN18973_c0_g2_i1	sp|Q920P9|LY75_MESAU	35.43	127	79	3	406	32	276	401	5e-19	88.6	460	1722
TRINITY_DN18980_c0_g1_i1	sp|Q5PPX0|PPR42_XENLA	50	86	43	0	849	592	166	251	3e-21	95.5	851	372
TRINITY_DN18980_c0_g1_i2	sp|Q5PPX0|PPR42_XENLA	50	86	43	0	517	260	166	251	3e-22	95.5	519	372
TRINITY_DN18984_c0_g1_i1	sp|Q8VHK1|CSKI2_MOUSE	51.72	87	40	1	700	960	475	559	1e-20	97.1	965	1201
TRINITY_DN18988_c0_g1_i1	sp|Q9H511|KLH31_HUMAN	29.08	141	88	3	1275	859	491	621	1e-08	60.8	1281	634
TRINITY_DN1898_c0_g1_i1	sp|Q2KJJ5|TBL3_BOVIN	38.27	81	50	0	5	247	709	789	9e-14	71.2	348	800
TRINITY_DN1898_c0_g2_i1	sp|Q2KJJ5|TBL3_BOVIN	38.27	81	50	0	5	247	709	789	9e-14	71.2	348	800
TRINITY_DN18994_c0_g1_i1	sp|Q95221|IP6K2_RABIT	48.31	89	46	0	400	134	253	341	9e-24	99	401	425
TRINITY_DN18994_c0_g2_i1	sp|Q80V72|IP6K2_MOUSE	47.19	89	47	0	524	258	276	364	1e-23	100	525	448
TRINITY_DN189_c0_g1_i1	sp|P10076|ZFP26_MOUSE	25.13	398	227	16	1145	60	239	601	1e-10	67	1173	861
TRINITY_DN19004_c0_g1_i1	sp|B2KFW1|ZSC20_MOUSE	47.37	95	49	1	290	9	711	805	8e-20	88.6	296	1030
TRINITY_DN19004_c0_g2_i1	sp|A0JNB1|ZN227_BOVIN	43	100	56	1	299	3	519	618	2e-20	90.1	299	787
TRINITY_DN19009_c0_g1_i1	sp|Q80TY5|VP13B_MOUSE	30.12	166	100	6	542	69	2193	2350	9e-14	73.6	542	4013
TRINITY_DN19015_c0_g1_i1	sp|Q5XJS5|THOC6_DANRE	40.88	137	78	2	17	427	190	323	6e-32	122	507	323
TRINITY_DN19020_c0_g1_i1	sp|Q8BIK4|DOCK9_MOUSE	52.22	90	42	1	2	271	1668	1756	1e-22	96.3	272	2055
TRINITY_DN19026_c0_g1_i1	sp|A1E2V0|BIRC3_CANLF	32.79	61	41	0	399	217	544	604	7e-06	50.1	670	604
TRINITY_DN19026_c0_g2_i1	sp|A1E2V0|BIRC3_CANLF	32.79	61	41	0	290	108	544	604	4e-06	50.1	561	604
TRINITY_DN19048_c0_g1_i1	sp|P47844|CBR1_RABIT	42.68	82	45	2	2	241	196	277	5e-14	70.9	473	277
TRINITY_DN19048_c0_g2_i1	sp|P47844|CBR1_RABIT	42.68	82	45	2	2	241	196	277	5e-14	70.9	473	277
TRINITY_DN1904_c0_g1_i1	sp|A1YF12|ZNF16_GORGO	62	50	19	0	151	2	455	504	2e-13	70.9	442	682
TRINITY_DN19070_c0_g2_i1	sp|Q14790|CASP8_HUMAN	51.11	45	22	0	262	396	344	388	5e-07	51.2	397	479
TRINITY_DN19072_c0_g1_i1	sp|Q9GV77|FREM2_LYTVA	48.19	249	122	6	2	733	1684	1930	2e-66	230	736	3103
TRINITY_DN19072_c0_g2_i1	sp|Q9GV77|FREM2_LYTVA	48.19	249	122	6	2	733	1684	1930	2e-66	230	736	3103
TRINITY_DN19096_c0_g1_i1	sp|Q9UNY4|TTF2_HUMAN	49.82	281	126	6	1	825	567	838	1e-80	268	855	1162
TRINITY_DN19098_c0_g1_i1	sp|P60670|NPL4_MOUSE	45	140	66	4	354	770	4	133	2e-24	106	770	608
TRINITY_DN19099_c0_g1_i2	sp|Q9NYI0|PSD3_HUMAN	46.98	215	112	2	122	763	775	988	3e-54	200	1360	1048
TRINITY_DN19099_c0_g2_i1	sp|Q9NYI0|PSD3_HUMAN	49.71	173	85	2	122	637	775	946	5e-48	174	637	1048
TRINITY_DN190_c0_g1_i1	sp|Q2PZL6|FAT4_MOUSE	32.6	181	98	9	1	504	3808	3977	8e-20	91.7	507	4981
TRINITY_DN19106_c0_g1_i1	sp|Q10925|SID3_CAEEL	40.28	144	78	3	52	483	207	342	2e-26	110	484	1237
TRINITY_DN19112_c0_g1_i1	sp|Q9DE13|BAZ2B_CHICK	37.94	253	138	4	1419	697	1081	1326	9e-40	159	1420	2130
TRINITY_DN19137_c0_g1_i1	sp|Q12933|TRAF2_HUMAN	33.33	222	139	5	50	706	283	498	9e-32	127	966	501
TRINITY_DN19144_c0_g1_i1	sp|Q91ZU6|DYST_MOUSE	30.11	93	65	0	26	304	5390	5482	3e-06	48.9	318	7393
TRINITY_DN19145_c0_g2_i1	sp|Q5ZJL7|DDB2_CHICK	55.07	69	30	1	27	230	302	370	3e-16	76.3	232	507
TRINITY_DN19146_c0_g1_i1	sp|Q9WTV9|V1AR_MICOH	25.48	259	156	12	809	120	143	393	2e-11	67.4	841	420
TRINITY_DN19159_c0_g2_i1	sp|Q9H2X6|HIPK2_HUMAN	28.57	420	197	22	2	1114	534	899	1e-10	67	1115	1198
TRINITY_DN19159_c0_g3_i1	sp|Q9H2X6|HIPK2_HUMAN	32.65	196	84	11	2	520	534	704	5e-06	49.7	574	1198
TRINITY_DN19159_c0_g4_i1	sp|Q9H2X6|HIPK2_HUMAN	29.01	424	195	23	2	1129	534	899	1e-11	70.1	1130	1198
TRINITY_DN19183_c0_g1_i1	sp|Q6ZSM3|MOT12_HUMAN	45.76	59	32	0	1	177	140	198	3e-10	63.2	735	486
TRINITY_DN19183_c0_g2_i1	sp|Q6ZSM3|MOT12_HUMAN	45.76	59	32	0	1	177	140	198	3e-10	63.5	735	486
TRINITY_DN19184_c0_g10_i1	sp|B3A0P5|GEPRP_LOTGI	46.6	191	90	2	972	436	223	413	1e-50	182	1284	419
TRINITY_DN19184_c0_g1_i1	sp|B3A0P5|GEPRP_LOTGI	46.6	191	90	2	931	395	223	413	8e-51	182	1243	419
TRINITY_DN19184_c0_g4_i1	sp|B3A0P5|GEPRP_LOTGI	46.6	191	90	2	890	354	223	413	6e-51	182	1202	419
TRINITY_DN19184_c0_g5_i1	sp|B3A0P5|GEPRP_LOTGI	46.6	191	90	2	835	299	223	413	4e-51	182	1147	419
TRINITY_DN19184_c0_g6_i1	sp|B3A0P5|GEPRP_LOTGI	46.6	191	90	2	1013	477	223	413	2e-50	182	1325	419
TRINITY_DN19184_c0_g7_i1	sp|B3A0P5|GEPRP_LOTGI	46.6	191	90	2	835	299	223	413	4e-51	182	1147	419
TRINITY_DN19184_c0_g8_i1	sp|B3A0P5|GEPRP_LOTGI	46.6	191	90	2	811	275	223	413	3e-51	182	1123	419
TRINITY_DN19184_c0_g9_i1	sp|B3A0P5|GEPRP_LOTGI	46.6	191	90	2	835	299	223	413	4e-51	182	1147	419
TRINITY_DN19196_c0_g3_i1	sp|P35498|SCN1A_HUMAN	57.26	124	40	2	570	199	17	127	3e-35	137	576	2009
TRINITY_DN191_c0_g1_i1	sp|Q8BQM9|MD12L_MOUSE	44.39	196	83	7	564	1	1117	1294	4e-33	131	584	2157
TRINITY_DN191_c0_g2_i1	sp|Q8BQM9|MD12L_MOUSE	47.71	415	189	11	1224	1	901	1294	6e-100	333	1228	2157
TRINITY_DN19205_c0_g1_i1	sp|Q1JP61|KDM8_BOVIN	26.6	188	127	5	12	542	197	384	4e-08	55.5	542	406
TRINITY_DN19205_c0_g2_i1	sp|Q497B8|KDM8_RAT	28.57	189	123	7	12	545	205	392	2e-08	56.2	545	414
TRINITY_DN19205_c0_g3_i1	sp|Q1JP61|KDM8_BOVIN	26.6	188	127	5	12	542	197	384	4e-08	55.5	542	406
TRINITY_DN19209_c0_g1_i1	sp|Q15751|HERC1_HUMAN	36.38	437	246	8	1783	557	880	1312	1e-56	213	1785	4861
TRINITY_DN1920_c0_g1_i1	sp|Q9VDH6|IR93A_DROME	42.68	82	46	1	82	324	615	696	1e-16	79.3	325	868
TRINITY_DN19236_c0_g1_i1	sp|Q9Z330|DNMT1_RAT	58.02	131	55	0	1	393	1028	1158	2e-35	135	394	1622
TRINITY_DN19238_c0_g1_i1	sp|P29119|FURI1_XENLA	49.32	73	36	1	81	296	477	549	2e-13	75.9	1197	783
TRINITY_DN19241_c0_g1_i1	sp|Q69ZJ7|RIC1_MOUSE	35.76	151	83	5	76	522	992	1130	4e-19	91.3	740	1422
TRINITY_DN19242_c0_g2_i1	sp|Q9NVE5|UBP40_HUMAN	36.02	161	99	3	6	485	451	608	7e-22	97.1	490	1235
TRINITY_DN19248_c0_g1_i1	sp|Q9CAG8|FBK28_ARATH	38.78	98	57	2	63	350	156	252	5e-14	70.9	354	376
TRINITY_DN19257_c0_g1_i1	sp|O00329|PK3CD_HUMAN	33.99	153	95	2	536	979	3	154	5e-22	101	981	1044
TRINITY_DN1925_c0_g1_i1	sp|Q93560|BLMP1_CAEEL	39.71	68	35	1	2	187	536	603	6e-09	56.2	253	817
TRINITY_DN19262_c0_g1_i1	sp|E9QAG8|ZN431_MOUSE	34.9	192	115	3	21	593	254	436	2e-28	115	594	526
TRINITY_DN19265_c0_g1_i1	sp|P97554|DNJB9_RAT	31.34	67	45	1	78	278	13	78	3e-06	50.8	845	222
TRINITY_DN19271_c0_g2_i1	sp|Q5XIS7|UBAP1_RAT	28.8	191	115	5	589	29	11	184	2e-13	73.2	753	502
TRINITY_DN19272_c0_g1_i1	sp|Q9JJS0|SCUB2_MOUSE	45.65	184	98	2	2	553	310	491	1e-46	168	554	997
TRINITY_DN19275_c0_g1_i1	sp|A5A4K9|GHSR_RABIT	26.82	302	185	12	693	1541	53	337	5e-10	65.1	1642	366
TRINITY_DN19275_c0_g2_i1	sp|A5A4K9|GHSR_RABIT	26.82	302	185	12	693	1541	53	337	6e-10	65.1	1732	366
TRINITY_DN19277_c0_g1_i1	sp|Q8IVS8|GLCTK_HUMAN	50	82	41	0	454	699	31	112	3e-17	84.3	699	523
TRINITY_DN19278_c0_g2_i1	sp|F4JRR5|TTL_ARATH	27.78	144	81	4	778	365	5	131	2e-11	67.8	959	421
TRINITY_DN19302_c0_g1_i1	sp|Q5ZIJ9|MIB2_CHICK	47	200	98	4	576	1	562	761	4e-51	181	578	954
TRINITY_DN19312_c0_g1_i1	sp|P19174|PLCG1_HUMAN	40.49	205	114	5	595	2	146	349	1e-35	138	598	1290
TRINITY_DN19317_c0_g2_i1	sp|P54422|GGT_BACSU	31.91	94	58	3	36	314	142	230	7e-06	47.4	314	587
TRINITY_DN19320_c0_g1_i1	sp|Q86WZ6|ZN227_HUMAN	52.04	98	42	1	279	1	475	572	4e-22	96.3	401	799
TRINITY_DN19320_c0_g1_i2	sp|Q9UJU3|ZN112_HUMAN	60.58	104	41	0	312	1	586	689	4e-31	120	316	913
TRINITY_DN19322_c0_g1_i1	sp|Q6ZNB6|NFXL1_HUMAN	26.32	190	111	6	144	686	28	197	8e-15	77.8	751	911
TRINITY_DN1933_c0_g1_i1	sp|O54904|B3GT1_MOUSE	33.33	123	72	2	2	355	139	256	6e-18	81.3	357	326
TRINITY_DN19341_c0_g1_i1	sp|P48746|B3A2_RABIT	48.04	433	208	5	2	1297	821	1237	6e-116	380	1845	1237
TRINITY_DN19341_c0_g2_i1	sp|O18917|B3A3_RABIT	65.71	35	12	0	2	106	826	860	1e-06	50.1	274	1233
TRINITY_DN19345_c0_g1_i1	sp|O95714|HERC2_HUMAN	42.63	190	105	3	2	568	1922	2108	2e-40	152	568	4834
TRINITY_DN1938_c0_g1_i1	sp|Q92733|PRCC_HUMAN	29.61	152	88	3	657	250	136	284	6e-08	56.2	707	491
TRINITY_DN19394_c0_g1_i1	sp|Q8JHW2|TSP3A_DANRE	61.45	179	62	1	517	2	575	753	1e-49	176	520	962
TRINITY_DN19400_c0_g1_i1	sp|Q9U3W6|MAB21_DROME	31.33	150	87	3	47	478	209	348	7e-12	67	598	365
TRINITY_DN19401_c0_g1_i1	sp|A6NJL1|ZSA5B_HUMAN	30	90	63	0	344	75	397	486	7e-10	65.1	1503	495
TRINITY_DN19404_c0_g1_i1	sp|Q5W0A0|ERI6B_HUMAN	32.79	122	81	1	5	370	504	624	2e-15	79	637	696
TRINITY_DN19404_c0_g1_i2	sp|Q5W0A0|ERI6B_HUMAN	32.53	83	47	1	334	555	542	624	1e-07	56.2	822	696
TRINITY_DN19408_c0_g1_i1	sp|Q60HD1|SPTC1_MACFA	45.78	83	42	1	12	260	46	125	5e-18	81.6	262	473
TRINITY_DN19408_c0_g2_i1	sp|O54695|SPTC1_CRIGR	37.5	128	76	2	20	400	1	125	3e-25	103	402	473
TRINITY_DN1941_c0_g1_i1	sp|Q4R7U8|ASGL1_MACFA	41.79	67	39	0	204	4	60	126	1e-12	64.3	205	308
TRINITY_DN19431_c0_g1_i1	sp|Q5S007|LRRK2_HUMAN	28.35	127	80	3	36	413	2409	2525	1e-07	54.3	467	2527
TRINITY_DN19440_c0_g1_i1	sp|O43719|HTSF1_HUMAN	52.38	84	33	2	529	780	105	181	7e-16	81.3	780	755
TRINITY_DN19450_c0_g1_i1	sp|Q9U4G1|BDL_DROME	47.3	74	35	2	301	89	265	337	4e-11	63.2	314	719
TRINITY_DN19464_c0_g1_i1	sp|Q9UJU3|ZN112_HUMAN	57.89	76	32	0	228	1	506	581	6e-25	102	237	913
TRINITY_DN19464_c0_g2_i1	sp|Q61116|ZN235_MOUSE	63.04	46	17	0	214	77	527	572	8e-17	68.9	216	645
TRINITY_DN19464_c0_g2_i2	sp|Q61116|ZN235_MOUSE	63.51	74	27	0	222	1	523	596	3e-26	104	223	645
TRINITY_DN19482_c0_g1_i1	sp|O61307|TENM_DROME	50.62	241	116	2	2	724	821	1058	4e-76	257	724	2731
TRINITY_DN19494_c0_g1_i1	sp|O35927|CTND2_MOUSE	46.32	95	46	1	40	309	528	622	2e-18	85.1	312	1247
TRINITY_DN19494_c0_g2_i1	sp|Q99569|PKP4_HUMAN	44.76	105	52	2	125	421	499	603	3e-18	85.5	424	1192
TRINITY_DN19495_c0_g1_i1	sp|Q5BPJ0|TBL11_ARATH	38.46	52	32	0	172	327	136	187	4e-06	47.8	332	464
TRINITY_DN19495_c0_g2_i1	sp|Q08BN9|NXPE3_DANRE	24.06	212	149	5	1	630	274	475	8e-10	61.2	632	566
TRINITY_DN19500_c0_g1_i1	sp|P58154|ACHP_LYMST	34.07	135	88	1	406	2	22	155	4e-22	94.4	569	229
TRINITY_DN19505_c0_g1_i1	sp|Q2QI47|USH2A_MOUSE	24.79	242	126	14	1293	649	3157	3369	6e-08	59.7	1589	5193
TRINITY_DN19509_c0_g1_i1	sp|Q5NC05|TTF2_MOUSE	25.29	174	105	4	511	2	389	541	1e-06	53.9	1044	1138
TRINITY_DN19510_c0_g1_i1	sp|D3ZAT9|FAXC_RAT	38.04	92	54	1	6	281	246	334	2e-18	85.5	499	409
TRINITY_DN19510_c0_g2_i1	sp|D3ZAT9|FAXC_RAT	38.04	92	54	1	5	280	246	334	2e-18	85.5	498	409
TRINITY_DN1951_c0_g1_i1	sp|Q28FF3|MFS7A_XENTR	45.37	108	56	1	5	319	79	186	2e-26	105	319	482
TRINITY_DN19535_c0_g1_i1	sp|Q75J93|CPAS1_DICDI	26.92	286	174	9	57	878	317	579	4e-18	88.6	905	842
TRINITY_DN19536_c0_g1_i1	sp|Q6AZD1|T179A_DANRE	40.45	89	51	1	1	267	131	217	8e-17	77.4	366	232
TRINITY_DN19578_c0_g1_i1	sp|P00789|CANX_CHICK	41.13	355	194	8	6	1040	279	628	1e-72	244	1044	705
TRINITY_DN19585_c0_g1_i1	sp|Q9D2H2|KAD7_MOUSE	54.55	88	40	0	265	2	418	505	1e-23	98.2	267	614
TRINITY_DN19598_c0_g1_i1	sp|Q6NXA9|UBXN1_DANRE	32.24	152	95	3	1079	642	145	294	5e-07	54.7	1082	294
TRINITY_DN19600_c0_g1_i1	sp|P58154|ACHP_LYMST	38.1	84	50	2	3	248	139	222	4e-14	69.7	353	229
TRINITY_DN19629_c0_g1_i1	sp|Q8N0W3|FUK_HUMAN	46.03	126	67	1	377	3	944	1069	1e-25	107	424	1084
TRINITY_DN19629_c0_g2_i1	sp|Q8N0W3|FUK_HUMAN	51.06	141	68	1	422	3	929	1069	8e-36	136	424	1084
TRINITY_DN19635_c0_g1_i1	sp|Q9I7U4|TITIN_DROME	33.09	272	179	3	814	2	17663	17932	3e-40	155	816	18141
TRINITY_DN19648_c0_g1_i1	sp|O97831|AGRL1_BOVIN	30.71	127	73	6	131	469	3	128	3e-07	53.9	626	1472
TRINITY_DN19659_c0_g1_i1	sp|Q24292|DS_DROME	37.91	153	86	4	457	8	417	563	1e-19	90.5	457	3503
TRINITY_DN1965_c0_g1_i1	sp|Q61824|ADA12_MOUSE	27.56	381	225	11	1095	7	64	411	2e-35	143	1234	903
TRINITY_DN19688_c0_g1_i1	sp|Q7SXV9|CALUB_DANRE	57.3	89	34	3	136	396	6	92	6e-20	87.4	396	315
TRINITY_DN19688_c0_g2_i1	sp|Q3T0K1|CALU_BOVIN	51.06	94	43	2	246	524	1	92	2e-19	87	524	315
TRINITY_DN1968_c0_g1_i1	sp|Q6NRG0|RNF8B_XENLA	52.17	46	22	0	327	190	409	454	4e-08	54.3	329	532
TRINITY_DN19728_c0_g2_i1	sp|Q86VM9|ZCH18_HUMAN	38.89	306	108	13	651	1406	112	392	9e-35	146	2396	953
TRINITY_DN19732_c0_g1_i1	sp|Q23894|CYSP3_DICDI	51.85	108	51	1	68	388	227	334	3e-31	119	390	337
TRINITY_DN19740_c0_g1_i1	sp|P32577|CSK_RAT	36.82	201	112	5	27	626	262	448	2e-34	133	790	450
TRINITY_DN19745_c1_g1_i1	sp|Q2KHW8|GEMI6_BOVIN	36.25	160	95	3	651	181	5	160	7e-25	102	834	166
TRINITY_DN19746_c0_g2_i1	sp|I6V1W0|BMBL_DANRE	36.69	308	193	2	1162	242	52	358	1e-60	216	1608	612
TRINITY_DN19747_c0_g2_i1	sp|Q8NEM7|SP20H_HUMAN	48.1	79	37	1	239	3	12	86	2e-12	66.2	241	779
TRINITY_DN19758_c0_g1_i1	sp|Q8IVV2|LOXH1_HUMAN	45.16	62	34	0	192	7	287	348	3e-11	62.4	209	1947
TRINITY_DN19758_c0_g2_i1	sp|C8YR32|LOXH1_MOUSE	26.53	294	157	12	774	4	907	1178	3e-16	82.8	795	2068
TRINITY_DN19760_c0_g1_i1	sp|Q93560|BLMP1_CAEEL	45.45	44	24	0	250	119	530	573	5e-10	52.4	251	817
TRINITY_DN19760_c0_g2_i1	sp|Q93560|BLMP1_CAEEL	47.73	44	23	0	250	119	530	573	4e-10	53.9	251	817
TRINITY_DN19768_c0_g1_i1	sp|P08183|MDR1_HUMAN	43.58	179	101	0	537	1	142	320	3e-50	179	537	1280
TRINITY_DN19775_c0_g1_i1	sp|P20241|NRG_DROME	31.03	174	114	4	523	2	517	684	6e-18	87.8	751	1302
TRINITY_DN19781_c0_g1_i1	sp|D3YV10|CCD13_MOUSE	37.89	95	53	3	278	3	8	99	7e-07	51.6	481	709
TRINITY_DN19784_c0_g1_i1	sp|Q61143|TRPC6_MOUSE	39.65	285	161	4	832	2	89	370	1e-52	189	899	930
TRINITY_DN19799_c0_g1_i1	sp|Q641G3|CCAR1_XENLA	41.12	321	107	8	1	774	663	964	5e-46	170	777	1157
TRINITY_DN19807_c0_g1_i1	sp|Q9SU14|NUDT7_ARATH	34.29	70	45	1	211	420	9	77	4e-08	53.9	420	282
TRINITY_DN1980_c0_g1_i1	sp|Q5Y5T5|ZDHC8_MOUSE	38.96	77	46	1	698	471	216	292	3e-07	54.3	702	762
TRINITY_DN19810_c1_g1_i1	sp|Q17QZ7|TTC27_BOVIN	41.05	229	133	1	698	12	328	554	4e-56	196	702	847
TRINITY_DN19827_c0_g1_i1	sp|Q5JUK3|KCNT1_HUMAN	45.05	222	116	3	721	56	157	372	2e-54	193	721	1230
TRINITY_DN19827_c0_g2_i1	sp|Q5JUK3|KCNT1_HUMAN	44.67	244	129	3	750	19	157	394	5e-63	218	750	1230
TRINITY_DN19838_c0_g1_i1	sp|Q8C8H8|KY_MOUSE	24.88	410	272	12	2047	833	283	661	9e-28	124	2862	661
TRINITY_DN19839_c0_g1_i1	sp|Q8CG07|WRIP1_RAT	49.05	263	123	4	767	3	221	480	1e-70	240	1197	660
TRINITY_DN19840_c0_g1_i1	sp|Q01717|TRFR_RAT	23.14	376	213	15	1448	441	4	343	2e-10	66.2	1459	412
TRINITY_DN19847_c0_g1_i1	sp|Q5XM32|RXFP2_CANLF	49.23	65	33	0	233	39	260	324	2e-07	52.8	381	737
TRINITY_DN19847_c0_g2_i1	sp|Q24020|FLII_DROME	41.3	92	53	1	278	3	104	194	3e-08	57.8	728	1256
TRINITY_DN19854_c0_g1_i1	sp|O88738|BIRC6_MOUSE	47.13	157	76	4	4	465	978	1130	2e-24	106	608	4882
TRINITY_DN19858_c0_g1_i1	sp|Q9I8M9|TWS1B_XENLA	44.51	173	89	5	3	518	51	217	8e-39	138	552	218
TRINITY_DN19859_c0_g1_i1	sp|Q80T74|KLH29_MOUSE	24.78	230	145	8	13	639	533	755	8e-08	55.8	661	875
TRINITY_DN19864_c0_g1_i1	sp|P78540|ARGI2_HUMAN	54.64	97	43	1	49	336	244	340	6e-24	103	1008	354
TRINITY_DN19864_c0_g2_i1	sp|P78540|ARGI2_HUMAN	54.64	97	43	1	46	333	244	340	6e-24	104	1005	354
TRINITY_DN19865_c0_g1_i1	sp|P04323|POL3_DROME	42.86	63	34	1	10	198	419	479	2e-08	54.3	203	1058
TRINITY_DN19865_c0_g2_i1	sp|P04323|POL3_DROME	41.67	60	35	0	18	197	420	479	8e-10	58.2	202	1058
TRINITY_DN19866_c0_g1_i1	sp|Q54KA7|SECG_DICDI	32.14	168	113	1	506	3	350	516	4e-18	88.6	862	986
TRINITY_DN19866_c0_g2_i1	sp|O75179|ANR17_HUMAN	28.88	232	161	3	1064	381	1109	1340	3e-20	97.8	1354	2603
TRINITY_DN19867_c0_g1_i1	sp|Q2EMV9|PAR14_MOUSE	47.2	125	60	3	5	361	1691	1815	2e-29	118	442	1817
TRINITY_DN1986_c0_g1_i1	sp|Q15072|OZF_HUMAN	36.19	210	126	5	635	15	73	277	8e-32	123	717	292
TRINITY_DN1986_c0_g2_i1	sp|Q15072|OZF_HUMAN	36.19	210	126	5	635	15	73	277	8e-32	123	717	292
TRINITY_DN19874_c0_g1_i1	sp|Q9BYK8|HELZ2_HUMAN	35.6	191	119	2	1	573	2354	2540	2e-23	103	573	2649
TRINITY_DN19875_c0_g1_i1	sp|Q6R5N8|TLR13_MOUSE	31.72	145	94	2	749	330	831	975	2e-16	83.2	806	991
TRINITY_DN19894_c0_g1_i1	sp|Q9H1U4|MEGF9_HUMAN	49.28	69	32	2	352	155	204	272	2e-09	58.2	377	602
TRINITY_DN19894_c0_g2_i1	sp|Q61001|LAMA5_MOUSE	41.56	77	42	1	252	22	1779	1852	9e-10	61.2	512	3718
TRINITY_DN19894_c0_g3_i1	sp|Q9H1U4|MEGF9_HUMAN	49.28	69	32	2	355	158	204	272	3e-09	58.2	380	602
TRINITY_DN19912_c0_g1_i1	sp|Q96RT7|GCP6_HUMAN	47.97	148	75	1	439	2	1468	1615	5e-39	148	576	1819
TRINITY_DN19912_c0_g2_i1	sp|Q96RT7|GCP6_HUMAN	47.97	148	75	1	439	2	1468	1615	5e-39	148	576	1819
TRINITY_DN19931_c0_g1_i1	sp|Q5T3U5|MRP7_HUMAN	46.37	386	179	5	1101	13	841	1221	3e-80	274	1160	1492
TRINITY_DN19931_c0_g1_i2	sp|Q5T3U5|MRP7_HUMAN	45.85	386	190	4	1128	13	841	1221	2e-79	272	1187	1492
TRINITY_DN19939_c0_g1_i1	sp|Q6PR54|RIF1_MOUSE	35	140	79	3	53	445	636	772	2e-17	84.3	505	2419
TRINITY_DN19944_c0_g1_i1	sp|Q5VW36|FOCAD_HUMAN	29.47	190	130	3	396	956	3	191	2e-19	94.7	1207	1801
TRINITY_DN19956_c0_g1_i1	sp|Q6NYK3|SPRE2_DANRE	48.2	139	57	3	1122	709	1	125	1e-34	137	1160	413
TRINITY_DN19966_c0_g1_i1	sp|O46382|BIG1_BOVIN	57.78	90	38	0	536	267	1749	1838	9e-26	109	538	1849
TRINITY_DN19967_c0_g1_i1	sp|O81025|IAN10_ARATH	31.39	223	130	7	778	131	7	213	9e-24	105	1175	463
TRINITY_DN19970_c0_g1_i1	sp|A2AKX3|SETX_MOUSE	32.72	162	83	7	3	410	1861	2022	1e-11	66.6	431	2646
TRINITY_DN19973_c0_g1_i1	sp|Q11002|CANA_DROME	45.16	248	121	6	7	738	70	306	2e-62	214	769	828
TRINITY_DN19974_c0_g1_i2	sp|F1LPQ2|ASCC3_RAT	60.66	61	24	0	1	183	2132	2192	1e-14	80.5	1430	2197
TRINITY_DN19980_c0_g1_i1	sp|Q6PGC1|DHX29_MOUSE	34.88	258	155	5	128	880	50	301	5e-32	132	1063	1365
TRINITY_DN19980_c0_g1_i3	sp|Q6PGC1|DHX29_MOUSE	35.9	273	162	5	128	925	50	316	1e-37	148	937	1365
TRINITY_DN19988_c0_g2_i1	sp|Q8BZ05|ARAP2_MOUSE	31.23	333	216	5	1043	69	540	867	3e-42	163	1046	1703
TRINITY_DN19991_c0_g1_i1	sp|Q3UVC0|KSR2_MOUSE	37.09	151	92	2	3	449	667	816	1e-24	105	495	959
TRINITY_DN19992_c0_g1_i1	sp|P38636|ATX1_YEAST	47.54	61	31	1	252	431	7	67	6e-10	57.8	721	73
TRINITY_DN20000_c0_g1_i1	sp|Q9C0G0|ZN407_HUMAN	29.54	237	150	7	791	99	1567	1792	2e-21	101	1329	2248
TRINITY_DN20001_c0_g2_i1	sp|Q2KJE1|GPTC4_BOVIN	38.92	185	95	3	224	739	14	193	5e-31	125	1066	408
TRINITY_DN20016_c0_g1_i1	sp|Q7T163|KDIS_DANRE	31.78	129	85	1	6	383	228	356	1e-09	61.2	623	1672
TRINITY_DN20028_c0_g1_i1	sp|Q5UPS7|COLL4_MIMIV	41.15	226	104	5	624	16	187	406	1e-23	103	626	817
TRINITY_DN20029_c0_g2_i1	sp|Q8WVB3|HEXDC_HUMAN	40.59	101	55	2	67	360	213	311	2e-18	84.3	360	486
TRINITY_DN20033_c0_g1_i1	sp|Q7ZUX3|WIPI4_DANRE	41.63	233	112	8	925	272	129	352	3e-44	160	928	358
TRINITY_DN2003_c0_g1_i1	sp|Q9US38|YFZ3_SCHPO	39.08	87	51	1	4	258	83	169	7e-13	66.6	280	341
TRINITY_DN20040_c0_g1_i1	sp|Q8CG73|FTM_MOUSE	46.07	89	48	0	412	146	326	414	8e-15	75.5	432	1264
TRINITY_DN20043_c0_g1_i1	sp|Q80V42|CBPM_MOUSE	43.15	292	146	8	901	62	125	408	1e-67	223	903	443
TRINITY_DN20044_c0_g1_i1	sp|Q8S1Y9|CML1_ORYSJ	47.44	78	41	0	226	459	4	81	1e-18	83.6	477	187
TRINITY_DN20046_c0_g1_i1	sp|A6QM03|FUCT1_BOVIN	34.91	106	69	0	32	349	258	363	1e-16	79.3	510	364
TRINITY_DN20046_c0_g2_i1	sp|A6QM03|FUCT1_BOVIN	34.91	106	69	0	32	349	258	363	8e-17	79.3	435	364
TRINITY_DN20046_c0_g3_i1	sp|A6QM03|FUCT1_BOVIN	34.91	106	69	0	32	349	258	363	1e-16	79.3	510	364
TRINITY_DN20053_c0_g1_i1	sp|Q7TSQ8|PDPR_MOUSE	47.28	349	180	4	1046	6	38	384	9e-101	327	1337	878
TRINITY_DN20056_c0_g1_i1	sp|Q4R2Y9|ABHD2_MACFA	52.04	98	44	2	279	572	19	113	4e-23	99	578	425
TRINITY_DN20066_c0_g1_i1	sp|A1L2I9|T214B_XENLA	31.19	109	69	2	219	527	41	149	1e-07	54.7	560	679
TRINITY_DN20069_c0_g1_i1	sp|Q15751|HERC1_HUMAN	40.79	152	77	3	84	500	1585	1736	3e-17	84.7	570	4861
TRINITY_DN20081_c0_g1_i1	sp|Q640A2|HNRDL_XENTR	44.69	273	135	6	920	123	11	274	4e-52	181	1096	297
TRINITY_DN20081_c0_g3_i1	sp|Q640A2|HNRDL_XENTR	44.49	272	128	7	953	198	11	279	5e-52	181	1129	297
TRINITY_DN20083_c0_g1_i1	sp|P04323|POL3_DROME	40.52	348	202	2	6	1046	280	623	2e-83	282	1312	1058
TRINITY_DN20088_c0_g1_i1	sp|Q8AYS7|CENPI_CHICK	23.93	234	146	6	704	6	455	657	1e-10	64.7	706	753
TRINITY_DN20093_c0_g1_i1	sp|O35298|AOAH_MOUSE	45.07	284	147	3	382	1230	168	443	2e-79	262	1231	574
TRINITY_DN20095_c0_g1_i2	sp|Q9P278|FNIP2_HUMAN	40.08	514	240	17	137	1537	41	533	4e-96	328	2213	1114
TRINITY_DN20098_c0_g1_i1	sp|H7BZ55|CRCC2_HUMAN	47.96	98	50	1	3	293	1558	1655	1e-12	75.1	1943	1655
TRINITY_DN20099_c0_g1_i1	sp|O08893|CALCR_CAVPO	38.4	237	138	4	997	302	175	408	1e-42	159	997	478
TRINITY_DN2009_c0_g1_i1	sp|Q15916|ZBTB6_HUMAN	42.03	69	38	2	323	123	338	406	2e-07	53.1	549	424
TRINITY_DN2009_c0_g2_i1	sp|Q15916|ZBTB6_HUMAN	42.03	69	38	2	323	123	338	406	2e-07	53.1	549	424
TRINITY_DN20100_c0_g2_i1	sp|P42579|SIS_LYMST	36.59	82	44	4	276	497	15	96	5e-07	52.8	1743	100
TRINITY_DN20112_c0_g1_i1	sp|Q9BZ29|DOCK9_HUMAN	46.15	91	47	1	6	278	24	112	1e-16	79.3	280	2069
TRINITY_DN20112_c0_g2_i1	sp|Q9BZ29|DOCK9_HUMAN	46.15	91	47	1	6	278	24	112	1e-16	79.3	280	2069
TRINITY_DN20116_c0_g2_i1	sp|Q9VMY1|RM24_DROME	49.63	135	67	1	4	408	95	228	2e-34	125	410	247
TRINITY_DN20121_c0_g1_i1	sp|Q15637|SF01_HUMAN	60.4	101	30	4	1301	1005	234	326	2e-26	115	1302	639
TRINITY_DN20121_c0_g1_i2	sp|Q15637|SF01_HUMAN	60.4	101	30	4	1361	1065	234	326	3e-27	118	1362	639
TRINITY_DN20127_c0_g1_i1	sp|B2RX88|CSPP1_MOUSE	34.72	144	71	4	45	419	514	653	1e-14	75.1	446	1205
TRINITY_DN20137_c0_g1_i1	sp|Q924H2|MED15_MOUSE	41.35	104	41	2	33	344	7	90	1e-14	79.3	1127	792
TRINITY_DN20140_c0_g1_i1	sp|Q05901|ACHB3_HUMAN	29.88	415	265	6	11	1249	45	435	4e-68	229	1270	458
TRINITY_DN20141_c0_g1_i1	sp|Q0R4L2|PDH3_LEUMG	49.25	67	34	0	238	38	41	107	3e-11	65.9	592	600
TRINITY_DN20146_c0_g1_i1	sp|Q9C0D4|Z518B_HUMAN	28.02	182	104	6	716	174	72	227	1e-06	54.3	1118	1074
TRINITY_DN20148_c0_g1_i1	sp|P29274|AA2AR_HUMAN	31.21	141	90	5	459	49	7	144	2e-06	52.8	1026	412
TRINITY_DN20148_c0_g2_i1	sp|P29274|AA2AR_HUMAN	31.21	141	90	5	459	49	7	144	2e-06	52.8	1026	412
TRINITY_DN2014_c0_g2_i1	sp|Q6P1H6|ANKL2_MOUSE	33.11	302	166	8	63	956	355	624	5e-40	155	990	964
TRINITY_DN20159_c0_g1_i1	sp|Q8NEF3|CC112_HUMAN	42.17	166	96	0	3	500	277	442	2e-28	114	564	446
TRINITY_DN20166_c0_g1_i1	sp|P11584|ITBX_DROME	43.87	424	220	11	2669	1440	427	846	1e-94	323	2678	846
TRINITY_DN20179_c0_g1_i1	sp|F1RQM2|AGM1_PIG	47.8	182	93	2	1	540	80	261	1e-48	171	544	542
TRINITY_DN20180_c0_g1_i1	sp|Q6DHB5|LHPL3_DANRE	42.45	106	61	0	6	323	95	200	8e-23	95.5	521	216
TRINITY_DN20180_c0_g1_i2	sp|Q7Z7J7|LHPL4_HUMAN	40.54	74	44	0	128	349	131	204	2e-16	78.2	538	247
TRINITY_DN20182_c0_g3_i1	sp|D3ZGB1|NFAT5_RAT	44.05	84	43	2	16	255	505	588	2e-09	65.5	2452	1548
TRINITY_DN20195_c0_g1_i1	sp|Q8K4S1|PLCE1_MOUSE	50	228	113	1	3	683	1743	1970	8e-72	247	892	2282
TRINITY_DN2019_c0_g1_i1	sp|O15550|KDM6A_HUMAN	54.65	86	39	0	1	258	189	274	8e-24	99.8	258	1401
TRINITY_DN20202_c0_g1_i1	sp|Q86U86|PB1_HUMAN	39.18	342	177	9	1339	395	1142	1479	6e-56	206	1349	1689
TRINITY_DN20202_c0_g2_i1	sp|Q86U86|PB1_HUMAN	38.65	370	176	11	1453	431	1142	1489	1e-56	209	1463	1689
TRINITY_DN20202_c0_g3_i1	sp|Q86U86|PB1_HUMAN	39.23	339	173	9	1261	323	1142	1473	4e-56	206	1271	1689
TRINITY_DN20212_c0_g1_i1	sp|Q8N3R9|MPP5_HUMAN	42.54	181	99	4	539	3	124	301	8e-33	128	556	675
TRINITY_DN20213_c0_g1_i1	sp|O75503|CLN5_HUMAN	39.33	89	45	4	266	3	28	108	2e-09	57.8	365	358
TRINITY_DN20213_c0_g2_i1	sp|A2TJ54|CLN5_SHEEP	46.67	60	28	2	182	3	55	110	9e-10	58.2	307	361
TRINITY_DN20222_c0_g1_i1	sp|P25304|AGRIN_RAT	40.87	115	59	4	1	339	778	885	1e-11	68.2	691	1959
TRINITY_DN20222_c0_g2_i1	sp|P25304|AGRIN_RAT	40.87	115	59	4	1	339	778	885	1e-11	68.2	691	1959
TRINITY_DN20222_c0_g3_i1	sp|P25304|AGRIN_RAT	40.87	115	59	4	1	339	778	885	1e-11	68.2	691	1959
TRINITY_DN20223_c0_g1_i1	sp|Q5T5Y3|CAMP1_HUMAN	32.69	260	152	7	24	740	74	331	2e-28	120	856	1602
TRINITY_DN20223_c0_g2_i1	sp|Q5T5Y3|CAMP1_HUMAN	32.69	260	152	7	24	740	74	331	3e-28	120	892	1602
TRINITY_DN20226_c0_g1_i1	sp|Q28YQ7|NGLY1_DROPS	35.24	105	52	3	2	313	543	632	1e-09	63.2	971	632
TRINITY_DN20234_c0_g1_i1	sp|Q9CYW4|HDHD3_MOUSE	44.07	59	32	1	341	168	124	182	2e-08	55.8	528	251
TRINITY_DN20234_c0_g1_i2	sp|Q5E9D6|HDHD3_BOVIN	34.81	181	117	1	713	171	1	180	9e-32	122	758	251
TRINITY_DN20234_c0_g1_i3	sp|Q9CYW4|HDHD3_MOUSE	35.9	117	71	1	516	178	125	241	2e-16	79	706	251
TRINITY_DN20235_c0_g1_i1	sp|Q80TY5|VP13B_MOUSE	29.3	256	154	7	695	3	1948	2201	8e-19	91.7	950	4013
TRINITY_DN20239_c0_g1_i2	sp|O35405|PLD3_MOUSE	46.67	390	198	8	192	1349	79	462	7e-116	355	1351	488
TRINITY_DN20244_c0_g1_i1	sp|Q8NFH4|NUP37_HUMAN	34.17	120	76	2	355	2	2	120	2e-16	79	512	326
TRINITY_DN20247_c0_g1_i1	sp|Q5U3U0|PHYD1_DANRE	24.18	273	142	11	243	923	4	257	8e-09	60.5	1376	291
TRINITY_DN20262_c0_g5_i1	sp|A0JNB1|ZN227_BOVIN	52.08	48	22	1	222	79	722	768	9e-06	46.6	261	787
TRINITY_DN20269_c0_g1_i1	sp|Q6ZRF8|RN207_HUMAN	28.79	132	72	4	832	1188	23	145	4e-06	52.8	1236	634
TRINITY_DN20275_c0_g1_i1	sp|Q6PB93|GALT2_MOUSE	35.64	188	119	1	757	200	378	565	2e-32	128	759	570
TRINITY_DN20276_c0_g1_i1	sp|Q9JIS1|RIMS2_RAT	31.33	150	92	5	392	829	27	169	2e-12	75.5	2628	1555
TRINITY_DN20280_c0_g2_i1	sp|Q9Z142|TMM33_RAT	50.67	150	71	2	208	654	3	150	3e-44	154	654	247
TRINITY_DN20288_c0_g1_i1	sp|Q9JMD3|PCTL_MOUSE	37.35	83	48	2	1	249	193	271	5e-10	64.3	1596	291
TRINITY_DN20296_c0_g1_i1	sp|Q5FWI2|SCTR_MOUSE	43.33	180	89	2	546	7	162	328	2e-45	160	551	447
TRINITY_DN20296_c0_g2_i1	sp|P23811|SCTR_RAT	42.86	133	61	3	398	3	163	281	3e-26	105	403	449
TRINITY_DN20315_c0_g1_i1	sp|P25931|NPYR_DROME	32.28	189	113	4	13	567	172	349	8e-26	107	571	464
TRINITY_DN2031_c0_g1_i1	sp|Q9WTK3|GPAA1_MOUSE	40.62	64	38	0	159	350	1	64	1e-07	53.1	391	621
TRINITY_DN20326_c0_g1_i1	sp|O94827|PKHG5_HUMAN	36.63	202	126	2	1	606	433	632	9e-40	150	606	1062
TRINITY_DN20341_c0_g1_i1	sp|Q86WZ6|ZN227_HUMAN	53.1	113	53	0	339	1	562	674	9e-36	134	341	799
TRINITY_DN20341_c0_g2_i1	sp|Q86WZ6|ZN227_HUMAN	42.05	88	51	0	340	77	534	621	2e-18	84.7	342	799
TRINITY_DN20345_c0_g1_i1	sp|Q13489|BIRC3_HUMAN	55	40	18	0	1	120	565	604	3e-11	63.2	283	604
TRINITY_DN20355_c0_g2_i1	sp|P82186|GUN_MYTED	47.42	97	47	3	288	1	38	131	4e-22	90.9	339	181
TRINITY_DN20368_c0_g1_i1	sp|Q9P0U1|TOM7_HUMAN	42.86	49	28	0	335	189	6	54	3e-08	51.2	435	55
TRINITY_DN20371_c0_g1_i1	sp|A4QP81|FRRS1_DANRE	38.89	108	60	2	8	316	30	136	8e-15	73.9	333	573
TRINITY_DN20371_c0_g2_i1	sp|A4QP81|FRRS1_DANRE	38.89	108	60	2	8	316	30	136	5e-15	74.3	333	573
TRINITY_DN20377_c0_g1_i1	sp|Q6PH08|ERC2_MOUSE	32.89	149	96	2	3	443	603	749	1e-10	63.2	444	957
TRINITY_DN20379_c0_g1_i1	sp|Q96BY7|ATG2B_HUMAN	33.67	297	162	7	3	842	1610	1888	4e-37	146	845	2078
TRINITY_DN20394_c0_g1_i1	sp|O95848|NUD14_HUMAN	46.55	116	53	2	218	538	1	116	3e-24	99.8	539	222
TRINITY_DN20396_c0_g2_i1	sp|O43303|CP110_HUMAN	35.08	191	118	3	678	106	809	993	2e-23	103	679	1012
TRINITY_DN20398_c0_g1_i1	sp|O43497|CAC1G_HUMAN	65.96	47	11	1	686	561	1812	1858	5e-11	65.9	686	2377
TRINITY_DN20398_c0_g2_i1	sp|Q9P0X4|CAC1I_HUMAN	53.73	67	23	2	797	621	1688	1754	3e-11	67.4	797	2223
TRINITY_DN20408_c0_g1_i1	sp|P10076|ZFP26_MOUSE	25.39	579	372	19	1756	86	292	832	7e-37	150	1851	861
TRINITY_DN20410_c0_g1_i1	sp|Q15751|HERC1_HUMAN	45.95	74	39	1	358	579	2731	2803	4e-11	67.8	941	4861
TRINITY_DN20413_c0_g1_i1	sp|Q15637|SF01_HUMAN	61.54	39	13	1	308	198	15	53	2e-07	52.4	385	639
TRINITY_DN20413_c0_g2_i1	sp|Q15637|SF01_HUMAN	75	32	8	0	277	182	48	79	8e-09	55.8	281	639
TRINITY_DN20415_c0_g1_i1	sp|Q5R7J8|TP4A1_PONAB	61.22	49	18	1	2736	2590	124	171	2e-09	62.4	2736	173
TRINITY_DN20415_c0_g2_i1	sp|Q5R7J8|TP4A1_PONAB	61.22	49	18	1	2735	2589	124	171	2e-09	62.4	2735	173
TRINITY_DN20417_c0_g1_i1	sp|O60231|DHX16_HUMAN	51.53	163	72	3	253	723	170	331	6e-40	152	728	1041
TRINITY_DN20419_c0_g1_i1	sp|Q9NSC2|SALL1_HUMAN	50	52	20	1	359	204	492	537	4e-07	51.6	359	1324
TRINITY_DN20419_c0_g2_i1	sp|Q9NSC2|SALL1_HUMAN	50	52	20	1	359	204	492	537	4e-07	51.6	359	1324
TRINITY_DN20426_c0_g2_i1	sp|Q6ZN16|M3K15_HUMAN	37.07	232	122	5	949	275	1087	1301	1e-36	145	951	1313
TRINITY_DN20426_c0_g3_i1	sp|A2AQW0|M3K15_MOUSE	34.66	251	128	6	943	257	1093	1329	4e-34	137	945	1331
TRINITY_DN20433_c0_g1_i1	sp|O94782|UBP1_HUMAN	35.26	173	98	4	861	379	77	247	3e-21	99.8	1232	785
TRINITY_DN20437_c0_g1_i1	sp|A2AP18|PLCH2_MOUSE	45.59	136	68	2	3	392	455	590	6e-32	125	406	1501
TRINITY_DN20442_c0_g1_i1	sp|Q8C4J7|TBL3_MOUSE	44.83	290	149	3	3	857	420	703	1e-85	278	861	801
TRINITY_DN20442_c0_g2_i1	sp|Q12788|TBL3_HUMAN	45	260	132	4	3	767	420	673	6e-74	247	862	808
TRINITY_DN20442_c0_g3_i1	sp|Q12788|TBL3_HUMAN	45	260	132	4	3	767	420	673	5e-74	248	862	808
TRINITY_DN2044_c0_g1_i1	sp|Q8WUU5|GATD1_HUMAN	57.58	33	14	0	137	235	1	33	4e-07	50.8	365	269
TRINITY_DN2044_c0_g2_i1	sp|Q8WUU5|GATD1_HUMAN	57.58	33	14	0	137	235	1	33	5e-07	50.4	365	269
TRINITY_DN20451_c0_g1_i1	sp|Q9BVA0|KTNB1_HUMAN	36.81	326	180	8	62	979	336	655	2e-55	196	992	655
TRINITY_DN20455_c0_g1_i1	sp|Q96HW7|INT4_HUMAN	36	100	63	1	308	12	823	922	1e-13	70.9	310	963
TRINITY_DN20474_c0_g1_i1	sp|Q69ZQ1|K1161_MOUSE	24.58	236	152	5	669	7	315	539	1e-10	64.7	680	716
TRINITY_DN20480_c0_g1_i1	sp|Q8WY21|SORC1_HUMAN	31.09	119	75	5	407	751	166	281	3e-07	54.7	772	1168
TRINITY_DN20483_c0_g1_i1	sp|Q8BG19|TMTC4_MOUSE	48.32	238	103	1	658	5	337	574	2e-67	226	659	741
TRINITY_DN20483_c0_g2_i1	sp|Q8BG19|TMTC4_MOUSE	40.94	149	68	1	398	12	337	485	9e-29	115	399	741
TRINITY_DN20483_c0_g3_i1	sp|Q5T4D3|TMTC4_HUMAN	41.56	154	70	1	403	2	337	490	1e-32	126	404	741
TRINITY_DN20489_c0_g1_i1	sp|P61460|DEPD5_MOUSE	34.81	270	144	6	957	166	1339	1582	3e-41	162	1313	1591
TRINITY_DN20495_c0_g1_i1	sp|Q8N0N3|BGBP_PENMO	52.71	203	79	6	719	153	157	356	9e-56	188	721	366
TRINITY_DN20495_c0_g2_i1	sp|Q8N0N3|BGBP_PENMO	57.14	70	21	2	341	150	291	357	6e-15	75.1	538	366
TRINITY_DN20497_c0_g1_i1	sp|Q99759|M3K3_HUMAN	50.41	121	58	1	251	607	365	485	2e-31	124	609	626
TRINITY_DN20506_c0_g1_i1	sp|O43934|MFS11_HUMAN	56.25	160	65	3	838	371	217	375	6e-47	168	849	449
TRINITY_DN20512_c0_g1_i1	sp|P42858|HD_HUMAN	43.3	291	150	3	2	838	2248	2535	5e-67	233	840	3142
TRINITY_DN20512_c0_g2_i1	sp|P42858|HD_HUMAN	43.3	291	150	3	2	838	2248	2535	5e-67	233	840	3142
TRINITY_DN20512_c0_g3_i1	sp|P42858|HD_HUMAN	43.3	291	150	3	2	838	2248	2535	5e-67	233	840	3142
TRINITY_DN20516_c0_g2_i1	sp|O42287|ITSN1_XENLA	36.11	216	91	6	516	1	735	947	2e-25	111	867	1270
TRINITY_DN20516_c0_g2_i2	sp|O42287|ITSN1_XENLA	36.11	216	91	7	516	1	735	947	1e-24	107	740	1270
TRINITY_DN20519_c0_g1_i1	sp|F1LYQ8|FARP1_RAT	50	340	146	6	1088	72	30	346	6e-98	324	1467	1049
TRINITY_DN20519_c0_g1_i2	sp|F1LYQ8|FARP1_RAT	50	340	146	6	1088	72	30	346	1e-97	324	1544	1049
TRINITY_DN20519_c0_g1_i4	sp|F1LYQ8|FARP1_RAT	52.47	324	146	5	1040	72	30	346	2e-101	333	1496	1049
TRINITY_DN20526_c0_g1_i1	sp|Q28260|VCAM1_CANLF	29.06	117	71	3	7	351	232	338	1e-08	56.2	351	739
TRINITY_DN20530_c0_g1_i1	sp|Q95JY0|CC067_MACFA	35.04	117	62	5	678	1028	534	636	1e-06	54.3	1044	689
TRINITY_DN20550_c0_g1_i1	sp|Q99758|ABCA3_HUMAN	38.71	248	118	4	746	3	741	954	2e-46	171	750	1704
TRINITY_DN20555_c0_g1_i1	sp|P23330|TBG1_XENLA	67.74	31	10	0	1	93	419	449	3e-07	52	443	451
TRINITY_DN20558_c0_g1_i1	sp|P16067|ANPRB_RAT	30.19	159	104	4	3	461	710	867	9e-18	85.9	585	1047
TRINITY_DN20559_c0_g1_i1	sp|Q6B9X6|VWKA_DICDI	37.18	78	48	1	773	1003	518	595	2e-08	61.2	1897	625
TRINITY_DN20561_c0_g1_i2	sp|A5PK39|TPP2_BOVIN	44.72	123	62	2	1	369	961	1077	1e-20	92	375	1249
TRINITY_DN20565_c0_g1_i1	sp|Q9HC56|PCDH9_HUMAN	33.33	324	209	4	25	990	459	777	5e-47	178	1256	1237
TRINITY_DN20572_c0_g1_i1	sp|P34992|NPY1R_XENLA	30.64	173	108	4	533	51	86	258	8e-16	77.8	547	366
TRINITY_DN20574_c0_g1_i1	sp|Q868T3|CCAPR_DROME	43.17	227	128	1	755	75	99	324	2e-57	197	863	495
TRINITY_DN20574_c0_g2_i1	sp|Q868T3|CCAPR_DROME	42.2	109	63	0	401	75	216	324	4e-25	103	402	495
TRINITY_DN20580_c0_g1_i1	sp|Q9HAU5|RENT2_HUMAN	46.5	157	82	2	471	1	111	265	4e-41	153	528	1272
TRINITY_DN20585_c0_g1_i1	sp|Q652N5|PHT44_ORYSJ	30.83	412	254	8	48	1217	188	590	2e-62	217	1243	591
TRINITY_DN20589_c0_g2_i1	sp|Q8WXR4|MYO3B_HUMAN	46.04	202	109	0	763	158	936	1137	1e-51	187	765	1341
TRINITY_DN20592_c0_g1_i1	sp|Q23551|UNC22_CAEEL	43.2	125	69	2	2	373	4309	4432	1e-23	102	425	7158
TRINITY_DN20593_c0_g1_i1	sp|Q8BKX6|SMG1_MOUSE	43.59	78	44	0	1	234	3130	3207	2e-13	69.3	248	3658
TRINITY_DN20593_c0_g2_i1	sp|Q8BKX6|SMG1_MOUSE	36	100	64	0	302	3	3209	3308	2e-15	76.6	322	3658
TRINITY_DN20593_c0_g2_i2	sp|Q8BKX6|SMG1_MOUSE	36	100	64	0	302	3	3209	3308	2e-15	76.6	362	3658
TRINITY_DN20606_c0_g1_i1	sp|Q6P4S6|SIK3_MOUSE	37.73	220	106	9	17	649	520	717	2e-14	77	772	1311
TRINITY_DN20607_c0_g1_i1	sp|Q8RCT3|PSUG_CALS4	50	118	58	1	3	356	157	273	3e-29	112	356	307
TRINITY_DN20609_c0_g1_i1	sp|Q24JV9|L3BPA_DANRE	37.76	98	54	3	1331	1609	38	133	4e-13	75.5	1647	567
TRINITY_DN20609_c0_g2_i1	sp|Q24JV9|L3BPA_DANRE	37.76	98	54	3	1331	1609	38	133	4e-13	75.5	1647	567
TRINITY_DN20611_c0_g1_i1	sp|Q5HYC2|K2026_HUMAN	38.06	155	89	4	13	468	336	486	3e-29	126	1331	2103
TRINITY_DN2061_c0_g1_i1	sp|Q96CK0|ZN653_HUMAN	39.06	64	39	0	197	6	505	568	5e-11	62	244	615
TRINITY_DN20620_c0_g1_i1	sp|Q640E9|PYM1_XENLA	62.96	54	20	0	775	614	146	199	6e-11	63.9	837	199
TRINITY_DN20620_c0_g2_i1	sp|Q640E9|PYM1_XENLA	62.96	54	20	0	227	66	146	199	2e-12	63.9	289	199
TRINITY_DN20621_c0_g1_i1	sp|Q39008|M3K1_ARATH	40.66	91	48	2	3	266	497	584	4e-13	69.3	358	608
TRINITY_DN20621_c0_g2_i1	sp|Q39008|M3K1_ARATH	40.25	159	82	4	11	469	433	584	2e-28	115	561	608
TRINITY_DN20627_c0_g1_i1	sp|Q503M4|MT12B_DANRE	29.76	168	114	1	1	492	80	247	5e-18	89	1100	477
TRINITY_DN20627_c0_g2_i1	sp|Q17QR6|MOT13_BOVIN	32.26	93	63	0	4	282	76	168	4e-11	63.2	369	426
TRINITY_DN20629_c0_g1_i2	sp|Q9C0G6|DYH6_HUMAN	53.06	49	23	0	56	202	907	955	5e-06	47.4	204	4158
TRINITY_DN20629_c1_g1_i1	sp|Q9C0G6|DYH6_HUMAN	33.33	78	52	0	238	5	825	902	7e-09	56.6	268	4158
TRINITY_DN20634_c0_g1_i1	sp|Q29554|ECHA_PIG	46.71	152	78	2	711	259	225	374	1e-34	135	713	763
TRINITY_DN20638_c0_g1_i1	sp|P18461|FGFR2_CHICK	45.26	95	50	1	10	288	485	579	1e-16	79	288	823
TRINITY_DN20643_c0_g1_i1	sp|A2BH40|ARI1A_MOUSE	38.38	198	98	5	814	290	1663	1859	7e-25	109	817	2283
TRINITY_DN20652_c0_g1_i1	sp|Q94126|CES2_CAEEL	42.19	64	37	0	382	191	116	179	1e-06	51.6	782	211
TRINITY_DN20655_c0_g1_i1	sp|A4IIX9|WDR37_XENTR	45.22	157	80	4	462	1	50	203	1e-33	131	739	494
TRINITY_DN20656_c0_g1_i2	sp|Q5H8C4|VP13A_MOUSE	33.09	417	243	10	1203	1	2464	2860	1e-57	211	1244	3166
TRINITY_DN2066_c0_g1_i1	sp|Q571I9|A16A1_MOUSE	51.14	88	41	1	443	186	715	802	1e-23	101	445	802
TRINITY_DN20671_c0_g1_i1	sp|Q8TC21|ZN596_HUMAN	41.38	145	85	0	6	440	350	494	2e-33	127	475	504
TRINITY_DN20691_c0_g1_i1	sp|Q62315|JARD2_MOUSE	43.6	172	96	1	714	199	551	721	2e-46	172	777	1234
TRINITY_DN20701_c0_g1_i1	sp|Q91ZV8|AGRA2_MOUSE	26.85	216	125	7	6	647	921	1105	5e-10	64.7	1000	1336
TRINITY_DN20704_c0_g1_i1	sp|Q8WVQ1|CANT1_HUMAN	48.32	238	115	5	700	2	33	267	1e-64	215	962	401
TRINITY_DN20709_c0_g1_i1	sp|B2RTY4|MYO9A_HUMAN	38.01	171	92	6	502	5	9	170	9e-18	87.8	868	2548
TRINITY_DN20714_c0_g1_i1	sp|Q923L3|CSMD1_MOUSE	32.97	185	112	5	1007	465	2680	2856	3e-22	102	1009	3564
TRINITY_DN20714_c0_g2_i1	sp|Q923L3|CSMD1_MOUSE	32.97	185	112	5	1007	465	2680	2856	3e-22	102	1009	3564
TRINITY_DN20726_c0_g1_i1	sp|Q9GRC0|MOS_PATPE	38.51	161	94	4	624	1100	70	227	2e-22	100	1125	351
TRINITY_DN20726_c0_g3_i1	sp|Q9GRC0|MOS_PATPE	38.51	161	94	4	787	1263	70	227	3e-22	100	1288	351
TRINITY_DN20737_c0_g1_i1	sp|P84309|ADCY5_MOUSE	34.98	406	217	7	1100	6	570	969	1e-69	242	1101	1262
TRINITY_DN20742_c0_g1_i1	sp|O93209|POL_FFV	33.13	166	111	0	500	3	269	434	1e-23	102	502	1156
TRINITY_DN20752_c0_g1_i1	sp|Q0E908|HIL_DROME	33.11	453	279	10	3131	1830	331	778	5e-73	267	4754	818
TRINITY_DN20757_c0_g1_i1	sp|P16092|FGFR1_MOUSE	26.87	201	114	4	750	196	224	407	2e-12	70.1	761	822
TRINITY_DN20765_c0_g3_i1	sp|Q502I6|NB5R4_DANRE	34.77	256	157	6	866	114	275	525	3e-42	157	890	527
TRINITY_DN2076_c0_g1_i1	sp|Q8CDG3|VCIP1_MOUSE	52.86	210	94	4	247	864	33	241	1e-60	213	872	1220
TRINITY_DN20780_c0_g1_i1	sp|P10073|ZSC22_HUMAN	42.86	119	55	2	1334	978	326	431	1e-24	111	1662	491
TRINITY_DN20788_c0_g1_i1	sp|P30804|ADCY6_CANLF	26.88	186	113	8	503	6	649	831	7e-07	51.6	503	1165
TRINITY_DN20789_c0_g1_i1	sp|P51798|CLCN7_HUMAN	47.58	227	113	3	695	24	476	699	4e-59	204	708	805
TRINITY_DN20793_c0_g1_i1	sp|Q69ZU6|THS7A_MOUSE	29.86	278	164	9	776	3	1173	1439	3e-30	125	800	1645
TRINITY_DN20793_c0_g2_i1	sp|Q69ZU6|THS7A_MOUSE	30.58	278	162	9	776	3	1173	1439	8e-32	130	800	1645
TRINITY_DN20795_c0_g1_i1	sp|Q4R4I5|LAP4A_MACFA	34.78	230	123	8	1752	1072	16	221	6e-28	117	1879	233
TRINITY_DN20795_c0_g2_i1	sp|Q4R4I5|LAP4A_MACFA	34.78	230	123	8	1760	1080	16	221	6e-28	117	1887	233
TRINITY_DN20795_c0_g3_i1	sp|Q4R4I5|LAP4A_MACFA	34.78	230	123	8	1751	1071	16	221	6e-28	117	1878	233
TRINITY_DN20795_c0_g4_i1	sp|Q4R4I5|LAP4A_MACFA	34.78	230	123	8	1750	1070	16	221	6e-28	117	1877	233
TRINITY_DN20795_c0_g5_i1	sp|Q4R4I5|LAP4A_MACFA	34.78	230	123	8	1754	1074	16	221	6e-28	117	1881	233
TRINITY_DN20796_c0_g2_i1	sp|Q8BYK8|ZC3H6_MOUSE	42.94	163	74	4	1923	1483	275	434	3e-29	130	3518	1177
TRINITY_DN20798_c0_g1_i1	sp|Q8CFW7|C2D2A_MOUSE	35.04	117	38	1	364	14	710	788	1e-13	72	369	1633
TRINITY_DN20798_c0_g2_i1	sp|Q8CFW7|C2D2A_MOUSE	50.63	79	39	0	250	14	710	788	2e-20	90.1	255	1633
TRINITY_DN20809_c0_g1_i1	sp|Q2QAV0|TIO_ARATH	31.79	195	111	8	930	382	36	220	1e-09	63.5	1034	1322
TRINITY_DN20809_c0_g2_i1	sp|Q4V7Q6|ULK3_XENLA	31.74	167	103	5	726	229	112	268	4e-09	61.2	1037	468
TRINITY_DN2080_c0_g1_i1	sp|O44252|ROST_DROME	26.35	148	97	4	367	792	14	155	1e-07	55.8	819	275
TRINITY_DN20815_c0_g1_i2	sp|Q3U829|AP5Z1_MOUSE	30.36	224	130	4	247	843	159	381	6e-23	105	1219	807
TRINITY_DN20824_c0_g1_i1	sp|Q5ND28|SREC_MOUSE	40	70	42	0	25	234	272	341	4e-09	61.2	912	820
TRINITY_DN20824_c0_g2_i1	sp|Q06805|TIE1_BOVIN	33.96	106	48	6	475	741	244	344	4e-07	54.3	742	1136
TRINITY_DN20829_c0_g1_i1	sp|Q6ZMW2|ZN782_HUMAN	39.46	185	112	0	9	563	511	695	2e-34	139	1170	699
TRINITY_DN20832_c0_g1_i1	sp|Q5ZLK1|DCA13_CHICK	59.49	79	32	0	519	283	365	443	6e-21	92.8	524	445
TRINITY_DN2083_c0_g1_i1	sp|Q5ZLN0|LRC40_CHICK	49.54	109	53	1	321	1	12	120	1e-23	100	413	603
TRINITY_DN2083_c0_g2_i1	sp|Q5ZLN0|LRC40_CHICK	57.14	70	30	0	210	1	51	120	2e-16	77.4	254	603
TRINITY_DN20844_c0_g2_i1	sp|A2RRP1|NBAS_HUMAN	39.72	282	154	7	47	883	20	288	9e-50	184	904	2371
TRINITY_DN20847_c0_g1_i1	sp|Q14678|KANK1_HUMAN	39.13	69	42	0	215	9	1079	1147	8e-08	57.8	1058	1352
TRINITY_DN20848_c0_g1_i1	sp|P53569|CEBPZ_MOUSE	36.91	233	109	10	4	636	814	1030	3e-19	92	805	1052
TRINITY_DN20849_c0_g1_i1	sp|Q8WV93|LACE1_HUMAN	50	86	36	1	2	259	97	175	2e-19	85.5	260	481
TRINITY_DN20854_c0_g1_i1	sp|B4KD90|NMDA1_DROMO	56.16	73	32	0	18	236	821	893	5e-20	95.1	1009	980
TRINITY_DN20854_c0_g1_i2	sp|B4KD90|NMDA1_DROMO	56.16	73	32	0	18	236	821	893	5e-20	95.1	1020	980
TRINITY_DN20859_c0_g1_i1	sp|Q8K1X1|WDR11_MOUSE	43.64	291	154	6	47	901	338	624	1e-67	233	902	1223
TRINITY_DN20861_c0_g1_i1	sp|Q9DBM2|ECHP_MOUSE	36.75	117	74	0	356	6	147	263	1e-21	94	358	718
TRINITY_DN20866_c0_g1_i1	sp|Q8BMD7|MORC4_MOUSE	46.9	113	56	1	711	385	356	468	7e-26	114	1218	928
TRINITY_DN2088_c0_g1_i1	sp|Q95SX7|RTBS_DROME	35.06	77	44	1	233	3	528	598	2e-06	48.9	238	906
TRINITY_DN20897_c0_g1_i1	sp|Q4G0N8|SL9C1_HUMAN	24.18	153	113	1	7	456	705	857	7e-09	57.8	457	1177
TRINITY_DN20909_c0_g1_i1	sp|Q6PAV2|HERC4_MOUSE	45.53	257	122	2	738	7	737	988	1e-57	202	740	1057
TRINITY_DN20928_c0_g1_i2	sp|Q96RW7|HMCN1_HUMAN	33.07	127	76	4	525	887	2345	2468	2e-08	60.1	1113	5635
TRINITY_DN20953_c0_g1_i1	sp|Q02858|TIE2_MOUSE	34.44	90	40	3	259	38	242	328	3e-09	58.5	367	1122
TRINITY_DN20959_c0_g1_i1	sp|P15619|SRYC_DROME	36.43	129	65	6	445	59	358	469	7e-13	71.2	648	869
TRINITY_DN2096_c0_g1_i1	sp|Q9DBI0|TMPS6_MOUSE	34.27	248	131	8	124	849	568	789	2e-32	131	856	811
TRINITY_DN20973_c0_g1_i1	sp|Q9BSG1|ZNF2_HUMAN	45.86	133	71	1	3	398	220	352	1e-32	123	402	426
TRINITY_DN20978_c0_g1_i1	sp|Q3ZBG9|PLS2_BOVIN	56.34	71	31	0	214	2	78	148	1e-20	86.7	225	293
TRINITY_DN2099_c0_g1_i1	sp|O94876|TMCC1_HUMAN	45.21	146	75	2	663	229	511	652	9e-28	115	665	653
TRINITY_DN20_c0_g1_i1	sp|Q6PB75|PAPD7_MOUSE	52.46	61	26	2	2	175	247	307	3e-12	68.9	619	542
TRINITY_DN20_c0_g2_i1	sp|Q6PB75|PAPD7_MOUSE	52.46	61	26	2	2	175	247	307	3e-12	68.9	619	542
TRINITY_DN21006_c0_g1_i1	sp|Q4R6C2|ZN383_MACFA	44.58	83	41	1	355	122	219	301	2e-14	72.8	360	475
TRINITY_DN2100_c0_g1_i1	sp|O54862|MBTP2_CRIGR	42.25	187	86	1	323	817	14	200	1e-43	160	819	510
TRINITY_DN21013_c0_g1_i1	sp|O15457|MSH4_HUMAN	40.79	76	45	0	428	201	845	920	8e-11	63.5	429	936
TRINITY_DN21014_c0_g1_i1	sp|O00566|MPP10_HUMAN	50.35	143	67	4	1	420	515	656	6e-19	88.2	494	681
TRINITY_DN21014_c0_g2_i1	sp|O00566|MPP10_HUMAN	50.35	143	67	4	1	420	515	656	6e-19	87.8	494	681
TRINITY_DN21042_c0_g1_i1	sp|Q9VXT2|DJC25_DROME	58.97	39	16	0	1	117	293	331	7e-07	50.4	381	333
TRINITY_DN21054_c0_g1_i1	sp|Q8VDV8|MITD1_MOUSE	46.67	60	31	1	5	181	188	247	1e-09	55.8	202	249
TRINITY_DN21054_c0_g2_i1	sp|Q8VDV8|MITD1_MOUSE	43.68	87	47	2	44	298	163	249	3e-13	66.6	306	249
TRINITY_DN21057_c0_g1_i1	sp|Q3V4Z3|RR19_ACOCL	72.22	36	10	0	109	2	7	42	3e-09	53.5	241	92
TRINITY_DN21063_c0_g1_i1	sp|Q8NFT8|DNER_HUMAN	43.42	76	39	1	88	303	394	469	5e-10	60.1	303	737
TRINITY_DN21068_c0_g1_i1	sp|Q5ZKV8|KIF2A_CHICK	48.44	128	57	3	582	965	113	231	3e-28	119	966	706
TRINITY_DN21084_c0_g1_i1	sp|P40215|NDH1_YEAST	52.21	136	61	3	404	6	104	238	3e-35	133	517	560
TRINITY_DN21084_c0_g1_i2	sp|P40215|NDH1_YEAST	52.21	136	61	3	404	6	104	238	2e-34	135	908	560
TRINITY_DN21090_c0_g1_i1	sp|Q7REH6|GST_PLAYO	35.8	81	51	1	380	138	130	209	1e-07	52.4	468	209
TRINITY_DN21094_c0_g1_i1	sp|Q8INF0|GCY8E_DROME	38.98	59	36	0	326	502	1	59	7e-10	61.2	520	947
TRINITY_DN21094_c0_g2_i1	sp|Q8INF0|GCY8E_DROME	38.98	59	36	0	435	611	1	59	1e-09	61.2	629	947
TRINITY_DN21099_c0_g2_i1	sp|O14776|TCRG1_HUMAN	47.31	93	39	3	271	5	795	881	1e-14	75.1	446	1098
TRINITY_DN21108_c0_g1_i1	sp|Q9JJK2|LANC2_MOUSE	44.23	156	84	2	12	470	146	301	1e-38	141	474	450
TRINITY_DN21120_c0_g1_i1	sp|Q76I76|SSH2_HUMAN	47.77	157	76	4	1	456	87	242	1e-36	140	494	1423
TRINITY_DN21130_c0_g1_i1	sp|P49071|MAPK2_DROME	57.78	45	19	0	115	249	7	51	1e-09	57.4	250	359
TRINITY_DN21130_c0_g2_i1	sp|P49071|MAPK2_DROME	57.78	45	19	0	118	252	7	51	1e-09	57.4	253	359
TRINITY_DN21137_c0_g1_i1	sp|P09792|GST28_SCHMA	58.7	46	19	0	146	9	1	46	1e-11	61.2	243	211
TRINITY_DN21146_c0_g1_i1	sp|Q15269|PWP2_HUMAN	50.41	121	60	0	374	12	99	219	3e-35	133	380	919
TRINITY_DN2116_c0_g1_i1	sp|Q5F364|MRP1_CHICK	60.34	116	46	0	2	349	770	885	4e-40	148	370	1525
TRINITY_DN21173_c0_g1_i1	sp|Q95218|DMBT1_RABIT	31.73	104	64	3	1	300	959	1059	3e-10	61.6	372	1594
TRINITY_DN21175_c0_g1_i1	sp|P04323|POL3_DROME	41.11	90	48	1	57	326	542	626	1e-11	66.6	516	1058
TRINITY_DN21175_c0_g2_i1	sp|P20825|POL2_DROME	40	90	49	1	57	326	541	625	1e-11	67	516	1059
TRINITY_DN2117_c0_g1_i1	sp|Q8JZR0|ACSL5_MOUSE	50	132	66	0	413	18	235	366	8e-39	143	419	683
TRINITY_DN21188_c0_g1_i1	sp|Q9Y2L5|TPPC8_HUMAN	41.12	107	54	4	320	6	624	723	2e-15	76.3	321	1435
TRINITY_DN21191_c0_g2_i1	sp|Q32PJ2|APOA4_BOVIN	24.81	133	100	0	549	947	142	274	2e-07	55.8	949	380
TRINITY_DN21197_c0_g1_i1	sp|B0CMB0|SPB10_CALJA	43.36	113	61	3	385	50	286	396	6e-24	99.4	417	397
TRINITY_DN21197_c0_g2_i1	sp|B0CMB0|SPB10_CALJA	43.36	113	61	3	385	50	286	396	6e-24	99.4	417	397
TRINITY_DN21216_c0_g1_i1	sp|Q5ZL12|PPR21_CHICK	50.6	83	37	1	310	62	46	124	2e-13	70.1	315	779
TRINITY_DN21223_c0_g1_i1	sp|P08418|HSP70_SCHMA	56.1	82	0	1	246	1	168	213	1e-15	75.1	246	637
TRINITY_DN21223_c0_g2_i1	sp|P08418|HSP70_SCHMA	96.43	28	1	0	84	1	186	213	1e-09	57.8	204	637
TRINITY_DN21223_c0_g3_i1	sp|P08418|HSP70_SCHMA	56.1	82	0	1	246	1	168	213	1e-15	75.1	246	637
TRINITY_DN2124_c0_g1_i1	sp|Q4R8G6|MEIOB_MACFA	31	100	60	3	297	1	61	152	2e-09	57.8	300	471
TRINITY_DN21268_c0_g1_i1	sp|Q9VP65|TR112_DROME	72.41	29	8	0	234	148	96	124	1e-07	48.9	236	124
TRINITY_DN2127_c0_g1_i1	sp|O35594|IFT81_MOUSE	72.41	29	8	0	92	6	1	29	1e-06	48.9	231	676
TRINITY_DN2127_c0_g2_i1	sp|O35594|IFT81_MOUSE	72.41	29	8	0	92	6	1	29	1e-06	48.9	231	676
TRINITY_DN2128_c0_g1_i1	sp|Q13177|PAK2_HUMAN	43.32	217	122	1	653	3	211	426	2e-55	191	694	524
TRINITY_DN2128_c0_g2_i1	sp|O88643|PAK1_MOUSE	52.08	96	46	0	290	3	352	447	5e-29	113	290	545
TRINITY_DN21299_c0_g3_i1	sp|Q8I7P9|POL5_DROME	28.57	105	75	0	317	3	236	340	2e-07	52.8	318	1003
TRINITY_DN212_c0_g1_i1	sp|Q6ZMW2|ZN782_HUMAN	30.23	301	192	6	186	1085	381	664	1e-31	130	1225	699
TRINITY_DN212_c0_g2_i1	sp|Q6ZMW2|ZN782_HUMAN	30.23	301	192	6	186	1085	381	664	3e-31	130	1377	699
TRINITY_DN21314_c0_g2_i1	sp|Q9GZR5|ELOV4_HUMAN	49.45	91	41	3	615	355	216	305	1e-16	80.1	615	314
TRINITY_DN21327_c0_g1_i1	sp|Q15751|HERC1_HUMAN	40.61	229	119	7	678	4	3550	3765	2e-41	157	718	4861
TRINITY_DN21337_c0_g1_i1	sp|Q54DH8|TAF1_DICDI	71.43	35	10	0	316	212	1736	1770	3e-06	48.9	321	2310
TRINITY_DN2133_c0_g1_i1	sp|Q9VLT1|MON2_DROME	50.6	168	71	3	4	477	525	690	3e-44	161	479	1684
TRINITY_DN21361_c0_g1_i1	sp|Q05AK5|MYLIB_DANRE	46.02	113	59	1	146	484	1	111	5e-28	112	490	464
TRINITY_DN21361_c0_g2_i1	sp|Q05AK5|MYLIB_DANRE	42.86	56	32	0	146	313	1	56	7e-12	64.7	313	464
TRINITY_DN21371_c0_g1_i1	sp|P15305|DYHC_ONCMY	40.91	110	58	3	134	460	251	354	7e-06	48.5	492	515
TRINITY_DN21371_c0_g1_i2	sp|P15305|DYHC_ONCMY	43.37	83	46	1	134	379	251	333	3e-06	48.9	379	515
TRINITY_DN21390_c0_g1_i1	sp|Q8N328|PGBD3_HUMAN	30.91	165	61	7	446	87	415	571	8e-08	54.7	524	593
TRINITY_DN21394_c0_g1_i1	sp|D3ZPX4|PLXA3_RAT	33.88	183	109	6	524	3	764	943	2e-23	102	547	1872
TRINITY_DN21397_c0_g2_i1	sp|Q8R5F7|IFIH1_MOUSE	41.73	139	74	2	453	43	750	883	6e-23	99.8	454	1025
TRINITY_DN21398_c0_g1_i1	sp|Q32LB5|GPRL1_BOVIN	43.79	153	76	5	683	243	37	185	1e-33	127	827	241
TRINITY_DN21399_c0_g1_i1	sp|P55265|DSRAD_HUMAN	51.11	90	44	0	272	3	833	922	4e-23	98.2	309	1226
TRINITY_DN21399_c0_g2_i1	sp|P55265|DSRAD_HUMAN	51.14	88	43	0	268	5	833	920	2e-22	95.9	305	1226
TRINITY_DN21400_c0_g1_i1	sp|A0JM64|K0907_XENTR	54.12	85	31	2	121	357	74	156	1e-18	86.3	455	612
TRINITY_DN2140_c0_g1_i1	sp|Q9EP53|TSC1_MOUSE	26.01	273	194	3	1325	516	701	968	3e-11	69.7	1342	1161
TRINITY_DN21413_c0_g1_i1	sp|Q6INL2|KLH30_XENLA	29.49	156	97	4	830	363	76	218	9e-11	65.5	830	589
TRINITY_DN21424_c0_g1_i1	sp|Q90X38|GPKOW_DANRE	34.39	157	76	5	468	1	263	393	5e-13	70.1	469	506
TRINITY_DN21431_c0_g1_i1	sp|Q08BY0|NDUF7_DANRE	46.77	124	56	2	2	343	298	421	1e-30	117	360	422
TRINITY_DN21431_c0_g2_i1	sp|Q08BY0|NDUF7_DANRE	46.77	124	56	2	2	343	298	421	1e-30	117	360	422
TRINITY_DN21434_c0_g1_i1	sp|Q864R9|MRP1_MACFA	30.77	91	63	0	277	5	179	269	4e-10	60.8	361	1531
TRINITY_DN21435_c0_g1_i1	sp|Q6ZMY6|WDR88_HUMAN	42.74	117	62	3	372	37	328	444	2e-27	110	474	472
TRINITY_DN21443_c0_g1_i1	sp|O15484|CAN5_HUMAN	43.06	72	41	0	102	317	2	73	4e-13	68.9	317	640
TRINITY_DN21443_c0_g2_i1	sp|O15484|CAN5_HUMAN	43.06	72	41	0	56	271	2	73	3e-13	68.9	271	640
TRINITY_DN21444_c0_g1_i2	sp|Q8IUH5|ZDH17_HUMAN	45.18	332	162	3	2	994	308	620	2e-97	308	1007	632
TRINITY_DN21445_c0_g1_i1	sp|Q8CG73|FTM_MOUSE	43.09	181	93	4	1	519	745	923	4e-42	157	604	1264
TRINITY_DN21468_c0_g1_i1	sp|O02776|PARG_BOVIN	32.91	158	94	5	470	9	469	618	5e-18	89.4	1029	977
TRINITY_DN21477_c0_g2_i1	sp|Q91WE4|CR032_MOUSE	44.68	47	21	2	429	301	1	46	3e-06	47.4	638	72
TRINITY_DN21477_c0_g3_i1	sp|Q91WE4|CR032_MOUSE	44.68	47	21	2	429	301	1	46	8e-06	47.4	890	72
TRINITY_DN21477_c0_g4_i1	sp|Q91WE4|CR032_MOUSE	44.68	47	21	2	429	301	1	46	3e-06	47.4	645	72
TRINITY_DN21482_c0_g1_i1	sp|Q6GP80|NOP16_XENLA	73.53	34	9	0	582	481	118	151	3e-10	60.1	583	168
TRINITY_DN21483_c1_g1_i1	sp|Q6PDN3|MYLK_MOUSE	35.62	146	88	2	433	5	503	645	2e-15	77.8	470	1941
TRINITY_DN21487_c0_g1_i1	sp|Q3UA16|SPC25_MOUSE	42	50	29	0	152	3	126	175	1e-06	50.1	534	226
TRINITY_DN21487_c0_g3_i1	sp|Q3UA16|SPC25_MOUSE	40	70	40	2	212	3	108	175	2e-06	49.7	533	226
TRINITY_DN21488_c0_g1_i1	sp|Q8C7M3|TRIM9_MOUSE	45.18	197	105	2	614	24	151	344	2e-49	176	614	817
TRINITY_DN21501_c0_g1_i1	sp|Q09575|YRD6_CAEEL	28.24	262	169	7	207	938	756	1016	2e-18	90.5	939	1268
TRINITY_DN21501_c0_g1_i2	sp|Q09575|YRD6_CAEEL	27.41	135	96	2	207	605	756	890	4e-08	56.2	610	1268
TRINITY_DN21516_c0_g1_i1	sp|Q3EC11|ZDHC2_ARATH	33.91	115	73	2	78	422	28	139	6e-12	66.2	430	536
[truncated: 14,811 more rows]
