# Supplementary material for: Central nervous system transcriptome of Biomphalaria alexandrina, an intermediate host for schistosomiasis
Source: BMC Res Notes. 2017 Dec 11;10:729. doi: 10.1186/s13104-017-3018-6 (PMC5725652; doi:10.1186/s13104-017-3018-6)
Supplement: Supplementary file 4 — Additional file 4. Final assembly: Transcripts annotated with transcript length and expression level in TPM values. Also, if identified, transcripts were annotated by their orthologs. Otherwise, annotation was implemented using homologs or with possible open reading frames. [file 13104_2017_3018_MOESM4_ESM.fasta]

>TRINITY_DN100114_c0_g1_i1 len=258 exp=0.50
CGCATAAATAAAGTGTTAAAGTGTTTTTATTAAGAGAACGAATATATTTGTTTCATAAGAAAACAAATATCTATTTATTTATATGTAAGTAGTGTTTTTCACAACAAATTATATTATATAATATAATTATATATATAGGGTAGGCTATTATAAGGTAATTACTTACTATGTAATTAAAATTAAAACAATTAAACATTTACAAACAACACTTACTTCTACTTCAATAGCAATCAATTGGGTAAACAAATTCAACTGGAG
>TRINITY_DN100111_c0_g1_i1 len=257 exp=0.67
GGAGCCCCAGGAGCTCTGTGTTGAGAGAGCTGGCCTGAGCCAGGTCCATCCGCTCTGACCCACCAGGCAGCGAAGAGGAGGCCAGCCTGAGGATCCTTTTCCCGGATGGAGGAGCTCGAGAAGATGAGAAGAGGGAGGAAGACAGAGAGGATTTGGTGACGGTTTGGGAGCCTCTGTAGCTGTCCCAAGGACGGCGGTAGGAGTAGACGGAATCGTAGCTCATGATGAATTTTTGTTGTGGTGGGTTGTTTGTTTGT
>TRINITY_DN100109_c0_g1_i1 len=249 exp=0.69
GAAAATTTGAGGAAAATAGTTATGTTTTTATGTTAATATCTTTACAAAGTTGCATTAACATATGAAGAAACTGTGAGTGGAATATTTATTTTTATATATTGGCTGTATTGTATTCATTACAATTGTTGACTGAAAAGTCCTAAGGACCTATATATCTCATTGACAAACATAGATATATATCTCATTAGCAAAAGTAAATTTGTTTTTAAAAGCATTGTTTTGTTTTTTTTTTATTTGTTTTTAGCTATC
>TRINITY_DN100100_c0_g1_i1 len=280 exp=0.31
TGAATGGTTTGGCCATGTCATTCGAAATAAATATTAAGTATTATTTTATGAGGATTGACTGTTTACATGTTTTTCACCTTTTTCATGTCTGGGCTTGATATTGTATAAAACTTAAAAGAAAGTCAGACTCACTACATTTTCTTGTCAGTTTTAACTGGATTGTGAATCACTATTATCATTGATATGATTGTTTTTATAACTGTGGATACTCTTTTTTACTGTGATGCCAAATGATCTTTCTAAGAAGAGTTCCTCCCACTGGCTGGGAAAGATTTAAAAG
>TRINITY_DN100102_c0_g1_i1 len=202 exp=0.22
CAAAGGTAAAGAAAGTTTTTTAACATATAGTAACCGTTGGTACAAATGTGAGATAGATTTGCCCATTAGATGTTGAGATCCTGCATGTAAACAAAAATTAAAATAAAAACTAACTAGGAATTTGAATTTGAACGGCGTATTTATTTTACATTTCTGATTTTTTAGGACGCCCTTGAGTCCACCCAACTCTACCTGACTTAAG
>TRINITY_DN100101_c0_g1_i1 len=415 exp=0.52 ORF=[internal,139,1-414(+);5prime_partial,119,3-359(+)]
GTGCCCTTTCTTTCTTTCTTTCTATTTTTCTGTCTCTCTCTGTCTCCCTCTCTCCCTCTATCTCTCCCTCTCTCTCTCTGTCTCCCTTTCTCTCTCTCTGCCTCCCTCTCTCTCTCTGTATCCCTCTCTCTCTGTCTACCTCTATGTCTACCTCTCTGTCTCCCTCTCTCTCTCTGTCTATCTATTTCTATCTCTTTCTGTCTTTCTCTCTATGTCTTTATCTATTTCTTTCTGACTCTCTCTGTTTCTGTCCCTCCATCTATCTGTCTGTCTGTCTATATATCTCTCTATATATATGTCTCTCTGTGTGTGTCTCTCTCTCTGTCTTTTGCCTCCACTCTTCAGTGTTCTCGCGCTAAGTCTACACATCTTCGCTCTCAATTTGTTGGTTGTTACATCTCCGAGTCTGACCAAT
>TRINITY_DN100110_c0_g1_i1 len=208 exp=1.19
AAAATAAAATATAGGAAATAAAAGAAAACAAAAAAATAAGTAAAAAAATTAAATTTTATTATTAATCTTTTAAAAAAAAATTTTCATTTTTTTAACTTTTTTTTTTTTTATTTGGCCCGCGACACGGGTGTCTGAAATTAAAATGGCCCGCAGGTTGAATTAGGTTGGGCATCACTGTAATAAGGCATTGGTGGGTATCAAATATTTT
>TRINITY_DN100113_c0_g1_i1 len=209 exp=0.62
GCTCTGGGAACAGCCAGTGTTTACCACAAGACAAGTCTGAGAGTCGACACTTGAACTTGAGTATCTAATGGCTTCACAATACTTTGAAGACATGTACAAATTATTGACCGTGGTGTCTGAAGCTATGCAGATATTAACTTTCGATCTACATTGCTGACTGCTTGAAACAAGAGCGATCCCAACGTTTTCGGCAGTATCCAGACCAGTTG
>TRINITY_DN100106_c0_g1_i1 len=234 exp=0.37
ACGTGGGGACATGGGGCCTGGCATTCCCTGGCCTCTCTGTCAGGCAAACCAAGCGGGGGAGGCAACCAAGCAGAAGAAAGCAGAAGATAAAAAAGGGGAGAAAAAAAATGTTATGAAACAAATATTGGAAACTACAAAGTAAAATGCATTTCTACAAATCAAAATTATTTCTAGCATTAAAATAATAAATCAAAATGTAGAACTTAAATATAATGTTTAAAAAGAAAGAGTAAG
>TRINITY_DN100059_c0_g1_i1 len=268 exp=0.57
GGAAAATTATTTTAATTATCTGTAGTAAAAAAAAAAAAAAACTTGAGAACTTTTTTATGACTTTAGTCTTTGTAAACCAGAAGTTAGTGTTGACTGCATTCTTTACGTCATGCCATGTTTATAGTGGTTGTCAAAATATGTAAGGTCTCCCTATGACACTTGAAAATGAATTTAGAATATTGTCGCTGCAATAATAAAGTTGTTTTTCTTTTCAGAGTTTGACTTCTAATTGTTAGTGGTTTGTAATTGGGGGAAGACAAGAGGTTGG
>TRINITY_DN100025_c0_g1_i1 len=253 exp=0.39
AAAAAGAGGGGGGGGGGAGAATATTTCACCCTTCACTAAATAGCAGGGCCAGACTTAACCATTGTGGGGCCCAATGCGATGAGTTTAACTTCAAATGATATTTTGAAAATATATAATGAGTACAATTTAAAAAGTACACCTATATGAGAGTTGTAGGGCCTAATAGCAATTTGTAAAAACTATTGAATGTTTCTTTTATTTTTTTAACAATTATTTTGTACACAGTTTAAACAATGAGATGTAAACATAGTCA
>TRINITY_DN100007_c0_g1_i1 len=264 exp=0.65
TATATATATATATATATACATACATACAAGAATTGCTCGCGTAAGAGTATAGGATTAACTCGCTCTGTATGTTTCTTGGATGTTGTTTAGATTTTTGCAATCGAATGTTTGAAGATTTATTTTAAATTTGTTTTGTTTTTTTCAGCCCGCTAGTATTTTTGTCAGCATTTCTGAGTGTTTCCATGTCAATTAGAATATTGTATTGTACAGAACAAAATGTCAGCTTATTTGGAGCCCTTAGATAACTTGTTCTATTATGATTTG
>TRINITY_DN100094_c0_g1_i1 len=256 exp=0.29
TGCACACGTGTGAATATGTTTTGATGTTTTTAATCAGACTGGATTGGTTGGAGATTATTGAGAAAGAGAGAGTATGTGTGTGTGAGTCAGACACTGAGGAGAGAAACTTGAAAAACAAAATAAGAGAGAGAGAGAGAGAGATTCGCAAAGAGAGACAGAGATTCGGAAAGAGAGAGAGAGGCTCGGAAAAAGAGAGAGAGAGGTTCGGAAAGAGAGAGAGAGAACACAGTGAGCACTATTAGGTAGGAGAGACCGA
>TRINITY_DN100073_c0_g1_i1 len=299 exp=0.43
TAGATCTAACAGGTCTAACAGTTAGATTAAATTTCTAACTAAATATAATTATAATTAATAATAATTATATACAATTAGACATAGATATTAATAATATTATGATATAATAATAATAACTTATATAAGATATAATAAATATAATTATTATTTAATAGAATTTTAGATCATCTAACTAATTTAAATAAATTTAATCTATTATCTAGAGCAGGGGTGGGCAAATTACGACCCCCGGGCCACATGCGGCCCGCCGACACCTCCAGAAATCAGATGTGCCCACAGTATATACATATAAAATGCAA
>TRINITY_DN100005_c0_g1_i1 len=239 exp=0.36
GGTAGAGATACGACTGGTGGCCTTTTTCTTATGAAATCTTAATCAAAAGTAATAACCTGGATTAAGGGTAGGACCATAATTATGCTACATCAATTTTAAAAATCATTTTGTTGCAAAACAAAAATGTTTGTACAGCATCTAAAATAACTATTTATTTAGTGAATAATAAGAGAAGTTGTATGGGTTACTGCCATTATTAGATCCAAGGTTATAGATCAATCAAAATTTTTAGTTTTGTA
>TRINITY_DN100008_c0_g1_i1 len=232 exp=0.74
AAAAAAGAAGACAGAGAGAGACATAGAGACAGGGAAGATAAGCTGAGAATAGACAGAAAGATACCAAGACAGAAAACGAGACAAAAAAAAGAGATATACTGAAGAAGAAACAGACAGAAAAAGAGACAAACTGAAAAAGAGAAAAAAAAAGAGAAACAGCGAAGAGGAAAAGGAACTGGAACGGGTGGAGGGCCTAATTTGTACGTTCATAATTCAAGTATTAATAAGAATA
>TRINITY_DN100018_c0_g1_i1 len=271 exp=1.11
GTTCAAGATAAAGGAATCCAACAATACACCCATTACAGTCCAAGGTGAGGCACTGGAAGAGCTGGAAAGCTTCACCTATCTAAGCAGTATCATAAACCACCATGGAGGAACAGATGAAGATGTCAGAACCCGCATAGTAAAGCTCCAGTAGCCTTCCATCAGCTGAAGAACACTTGGGGACCAAGATCAGGCTTTTTAACACCGTTGTAAAGCCGATACCGATACTACTTTATGGAGCAGAGACCTGGAGAACCACCATCACTACCATGAA
>TRINITY_DN100091_c0_g1_i1 len=314 exp=1.07 ORF=[5prime_partial,100,312-13(-)]
GGGGGAGTGCGATCAGGCCGCTTCATGCGCCCCCAGACTCCACGGGCTTTTTGGGACTTGTCCCAGCACTCCAACCACTTTTCCATTTCTGTTTTTTTTTAATTGAGCCAGATCATGGTGAAAACTTGCAGCCTTTTCAGTGGGTGGAATTTGCCCTGCCTGGTGTGCCAAGGAGTCAGCAGCAATGTTGCCAGTTGCACCTATGTGACTCGGTACCCACTGCATTACTGAATTATTACAGGGGTGCCATAGCATTGCTTTATGTTGTATAAAGCCATGAAGACAGTGTCGATACTGGGGGGCCATGGTCCGGT
>TRINITY_DN100015_c0_g1_i1 len=305 exp=0.42
GCCAAACAAACAAACAATGGACCATCCAGATCAGTAGCCCTGCCACCAAGAGGTCAACTTCGTTTCACGTGTGTATTCTACACTATCCAGCTATTGTTTGCAAGTAAAATATGTCAAAGATTGACATGGATGACGTATCACTGCTCAAGTTTTGTTTTACTTCACCTCCTCTATTATAGTCCAAATAAGAAAGAACGAGAGAAGGGATTGATATAATCAACAATAGTCCAGTTTACTCAGTGGGAATATTCCATATAATCTCTAATACAGTGTTTCTCAAACTGTGTGCCGCGGCACACTGTTGT
>TRINITY_DN100049_c0_g1_i1 len=226 exp=1.53
AAAAACACTAAAAGGTGTCTTCTCAAAGTTCTTTTTTATATAAAAAAAAAAAAAAAAAGTCTGTTACCTTGTCAGATGTTTGGTTTAGTTTTGTTTTTTTAATTGAATGCTTGAGCTGGTAGAGACACACAATGGCAACCGTTAATAGGCATGCATATTTTTTTTATTTTTTTTTGTTTAAATTTTTTCTGTCTAAAAAGATAGATCTTTGTCATTTTTGGTTTTG
>TRINITY_DN100047_c0_g1_i1 len=267 exp=0.50
GGGGACTGCACCAAATGCTATTTGAGATGAAAATATTGTCAAATTAAAAAAAAAAAAGAGTTACAAGTCTGTTATTTTAATTTATTATATCAAAGTTTCATTGACACTCTTGTCCCAATAAATACACACACTATACCCCTCTGTCTCTCTTTCCTCTCCCTAAAAATCCTTCAACGTATTTATTTGCATATTTCTTTATTTAAAACTTTACAGCTAAGATTGTTCCAGCATGTTATGGAGAAAATACAAATAAAAGGGAGTTAATAG
>TRINITY_DN100032_c0_g1_i1 len=207 exp=0.62
ACCTCAGGAGAGTTGATCGAACGGTTTTATAGAAGCTATAGGAAATGCCACTTCTGAGACATGTTGTAATGACTAAGTACTTGCTCTCTGAATTACAAATTGCTGATAAAATCTCACACAAAAATGCAGTGCTAATCCTGAGTAAACAAGGTACAATCACAGGGTGATGACTAGTATTGTGACACAAACAGGTGTCTAGAATATCTA
>TRINITY_DN100022_c0_g1_i1 len=242 exp=0.59
TAAGAAACAGTCTCCAATTAATATCTAACATAAAAAGGGTCACAGCATCTTCTGGCATATTAGATTTTTTGCAATATTTTTTTTGTTCGTTTTCACATTATTTCAAATTGTAGCTCTTGTAGTTTTAACTGCTGCTTTCTTAACTGTCCAGTGTAGACTGTTCATATTGTTTCATAAGGCACACTACAGCATACTAGTTTTTGTTTTTCTATTTTCTTTTGCTTTCAATGATAGCAAGAAGG
>TRINITY_DN100011_c0_g1_i1 len=221 exp=0.38
TGGTAATTCAACAAAGTCAACTCCAGTGTTAGTTTATTAAGTTCTTTTCTTAGCACTAGTCTTGGCCAGTGAATCAATCATGTACAGTACTCCGTTATAATCTCCAAAATGTGTTTGCTCTTTCTCAAGTAGACAGTGAAAATCACTCAACTCCATAGACCTCAACTATTTGTCCAGTTTTAGATTTGAACATGTCCAGATGGACCCGAGTGTGAATTCTG
>TRINITY_DN100058_c0_g1_i1 len=256 exp=0.34 ortholog=[sp|Q791T5|MTCH1_MOUSE Mitochondrial carrier homolog 1 OS=Mus musculus GN=Mtch1 PE=1 SV=1]
CGGAAGTGGCGCCTTGGGCTCCCGGCGGCGCCGCGGGGATGGCGGGAGCCGGAGCTGGTGCAGGAGCTCGGGGCGGCGCGCCGGCCGGAGTCGAGGCCCGCGCTCGGGACCCGCCACCCGCGCACCGCGCGCACCCTCGCCATCCTCGGCCCGCGGCTCAGCCGTCGGCGCGCAGGATGGACGGCGGCCCGGGCGCCCCGGGCTCCGGGGACAACGCCCCGACCACCGAGGCGCTGTTCGTGGCGCTGGGCGCGGG
>TRINITY_DN100075_c0_g1_i1 len=302 exp=0.71
GGACAAACTATTTATTGTATCATCTAGTTAATATAGATCTATCTACTTTATCTTATTATAATTAAATCCACTAAATTGTACTGTAAAATGTTTTACATTTTGGAAGTTCCTTCGTAGTCCAAACCTCCCCAGGACAACAGCCAAGTCTTTTCGAAGTAATCTCTTTTTGAAGTAATCTCTTCATCCCTAGAGCCTTGCCAAGTTCTAGGCCTAGGTCATCTAGGAATGCTAAAAAATCTCATTCCTTTCTTGTTTATTGACGTATATGAGTTTTTTTAGCACCCTTTTATGCAGCAGTAGCT
>TRINITY_DN100006_c0_g1_i1 len=293 exp=0.74
GGGCGGTATAATATATACTATTACCTTTTTATGTTTTAGATGAAAAAATGCATGAAATTCTACATAGCCTACCAAATATAATGTTTTCTGATAACAAACAAATAAATGTTTCATCTTAATATGGGTATACTCCCTTGAAACATGGAAAATAATTCTGAAGAGCAAGGGTTAAAATGTAAGCTATTATACAATAATCTTCTTAACCAAGTATTGGTGTTTTGTTTATCATACACATTTTTAAAAAAGGGAGAGATAGGTAGGCACTCTGTTTTCTTTAAACAAAAATACTCAAA
>TRINITY_DN100093_c0_g1_i1 len=269 exp=1.80
GGATCAGTGTCTTGTACGGGCCTCATGGAACAAGAGAACAGTTTTGAAGGACATGTCTCAATCTGCTGTGTCCGGTTCTGAGTCGTAAGATTAGTCGTTGATTTTGTCGGGATAGCTTATAATAGGCACCATCTTTCTTGTGATTCGGATGAAAGCTTGTCCATTTTTCATTTATTTTATTTATTATTTGTTTCTTCAGTTCTTCTGGATGAGTGCAATGTTTAATTGTGAGTTTGTTCTCCCACTCTTGGCGAGTGTGTCAGCCTTCT
>TRINITY_DN100079_c0_g1_i1 len=313 exp=0.33
GTTAGTTGCTTTCTTATTTTACTTTTAATTATATTCATGCATGAGAAAGCTTGCTTGTATGAATATGTCGATTCGGTACCATGTGTGTTATATTTACTATGAATGCAAGAATGGTTTTGTTGGTTTTGAACTGCTCAAATCTGTCAGCTAATTCATGTGTATTATTTTTATAACTGTGCTGAAGAAATTCTTGTCAAAAGTTGCACTGATTTTATCGCGATACTGATTTAGACATTGAAAATGAAGTAACTTACCGCACTGAATATCTCTGCAAATAGAATTAATTTTTCTTCAAAACAAACCAATTCTTCTA
>TRINITY_DN100027_c0_g1_i1 len=201 exp=0.43
ATGATAATACATTTCTTCTTTGGAGGCTCTACCAGGGCCTCGTGCTGTGGTTGAAGAGGGTCATCTACAGGGTCCAGTGTGTGTGGGTAGTGGTCATCCATGTCGCCAGGGGTGGGCAATCTCTTGCGATCTGGCATTTGTTTGAAGTCATCGTTTGGATACCTTTCTTTCCAGAAACCAAATAAAAATCCTGGGCCTGGA
>TRINITY_DN100053_c0_g1_i1 len=221 exp=0.39
GTTTGACTTTGATTGCATATCGCTCTGGAGGTCAAAAGTTCATGGTGTCTCAATGTTACAAACAGAGTATCAGACAGGACGCGGTCGTCTCTATTTGGTTGGCTAACAAAGATCCGTGATGTCTACGCCGTGATAGGGCTCTCAGAATAGCTGGCCTGGGAAGATATCAGATTCAGAATAATCTAACGCCGATTTCGGAAATGGGGGAGATTACTTTCCAT
>TRINITY_DN100081_c0_g1_i1 len=279 exp=1.16
GCAAAGGCAGTTGTTGTTTTATTTAAGAACAAACATTGTTTATGTTTGCATTGTAGTTATTTTATATTTTAGTATTAATTAGGCAAACGAGACTTTATTACTAAATTTTCAGACAAATTAAATTATTAATTATGTTTTATCGTCCAAGTAGAACTTTTCTACGTTAGCAGCAAGATAGATTAAAAAGGTTCTTTTAAAGAAAACATATTAATGCCTCTTCAACAACGTGATTCTAGAGTCAACTCCGTTTTTACGACAGTACAAACCAATTTATCTTGA
>TRINITY_DN100014_c0_g1_i1 len=265 exp=0.98
TAATTTAAGAAAGAAAAAAAACTGTCTTTAAAATGAAATTAAAAACTAAAATGATTTATCTACATAGCACATTAGTGAATCAAGAAATAGACTTTCTTTCATTTTTCATATTGCAGTCATCTACTCTTTTGTTTCAAAAATAGAAAAATGTTAACTTTGATTTAAAAAAAAAAATAAAATTTAAGCAGAATATAAAACTAAAACTAGATGGAGATTTTTTTGTATTAAAGTAGGTCAGGTATAAGATATTGATGAGAAAGAAAAA
>TRINITY_DN100013_c0_g1_i1 len=258 exp=0.67
GATACTGATTTGAAGATATCTAATGAAAGTATTCAACAAAATGGCACTCACTAAACAAAATGTTATAGCAGCAACTAAAGTCCATAGAGAGTATAAGGAAAGTTGAGACAGAGAACAAGATTCATTGAATGCATTAGTAGAGATCTAAATACAAACAATCAATTGTCATGATACTAAAAAAATACATTTTTCAAAAATAAAATTACCCTCATGATAACAAAGTACCCTTTTGATAACAAATACACACACAAGTGTTAT
>TRINITY_DN100078_c0_g1_i1 len=275 exp=0.16
GTGCCGATGTGCCTAAAATCAACAAATCAAATCAAATCCTAATGTGCCTCTTAATTGTTTATAGTTTTTTTTTTCACATTTGAATCTATTTAAACAAAATATCAAAATAGTTTTTTCCTTTGCCATTTCAATTTTTTTTTTTAAACCCACTGAGAATTTTTTTTTTACAAAAGAAAAAAGTAAATTAAGAAGATCTCTATTACAGTTGTATTGTTTTTATCTGTTTTGTTTTTCTCCTTTTTCATCATTCTTTTTTTTCATTATACTAAATTGTT
>TRINITY_DN100029_c0_g1_i1 len=308 exp=0.28
GGGGGAGGGGGGTATTAAAAAAGAGCTGCTCAGAAAATATTGGTAGAGGGGAAAGGTAAAAGCAAATGCAGAGCTGATGTAATAGAAGAAATAAGATAATTCTAACATTACCTTGTCAATTGAGTCTCAGGTGAACAAGGAAAGAAACTGATGGAAATTAGCTGCCAGCTTTTCCACTAAGATTCACATCCATCCACAAAACGTATTCTTGGTGGCGGGACTCAGTGTCTATATTGTGTTTAAATGAAATCAGTTCATGCATGAGAATTGTTCACTGGCTCAAACTGGGCTTTCAAATTGGAATGATC
>TRINITY_DN100083_c0_g1_i1 len=371 exp=0.81
GGCTGGTTGGCTACCATATCTACCATTTGGTTTCCAATCGCTATCAATGAAATAAAAACAAAATAAGAAAGTTTATTATAACTTGTATTATAATTTTTTTTTATAATTTTTTTTTGTTGCATTTCTTGTAGTTCAATTCTTATTGTATTATTGTTTTTAATTTTAGGCGAAGCCTAGTTATGATAAAAAAAAATTTTTAAAAAAAGGACATGCGCTTAAAATGACATAATGTCCAGCAGTTATATTTTTTTATCTATCCTCGCGTCACTTCAGAAATTCCCGATTAAGCTACTTCTACAAGCAAGCCCATTGAATCACTACAGTAGCATAAACTGGTAGAGATTTAAATGGAAAGAAGGGTCATTTATAAG
>TRINITY_DN100067_c0_g1_i1 len=252 exp=0.51
GTTTCTTTGTCACAAGAGATGTTGTAGCAATTGGTGCTGCAGTTGTCCAGACAATTGAGACCAAATTTACCTGATGCACATTCTAAACTACAATCCGGTGGGTTGCTGTATCCCCTGATACATCCGCTGTCACATTTGCCAGTCCCTTTGTTACAAGTTCTATTGTGGCAGTTCTCACTACAGTTTTGTTGACAGTTCAGGCCCCAGTGATTTCTGTCACACTCAATGGTACATTCAGGCGGATCACTGTAT
>TRINITY_DN100076_c0_g1_i1 len=221 exp=0.87 ortholog=[sp|Q9Y4D8|HECD4_HUMAN Probable E3 ubiquitin-protein ligase HECTD4 OS=Homo sapiens GN=HECTD4 PE=1 SV=5]
GATTAGCTGGAACAGTCGGGTTTGGCCAAACAGGTGTCTACCTTGCTAACTCACCATCTGGCCAGGGCTACTGAAGGCATTGGGAATGCTATGGCTGGAACCGAAGCACTCCAAGAAGTACTCAGTCTCCTCAACAACTTGTCCAGGAGTAAGATGGGCAAAGCTATTCTGAGTCAACCTGCGTGTGTGTCCAAACTTTTATCATTGTTACTTGACCAAAG
>TRINITY_DN100087_c0_g1_i1 len=223 exp=0.97
ACATGTTTATATTCTGTTCTCGACCAACGTAGTTTTACTTCGTGTTCATTATGTCCCTTCCCCTAGCCAAAGAATTCGACTGTGTTTAGGAATATACAAAATAAACACGTACACCGAGGCTAGAAAGCAAAATAATTGAAGTGGGAAAATGAAAAAAGAGAAACCGAAGGAAAGAAAAAAAAAAGTAGGGAGAAGTAGCGAAGAACATGCATTGAAAATTTCA
>TRINITY_DN100086_c0_g1_i1 len=211 exp=0.41
TTTAAAATGTGACTATTACATTTAATTTAGAACATAAAATGAACACATGAGCGTCGCAAAGTGTGATGTTTGCTGTTGTTTATATCAACATTTACTAGATGTCTTTATGACTTTCAATAAAATAGTTTTCTTTAGAAATGTCACTTATGTAGCGTATATATATGCAAGAGTATAATTATTTATGTATCAATGTATCAATGTATGAGCGACG
>TRINITY_DN100098_c0_g1_i1 len=299 exp=0.29
ATCAGATTGTTATGACACGATTAGAAAGTGGCCCGAAAAATTTGTTGTTTCATGTAAAGGGAAAGTTTTGCTTAGATTATTAAAATAAAGGCTAGTGTTTAAAGCGTGACAAAAGTAAGCAGAGAATACTTTTGGCAGCTTTAGAGTTAGGTCAGCTATAGTTTCTGAAGTAGATATTTTGCTAATACGACACTCAACGGTTCCTTTCGTTGTGTATTGTTTGACATTCTTCATCGGCGTTGAGTATTTTCTGCATTGTTGGCCTTTTGCCTGTGCTATTTGAGTTGTATTTATGAGAG
>TRINITY_DN100057_c0_g1_i1 len=227 exp=0.84 ortholog=[sp|O35385|PPE2_MOUSE Serine/threonine-protein phosphatase with EF-hands 2 OS=Mus musculus GN=Ppef2 PE=2 SV=1]
TGAGGAGGGCGTTCTGCTGTTCGTCCTGTGAGAATTGTTCCACCATTGAGTTGAAAAAGTTGTACAGCTTGAACTGATCCTGTTCCCCAGCGTACTCTATAGACTGGAAGATGCACCACGCGGCTTTCCGTCTGGCCTCTAGCCTCGCTTTATACCGCCTGTACCATCTCTGGATAAGTATGGCCGCCTTGATAGTTTTCTCAGTTTTTCCCATTGCGGTCTTTCGA
>TRINITY_DN100020_c0_g1_i1 len=275 exp=0.31
GTTTTACACATGAAAATAAACTAGAATTTTAGAGACTGGTATTCAACGAATCCTCATCCCTGAAGAATAAAACGGCACATTCTAACGGCACCAATAAACAATGAATCCAATTGACACTAGCCCGGTGATGACAGTGTGTTTCAAGGTAACGAAGACTGTGACGGAGACACTATTTGGTGTTTATGAAGTAGTTTTACTTCTACTCTGCTTCGGATTCGGTGAACACAAAAGCATGAACGTCTAGTCTAGTTTATCACGATCACTAATGTTCGAAC
>TRINITY_DN100056_c0_g1_i1 len=229 exp=1.31
TTACAATAGTATCTAGACTCTAGATCAAAATATATGTAGACCTACAAGCAAATGTTTTTATTAAAAAAAAATGGATTTAGATCTAGGTCGATTAACTATTTTAATAGCTCCATTCATACTATTTTTTTTTTAATTCAAGCATTCGCTTTCTTATAGCATTATTATTACGTTTAATTGTTTCCAAAACATTCTCAGTGACTATATCGAAAGTGGGCGCGGGTAATACCTG
>TRINITY_DN100035_c0_g1_i1 len=262 exp=0.33
GGAAGTGATAAAGGGAGACAAATGTAGACATTGATATGTACACACACACACACACACAAGAACAACATATTGAAGTGTGTAGTGAACTGTGTTGAATGGAAGTCTGAACAATCATACACAGTGATACAATGATTACTGAAATAAAACCTAAACACTAGTACAGATTGTTGGACTGTCAACTCTAATGCATTGTAAAGAAGCAAGGAGAACATTTTGGGAGGGGGTGATTCTAGGTCATTGGTTTGCTAATTCAAGCTTATCC
>TRINITY_DN100031_c0_g1_i1 len=462 exp=0.97 ORF=[5prime_partial,145,3-437(+)]
TGCACAGTTTTCTCTTGCTGTCCTGGACTCAACTGTCCTTTCTTTACACTGTTAATAACACACTCTTACATAACAGGCACAACAATAGGAGGTTTCTTACCAAGGGGAATAACTCTACATACAAACACATACACATCAACACAATGTCAACATCTCTAATTTTTTCTTTCTCTCTTTGTGTTTCTCTTCCTCTCTCTCTCGTCGTTTGGTATGCTTTGATTCTAGTATCCTCCCTTTGTTTCTACAAAATTGTATTTAAAAAAAAAATGAAGATAGCATTAGGGGCACGAATATTTGTACAATGGGCGAAGGTGACGAAAGATTCTCTTTGTGGCGGGGCTCCGATCTCTCTCTCTCTCTATATATATTTATCTCTTTCCCTCTCTATCTTTCTCTTTCTATGTCTATTTTTCTCTTTCCCTCTCTTGTTAGCTTAAAATAATGATACACTCATTAGCCTAA
>TRINITY_DN100052_c0_g1_i1 len=216 exp=0.20
AAAAATATAAATAAAAATAAATAAAAAGTATAATAAAACAATCTACTGCAAGACATCGTCAGAAAACAACTAGACTGACTGCTAATGGAGACAAAAATTTGGATCATTACAGAAATACTATGAAATTCTGCAGACATGGTTCTGGTAGCATCACTAACTTTTTATTGATAAGCTATATACAATATAAATTTACACAATTCGGTTTTACACTAGTTT
>TRINITY_DN100036_c0_g1_i1 len=207 exp=0.91
GGAAATTGATTGCTGTAAATAGTTGTTGACAAATGATGTTTGAAGCAAGGAAACTGGACATTGTGTTCTCTTCATTAAGTACAGAGGTTCTGAAACGTAAGGATTTATATGTCAGTGAGGTAAATACCTGCTTCTAGGGTTAAACTATGAGGGATGTCTGGAAATGCAGAATCGAAACATTTCAACCTTCACATAAGTCAAAATGCC
>TRINITY_DN100026_c0_g1_i1 len=249 exp=1.16
GGGACAGTCTCACATTCTGTCACAAAGATGTAAATAAAAAAAAAATCAAGGAATGTACAAATACTGAGGTTAATGATGAAGCCAAAGTATTGAATACTTAAAAACACACTATGATTTTTAGCAGTACTCATTTTAGAAGCAAATCAACTTTTCTCATGTAAGAAATGTTGTTTGTTATTGGGGTTTTTTTTTTTTGCTTCTTTTTTAAATGTGTGTGTGTGTTTTTGTTATTGTTTTTTGTCAAATGCC
>TRINITY_DN100044_c0_g1_i1 len=230 exp=0.59
ACAATCAAACCAAACTTGTGCCTTTGCTACCAAGTATGATATAAAACAGTTTGCTTGTATTAAGATTTAAAAGATTAAAACTTCAAATCTTCAAAATTAACAGTACAGACTAAGGTGTCTCAGAACTTTCAAAATAACTTGACTGCTTTCTAGCTACATTTTGTGCTAATTCTTCACTTTAGAAGACCTATGGTAGAGGTTGTGCACTTAGACTAAAAAGCTTGACTTTA
>TRINITY_DN100045_c0_g1_i1 len=220 exp=0.98
GACAGACTATGTGAGTATGTCTATTACTATGATTATGATATATTATATTTATTATAATTTATATGTTATGATAATAGTTAATAGTATATAGATTTAATAGATTAAATAGATCTAGATCTAATTAAATTATAAATCTAGCTAGCTCTATTTTTCTGGAAGTAAATAGAGTCTTGATCAAGTCTATTATATTATAGCACGGATCTAGAATTTTCAAGAAAAT
>TRINITY_DN100064_c0_g1_i1 len=216 exp=0.60
GGAGCAACACGAAGACACATACTGCCAGAGGTTCATTTAAAACCCTGTTGGTTTTGAATTTGACCGGGTACGCTACGACAAGACATCGCTGAACCGCGACCAAACAGTTGTAGACGTAGACACAGCGTTGACTGGCTATCCCCAGGTATGTGGTAGAGTACAGTTTGAATTGATTGTACAACCAGGTGTCTGAGCATTTCTTCTCGAAACTGCAAG
>TRINITY_DN100001_c0_g1_i1 len=253 exp=0.30 homolog=[sp|P08548|LIN1_NYCCO LINE-1 reverse transcriptase homolog OS=Nycticebus coucang PE=3 SV=1]
ATAAGGGGCCTAACTCTTAAAAAAATCATTTTGGTCAGCAGTTTATAGTCAGCATTTAAAAGGGAAATGGGTCTAAAGTCACTAGGTGTTGTGTTGTTTTCAGGTTTTTTTGGTAATAGTGTGATGTATGCAAGATTAAAGTCTGCAGGCGTCTGTCCTGTTTCTAACATATCATTGTATAGTCTTAGTAGTAGGGGTCCTATTTGGGAGAAAAAGGTTTTATAGAATTCATATGTTAAACCGTCTGGGCCAG
>TRINITY_DN100074_c0_g1_i1 len=231 exp=0.77
GAAAGGTCTATCTCCAGATCAGATTGACCCAACCTTGTATGCCAACTCAAAAGGCAAAGGCAAAAAAATCTAAATGAAGTTCATGGCTTAGATATTCACACTTTTATGTAATGTTTTAGACAAAATAAATATCTAACTTGTAATGTTTTAGACATAATAAGTGTCAATGTGGAATGATGCGAATGCGTGTGGAAAGGGTTAGAGAGCAAAGAATCCAAGATGAAATAATGT
>TRINITY_DN100043_c0_g1_i1 len=215 exp=3.14
GTTGAGTTTAGTATGCTAGTTATCAACCTCTGTAATGATCAAAATATTTTGGTCTGTAATGAAATTTGGCAGCATTGCTGTTATTTTTTTAGTTATAAAGCAAACTGCAACTGTACTACTACTTATATGATGAATCGCATTATAACAACTTGCTATACATGTCATAATTGAAAGTTTTTTTTTTTTTTTTTTTTTTTTGTAACAAAAGATTGATG
>TRINITY_DN100066_c0_g1_i1 len=295 exp=0.22
TCCATGTCCGCGTCTGTGGCCAGGATGAACGTGTGGTCGTCGTCCACGTAGGCGTCGCTGTCGCTGATGACGTCAGTGTAGGAGTGCACAGTATTGTGGTCGGAGACCGGCGGTGTTGGGGTGGCTGGTGGAACTTTTTGAATGTCTCCACTGTCTCCGTTACAAGAGGAACAGTTGCTGCCTCCTTCTGAGTGTGACTGGTAGCCTGAGTTGATGTAAGCGCCACCTGGGTAATACCTCAGCTTGTCGTCTGGGAGCGAATCAATGTCAGAGCTCTCCTTACTGGAACAAGATG
>TRINITY_DN100016_c0_g1_i1 len=363 exp=0.71
AGAAAGTTAACCTGATCAATCTGTGCGCTCCGTGTAGGCCTGTATGTGAACATGCCATTGTTATAAAAATGTTTTATTGCCTGTGATATTCAGAAAAATCGACAGAACGTGACATTGAATATAAAAAAAAGTTGTTTTGTTTCATAACAATAGTTCCGTTTTAAATTTTGAAAATTCCACCAATCTCGTCTGCTAGATCATTGTGCTTTAACTGTCCTTTTAAAAACATAACTTCCCTTGTGATCGTTGGTCTATAATAACACCGGTCATGCTTGACTGCTGCTAGTTGATTCCAGATCCTGGCAAAGATCGATAACTCGTATACTATATCACATTTTGGTGCTGTGCTGGTGAATATTCTAG
>TRINITY_DN100063_c0_g1_i1 len=234 exp=0.37 ortholog=[sp|Q9LUH3|DTX18_ARATH Protein DETOXIFICATION 18 OS=Arabidopsis thaliana GN=DTX18 PE=2 SV=1]
AGGATGTGTTCTGAAAAGAACCACACTATAGATACAATAATGGAAAATAAGAGAATTGTAACCATAGATGCCTGCATGTATATTCCCAACATTCTGTATGATTTCGCACCATATGCTTGGCCACAAAGTGTTTCAAGTGCACCACTCAGACCAGTCATGAGGGCAATCCCAGTGACAGTGGCCCAGGAGTTTGCCAGCTGGGAGCTGGCAAGGTCCAGGTCGCCGAGGTGGCCG
>TRINITY_DN100024_c0_g1_i1 len=252 exp=0.43
TAAATGTCATACACTTGTTATATGTCCTTTTTGTTTTGTGTTTCTTTTTCATCCTAACGTCTGTCAGCCAGCAGCAGATGTGCAAGAATTGAAGTACGTTACAGTTCAGATCATTTTAGCTCGTGGTTGACCTTGACATTTTTATCGAACAACTTTTTCTTTCCATTTCTTCCAGAATCTTGGTTTCATGAAGGAACTTAAAATAGTCAACGATTCAATGCTCATTAGACACTTAATCTAATTGTTTTTGTG
>TRINITY_DN100088_c0_g1_i1 len=308 exp=0.56
GTGGCCAGCACAATGACCAACCACCTTTATTTTCCCTAACTAAAGTCAGGTACCCATTAGAGGTGGCTGGACGCGAGGGTAAGGTAGCCTATTGTTAAAAACAAAGCAGCTCATTTACAACACTTATTTTGTCTTATATATAGAACTTGCACATAAATATATTGCAGACCTCTAAAATCTTAGTAACAGGGGAAGCAACTCCCATTCTCATCCACCACCCAAAATAATAATTTTAAATATTTTTTCATTCATTGAGATATTTGTAATCAAATTTCTTGCATTCTAATCGGAATGAAAGCAAACCTGGC
>TRINITY_DN100055_c0_g1_i1 len=216 exp=0.40
TAAAAAACCAATGGAACTGTTTTTAACTCGTTCCTTCTGCTCTGCTCCCCGAGAAAGAATCCTGGTTGAGTCTTGAGTCCTGGTTGAGTCCTGATTGAGTCCTGGTTGAGTCCTGGTTGAGGGAATGTAGTCCTATAGATCTACTGCACTTTTTACTATTCCAATGATAAACATTTAGATCTAGACTCAGAAGACGATGCGCAAGAAGACGATGCG
>TRINITY_DN100034_c0_g1_i1 len=250 exp=1.46
GCTGGCCACGTGGGTGGGTCTTACAAATTTATAATGCGGTTGTTCTGTTTTCCAGTTCCTGCGACTGTCACGCGAAAGATGCTTCGAGAATACATAAATTATGACAACACAAATTCTTATTACCAACTGTAATTTGTTCCATAGATCTAAACCATTTCAAACAATGTTCACACCTTTATTAATAAACAATACAAAGATAGAATGACTAGTATTTTTTATAGTGAACAATTTACAATGGCGTAAAATTAAG
>TRINITY_DN100040_c0_g1_i1 len=296 exp=0.30
AGAGCTTTAGGAAGAGCGATAGAGAGAGTGAGAGACAGATTGAGGGAGGAATAGGGAAAGAGAGAACGTGAGAGAGACAGAGAGACAGAGAGACAAAGTAAGGAAAAACTCGTACTTTCTGGATTGAGAGTCTAAAATCCCTTGTTGATATTGTCCTCAATTTGTTGGAGTATTTCCAGATGCCTTTCAATACCCTAATGGGACACTGAATACATGAAATAGATCTAGATCGAACCCTGAACAGCGTACATCGTTTCCGACGCTAAAACACTTGCTAACCAATCCATTGACTTATT
>TRINITY_DN100061_c0_g1_i1 len=300 exp=0.43
GAATGATAGCATAAAAATGTAACGACTTTGTCTCGTGCACAGGCTGACAAAAGAAGGGCGGAGGTCCAGTGGAGGTTGTCTTTTCTTTGCGAACAGTGTTTACTTGTTGTATGTTGGTACAAAACTGTTCAGGTGTTTACGTCGGTACAAAGCTGTTGGTACAAGGCTGCTCTCTGATTGGAACAAAACAAAGCTGTTCTCTGATTCTATGTTGGCACAAACAAAGCTGTTCTCTGATTATATGTTGGTACAAACAAAGCTGTTCTCAGATGTCTACGTTGGTGCAAAGCTGTTAGTGGC
>TRINITY_DN100004_c0_g1_i1 len=346 exp=0.75 ORF=[internal,116,345-1(-)]
GGCCATTTCAGCATCCCTGTTCTCTAGTGTATTAACCTGGTTCGAGTCCTGAGATTCTTCCACGTGAACTGTTAACTTGTACCCACAAAAGTGAATTTTCTGGCCGTTCTGAAGACACCTGTAATCGCCGCCGTCTGCCAACAGGACGTGAGAGAGGGTCACGATGACCAGTCTTTCGTACTCTTTCTTGTGGCTGGTGACCCGTGATCGAAAAGCTTCACTGACCTCGACGCTTAAATCTGGGCCGATACTAAGCATGTCAGTGAAGGTGTAGTGCTCCTCCTGTTTGAACGCGATGGACAGGTTCAAGTCTTTGGAGATGTTCATGCTGTTCAAATAAAAAAAC
>TRINITY_DN100048_c0_g1_i1 len=341 exp=0.40
GTTTTAAATTTCGATGTTTCTTTATGTTTTAGTTTACAATTTAATGATTGTAAGTTTAAAATGAAAAAAAAATTAAAATTAAAACTAAGATGATTATGTCGATGACATTTTTATTTTTCAACAGATGCACGACAATGTTTGACCTGTCTTCAGCCAAGTTCTGACATGTGTGTTAACTGGCCTTGTGGTCATGTGACTAACTGCAAGTTCTGTCGGCCTCACATGACACGATGTACTGTATGTAATACACAAATTGAATCAAGTCAAAATCTTTTCGATTTACTGCATCAAGAGACATTGCCACAAACTGATATACCCTTACATTAATGCGAATAGAATGA
>TRINITY_DN100000_c0_g1_i1 len=229 exp=0.38
GGAAAATAAGGACGAACTGGGCCTGGGAGAGGGGGGGGGTGGGGGTAGAAGTGAGTAATATTTTTTGGATGAAGTTTTCCTTACACCAGAAAATCTAAAAGTTTGCTCTTTTTAGTTTGTCAATTTCTTTTTGAAATCACGGCTTATTTAAAACTAGTAACTAATGAATGGCTTGACTGTGAACCAGACAATGGAAGGGGGGACAACAAAACCTAGCTGAACACTTACC
>TRINITY_DN100019_c0_g1_i1 len=373 exp=0.69
ATAATATTTAAAAACAATATTCAAAGGTTGAAGTGGCTCGTGATGATCAACGATGGCAGTAACACAAAGACAGAGCCACATCTTATCTCAACAGCAAAAGTCATATCCTAGTTTCAGCTGGGTCCATGAATCCACAATTCTTTGGTCACTCACTTGTACAACTGTTTTTGTGTTTTTCTAAACATTCACCAGTAAGGTGATTGTGTGGAAGAGAAAAATAGAAATACTATCTGTTTAAAATACATTATGTTTTTCAGTCCATATTTTTCATTCAAGAGATGTACAACTATGAATAAAGCTTCCTATGAGCTCAAACGTGTGTCAACGAAAGACATTGTTGTCATTATTATCTGGCTATACATCTGAGACCATG
>TRINITY_DN100095_c0_g1_i1 len=249 exp=0.35
GAAAAAAAAAAAGCCACAGTTAGACCTTCCACTCATGCAAACCGGCAAAGAAAAAAGGTGGGAGGTGTGTGAAAGACGGGGGGACCCTCAGGAGAGCCCCCCTGCTTCTCCCCCCAAAAACCACCTTTGAGAAGAAAAGAATGGAGAAAATAAAGGAGAACTCAAACGGCGTGGGGAGTTATGATGGGGCAGGGGTGACCCCAGCCCCTGCCTCGGGAGAGCGCGGAAGCCTGTGGCCCTGCATCCCTA
>TRINITY_DN100051_c0_g1_i1 len=351 exp=1.00
CGGGTTATTTGAATGTGTTTCATTTAAATAGTAATGTGAATGTTGTCCATGTTATAATTTTACTAGGACATGCTCTAATTCAAATCCAACTTATGTAAAGAAAGATTAAAAAAAAAAAAAGGTTCACATACATCTCCACTAACACCACAGCTATGACGAACTTTGTACTATTTATTAAAGCTTTATTTAATTGTATAATTATGACCAATAATGTCCTCAATAAATGAATTGAACAAACTAAAAACCCTCTAATTAAAAGCTACGTCATACCTTTCTGCATTTTCTGCTCTTTCCTCTGCCTTTTCTAATTCATTTTCTAACACCACCAATTTGCGAGCAGCCTAAGTGACG
>TRINITY_DN100084_c0_g1_i1 len=297 exp=0.44
CGTTGACATATAACAGCGGTATCGCTCACAGTCCACGCCTGGGTCAGGAGATACCCTGGCTTTTCAAGAATAATCTCAAACATGTATGGGGCTGGGTATCTTGGGGGTTTAGATTACTTTCTTTTTTCTTTCTGGCTTTCTTTTTTAGTGGCCATGAAAGAGGAATGGCCGCTGTTAGTTTTGTGTGGTCTATACGTCCGTCCGTCTGTCCGTCTGTCCCGTTTAGATCGCAAAAACTAGAAAAGATATTGAGAATCCAATATCATGATATTTTAGATCTTGTAAAATTCTGGTGCG
>TRINITY_DN100042_c0_g1_i1 len=266 exp=0.49 homolog=[sp|Q61830|MRC1_MOUSE Macrophage mannose receptor 1 OS=Mus musculus GN=Mrc1 PE=1 SV=2]
GATGGTTGGCTCTCATTTCGCAGCAAGTGCTACATGCTGTTTGCTTTTAATTTGTCATGGTTTGATGCAGTCTATGCTTGTGGGAATATGTCTTCTAATCTTGTGGACATTCAAGATCATGCTGAGAATCTTTTTGTAACAAGTTTGCTCAGTAACATAGCATCATTAGCTTGGTTAGGACTAAATGATTACAGAAGAAGTCTTACTTATGAATGGACATCACAGTCACGTGTAAATTATACTAATTGGGGAACTCACCAGCCAGC
>TRINITY_DN100003_c0_g1_i1 len=250 exp=0.52 ortholog=[sp|P50516|VATA_MOUSE V-type proton ATPase catalytic subunit A OS=Mus musculus GN=Atp6v1a PE=1 SV=2]
TGCAGGTGTGGCCTGTCAGACAAGTGCGTCCAGTCACAGAGAAGCTGCCCGCCAATCACCCGCTGCTGACCGGCCAGAGGGTGCTGGATGCTCTTTTCCCATGTGTGCAGGGAGGAACCACTGCCATCCCAGGAGCCTTTGGCTGCGGAAAAACTGTCATCTCTCAGTCCCTGTCCAAGTACTCCAACAGTGACGTCATCATTTATGTCGGCTGTGGTGAGCGTGGTAATGAGATGTCTGAGGTGCTGAG
>TRINITY_DN100072_c0_g1_i1 len=283 exp=1.00
ATAAATTTGGTAATCAATATTGTTAACATCATCTTGTCAAATGCACTTCACCATTGTCAGTTTTAAAGACATAAATGGAGTCTTAGTATTCTTCCCAATAAAGTACGAAGGCTGAAACGTCTTGCTTGGTGCTTGAATGGAATAAATACAATACTAAATGAAAAAGGCATTAATCACCCTGAATTAGAGAACGACTAATAAAAAAAAAAAATTTACTTTATGGTTGATATAATAGAGAGATTAAATGAGCTGAATCTAAAACTGCAAGGAAAGGAAAACACAG
>TRINITY_DN100096_c0_g1_i1 len=281 exp=0.61
GTGCGAAAGTGTATACAAAGCCCTGAGACCGTCTCTGAACAAGCCAAACGTTGTGAGACAGTCTGCAGTCGTGGAAATAATAAACAAAGTTCTATTCACAAAAATGTACACCTAAAAAAATACAATATCTGATGAAACAAAAATGCGATGACGAAATAAAGGAAAAGACACTACCGCAATCGCCTCCCACCCCCACTAAAATAAGTAAAGTTCCCTTTCAGACCATGTGGTTCATAGGGCAGATGATGTAAAGGTCACCTGTTTCTGTGGACCACGGTTAA
>TRINITY_DN100062_c0_g1_i1 len=205 exp=0.42
AATATTATTATAATAGAAGTCCATGAACTAGTTTGAAAATATGTAAAAAAAGATTTCTATACATTTTATGTCAATATGAAATTTAATTTGTTTAACACTTATAATTTCAGAAACAATTATAATAAGGATGCTAATATTTAAAGAACCTTCAGCCATCATGTAGTTCTTGCTAGGACTTGCTAATGTGCGCTGTGAAATAAAATCA
>TRINITY_DN100010_c0_g1_i1 len=228 exp=3.74
AGGGATATCGATCAAGCTGCCAAATACATTGGTGCTGTAGCTGCCACAGTGGGTGTTGCTGGATCTGGTAAATATTTTATCAGTAATCAAGTTGATACCTAGAAAAAGTCCATTAGTGATTCAGCATCTGTGCGTCCACATAGGCTGTTGGGAAGTTTTTTTTTTTTTTTTTTTTTTTTTTTTTTTTTTTCTTTATTTTTTTATTTTTCCACGTTTACCATTTTTTTG
>TRINITY_DN100092_c0_g1_i1 len=304 exp=0.43
TAGTAACTACAAGACTGGCCTATTGTTTCAAGTTTAAAAGATATTTATAACTGTCTTTTTTATTCAACTAAATACACGCATACAAATCTTGGTGTTGTTGTTTCTTCGCGTGTATCTGTGTGTCCGTATGTGTGACTCTGGGTTTGTGTTTCTGGATTTGCAATCTTTAGTGCTTTTGCTTCTGTCCCTGTGTTTGTCTCTCTGTGTTTGAGTCTCTGTGTTTTTGTCTCTGTGTTTTTGTCTCTGGTTTTTGTCTCTGTGTTTGTCTCTCTGTGTTTGTCTCTCTGTGTTTGTCTCTCTGTGT
>TRINITY_DN100012_c0_g1_i1 len=247 exp=0.35
GGTTACTTCAAACCAAACAAATATATCCATATATAGAAACAACGGTCAAGGCTGCCAGGCACGTTCGGATTAAATGACCGAATTATGTCACTATTATCACCTAATCATGGGTTTTTATTTCTTACGATACTCTAAAGAACTACCTAAACTTTAATACAACGACGAGTGCCTTAGAAGAGACACCAACTAAAAACTAACACCAATAACGAGCCCACAAAAGAAACCCATATATCCATAGACTGCACAC
>TRINITY_DN100080_c0_g1_i1 len=268 exp=0.32
ACACTATCCCATCTTCTTCATTTAACACACAGTCTTTAGCTTCTCATGTTTCTCATGCTTGAAGTACAGCAACTGAAAGATGGACATCCTTTCTTTTTCATCCACATTTACAAATCTTAGTTACAACATAAACGAAAATAGAAATGGACTATATTCATCATCTGGTTTACACATTTTTTATTCCCAAAGTTAGGAAAGTTAACAGAATAGACAAAGTTTAATTAGAGGTACACAATTTTTGGTCAGCATTTGATGGCATACAATCCAG
>TRINITY_DN100037_c0_g1_i1 len=283 exp=0.46
GTCAACACTCAATTTCTAGATGTCCAATACATTCACGGCCTAGCACAAGGGGAAGTTACTTTCAACCTCCGTAACAGGTCCGACAACTCGAGAGAGAAATTAGAATATATCTGGACCAATAATGGACGCTGGATACGAATAAAATCACCACCGCCGAAACGTAATGAAAAGGAACACAGCAGACGACAACTGGTACACAAGAAACCTCAACAGAACTTCTCTGATCTACAGTCTAACTTGGTCCTAAAGTGGAGTAAAAAAGGTCGAGAAGGTTATTGCTCGC
>TRINITY_DN100038_c0_g1_i1 len=221 exp=0.29
AAAAAATTGCAGAAGATGAAGAGGAAATCCCCAGTGTTAAAGTTGTTGTCCCAGAATCCTTGTTTAAAGACCAACAAGATCAGCTGCAGAAGATCACACAGCAGCAACAACAAAACAAACACAAGCGCCAAGCTGACGATGAAGTCATTCACTGGCCGACCTCTTCCCCTGTTTTGGAAGCTGACCTTGAAACAAAACAGCGAGAAGCTTTAGCCAGACTA
>TRINITY_DN100030_c0_g1_i1 len=244 exp=0.79
GCACCTTATGTCGTGTACAAAAATGAATACAACAATTACGTCTGACCTTTTAAAAAGCGCGAGCCCCTTTGTTGTTTTTATTAAATATGTCAGCCTTTTTTTAAACAAAAATCTATTTTTAAAAAAATAGACAGGAATTATGTTCTAAGGGTAATAGTCAGACTAGGCTACATTTATAAGAAAAACAATGAGCTATTATACTGATAAAATGTATGCATATTTTTTTTTGTCCATGTCTAGTCAT
>TRINITY_DN42274_c0_g1_i1 len=1003 exp=1.24 ORF=[internal,335,2-1003(+);complete,123,405-37(-)]
AGGCAGACGGCGCCCTTCAAGGGAAGATGAAGGTTCTCAATCATCTTCCACCAGGGTCTCGTCATCTAGCTCGAATGCAGACAAAGGAGAAATTACTTCCAGCAACAGCAACGACTCTGGGATACAAAATGACGTCATTGTCACCTCTAGCACCGAGTCCATGCAGACCACTGTGAAGCTCAGGAAGTCCAAATCGCCGTCGCCTGTAGCCGAACGCCCGAAATCAGATATCACAGTCCGCTGGGCAGACCTGTTGGAGCAGGTCATGGACCCGGGTGGTGTCAAGTATCGCAAGGAGGCAGGCAAGCTGCGCAAGAGACCCCGACCCAAATCTGATATCGATGAGGGCTTGGAGAACGGAGATAGCGAGGAGGAGGAGGAGGAGGTGGAGGAAGATGCTGACATGGATGTGGAGGAAGATGATGAGAGTGATGAAGGTGGGTGTCACTCCCTGGAGTCTCGACGTGCCGTCATTGTCGGTGCCAACAGCCTGGCCAACATCAGCAGTGGCGTCGGTGGTGCCGTGTCGGCGGCCCCCATGATGAGCGCTGCCAGTAGCTCTAGTGACGTGATGGCCATGAACTCTGGCGAGTCTGTACAGAGCCTGGTGGAGCTCAGGCGGACATCACGAGGGGATAGAGATGTGCTCACTGCCAAGCTGGCTAAATTTAGAAGGCTGTCCACACCTCAACCTATCACTCTTCATGCCGAGAAGCCAGCAGTCAAGCCCTGCAAGAACCTACAAGTGTTCAGCAATCTGAAACAAGCCTGCAGCATGCCGGACAATCTGGACAAACTGTCTAGGAAGAAGCATTACTTCAGTCTCATAAGCTCAGACGCCCAAAGTATAACTAGTCAACAGAGTGGTGGGGATGAGTCCTCGGATGAGTCTGAGTACTCTGTGGAGTACCCTGAGAAGTCACTCAGTACGCGGTCATCTCATGCCATGTTGGCTGCTCTTGACCAGATGTATGAGAATAACCTGACCTATGCTGAGGCCCTA
>TRINITY_DN42274_c0_g1_i2 len=976 exp=0.81 ORF=[3prime_partial,161,497-976(+);complete,124,406-777(+)]
CAGTAACTGCCGCTCTCGTTCCGCCAATTCGTTCCGTCTGTGCTTGGCTTGTACATTATGTGGCTGTGACCTGTGTTGAACACACACAAATAGTAGACATAACTTGGCTTGGATTTTACCATGTGTACATCTTGTCTTGGGGGAGAAATATAACCGAACAAGTTGACAATTATGATGTGGCCAAGGCGGAGGTGTAGGAGAAGTTTTGAGGAAGAAGTTCTGATCATGTGATCAAGTGTGGACATATTTCTTAGCACTAGTTTCTGGCCATCGGAATGTTTTGTTTTGTTTCTGCTTGGATTATTTGTGTTGGGAATTCTTAGCCTGGAATTTATTCTTAATATTATTTGAAGAGTCTTACTATGATTAGACGACAGTGTTCAGCACTAAGTGAAGCCTGTGCTAATGGTCTACAAGATACTTTTTGGAAGTGATACGTGGCATAGTGTACTGTTTGGATTGGAAAGTACAATATCATGGCTCGCTTGGTCGGAGGATGACCGTTCTACCAGAGACAGAGAGGCGGGGACTGACCGCCATGTCCATCGAGTGTCTGATCAAGACGCTCTCCTCAGAGCTGGAGGAGGGCCATGGCGATGTGGTCAGCCGCTTGGAACTCAAGCGACGGAAATTTCACAACTCAAGATGTCTGTCCACACCTCAACCTATCACTCTTCATGCCGAGAAGCCAGCAGTCAAGCCCTGCAAGAACCTACAAGTGTTCAGCAATCTGAAACAAGCCTGCAGCATGCCGGACAATCTGGACAAACTGTCTAGGAAGAAGCATTACTTCAGTCTCATAAGCTCAGACGCCCAAAGTATAACTAGTCAACAGAGTGGTGGGGATGAGTCCTCGGATGAGTCTGAGTACTCTGTGGAGTACCCTGAGAAGTCACTCAGTACGCGGTCATCTCATGCCATGTTGGCTGCTCTTGACCAGATGTATGAGAATAACCTGACCTATGCTGAGGCCCTA
>TRINITY_DN42274_c0_g1_i3 len=907 exp=2.52 ORF=[internal,303,2-907(+)]
AGGCAGACGGCGCCCTTCAAGGGAAGATGAAGGTTCTCAATCATCTTCCACCAGGGTCTCGTCATCTAGCTCGAATGCAGACAAAGGAGAAATTACTTCCAGCAACAGCAACGACTCTGGGATACAAAATGACGTCATTGTCACCTCTAGCACCGAGTCCATGCAGACCACTGTGAAGCTCAGGAAGTCCAAATCGCCGTCGCCTGTAGCCGAACGCCCGAAATCAGATATCACAGTCCGCTGGGCAGACCTGTTGGAGCAGGTCATGGACCCGGGTGGTGTCAAGTATCGCAAGGAGGCAGGCAAGCTGCGCAAGAGACCCCGACCCAAATCTGATATCGGTGGGTGTCACTCCCTGGAGTCTCGACGTGCCGTCATTGTCGGTGCCAACAGCCTGGCCAACATCAGCAGTGGCGTCGGTGGTGCCGTGTCGGCGGCCCCCATGATGAGCGCTGCCAGTAGCTCTAGTGACGTGATGGCCATGAACTCTGGCGAGTCTGTACAGAGCCTGGTGGAGCTCAGGCGGACATCACGAGGGGATAGAGATGTGCTCACTGCCAAGCTGGCTAAATTTAGAAGGCTGTCCACACCTCAACCTATCACTCTTCATGCCGAGAAGCCAGCAGTCAAGCCCTGCAAGAACCTACAAGTGTTCAGCAATCTGAAACAAGCCTGCAGCATGCCGGACAATCTGGACAAACTGTCTAGGAAGAAGCATTACTTCAGTCTCATAAGCTCAGACGCCCAAAGTATAACTAGTCAACAGAGTGGTGGGGATGAGTCCTCGGATGAGTCTGAGTACTCTGTGGAGTACCCTGAGAAGTCACTCAGTACGCGGTCATCTCATGCCATGTTGGCTGCTCTTGACCAGATGTATGAGAATAACCTGACCTATGCTGAGGCCCTA
>TRINITY_DN42274_c0_g1_i4 len=957 exp=2.47 ORF=[3prime_partial,161,478-957(+);complete,124,387-758(+)]
CAGTAACTGCCGCTCTCGTTCCGCCAATTCGTTCCGTCTGTGCTTGGCTTGTACATTATGTGGCTGTGACCTGTGTTGAACACACACAAATAGTAGACATAACTTGGCTTGGATTTTACCATGTGTACATCTTGTCTTGGGGGAGAAATATAACCGAACAAGTTGACAATTATGATGTGGCCAAGGCTGTACGAGAAGTTCTGATCATGTGATCAAGTGTGGACATATTTCTTAGCACTAGTTTCTGGCCATCGGAATGTTTTGTTTTGTTTCTGCTTGGATTATTTGTGTTGGGAATTCTTAGCCTGGAATTTATTCTTAATATTATTTGAAGAGTCTTACTATGATTAGACGACAGTGTTCAGCACTAAGTGAAGCCTGTGCTAATGGTCTACAAGATACTTTTTGGAAGTGATACGTGGCATAGTGTACTGTTTGGATTGGAAAGTACAATATCATGGCTCGCTTGGTCGGAGGATGACCGTTCTACCAGAGACAGAGAGGCGGGGACTGACCGCCATGTCCATCGAGTGTCTGATCAAGACGCTCTCCTCAGAGCTGGAGGAGGGCCATGGCGATGTGGTCAGCCGCTTGGAACTCAAGCGACGGAAATTTCACAACTCAAGATGTCTGTCCACACCTCAACCTATCACTCTTCATGCCGAGAAGCCAGCAGTCAAGCCCTGCAAGAACCTACAAGTGTTCAGCAATCTGAAACAAGCCTGCAGCATGCCGGACAATCTGGACAAACTGTCTAGGAAGAAGCATTACTTCAGTCTCATAAGCTCAGACGCCCAAAGTATAACTAGTCAACAGAGTGGTGGGGATGAGTCCTCGGATGAGTCTGAGTACTCTGTGGAGTACCCTGAGAAGTCACTCAGTACGCGGTCATCTCATGCCATGTTGGCTGCTCTTGACCAGATGTATGAGAATAACCTGACCTATGCTGAGGCCCTA
>TRINITY_DN42220_c0_g1_i1 len=1336 exp=3.48
ATAAAGAGTAATGCAAATTAGTTATTTTTTCCAACTAAAAAGTAAAGTAAATTTAAGTAAATTTTGATAAACAAACAGCCTTGATAAACAAACAACTAATTATTAAAAGTTGACATATATTTTCATGTAATCAGGCCAAACCAAATCAAAATAATCAAGTTATGTTTATATATTTAACTCTGCATATGCTTACTAAGATCTAGTATTTATAAAGATAGTATTTTGATCTGCTTCAAACTCTGCCTAGTAGTAAGAAATAATGGCTTCCTTTTATCTATTTTGCTTGATGATTTCAATGTTTAGCATAATCTTGTTGGACTGCTTGCTTTTTTTTAATAAATTTGTCACTGTCTTAAATACTTTTCTTATTTAGGGATCTTAACAATATAGATGATTTAAAGAATTTAAAGAGTTCATTACTTAAGAGCAAGCAAAACAAGGCTTAAAAAGTAAATACAAGAAATAAAAAAACATGTCATGCCCACTTTCCAACATGGATGGTTGAAACACACTTCCAATTACCATACAGGAGGCCACAGACCAAACTGACAAAGAAAAGCTGATTGGACAAGGACAGATATGGAAAGTCTTTCTAACATGTTTTTCCAAAGGATTATAGACAGGCAGGAGCAGAGAACCTTGGTCCCATCCATTCTGTTAGTAGCTTCATGAGACAAAAGGTCCAGTGGACCATGTTGAAAAGTGACACATTAAAACTATCATGTTTTTATGTCATAAATAAATGAGATTCTAAAAAGACAAACTTACAAACATTTTGGAACAATTTTCATTTTCATACTAAAAATCACAAAGTACTGGAAGTATTTTAAATAATTAGCACTTGCCAAATACAAATAAACAATCAATGGCATATTCTAATATTTTTTGTAGTATTCCCATATTCTTTCTTTTATATTTTGCTATTTTTCAATGCTTTAATTGTGCTGACTTTATCTGACCTTATTTAATAATTCTACCCAGAACCTTTCATGCCTAATGAGAACTAACCTAAATGCAAGGATGATCAATACAATTAAGATATTTAACAGAATGAATACATATTTCAGCCTGGACAATTATCAATGGCCAATACATGTACCATTCGTTAACTCTATAAAGAACAAAATGATATTGTGACACAGTTCGGACTAAAGTTTTTGGCCCCTTAGAAACCATGAAAAATAAATATTACAAGCATGGTTTTTAGATAAATATCTTTTGATTACTAAATTGATATTTCAATCAATTAGAGATGAATT
>TRINITY_DN42242_c0_g1_i1 len=1656 exp=5.48 ortholog=[sp|O95405|ZFYV9_HUMAN Zinc finger FYVE domain-containing protein 9 OS=Homo sapiens GN=ZFYVE9 PE=1 SV=2]
AAGGATATGGATACAGATGTTTTAAAGAACAGTGATTCTACTAAAGCATATTCTGGTAGTCAAACGAATGTAAATACCTCAGAACTATCTCTTGAAGCCTCACAGGTTCCAGATATACAGAGTGATTTAAATCACAGTCAAGAAAGTCAGACACGCAGTCTGGCCGAAGAACTGAATGATGCTGAACAGACTGAGGATCATTATTCCCTTTCTTATTCCCAAAACATGCCAAAAAGGTTCTGCGCTGATGTAGCAGAATCTGATGTTGTGGCTTCCCATCTCCAGAACCCTGATATTGTGGCAGATATTGGTTTGTATGTACCAGAGGAGGTAACTCTTCAACATGTAGAAACAGCGGAAGATCAGCTTCCTAGTTCTGATACTGTACGGCAATCTGTGTTTAATTCTATTATGAGGGGTAAAATGGAACTAGAGCACATTTTGGAAAGCTGTGTTAAAAGTAATTCTCTTAACTGCACAGTTGGAGAAAATTTGCTTAGAGGGAGATTTGAAATAGAAAAAATTTTGAATAATATTTCTGAGAGTGTCCCCTCTAACAAAGGCAAAGTTTTCTTAGAAACTGAAAGATTACATTTTTCTAGTCTGAATCAACCAGATGTTACTCAAAACTCTGAAACTTCTGGACATGCTCTCAGTATGGATGAAAAAGCTCAGGATTCTAACTCTTTGAGTCCTGCATCTTCCCTGACAAGCAACAGCAACGACAGTCTCAGTATGGGACTTGGTGCCAGGCCAAAAGATCCATCTCTTTTAAAAAAGAGCAGACCCAACAGTTTATTGGGACTCTCAAAGGTGACTCTGGACAGGCCGTCTGTGCCCGTCTCAGTGGATGAACCAAGCTCTGGTGAAACTTGTCACCAGCATCACTTGGATGCTCAGAGCCCTTCCTACTTTCCTGATGTGACCATATCACATCAGCTTAATGGTGAGTTTGACCAAACAAGTTATAAAGAAAATACTGATGGCAACCCCATCATTCATAACTTTTCCTCATCCCCAAATGGTTCTAGCACAGAAAATCTGTCTGATTCATCTCAAGAGCATGTAAGCAACAGTCAAAAAACAAAGAGGCCAACATCTTTGAATATTAGAAAACCTGAATTTAACATGGAGCAGAATTACAATGGCAGTGATAGGGAAGATGAACCATCCCCAAGTTCAGGTGAACACAATGAAGCAATCGCTATCCCTGACAGCGACGAATTGAACTCTGTCAGCGCCAGTGCACAGGCTGTAGAAGAAGAAGGAACTATTGACATCACATCACACTCACAGACACTTAGCAGTAATTTGGGACAGCAGGCCCCATTTTGGATACCAGATTCTGATGCTCCAGAATGCATGTTGTGTCGAGTCAAGTTCACCATATGGAAAAGAAGACACCATTGTAGGGCTTGTGGAAAGGTTTTGTGTTCGACATGCTGTAGTCAAAAGGCACTACTGCCCTACATGGAAAACAAAGAAGCTCGTGTTTGTGTTGAGTGTCACTTGCAATTGACCTCTGCCCCAGGCGTCAATCCTCGTAGTCCCAATCCCAACAACCCTAATGAGTACTGCTCAAAAGTGCCACCCAACCAGCAGGCCAGCAACCATGCAAGCCCCCCGGTTGTTATGGTACCAACTGGTGTTCTTAAA
>TRINITY_DN42266_c0_g1_i1 len=691 exp=6.28 homolog=[sp|Q6IVA4|UBA5_CHICK Ubiquitin-like modifier-activating enzyme 5 OS=Gallus gallus GN=UBA5 PE=2 SV=1]
GAAACAAAAGACCAGCTGTAAAAATATACCGGCAGTTTAGTTTTGGAAGGTAACGCAACATTCTAGACAGAAAGCGAATTAAATTAAAATATTTCCTAGTGACAGAGACGTGAAAACTCAAAATGTTGAATGCCACAGTTTGAAACTGTAATATCACAGCTTGATGTAAACAGAAAGAAAAATTGAAGCTAATTTAATATTGATGGGGGTCAAATCAATGCCGCAAGCATTACTTTGGAGTATTTACCATGACAACTTTGTTTTTAGCTGTAATGGATTCAAATACATTTGATGGGAACATGATCTCACAGTACTTGTTCCTACAAGGGAACATCTCAAAGACTCTTGACTGTCCACACAACCAAAAGGAAATAAATGCAAAGACAAGAAGTGTTTAAACATGCACAACAAACTGTATCATGATTGAAGTTAGTGACTAGACTTTATAAACTCTGCATCTGTTTCATCAAGTCCTCTAAACTCAACTCTGTGTTTGATACAAGCTCAGATGAGTCAGCCTCCTGTTGGACAGGTTTAGTGTAGGCTACTGTCACACCGTGTGTTAAACTGGGCACATCACCCTGTGCAGCCTGAGCTTCTTCAGCAGTGGTTTCAGACACAATCTCAATACTCCATTCATTGTCCTCATGAACTGCCGCCAACTCTTCCACTTTCTCTACCTCCACTTTAG
>TRINITY_DN42211_c0_g1_i1 len=667 exp=5.27
GGGAAAGTAAAGGCGGTTGGTCGTTGTGCTGGCTACATGACACCTTGTTCGTCAACCGTTGGCCAAAGAAATGGATAACCTCAACATCATCTGCCCTATAGATCGCAAGGTCTGAAAGGGCAACGTTTTACAATCGCGCCGCCACTGACAAAGCTGGGGACAAAATTACAGAGACTACTTTTTCAAGTCGTAGTTAGATAATCCCTGGTACTACTTGTCAATGCGCCCCTGAGCGGCTCAGAGAACAAGGTGAAATGCACCTGAAAACATGGTGTCTACTTTTCGTGGCTAGAACAAAACAACCGTGAAGACATCACAAAAATGTCGCCATAGTCCCTTTGAAGTGTACCGCTCCACGAGTGGATGTCCATTGTTGTGTGTCAGTGGATTCACTTCACCAAGATTTTCACTGTTCTAATGATCCTGTATCTTGCAACGAGTAATGCGGAAAACGAAGCAGTAATAGGGAGTTGTGATTCACCTCCCCTTATTTCCCAGTCTTACAGCCATTAGAACTGGCGAGTGGAAGGCTTTCCATACGTATATTTCCTACCATCAACACGGGTGCACTTTCAGCGATTCTAAATGTCAGTTCAACTCGTGTTACTGGCAACTGACTTACGAGATGTGGCCAAAGAGAAACTTCTTTAACCCACTCCAAAGAAGT
>TRINITY_DN42229_c0_g1_i1 len=1143 exp=28.55
GTGAGATTAAAAGGTTAAGTGTGCCAAAGTTTTCTTTTCAGACCTGATGTGTGTGTGAAATAATCCCTTTTTTTTTTAAATTATGAACTGCAATGAAAATATATAACTGACTTGACTCCAAGCTCTTGTGTAAATGTCTATTGAGTACATTCCACTGTCTGGGAAAACAATGCAATGGCTGACAATTCAATAGAATATATCATCCAGTTAATTATACCCATTTTTTAAATGAAGCTAAAATAATATGGCTTTAAAAAATACAAGAAAACTTGATCATGTATATACATTGTGTAAATATTTGATGTATTGCATTAAATGAAAACTTGATGAAATAAGAAATAGACTATGGACGAAATTAAAAAGTCTATGAATTTAGATAAAAAATTTTGATAGACAACATCATCCTTTTTAAAAAAAAAAGGCTTTGTGCTCCCTACTACTAAAGTTGATGGAGATATTCAAAACCCCTGAACATGTCCAGGCTATTGTTAATTATCAACTGTAAACTGTCCATGTCATCGTGTTACATAGGATGGCCATAGTTAGGTGTTCTAATGATTTCTTGACTGCTACTTTATGGAAAGAAATCTATGAGCTTTGTGTACCAAGTAAAAGCTCTTGTGGTTGAACATGGATTTACAATGTCTGGTACTGGTACATGTTTGAAACCATTGCAGCCATGTACACAGCATGGACATAAAGGAATTAATATTAGATTTTACCATGGGCTCATTTCTTTGGATGAATCATTGGAATGTTTTTCTTCTTTTCTGAGGGAGATATGTTAACTTGGTGATTTTAGAGTTGTAAATATTATGTTTTGTTCATACCCCTTATTTATACTCGACACTGGAACTTGTTTGAACTACAAACAATGATGGAAGGTCTGGGGTGGGATGAAACATTGGTTGGTCTGACAATATCTGGTTTTATTTGACTGTTGTTCATTTTCATTATTTTCTTTATTTTTATAATTTACAAATATATCAGTTGAAAGGCTTATTTCATTTGTAGTGATCCAATAGATATTCTGTAAACATCAATTATTATATAGGTTATGAACATTTTCATTGGCTGCATTGTTTCTTGCTACATTTGTATTATTAAAATCATTAAAAAAAATTCTGGAGTCATTTGTTTTCT
>TRINITY_DN42229_c1_g1_i1 len=882 exp=32.34 homolog=[sp|P22648|FAS2_SCHAM Fasciclin-2 OS=Schistocerca americana GN=FAS2 PE=1 SV=2]
TTAAGATTCAGTTGAGAAAAGCCTCTCCCCCAAACCAGCCCATTGTGAAGATTGTTGATACATTTTCCACCTCGGTCAAATTAGGAGTGACTACAGTGGAACAACAAGCTGGAGTGGAAGTGACAGAGTACCACTACGCTTTGAAACAAAATGGCCAGGCACAATCTGAAGATGTTGTTAAAGCCAATCCTGGTGGTGAGACTCAATTCTCTGTGACAAATCTCCAGCCTGGTACATCTTATACTATTGATGTTCAAGCCAAAAGTCCTGTAGGTCTAGGAAGTGCTAAGTCCATTATTGTGAAAACCCCTGATGTGAGCAGGCCGGAGAAACTGACCATTGAATCACCACCACTGGGAGAAAGCTCAAATTCTTACACTGTTCGGTGGGCTACACCAGTTGATGGTGGTTCAGTTATTACAAAATATATTATTAAATACAGAAAATGTGAAATCACTGAAATGACAACTGACCCAAAGAAATGGACAGTGAAGCAGTACCTGGCCAATGAAAACAGTGTCATTGAAAGTACACAGTCATCTACCCAAGAAGTTACCATTCCTAATCTTGACAGTGATTCTTACTACGATATCAGAGTGACTGCAGTCAATGACAAAGGAGAATCAGATCCTGAGTCAAAAATTATAAAGACAAGCAGTCAAACTGGTGCTGTCGAGAATGAAGCAGCTTATTTGACTGTGGCCAACATCTTTCTTCTCCTGGTCATGGCATGCCTGTCAGCTCTCTGGTGACCTTGACCTTCTATTATCAACCTTGACATTATTATGAATGAAGCAAGAACACTCCATCAAGCATCCTTTTTCTTTCTTTTTTTTTTTTTTAAAGACACAGTTTGATCATATTTTATATATTTTAAAGAAA
>TRINITY_DN42229_c1_g1_i2 len=945 exp=1.64 homolog=[sp|P22648|FAS2_SCHAM Fasciclin-2 OS=Schistocerca americana GN=FAS2 PE=1 SV=2]
TTAAGATTCAGTTGAGAAAAGCCTCTCCCCCAAACCAGCCCATTGTGAAGATTGTTGATACATTTTCCACCTCGGTCAAATTAGGAGTGACTACAGTGGAACAACAAGCTGGAGTGGAAGTGACAGAGTACCACTACGCTTTGAAACAAAATGGCCAGGCACAATCTGAAGATGTTGTTAAAGCCAATCCTGGTGGTGAGACTCAATTCTCTGTGACAAATCTCCAGCCTGGTACATCTTATACTATTGATGTTCAAGCCAAAAGTCCTGTAGGTCTAGGAAGTGCTAAGTCCATTATTGTGAAAACCCCTGATGTGAGCAGGCCGGAGAAACTGACCATTGAATCACCACCACTGGGAGAAAGCTCAAATTCTTACACTGTTCGGTGGGCTACACCAGTTGATGGTGGTTCAGTTATTACAAAATATATTATTAAATACAGAAAATGTGAAATCACTGAAATGACAACTGACCCAAAGAAATGGACAGTGAAGCAGTACCTGGCCAATGAAAACAGTGTCATTGAAAGTACACAGTCATCTACCCAAGAAGTTACCATTCCTAATCTTGACAGTGATTCTTACTACGATATCAGAGTGACTGCAGTCAATGACAAAGGAGAATCAGATCCTGAGTCAAAAATTATAAAGACAAGCAGTCAAAGTCTCAGACATTTTCATGTCAGTTTGCCTTCAAAATCTAGATTTAAAAGTCCTGTTGAGTAAGCTGGTGCTGTCGAGAATGAAGCAGCTTATTTGACTGTGGCCAACATCTTTCTTCTCCTGGTCATGGCATGCCTGTCAGCTCTCTGGTGACCTTGACCTTCTATTATCAACCTTGACATTATTATGAATGAAGCAAGAACACTCCATCAAGCATCCTTTTTCTTTCTTTTTTTTTTTTTTAAAGACACAGTTTGATCATATTTTATATATTTTAAAGAAA
>TRINITY_DN42229_c1_g1_i3 len=1775 exp=10.48 homolog=[sp|P13596|NCAM1_RAT Neural cell adhesion molecule 1 OS=Rattus norvegicus GN=Ncam1 PE=1 SV=1]
TTAAGATTCAGTTGAGAAAAGCCTCTCCCCCAAACCAGCCCATTGTGAAGATTGTTGATACATTTTCCACCTCGGTCAAATTAGGAGTGACTACAGTGGAACAACAAGCTGGAGTGGAAGTGACAGAGTACCACTACGCTTTGAAACAAAATGGCCAGGCACAATCTGAAGATGTTGTTAAAGCCAATCCTGGTGGTGAGACTCAATTCTCTGTGACAAATCTCCAGCCTGGTACATCTTATACTATTGATGTTCAAGCCAAAAGTCCTGTAGGTCTAGGAAGTGCTAAGTCCATTATTGTGAAAACCCCTGATGTGAGCAGGCCGGAGAAACTGACCATTGAATCACCACCACTGGGAGAAAGCTCAAATTCTTACACTGTTCGGTGGGCTACACCAGTTGATGGTGGTTCAGTTATTACAAAATATATTATTAAATACAGAAAATGTGAAATCACTGAAATGACAACTGACCCAAAGAAATGGACAGTGAAGCAGTACCTGGCCAATGAAAACAGTGTCATTGAAAGTACACAGTCATCTACCCAAGAAGTTACCATTCCTAATCTTGACAGTGATTCTTACTACGATATCAGAGTGACTGCAGTCAATGACAAAGGAGAATCAGATCCTGAGTCAAAAATTATAAAGACAAGCAGTCAAACCAAAATGTCATCTGGTGCTGGCATTGTTGAGGACCAGGATGGAGATGATAATAAAACGGAGATAGTTGATGTTGGTGGCAGTGTAAATATAAGTAATGTCACCGATGGTGAGACTTTAAGTGAAACATCGGTTGACAAGCCAGCTGACTCGGCTAGTTTGTCATCAGGTGCAATCGTCGGTATAATAATTGGCCTCATTGTTATCATCGCCGTTGTGGCCATTGTTGTGTTTCTGGTGCTGAAGAAGCCTGGACTAGTGCAAGGACTAAGAGGAAGACTGGGAGGCAAAGCTGGAGAGGAGGAGAGAGGAAAGAAAGAGGATGGAAAGGATCCTGCAGAAGAAGAAAAGTTGATTAAAAAGGATGACACTGTGAAAGTGGAGAATGAGTTGGAAGAATCTAAAAATGATGTGATAGTGGAACATCCAGAAGAATTTGAGCCTGACAGTAAACCTGAGCAACCTGATGCACCACCAGCTCAGAAACCTGCAGCCCTTGAGAAGCCAGAAGAGCTGAAGACCCCTACAGCTACAACAGAAATTAAGATAACTCCAGAAACACCAGAAAAACCAGAGAATGCTGCAGCTTAAACAAATAAACTTAGTTTGAAGAGCTCTTTTCCAAAGGGGAAACAATCATTTTTGTAGTTGGCTTTTTAAACAAAAAAAAAAAACTAACCATGAAATATTCAGATACATGCTATTTTATTTCCACTGAAGGTGTTTTTATTTTTTGACCATTTCCTTTCAAATAACCTGAGAGTTTTAGTACATTATGAATATTATTAGTGTTGCTGTCTCAGAGCAGTCTAAAGTTTTTACTTAGTGACTGCTTTTACTAAGAGATTATTGCAAGTAAATCCAAAATCAAGCAAATAGTGAAGGATTTATTTTATATTACATTTTGCTAAATTCTGTCCATTGTAAGAAAAATTTCCATAGTTAAAAAATATCATCAATTCGTTAAAGTAATTAAATTAATAATTTTCTAGAAATTAATTTCTAATTCTTCAAATATGTCACCTAGTTTAGATCTTGTCTGAGATCCATAAAGACTGAAAAAACAGACATGTTTTGTGCATCATCATGCTGCTAGCTAGGAGTCAGCTTGAG
>TRINITY_DN42229_c1_g1_i4 len=966 exp=1.30 homolog=[sp|P22648|FAS2_SCHAM Fasciclin-2 OS=Schistocerca americana GN=FAS2 PE=1 SV=2]
TTAAGATTCAGTTGAGAAAAGCCTCTCCCCCAAACCAGCCCATTGTGAAGATTGTTGATACATTTTCCACCTCGGTCAAATTAGGAGTGACTACAGTGGAACAACAAGCTGGAGTGGAAGTGACAGAGTACCACTACGCTTTGAAACAAAATGGCCAGGCACAATCTGAAGATGTTGTTAAAGCCAATCCTGGTGGTGAGACTCAATTCTCTGTGACAAATCTCCAGCCTGGTACATCTTATACTATTGATGTTCAAGCCAAAAGTCCTGTAGGTCTAGGAAGTGCTAAGTCCATTATTGTGAAAACCCCTGATGTGAGCAGGCCGGAGAAACTGACCATTGAATCACCACCACTGGGAGAAAGCTCAAATTCTTACACTGTTCGGTGGGCTACACCAGTTGATGGTGGTTCAGTTATTACAAAATATATTATTAAATACAGAAAATGTGAAATCACTGAAATGACAACTGACCCAAAGAAATGGACAGTGAAGCAGTACCTGGCCAATGAAAACAGTGTCATTGAAAGTACACAGTCATCTACCCAAGAAGTTACCATTCCTAATCTTGACAGTGATTCTTACTACGATATCAGAGTGACTGCAGTCAATGACAAAGGAGAATCAGATCCTGAGTCAAAAATTATAAAGACAAGCAGTCAAACCAAAATGTCATCTGGTGCTGGTCTCAGACATTTTCATGTCAGTTTGCCTTCAAAATCTAGATTTAAAAGTCCTGTTGAGTAAGCTGGTGCTGTCGAGAATGAAGCAGCTTATTTGACTGTGGCCAACATCTTTCTTCTCCTGGTCATGGCATGCCTGTCAGCTCTCTGGTGACCTTGACCTTCTATTATCAACCTTGACATTATTATGAATGAAGCAAGAACACTCCATCAAGCATCCTTTTTCTTTCTTTTTTTTTTTTTTAAAGACACAGTTTGATCATATTTTATATATTTTAAAGAAA
>TRINITY_DN42229_c1_g1_i5 len=1754 exp=6.53 homolog=[sp|P13595|NCAM1_MOUSE Neural cell adhesion molecule 1 OS=Mus musculus GN=Ncam1 PE=1 SV=3]
TTAAGATTCAGTTGAGAAAAGCCTCTCCCCCAAACCAGCCCATTGTGAAGATTGTTGATACATTTTCCACCTCGGTCAAATTAGGAGTGACTACAGTGGAACAACAAGCTGGAGTGGAAGTGACAGAGTACCACTACGCTTTGAAACAAAATGGCCAGGCACAATCTGAAGATGTTGTTAAAGCCAATCCTGGTGGTGAGACTCAATTCTCTGTGACAAATCTCCAGCCTGGTACATCTTATACTATTGATGTTCAAGCCAAAAGTCCTGTAGGTCTAGGAAGTGCTAAGTCCATTATTGTGAAAACCCCTGATGTGAGCAGGCCGGAGAAACTGACCATTGAATCACCACCACTGGGAGAAAGCTCAAATTCTTACACTGTTCGGTGGGCTACACCAGTTGATGGTGGTTCAGTTATTACAAAATATATTATTAAATACAGAAAATGTGAAATCACTGAAATGACAACTGACCCAAAGAAATGGACAGTGAAGCAGTACCTGGCCAATGAAAACAGTGTCATTGAAAGTACACAGTCATCTACCCAAGAAGTTACCATTCCTAATCTTGACAGTGATTCTTACTACGATATCAGAGTGACTGCAGTCAATGACAAAGGAGAATCAGATCCTGAGTCAAAAATTATAAAGACAAGCAGTCAAAGCATTGTTGAGGACCAGGATGGAGATGATAATAAAACGGAGATAGTTGATGTTGGTGGCAGTGTAAATATAAGTAATGTCACCGATGGTGAGACTTTAAGTGAAACATCGGTTGACAAGCCAGCTGACTCGGCTAGTTTGTCATCAGGTGCAATCGTCGGTATAATAATTGGCCTCATTGTTATCATCGCCGTTGTGGCCATTGTTGTGTTTCTGGTGCTGAAGAAGCCTGGACTAGTGCAAGGACTAAGAGGAAGACTGGGAGGCAAAGCTGGAGAGGAGGAGAGAGGAAAGAAAGAGGATGGAAAGGATCCTGCAGAAGAAGAAAAGTTGATTAAAAAGGATGACACTGTGAAAGTGGAGAATGAGTTGGAAGAATCTAAAAATGATGTGATAGTGGAACATCCAGAAGAATTTGAGCCTGACAGTAAACCTGAGCAACCTGATGCACCACCAGCTCAGAAACCTGCAGCCCTTGAGAAGCCAGAAGAGCTGAAGACCCCTACAGCTACAACAGAAATTAAGATAACTCCAGAAACACCAGAAAAACCAGAGAATGCTGCAGCTTAAACAAATAAACTTAGTTTGAAGAGCTCTTTTCCAAAGGGGAAACAATCATTTTTGTAGTTGGCTTTTTAAACAAAAAAAAAAAACTAACCATGAAATATTCAGATACATGCTATTTTATTTCCACTGAAGGTGTTTTTATTTTTTGACCATTTCCTTTCAAATAACCTGAGAGTTTTAGTACATTATGAATATTATTAGTGTTGCTGTCTCAGAGCAGTCTAAAGTTTTTACTTAGTGACTGCTTTTACTAAGAGATTATTGCAAGTAAATCCAAAATCAAGCAAATAGTGAAGGATTTATTTTATATTACATTTTGCTAAATTCTGTCCATTGTAAGAAAAATTTCCATAGTTAAAAAATATCATCAATTCGTTAAAGTAATTAAATTAATAATTTTCTAGAAATTAATTTCTAATTCTTCAAATATGTCACCTAGTTTAGATCTTGTCTGAGATCCATAAAGACTGAAAAAACAGACATGTTTTGTGCATCATCATGCTGCTAGCTAGGAGTCAGCTTGAG
>TRINITY_DN42229_c1_g1_i6 len=1005 exp=9.62 homolog=[sp|P22648|FAS2_SCHAM Fasciclin-2 OS=Schistocerca americana GN=FAS2 PE=1 SV=2]
TTAAGATTCAGTTGAGAAAAGCCTCTCCCCCAAACCAGCCCATTGTGAAGATTGTTGATACATTTTCCACCTCGGTCAAATTAGGAGTGACTACAGTGGAACAACAAGCTGGAGTGGAAGTGACAGAGTACCACTACGCTTTGAAACAAAATGGCCAGGCACAATCTGAAGATGTTGTTAAAGCCAATCCTGGTGGTGAGACTCAATTCTCTGTGACAAATCTCCAGCCTGGTACATCTTATACTATTGATGTTCAAGCCAAAAGTCCTGTAGGTCTAGGAAGTGCTAAGTCCATTATTGTGAAAACCCCTGATGTGAGCAGGCCGGAGAAACTGACCATTGAATCACCACCACTGGGAGAAAGCTCAAATTCTTACACTGTTCGGTGGGCTACACCAGTTGATGGTGGTTCAGTTATTACAAAATATATTATTAAATACAGAAAATGTGAAATCACTGAAATGACAACTGACCCAAAGAAATGGACAGTGAAGCAGTACCTGGCCAATGAAAACAGTGTCATTGAAAGTACACAGTCATCTACCCAAGAAGTTACCATTCCTAATCTTGACAGTGATTCTTACTACGATATCAGAGTGACTGCAGTCAATGACAAAGGAGAATCAGATCCTGAGTCAAAAATTATAAAGACAAGCAGTCAAAGCATTGTTGAGGACCAGGATGGAGATGATAATAAAACGGAGATAGTTGATGTTGGTGGCAGTGTAAATATAAGTAATGTCACCGATGGTGAGACTTTAAGTGAAACATCGGTTGACAAGCCAGCTGGTGCTGTCGAGAATGAAGCAGCTTATTTGACTGTGGCCAACATCTTTCTTCTCCTGGTCATGGCATGCCTGTCAGCTCTCTGGTGACCTTGACCTTCTATTATCAACCTTGACATTATTATGAATGAAGCAAGAACACTCCATCAAGCATCCTTTTTCTTTCTTTTTTTTTTTTTTAAAGACACAGTTTGATCATATTTTATATATTTTAAAGAAA
>TRINITY_DN42229_c1_g1_i7 len=1026 exp=3.30 homolog=[sp|P22648|FAS2_SCHAM Fasciclin-2 OS=Schistocerca americana GN=FAS2 PE=1 SV=2]
TTAAGATTCAGTTGAGAAAAGCCTCTCCCCCAAACCAGCCCATTGTGAAGATTGTTGATACATTTTCCACCTCGGTCAAATTAGGAGTGACTACAGTGGAACAACAAGCTGGAGTGGAAGTGACAGAGTACCACTACGCTTTGAAACAAAATGGCCAGGCACAATCTGAAGATGTTGTTAAAGCCAATCCTGGTGGTGAGACTCAATTCTCTGTGACAAATCTCCAGCCTGGTACATCTTATACTATTGATGTTCAAGCCAAAAGTCCTGTAGGTCTAGGAAGTGCTAAGTCCATTATTGTGAAAACCCCTGATGTGAGCAGGCCGGAGAAACTGACCATTGAATCACCACCACTGGGAGAAAGCTCAAATTCTTACACTGTTCGGTGGGCTACACCAGTTGATGGTGGTTCAGTTATTACAAAATATATTATTAAATACAGAAAATGTGAAATCACTGAAATGACAACTGACCCAAAGAAATGGACAGTGAAGCAGTACCTGGCCAATGAAAACAGTGTCATTGAAAGTACACAGTCATCTACCCAAGAAGTTACCATTCCTAATCTTGACAGTGATTCTTACTACGATATCAGAGTGACTGCAGTCAATGACAAAGGAGAATCAGATCCTGAGTCAAAAATTATAAAGACAAGCAGTCAAACCAAAATGTCATCTGGTGCTGGCATTGTTGAGGACCAGGATGGAGATGATAATAAAACGGAGATAGTTGATGTTGGTGGCAGTGTAAATATAAGTAATGTCACCGATGGTGAGACTTTAAGTGAAACATCGGTTGACAAGCCAGCTGGTGCTGTCGAGAATGAAGCAGCTTATTTGACTGTGGCCAACATCTTTCTTCTCCTGGTCATGGCATGCCTGTCAGCTCTCTGGTGACCTTGACCTTCTATTATCAACCTTGACATTATTATGAATGAAGCAAGAACACTCCATCAAGCATCCTTTTTCTTTCTTTTTTTTTTTTTTAAAGACACAGTTTGATCATATTTTATATATTTTAAAGAAA
>TRINITY_DN42229_c1_g1_i8 len=1652 exp=10.93 homolog=[sp|P13595|NCAM1_MOUSE Neural cell adhesion molecule 1 OS=Mus musculus GN=Ncam1 PE=1 SV=3]
TTAAGATTCAGTTGAGAAAAGCCTCTCCCCCAAACCAGCCCATTGTGAAGATTGTTGATACATTTTCCACCTCGGTCAAATTAGGAGTGACTACAGTGGAACAACAAGCTGGAGTGGAAGTGACAGAGTACCACTACGCTTTGAAACAAAATGGCCAGGCACAATCTGAAGATGTTGTTAAAGCCAATCCTGGTGGTGAGACTCAATTCTCTGTGACAAATCTCCAGCCTGGTACATCTTATACTATTGATGTTCAAGCCAAAAGTCCTGTAGGTCTAGGAAGTGCTAAGTCCATTATTGTGAAAACCCCTGATGTGAGCAGGCCGGAGAAACTGACCATTGAATCACCACCACTGGGAGAAAGCTCAAATTCTTACACTGTTCGGTGGGCTACACCAGTTGATGGTGGTTCAGTTATTACAAAATATATTATTAAATACAGAAAATGTGAAATCACTGAAATGACAACTGACCCAAAGAAATGGACAGTGAAGCAGTACCTGGCCAATGAAAACAGTGTCATTGAAAGTACACAGTCATCTACCCAAGAAGTTACCATTCCTAATCTTGACAGTGATTCTTACTACGATATCAGAGTGACTGCAGTCAATGACAAAGGAGAATCAGATCCTGAGTCAAAAATTATAAAGACAAGCAGTCAAACCAAAATGTCATCTGGTGCTGCTGACTCGGCTAGTTTGTCATCAGGTGCAATCGTCGGTATAATAATTGGCCTCATTGTTATCATCGCCGTTGTGGCCATTGTTGTGTTTCTGGTGCTGAAGAAGCCTGGACTAGTGCAAGGACTAAGAGGAAGACTGGGAGGCAAAGCTGGAGAGGAGGAGAGAGGAAAGAAAGAGGATGGAAAGGATCCTGCAGAAGAAGAAAAGTTGATTAAAAAGGATGACACTGTGAAAGTGGAGAATGAGTTGGAAGAATCTAAAAATGATGTGATAGTGGAACATCCAGAAGAATTTGAGCCTGACAGTAAACCTGAGCAACCTGATGCACCACCAGCTCAGAAACCTGCAGCCCTTGAGAAGCCAGAAGAGCTGAAGACCCCTACAGCTACAACAGAAATTAAGATAACTCCAGAAACACCAGAAAAACCAGAGAATGCTGCAGCTTAAACAAATAAACTTAGTTTGAAGAGCTCTTTTCCAAAGGGGAAACAATCATTTTTGTAGTTGGCTTTTTAAACAAAAAAAAAAAACTAACCATGAAATATTCAGATACATGCTATTTTATTTCCACTGAAGGTGTTTTTATTTTTTGACCATTTCCTTTCAAATAACCTGAGAGTTTTAGTACATTATGAATATTATTAGTGTTGCTGTCTCAGAGCAGTCTAAAGTTTTTACTTAGTGACTGCTTTTACTAAGAGATTATTGCAAGTAAATCCAAAATCAAGCAAATAGTGAAGGATTTATTTTATATTACATTTTGCTAAATTCTGTCCATTGTAAGAAAAATTTCCATAGTTAAAAAATATCATCAATTCGTTAAAGTAATTAAATTAATAATTTTCTAGAAATTAATTTCTAATTCTTCAAATATGTCACCTAGTTTAGATCTTGTCTGAGATCCATAAAGACTGAAAAAACAGACATGTTTTGTGCATCATCATGCTGCTAGCTAGGAGTCAGCTTGAG
>TRINITY_DN42219_c0_g1_i1 len=557 exp=3.38
GAAACGAGGTTCAGAACAGTTATGATGAAAAAAACCCAAAACAATAGGGTTTCCTCCCTTGGATGTGTCGCGTGGGTTATGGTTCCTGTTGTTTAGAGACGCCAGTATCATTGGTTTACATCTTGGATTAATCTTCTTTATATAGGAATTTTTGTGGATCTTAGATTTATTATCTAATAAAATCTAACATTTAGAGCTTTGTAAAGTAATAATCAAACAATTTGAACTTTACTATTTGTTCATTTCATTTTATCAAAAGAGGCACATTGCAACGAAGAAGGGAAATAAAACACGTTTATAGTCCAAATGCTTTCAGATTATATCGTAACATTATTTAATGTGTTACAGTGTAATTGAAGGACTAACTCTGAGCCGTATTATCATTCAAACTCTTCATTAATTCATTGTGAGAATATTGGATATTGATTTTCTTTTTATTCTTTTGGATTTTACGTTAAAACTATTCAAGAGGAATGTCCAACAATCACGACATCTGATCATCAAGTTCTTGAATCCTCGTGGGAATTCCGTTCAGCAATTCATCAGAGTGATTGTGT
>TRINITY_DN42298_c1_g1_i1 len=3719 exp=3.21 ortholog=[sp|Q5SRE5|NU188_HUMAN Nucleoporin NUP188 homolog OS=Homo sapiens GN=NUP188 PE=1 SV=1]
TGTTTACATTGTCACATTGGCCACCCTGGACCTAGTCACTCAGTTAGTACAGTATTCCTCCAAGCAGGGAACTGAGCATGAGCATCTGGCTAGTGTCTTGTTTCTCCTGAGAGAAGTTTTCCCTCGGTATAATAAATGGCGTTTTGTGGATCATGATCAGTATAAATGTATTGGTCAAAAGTGTCTCCAATTGTTTCATGGTATTTTCAATTTTGCAAACATTCTAGAACATCAGAAAGAGCTGAAGCAACATCAGCCAAGTGTTCAGGAAGCCTGTGTTTACAGTTTATTGTTTACTGATGCTGGGCGAGCGTTGCTAGAAATCATATCCATTGGAGTGGACAACATCCAGTCAGCCATTGCTCAGCAGGCTAGTTTGCTGAAAGGTCTTGGTGTTGACATGGTGGAACTCATCCAGATTGCCTTATCTCTACTCAACCTATTGTTGCTTCTCAAACCTCCCAATCTTGGTGCTTCTCCTGTGGAGCAGGCTCTGTCTTCTCAACCCCCTGGCCGTCAGCACCAGCATCTGGTGGCCACCATAGCCCAGTACATCTTTCATCGTCACAATCACAGATTACCCAATTTGTCAGTTTTGTTGCTAAAACGGTTGGCCATGGTTTCACCAATGTCAATCCTTGCTTGTCTTGGCAATGAAGCTGAGTCAATTAGAGATATGTTTCTGACAAGACTACAAGCAGTTTCTGAGGACATTCAACTGAAAGTTAGCATCCTAGAGTTCCTGTCTGTATGTGTTGACACACAACCTGGTCTTCTAGAACTGTTTCTAAATGTTCAGCAGCCCGAAGACAAAGCTACAGAGAAAACCAAACCCGATTTGAAAGTTGGACGTAACAGCTGCCTGCCCATACTGCTGGACTTGATGGAGGTCAAAAAACAGTGTACTTATGAATGTCCACCTGAACTGCTGTGTGCCTGTCTGGACCTTGTTCACTCTCTGTGGCATGGAATGAGAGAAACACCCATGACTGTTCTCAGAGATAAAGATAGTTTCTGGCCCAGTGTGTTAGCACCCTTGTTGAAGGACCTCCCAGTTGCAGACAAACAGGCCTTCAAGTTTCAAACAAGACTGCGTGCATCTGCTTTGAGACTTGCAGCTCTGGAAGTGCATGCTGTACCTACTTCCCAGCTTAGTAGCAGCTTTAAGAAAAATCTGGGCTCAACATTTGCCAATGAAAGGATAGTGTACTGGTCAAATGCTATTAAAGATTGCATTCTTACAGCGGCCAAGGAAACCAAAGCATTGGAAGCACATCATGACCAGACAGTGGCAGACCTCCCAGCTCTTAATTTGCTCTTAGCATGGAAGAGTTTCTTGACTACATTAACATGTTATAAGGTCACAGACATTAAGCTGTCTGACAAGATAAAATATACAATTCTTCTTGACCTGCTTCATGGCATCAATGCTCAGTTTGAATCAGGTGATCCAACGCCTGTGAAGATGAAACTTGCTTCTATAGCCAGCGGGCTGTATTTTACATTAATCAAATCATGGGGAAAAGATATCAGCCAATGTGAAGGTTCTCAGGCCAACAAGTCTGCTTCAGAGGATGTGGTCAGTAGTTTGACTAGTGCCATTTCAGGCATCAGAGAATCTACTGGAGTGGACATGATCTTACCATCTGTACACATTGGTCTTCTGGGTGCGGTCACCTCTATACTTCAGCAATGTGGACCTAAAATTATACCTCAACAATGTGGACCTAAAATAGACAATCTGCCAACATTAATCAGTGATCTACTTCCTGTCGTGTGCACTGTGTTTCTACAGAGTTCATGGCTCCTTCCTTCCCTTGTTGAAAGTAATGCAGCCAGCTCAGCTAACAATAGCTCTGAGATAACAACTAGATCCAAACAACCAGAATCCTTTAATGCTCACATAAAACTTCAAATTGTTTGCTGTTGTCTGATAGTGGAACTGCTTCAGCAGAGTTCAAATCTTAGCAGCTCATTGGCTGTCATCCAAGAGCATGGTATTGTGTCTTCTCTCCTGACTACAGCTGAAGCTCTCATGAAAGCCAAGCAAGGCATCTCTTTCATTTATACTGCTTTCCTGCTATTGATAGAGATCGCCAACACAGAAATGGGTGCCAATATGTTGCTGAATAGCAACGTGACCTCACACTTATGTTTAGTTTTGACCACATGTTACTCCAGTGAGGATGCTTTTCAACCCAGGAACATTTTGTCTAAAGCGTTCACCAGCTCACGTTCATTAACTGTCACCTGGCACTCATTGTATTGCCTTAGTCTTGACTTATTTTCTGTCATGCTCTATGTATTGGGTTTTTCTTTTTTGGAGGACGCCCTCAATATAGTTGGAGTTCACCAGGCCAGGATGCAGCAGTCTTTGCTATCTGTAAGTATGAACATGAGTAAGTCTGTACTACAAGAGGCACAAGCTACACTGAACTTTATAAAACAATTGTGTGTCTATCAGAAGCAGTGGAGGTTTCACTTACCCAATGTCATGGCTAAGTTAATGGGTGCATTGATGGATTTAGTACATTCCTATGTGGCTTTGATGATCAGACCCAGGTATCTACAGCTCCTACTAGATCATCACAAAGTACAGGACAGTGCTGGCAAAGCAGAGTCATTGCTGCAGGCACCAACCTATCTCCAGCACCAAAGTTCATTGGATGATGTAGAACAACCAACTGGTAAACTGGTGGATGCACAGAACAGTATGCTGAAACTGGTTGGCCAGTGTCTTTTCTGTTTGAAATATTTCACACCTAGTTTGCCAGAAGTTCTTTGTGACCAGGGTATTGATGTGTCTGACTGGGAACCAATACTAAGTCTTGGCTTTGGAACGCCCTCTTTAGATGGAGACAGAAATGGACTGACCTTTGGCACTTTGATAAACTGTGTTAATGTGTGTGTTCGACATCTGGTTAAGAATGACACTAAGTTATCACCACATAGAAGCTCACCTGAGGATGCCAACTCATCTCAAGTATCCAAAAATGTGGTTCATCTGGTGTTAGAACTGTCCCTGGATCTACTCATGTCTCAAGCATGCAGGTATCTGCGGGATCCAGAACTGGCAGCTAGAGATTGTCAGTTTCTAAAACGAGAGTTGGGCACAGAATTGAATTCCTGTTTGTCTCCACTACATCGTCAGTTACGTCGGGGTGCTGACAGATCCTTGTCACTGACACCTCCCCAGCACCAGTCAGGGGTTCCAACAACAACAAGCGCTGGATTTCTTACTGCCAGCACACAGTCTACTGCCTCTCCATCAACACCTCAACTCAGCCGGTCAGTTTCTCAAACCCTGACTGGACCCCAAGACCCATCCTACATTCGACTGGTCCAGGCATTTGTACAAAAAGTTTTAAAGTGATAGAGGGGCTATAGTATGTGTCAGTAGCAGCAAATTCTATTTGGGTTTTGCAGCTTTGAATCTACAAAATCAGAAGCTCTGATACTCTGAAACATACTGCAAATCTTAAAATATTGAAATCTACCAGTCTAAAATAAACCTTTGAGCAACACTATACATTTGTACAGTAATTATTTACTTTTCAAGTCTACAGTATTTAAAACTTAGTACCTGATCATGTTACTAAATAGATTTGTAATGCTCAATTCAAACGGTCATGGAAACTTCAAGTTTTATCAAACCATCAAGATGTTTATTTTTTTTTTTTTTTTTTGTACAAAAAGGCTGTGTAAAGTGCGTATTCAAG
>TRINITY_DN42272_c0_g1_i1 len=687 exp=5.61
GCTGTTAATTGTTCTTTTATTTACAAAAAAAGTCAACATTTTAATTTCTGATTACATAACACTTTTTACATAAATAAGCTCACATATAAAATTAATAACTAAGGCTTATCTTCAGAATATTCTGAAGATTTAGGAGTTCAGTATTTCATGTGGCTACACTGGTCATTCATGTTCTCTTTTTGCCATCTAGGCTTGTCTTCAGCAATAACTTTCCTTTTGATCACAAAAAAAAACACTGATTGAAAATGTAGGTTACCTTTCATTACTCATTTTCCCAGTGTATAAAATGTAATACAAAAAATTAAAGGCATTATTTTTTAAATATATGAAAACATTTTTAAACAGATGCATAAGTATAAAAAAAATAATTAAATAGATCAAATCAATAAAAAAACAAAAAGAAAATAATAATATTAATGATTATTTAACCATTATAATACCAAATAAGTTAAATAAATCTCTGTCAAACTTGTAAATATCTAGAATGTTTTAAATCTAATCACACAGAAATATTATCCATTACACTGTAATTAATTTTGAAGACAATGAAAAAAGAACAAATGGTTTATGTTTTTAGCTGAAAAACACATTTACTCAGCATTGTCAAACTTGTATTAAAATATAAGACAGAATGATAAAGAAAAAAAAATGTTTTATCTGTATTACACTTTTTATAGTTTTGATCCA
>TRINITY_DN42277_c0_g1_i1 len=1039 exp=11.08 ortholog=[sp|Q24K03|THUM1_BOVIN THUMP domain-containing protein 1 OS=Bos taurus GN=THUMPD1 PE=2 SV=1]
TTTAAAGAAAGAAGTTGACGAAATCAAAAATACAGATTTCAAACAAAAAAGATTCCAGAGTGTGAAAAGTCGAGCCAAAAATTGTATTTTTATTCAGTCTACAGTTGAGGACCCTGTACTTGTCACTTTGAAAATAATGGAAGACATTGCTCAAAATGGTCTGAAAAAAGCTAGGTTTGCAGCCCGCATACTTCCTATCTTGGGCACATGCAAAGCCAACATTGATGATATAGAAAAACTGTCCAAAAATGTTCTGTCGACAGCATTTTCTTCAACTAGCTCTAATGTTCCATCATCATACACAATACTTTACAAATCAAGAAACAATAATGGAACCAATTGTGGCAAGAATCAGGTCATCTCCTCAATTCGGTCAGTCATCACTGACATTAACCCTCAGGTTAAGTTCTCTTGGTCAGACTTTCAAGTGGCCATCCTTGTGGAAATAGTATGCACTATCTGCTGTTTAGGTGTGGCCCCAGACTACACCAGGTTACGGAAGTACAATCTGCAAGAGCTACAGCAGGGGGCAAGGGTGTTAAATGATGAGTCCACCAAGACAAGTTTTGTTAAAGATCAAGTGGAAGAAGATGAAGGCTTCAGGTTAGAGGTGCCTGGTGATGACAAACAGAGCAATGTCTTATTAAAAGACTCAGAAATACTTAATGAAAGTAATACCGTAGTTGACTCTGAAAGGATGGACAAAGGTAGCGAAGAAGATGCTTTGGTGACTGGAAATGATAAACTGTCATTTGTTGCTTCTAGGGATTTCAACTGTGAAGATGCATCTACTGAGCCAAAATGTTGTGATAAACCCATAAATACCTATTCCTCCCAGGAGTCTGTTGCTTCTAGTGAGGTATCAAGTCCCAGTATAATTGATGTCAAAGATCTTGATGGTAACAGTGTTAGTAATATTATTGAAGACAAAATGAACTGTACAGAAAACCAAGTTTGATCAAAACATAGGGTCAGTTGAGTACTGGTACTGTGAATCTTAAATAATAATGTAATATATACATTTTACATTAGTTTTCTG
>TRINITY_DN42223_c0_g1_i1 len=725 exp=13.84
CTTTAACCTAGGGATTCATTAAAACAGTGAACAACCAAAGCTGAACATAAACTATATTAATTTCTTACTAATGGGAAGCTGAAAAAAAATAATCTGGATTGAAACACTTCCATAGCAAATTATGGTTTTAATTACTTAAAATAAATTAAGAAATAACACGAATCTTAGTAATGACAATGTTACTTTGAAAATGAAAAAAACTATTTTGGCAAGCAGTTGTTTTTTTCCAGACACAGCCGCTAGACGACATAAAAAAGTAAAAAATTGTATGTCAAACTCTCACACCAAATACAACATCTAATAACAAGAGCTCAGAGATTGCACATCATACTGGGGAGAAGACTCATGTTTCTCTTTGACACTGAAAGAAGAACCCAATGTATTGATTTGTTTCTTAACAGACATTTACATAAAATAAAATTAGGGCACACAAATATTTTAATGCCGATACTGTGACATGTCACACAGTAACAACAGCAGTTTGATTCTCCTAAATGGAATGCAAATCAAGCTTATTTAATGGATCCCTTTTACAATGACTTGCAAAACTATCAAATCAAATAGAATAAATAATATAATATAGGAACATGTGTATCCAAAGACACACTTGCTGGCAATGGGAACATGAAGTTCAATTCACATGTAGACTATACAAAATACTCTTAGTGAAACATTAAGAGCTGATCCCCAATGATAAAAATGTGCAATAACTCATAAGCCTTAGG
>TRINITY_DN42291_c0_g1_i1 len=712 exp=0.63
GATTATTGGACATACGAACTTAGTCTTCTATACTTAACCATTACATAGCACAAGTAGACTGCAAGTAGACTGCACACTAGGGATAGGGTTAGGGTTAGGTATGTAGGGATTCTTTCTACTAGAAGAGATAAAATAATGTTAAAATTGTGTTATGCGTTGTTTGTAACATAGTTGTACATCCTAGTTCAAACCTCCCGCAGTCAGACGGGGGATGGGAGAGTATGAACCCCGGACCATCAAGACGACAGAACGACAGCCCAGTGCGCATATCGCACTACCAGGCAGATGTAGAGAGGCTTTGAATGCTGACAAATGGATAGAGAGAACTGGATTGATGAATGGATGACTAGAAAGAAAGATAAATGGGTTAAAAGATGGACGGATGGATAGAATGATGGATGTAGACCCTAGAGATGAATTGTTACTTTATTTGTTACTGACTAAATGGATGATTGAGTCAATTTGAGTGTCACGTGGATAGAATAAAAATGCATCCATTTTATCTGTTCCTTTTTTTTTTCTTTACAGCTTACAACAAAAACCTGATGAATATTGACCCATCAACGTCCAATTCATTTCAGCATTTAGAGAAGTCTGTCATGCGTAGTCAGTCCATAGCATGTAAACCAGTAACAAGATTGTATGTCAAAGTTCCATCTGCTACGTTCTGTAAATCCAACTAGATTTGTTTCGTTGCCATAAAACTCGCGCA
>TRINITY_DN42291_c0_g1_i3 len=700 exp=0.99
GATTATTGGACATACGAACTTAGTCTTCTATACTTAACCATTACATAGCACAAGTAGACTGCAAGTAGACTGCACACTAGGGATAGGGTTAGGGTTAGGTATGTAGGGATTCTTTCTACTAGAAGAGATAAAATAATGTTAAAATTGTGTTATGCGTTGTTTGTAACATAGTTGTACATCCTAGTTCAAACCTCCCGCAGTCAGACGGGGGATGGGAGAGTATGAACCCCGGACCATCAAGACGACAGAACGACAGCCCAGTGCGCATATCGCACTACCAGGCAGATGTAGAGAGGCTTTGAATGCTGACAAATGGATAGAGAGAACTGGATTGATGAATGGATGACTAGAAAGAAAGATAAATGGGTTAAAAGATGGACGGATGGATAGAATGATGGATGTAGACCCTAGAGATGAATTGTTACTTTATTTGTTACTGACTGAGTCAATTTGAGTGTCACGTGGATAGAATAAAAATGCATCCATTTTATCTGTTCCTTTTTTTTTTCTTTACAGCTTACAACAAAAACCTGATGAATATTGACCCATCAACGTCCAATTCATTTCAGCATTTAGAGAAGTCTGTCATGCGTAGTCAGTCCATAGCATGTAAACCAGTAACAAGATTGTATGTCAAAGTTCCATCTGCTACGTTCTGTAAATCCAACTAGATTTGTTTCGTTGCCATAAAACTCGCGCA
>TRINITY_DN42291_c0_g1_i4 len=744 exp=0.90
GATTATTGGACATACGAACTTAGTCTTCTATACTTAACCATTACATAGCACAAGTAGACTGCAAGTAGACTGCACACTATGGATAAGGTTAGGGTTAGGTATGTAGGGATTCTTTCTACTAGAAGAGATAAAATAATGTTAAAATTGTGTTATGCGTTGTTTGTAACATAGTTGACATGTTTCGGATGTTCCAGTTGAATATGATGTACATCCTAGTTTAAACCTCCCGCAGTCAGACGGGGGATGGGAGAGTATGAACCCCGGACCATCAAGACGACAGAACGACAGCCCAGTGCGCATATCGCACTACCAGGCAGATGTAGAGAGGCTTTGAATGCTGACAAATGGATAGAGAGAACTGGATTGATGAATGGATGACTAGAAAGAAAGATAAATGGGTTAAAAGATGGACGGATGGATAGAATGATGGATGTAGACCCTAGAGATGAATTGTTACTTTATTTGTTACTGACTAAATGGATGATTGAGTCAATTTGAGTGTCACGTGGATAGAATAAAAATGCATCCATTTTATCTGTTCCTTTTTTTTTTCTTTACAGCTTACAACAAAAACCTGATGAATATTGACCCATCAACGTCCAATTCATTTCAGCATTTAGAGAAGTCTGTCATGCGTAGTCAGTCCATAGCATGTAAACCAGTAACAAGATTGTATGTCAAAGTTCCATCTGCTACGTTCTGTAAATCCAACTAGATTTGTTTCGTTGCCATAAAACTCGCGCA
>TRINITY_DN42284_c0_g1_i1 len=1060 exp=4.68
AACATTGTGTCCCCAAAAAGTTATGTACAAACATCACAGTAGAACAAAACAATGGTACAGAAAGAAATAGAACCATTCTAGACCTTTCTGTTGATATGAGTTCATTCAGGTCAATGGTATGTAATACACTTTTCAAAGTCTTGAAAATGTTGCTTAAAATAAAAAATCAACAATTTTTTTCTAAATCTGAACAAAAGAGAAATTAAACAAACTTCCTTAAAAAAACAACAATACAGGCCTGTACAATCTGGCTGTAGATCAGAAGTAAAGGGTCACTCAATGGTAATATTTAACTAGCACAGAAAATTGGGTTTACAGTCAACATAAATGTGTAAATGCAATAACAAAAAGTTCCTTGCAAATCTATTAAGACACATTAATTTAAGTAAAGGTAGATTTTTTAAATTCCTGCTTCTTTCATATAGTTCTTATAATAAATGAATTTAAATTTTGAACATAACTTAACACCTCCCCCCTTATTGTTATATCATATAAGGGTTCTACACTTTGTCTTTCTTTTTAACAATTCAATCTAAGGAAACAGTCTTCAAGTTCAAAATTTAAGGAAGAGTGCAGTATTTCACATACAGACCCAGATATGACCTGCATATTTTGCCACATCATTGGGAGAAATTTTGTTTTAAGAGGTGAAGGAGTAATACATGATAAAAATGCTTATTTTCAGTATGTTCAAATAAAAATTCTATGCATTAATGGAGTTCATTAAAAACAGATTTTAGTGAATTAATCAACATGTTATTTAAATAAATAGCAAATTGAAAAAGGGAATGGGAATGCCATAGAATAAACCATTGGACATATTCTACAGTTCACTGAACTTTTTAATGACAAAAGCTATCAAACATTAAAAACGTGAATGACAGCATGGTTGGGGTTGTTTCTTTAGACAAATTAAATCTTTTATTGTGTATTTCTTTTAACCAAATATTTACTTTCTGTCTTGTAGATAATTCTTCATGATCAAAAAAGTTTGCTGGATGGCAATTATCTCTTTCTATTCTGAATAAAATATTTTCAAAATTAAGAAACAAAAAGCAAT
>TRINITY_DN42284_c0_g2_i1 len=236 exp=0.55
TTTTAATGACAAAAGCTATCAAACATTAAAAACGTGAATGACAGCATGGTTGGGGTTTTTTCTTTAGACAAATAGATCTTTTATTGTGTATTCAGGTAAAGTTTGGCTTTCTTTTAACCAAATATTTACTTTCTGTCTTGTAGATAATTCTTCATGATCAAAAAAGTTTGCTGGATGGCAATTATCTCTTTCTATTCTGAATAAAATATTTTCAAAATTAAGAAACAAAAAGCAAT
>TRINITY_DN42284_c0_g3_i1 len=323 exp=0.59
CTCGAACTGGTCCAATCTATATTCAACAGAAATAATAAGTGAGTTCATTAGAAGTAATTACAAATAAAAATATCTGAGACTACAGTAGAAAGAATCAGTGAACAGAGCTATAAGTCATTGCCTTAGAAGATTAAGGAAGAGTGCAGTATTTCACATACTTTGCAAGGGAGACCCATGCAAGACCTACATATTTTGTCATATGTGATGAAGATGTTATAACAGCATTAGACCTTTTCTATATAGAACTGAGGTCTAATAACCATACAAAAGGTTTTTGAGATGAATTTTTGTTGAGAGATTAAACCCTGGTTTAAAGACTTCTG
>TRINITY_DN42248_c0_g1_i1 len=647 exp=4.66
TAGAGTCTGACCGAGTGAGGTACGAACGAGTTTTTGTACACCTCCGTTCTTGTTTTGATGGACAGCAGTCGCCCACTTCGCGACTCAATATAGCATGTATGTTTTTAATGGGCTCATACGTCGTAAGATCAAACTCCTGTTTAGTAAGACGTCTTCTAGATTAAACTCCTGTTTTTTAAGACGTCATCTTCTGAGCCTGATTTTTCACGCAAATGGCGTCGACGGTATGGTTGACTGTCAATTGGAGAAATTTGACCGCTCTGGAAAAAAAAAAGGGGAATATTTACAATATTTTCGGCGAAGTTGTATTGAAATGTCTTTAATGGATCGATTTTAGTCGATCTTGTTGCAAACGCGTTTTGCTAAAACAGTTTGAAGGTTCGACTTAGCAGATTAAACGAGTTTTTTAAATTTAATAATTTCAAATTTGTAACTTTGGTAATACATGAAAACTCATTTTTTTTTGCTTGATAAAAACTTACATATTGATTTACAACAATCAACATACATTTTAATTTATTTTTCAAAGGGAAAAAACTGTAGTATTCCCATGTAAATCCACGTTTGAATATTAACTAAGTTAAAATGAAATGATTAACCAATGTTTACAATTACATGTTGTTGTTTTTTAATTTTCCAAATAGAAG
>TRINITY_DN42252_c0_g1_i1 len=839 exp=2.90 ortholog=[sp|Q9Y4P3|TBL2_HUMAN Transducin beta-like protein 2 OS=Homo sapiens GN=TBL2 PE=1 SV=1]
CGTTCCTTCATACCAGGACCAGAGGCAACCTTCATCTTTTCTTCTAGTTCCAAGATTGTGGCTTTGTATCCAGGTACATTATGCAACACCTGGACATGCTTACCTCCCGATGAGACTAAGTAACGCCCACTGATATCAAAACTCAGTGTGGTCATAGATTCTGAATGGACGTCTTTCATTAGTTCCTGCTCCTTCCCAGTCTCTGTGTCCCAGAATGCAATGCTGGTGCCGTTTCCTACTGCCACTGTGTGGCTGTCTGGTGATAAGGCAACAAGTGAGAAACCAGTGAAATGAACAGAACCAGTCTTCAGCAATTTGGGATCTTGATTCATCTCATACCTCACATCAGTATCCCAAAACTTCCACGTTCCATCTTTTGAAACCGATGCCATTCTTCTAGCATCCATATTAAAATCAAACGTGTAGACAGCAGCACTATGACCTTTCAACTCAAACGCTCTCTTGACCTCTTTAAAAGTGCCAGTTTTGTCAAAGAGCACCTCCCATACTTTCACGTCAGGGGTGAATCCTGATGAGGCAACAAATCTGCCACATGGGGAAACTTTACCACAAGAGTTGGACATCTGATGTGTGTCTATGGTTGCTAAGACATCCCCTTTGAGGTCCCATATAATGATGGTAGTGTCCCCACTGCAGGACATTATGTATTTACCACTTGATGCTATCCCCACTCCTATTATATCTGTTTTGTGTTTCTTTGGAAAGGTTATAGCACCAGTTATAGATACATTGTTACTACCATCATCTTTCTTTACTAATCTGAAAATTCTAATAGCATTTTCTGTGGCCAAACTGGCAACAAAAGCTCTTGAGTCAGG
>TRINITY_DN42235_c1_g1_i1 len=283 exp=3.27
CCAAATAAAGATATACTTACTCTCCTGTTGCCCCAATGGTCAGTCACATTTCAGTATCTGCCCTTGCCCCCATCCCCCCCCAAGTTACTTTATTTTACTTAAATTGTGACCTGCGTTTTTTAATAGGATGAAGCTTTAGATGTCAAGAAAATGTGTTTCTGCAGTTAAGAATGCAAGAAAATGCTGTCCTCCACCCCAAACCCCAGTTGAGGAGCTTACAGTGCTTGCCAGACCCCCAGCAGTCAAGAGAAGGGCCACCAACATAGCTTTTTTTTTTCCAGAA
>TRINITY_DN42235_c2_g1_i1 len=966 exp=9.29
ACTGCAACTGAAAAGATCTACAGCTAGTTTTCACTTTTACCACAAGAATGACACAGCTAGCAATTAAAACAGTGAATTGAAGTAGAAGTGACAGCAGTGTTACAGAAAATGTATCTTTTTTTGGTGTGTGGAATATCATGTTTAGTTTTTAATAAAATGGACAAAAAAAGAGAATTATGTTCATTTATAGTAGGCTGCCTATGCTGTTGATCTTATTCTTCTCACAGTGTTTTTCTTGGGAGTTCTGTATACTAGCGGAATCAGAACTTTTGAGTGAAAAGGAAGGGGGGAGGGATTGTTTTCCAAACCAACGCCCAGTAAACTGAGTTTGCCCACCTCATTTAAAAAAAATACTGCTTTTTAGAGTCTAGTAGATTTAGATTTGGTCTAAATTTCTTTCACATTCTCCCCGTTAATCTTAATTTGCTGTTCCGATCGGTTTCAGGGTTTTTAAAAATTATTAAAAAGGAAAAAGTTACATTTCAGGGTTTGCTGGAAAAATAAGTATCAACCCTGTTCTCCATCTTAGGCAATAAAAACAAGAGCCCTGACATTTTTAACTGCAGAAACACATCCTTCTGACATCTAAAGCTATTAAAAAGACAAGTCAAATTAAGTCAAATCAAGTAACGTGGGGGCAAGGGCCTATACTGAAATGTGAACGACAATCGAGGCACAAGTAGTGTAAGTATATCTTTATTAGGTCTATTTATCGTAATCAAGTTAAGCAAAACAATTGTGTAGTAGGCCTGTTTAGGTCAAAATA
>TRINITY_DN42205_c0_g1_i1 len=842 exp=5.04 homolog=[sp|Q568G4|EFC11_DANRE EF-hand calcium-binding domain-containing protein 11 OS=Danio rerio GN=efcab11 PE=2 SV=1]
AAAATGGCCAATAAATTTATTTTCGATTGAATCAGTATGGCGCAGTAAAGAAAATCTTTAATAAACATCTAACATAAGAATACTAGTCTAGACTAGAATCTAGCTAGATCTAGATACTCACCACTGAGCCTAGATTCTAGATACAGACTAGATTTAGATCTATCTAGATTAGATCTCGATCTACATTCTATCTAGTACTATATATATATTAATATAGATCTATGAATGATAGATCTATCTATCTATTCTATAATCATTTCTGACATTATGATTATAATCTAGATCTAGATCTAGTAATGTAAACTAGAGTAGAGCCCTTGGCTTGACTACTGAATGATGAGAATGAATAGTTTTCTAATACCAAAATATAACAACACAGATACAGTTAGAAAGTTAAATACAAAAGAGAGAAACTTGATTAAAAAGGCTTTTCATCATGCCAATGAAGGAGGCAAAGGTTACTTATTACCTTTTGACATAAAGGTTGCCTCAATGTTTCTGTTTGGTCACAAGCTGTGCAAGGATGAAGTAAACCAGATGTTGCTCAAACATGGGACTTTACTGCCGTTGGATCAGAAAGGATTAACACTAGCTCAGTTTGAGGAAGCCATGATACCAAAGTTTGCTGCCTTGGAAGAAGATGATGAAATCAGAAGCACTTTTAAGGCTTTTGACAAAAATTGCAGAGGATTCTTAAAGCTTGAAGATGTTAAAAGTGCATTTCAGCAAGTGTGTCCACATTTTCCAGAGCATAATATAGAATTAGCATTTAAGGAGATTGACAGAGATGGGGATGGAAGGATCAGCTACAAAGATTTTGATTTCATGATGAAGTTTAACAA
>TRINITY_DN42205_c0_g1_i2 len=824 exp=1.57 ortholog=[sp|Q568G4|EFC11_DANRE EF-hand calcium-binding domain-containing protein 11 OS=Danio rerio GN=efcab11 PE=2 SV=1]
AAAATGGCCAATAAATTTATTTTCGATTGAATCAGTATGGCGCAGTAAAGAAAATCTTTAATAAACATCTAACATAAGAATACTAGTCTAGACTAGAATCTAGCTAGATTGCTAGATCTAGATACTCACCACTGAGCCTAGATTCTAGATACAGACTAGATTTAGATCTATCTAGATTAGATCTCGATCTACATTCTATCTAGTACTATATTAATATAGATCTATGATATGTATCTATTCTATAATCATTATGATTATAATCTAGTAATGTAAACTAGAGTAGAGCCCTTGGCTTGACTACACTTAACCTACTGAATGATGAGAATGAATAGTTTTCTAATACCAAAATATAACAACACAGATACAGTTAGAAAGTTAAATACAAAAGAGAGAAACTTGATTAAAAAGGCTTTTCATCATGCCAATGAAGGAGGCAAAGGTTACTTATTACCTTTTGACATAAAGGTTGCCTCAATGTTTCTGTTTGGTCACAAGCTGTGCAAGGATGAAGTAAACCAGATGTTGCTCAAACATGGGACTTTACTGCCGTTGGATCAGAAAGGATTAACACTAGCTCAGTTTGAGGAAGCCATGATACCAAAGTTTGCTGCCTTGGAAGAAGATGATGAAATCAGAAGCACTTTTAAGGCTTTTGACAAAAATTGCAGAGGATTCTTAAAGCTTGAAGATGTTAAAAGTGCATTTCAGCAAGTGTGTCCACATTTTCCAGAGCATAATATAGAATTAGCATTTAAGGAGATTGACAGAGATGGGGATGGAAGGATCAGCTACAAAGATTTTGATTTCATGATGAAGTTTAACAA
>TRINITY_DN42217_c0_g1_i1 len=426 exp=2.24
ACACATTCTAGGACACATCTATCTTCTGTGTTTTAGCAGTACACATTCTAGGACACATCTATCTTCTGTGTTTTAGCAGTACACATTCTAGGACACATCTATCTTCTGTGTTTTAGCAGTACACATTCTAGGACACATCTATTTATCCTCTGATTTAGGTGTACACATACTGGGACATATCTATGTTCTTAGTTTTACGAGTCAATAAACTAGAACACATCTATGTTCTGTGTTTTAGCAGTACACATTCTAGGACACATCTATCTTCTGTGTTTTAGCAGTACACATTCTAGGACACATCTATTTATCCTCTGATTTAGGTGTACACATACTGGGACATATCTATGTTCTTAGTTTTACGAGTCAATAAACTAGAACACATCTATGTTCTGTGTTTTAGCAGTACACATTCTAGGACACATCTAT
>TRINITY_DN42217_c0_g2_i1 len=519 exp=0.66
ATTTAGGAGTAAACAATCTAGGTCTCATCTATTTTCTCTGTTTTAGAAGTAAACAATCTAGGTCACATCTACGTCACATCTATGTTATCTGTTTTAGGGGTACACATTCTAAGTTTTCTTAGGTGTAAACAAACTACGTCATTTCAAGAACCTATCTTATTCTCTGTTTTAGGTGTACACATACTAGGATATATCTACGTTCTTAGTTTTACGAGTCAATAAACTAGAACACATCTATGTTCTGTGTTTTAGCAGTACACATTCTAGGACACATCTATGTTCTGTGTTTTAGCAGTACACATTCTAGGACACATCTATGTTCTGTGTTTTAGCAGTACACATTCTAGGACTCATCTATCTTCTGTGTTTTAGCAGTACACATTCTAGGACACATCTATCTTCTGTGTTTTAGCAGTACACATTCTAGGACACATCTATCTTCTGTGTTTTAGCAGGACACATTCTAGGACACATCTATCTTCTGTGTTTTAGCAGGACACATTCTAGGACACATCTATC
>TRINITY_DN42217_c0_g1_i2 len=241 exp=0.30
TACACATTCTAGGACACATCTATTTATCCTCTGATTTAGGTGTACACATACTGGGACATATCTATGTTCTTAGTTTTACGAGTCAATAAACTAGAACACATCTATGTTCTGTGTTTTAGCAGTACACATTCTAGGACACATCTATCTTCTGTGTTTTAGCAGTACACATTCTAGGACACATCTATCTTCTGTGTTTTAGCAGTACACATTCTAGGACACATCTATCTTCTGTGTTTTAGCA
>TRINITY_DN42217_c0_g2_i2 len=778 exp=4.87
GTCACATCTATTTTCTCTGTTTTTGGAGTAAACAATCTAGGTCACATCTATTTTCTCTGTTTTAGGAGTAAACAATCTAGGTCACATCTATTTTCTCTGTTTTTGGAGTAAACAATCTAGGTCACATCTATTTTCTCTGTTTTAGAAGTAAACAATCTAGGTCACATCTATTTTCTCTGTTTTAGGAGTAAACAATCTAGGCCACATCTATTTTCTCTGTTTTAGAAGTAAACAATCTAGGTCCCATCTATTTTCTCTGTTTTAGGAGTAAACAATCTAGGCCACATCTATTTTCTCTGTTTTAGAAGTAAACAATCTAGGTCACATCTACGTCACATCTATGTTATCTGTTTTAGGGGTACACATTCTAAGTTTTCTTAGGTGTAAACAAACTACGTCATTTCAAGAACCTATCTTATTCTCTGTTTTAGGTGTACACATACTAGGATATATCTACGTTCTTAGTTTTACGAGTCAATAAACTAGAACACATCTATGTTCTGTGTTTTAGCAGTACACATTCTAGGACACATCTATGTTCTGTGTTTTAGCAGTACACATTCTAGGACACATCTATGTTCTGTGTTTTAGCAGTACACATTCTAGGACTCATCTATCTTCTGTGTTTTAGCAGTACACATTCTAGGACACATCTATCTTCTGTGTTTTAGCAGTACACATTCTAGGACACATCTATCTTCTGTGTTTTAGCAGGACACATTCTAGGACACATCTATCTTCTGTGTTTTAGCAGGACACATTCTAGGACACATCTATC
>TRINITY_DN42290_c0_g1_i1 len=896 exp=1.43 ortholog=[sp|Q96JS3|PGBD1_HUMAN PiggyBac transposable element-derived protein 1 OS=Homo sapiens GN=PGBD1 PE=1 SV=1]
GTCACATTTTAAATTTTTATTAACAAAAATATTATGAAGATTCAGTAGAAAAAAACATATTTTTTTTAGAAAGTAAATTTTTTTACAAACAAAACAATGAAAATAGAATTATTTACATAGTATGGCTATGAAAAAGATTAAAACATTTCAAATGTAATCCAACAGGACACACTGAGCATCCTTTATTGCAAGTCTTTTTGCAAATTGCACATCGTTTGGTTGTACCTCATTTCCAATGGCACTCTTTTGCAAATCACAGACTTTGAAGGAGTGGTACTTCTACTTTTTTGGCTGTCCCACTGCAGAAACCAAGAGTTCACAACACATCCTCTGAAAGCCAACAAGTCCAGAGGTTGTGATGTGAACAACTCAGACTGACGATAAAGTAGCCAAGCATTTTGTAAGCATAAATGGATTGGCCAGCCAAAAAAGGGCGACCACCACTTTTTGTTTCTGATCTGTATTTTGCTATATTTTGGTCAGCTCTATCAACTCCCCCCATATTTTGATTGTAGAGTGAAATGATGTTTGGTTATGTAATAACCTGAATACATTCTTTTTTCCTTTTTTGACCATCGCTGGACATTTTCAATGGCAGGTCACCAGAAACATTGGAAGCAATAGAAACAACACTGTTGTCATTCCACTGTAAAATTATTAAATTGCTATGTCTGTCCTCTTTCTTTTTTTTTTTTCATTTCAGTCCTAGTGGACATTGTTTAAGCCTGTTGGCTCTGATAGTGCCTGTAGCTCCAATTCCCTTTTCTGATAATCTGTCCATCAGTGCTAGAGTTGTGAAAAAATTACCAAAATATAGTTTGTAGGGTTCTAGCCCAAGTTCATGTCTATCAATTGTTGCTGAGGCACCAACATCAGGATCAAACTGAGCCACATAG
>TRINITY_DN42290_c0_g2_i1 len=926 exp=1.47 ortholog=[sp|Q8N328|PGBD3_HUMAN PiggyBac transposable element-derived protein 3 OS=Homo sapiens GN=PGBD3 PE=2 SV=3]
GAAAGTACATTTTTTTACAAAGAAAACAATGAAACCAAAACCAGAATTATTTACATTGTATGGCCATGAAAAAGATTAAAACATTTAAAATGTAGCCCAACAGGGCACACTGAGCATCCTTTATTGCATGTCTTTTTGCAAATCGCACATCGTCTGGTTGTGCTGAGGTCAATTCTCATATGTTTGGCTTCCCACAACCTCATTTCCAATGGCACTCTTTTGCAAATTGTAGACTTTGAAGGAGTGGTGCTTCTACTTTTTTGGGTGTCCCACTGCAGAAACCAAGAGTTCACAACATGTCTTCTGAAAGCCAACAAGTCCAGAGGTTGTGATGTGAACAACTCAGACTGACGATAAAGTAGCCAAGCATTTTGTACACATAAATCGATTGGCCAGGCAAAAAAGGGCCACCACCACTTTTTGGTTCTGATAGAGATCCTGTATTTGGCTACATTTTGGTCAGCTCTATCAACTCCTCCCATATTTTGGTTGTAAAGTGAAATGATGTTTGGCTGTGTAACCTGAATAAATTTTTTTTCCTTTTTTGACCATCGCTGAACTGCTTTCAATGGCATGTCACCAGCAAAGTTGGAAGCAATAGAAACCACACTGTTGTCATTCCACTGTAAAATAATTAAATTGCTATGTTTATCAGATCTGTAGTCATAAAATCCTCTTTCTTTTTTCTTCATTTCAGTCCCAGGCAACAGTGGACATTGTTCAAGCCTGTTGGCTCTGATAGTGCCTGTAGCTCCAATTCCCTTTTCTGATAATCTGTCCATCAGTGCTAGAGTTGTGAAAAAATTACCAAAATATAGTTTGTAGGGTTCTAGCCCAAGTTCATGTCTATCAATTGTTGCTGAGGCACCAACATCAGGATCAAACTGAGCCACATAG
>TRINITY_DN42290_c1_g1_i1 len=325 exp=0.83 homolog=[sp|Q8N328|PGBD3_HUMAN PiggyBac transposable element-derived protein 3 OS=Homo sapiens GN=PGBD3 PE=2 SV=3]
GTCCATCAGTGCTAGAGTTGTGAAGTAATTATCAAAATATAGTCTGTAGGGTTTTGGAGGAAGGCAGGCTATAAGATTCAGCACAACGCCAGGGCCTAGCCCAAGTTCATGTCTATCGATTGTTGCTGAGGCACCAACATAAGGATCAAACTGAGCGACATAGCCTGATGGGGTGGCTAAACTCCATACTTTGTAGCCAAACCTTACAGGTTTATTTTTTATAAATTGCTTGGCAGAATGTCTGCCGAAATATGGTACCATGGTCTCATCGATGCTTAGATTTTGAACTGATGAGAAATTTCTTAAGCACCTTTCATTTATAAGA
>TRINITY_DN42247_c0_g1_i1 len=1327 exp=0.75 ortholog=[sp|Q5XHF8|VIP2_XENLA Inositol hexakisphosphate and diphosphoinositol-pentakisphosphate kinase 2 OS=Xenopus laevis GN=ppip5k2 PE=2 SV=1]
CTTGAGGTTATAGTTTTTGATGAGGATACCATACTAAATAAACCTGTGGAGGATTGGCCTGTTGTCAACGGTTTTGTATCCTTTTTTTCACATGGATTTCCCCTAGAGAAAGCCATTGCATATAAAGATCTTCGAAATCCTTTTATTGTCAATGATCTGGAAATGCAGTACATACTTCAAAGCAGGCCAAAAGTGTATGCTTTAATGAAGGAAAATAACATTCCACATCCTCGCTATGCTGTGCTAGACAGAGAAAATGATCCTGACTGTCACATTGTAGAAACAGAAGATTCTATTGAAGTCAATGGGGATTTATTTATGAAACCATTTGTTGAGAAGCCCATTGATGCTGAAGATCACAATATTTACATCTACTTCCCTGTTCAGGCTGGTGGTGGTAGCACCAGGTTATTTCGTAAGGTAAAAGACCGCAGCAGTGTGTACTCTAGGTTCTGTCGTGTTAGGAACAAAGGGTCATTTCTGTATGAGGATTTTATGCCTACTGATGGCACTGATGTCAAGGTCTATACAGTTGGGCCGGATTATCAACATGCAGAAGCTCGAAAATCTCCAGCCCTTGATGGTAAAGTAGAAAGAGACCAAGATGGAAAAGAAATTCGCTATCCTGTCCTCCTGAGTAATTGTGAAAAAATAATTGCTAGGAATGTTTGCAAAGTATTTAAGCAAAATGTTTGTGGATTTGATTTGCTAAGAGCTAACGGCAAGTACTACGTATGTGATGTTAATGGATTCAGTTTTGTGAAAACATCCAGCAAGTATTATGATGATTGTGCCAAAATACTGGGGACATTGGTTATGAGAGCTTGCTGTCCTCAACTTCATATACCTTACCCGCTGTGTACTGCACCAGAAGATATTCCAGTAGTTCAGACTACATCTGGCTCAATGATGGAGCTCAGGTGTGTCATTGCTGTCATCAGACATGGAGACAGGACACCAAAGCAAAAGATGAAAATGGAAGTGAAAAATAAAAAGTTCTTTGACTTATTTGAAAAATATGGAGGTTATAAAACTGGACATTTGAAATTGAAAAAACCAAAGCAGTTGCAGGAAGTCCTTGACATTGTTAGGGATCTATTAGCTGAAGGTCACTGCAACACAGATCCAGAAGTGGCAGAGAAGAAAGCAAAATTAAATCAGTTGAAACTAGTACTTGAAATGTATGGTCATTTCTCAGGCATCAACCGCAAAGTTCAGTTAAAGTATCAGCCAACCGGCAGACCAAAGAAGTCATCCAGCGAGGAGGGCTCAGTTTTGGCAGACCATGAGACTTTAGATCTGGCAGATGACTCCCCAAGAGATCCAT
>TRINITY_DN42247_c0_g1_i2 len=1525 exp=0.23 ortholog=[sp|Q9VR59|VIP1_DROME Inositol hexakisphosphate and diphosphoinositol-pentakisphosphate kinase OS=Drosophila melanogaster GN=l(1)G0196 PE=1 SV=2]
CTTGAGGTTATAGTTTTTGATGAGGATACCATACTAAATAAACCTGTGGAGGATTGGCCTGTTGTCAACGGTTTTGTATCCTTTTTTTCACATGGATTTCCCCTAGAGAAAGCCATTGCATATAAAGATCTTCGAAATCCTTTTATTGTCAATGATCTGGAAATGCAGTACATACTTCAAAGCAGGCCAAAAGTGTATGCTTTAATGAAGGAAAATAACATTCCACATCCTCGCTATGCTGTGCTAGACAGAGAAAATGATCCTGACTGTCACATTGTAGAAACAGAAGATTCTATTGAAGTCAATGGGGATTTATTTATGAAACCATTTGTTGAGAAGCCCATTGATGCTGAAGATCACAATATTTACATCTACTTCCCTGTTCAGGCTGGTGGTGGTAGCACCAGGTAAAAGACCGCAGCAGTGTGTACTCTAGGTTCTGTCGTGTTAGGAACAAAGGGTCATTTCTGTATGAGGATTTTATGCCTACTGATGGCACTGATGTCAAGGTCTATACAGTTGGGCCGGATTATCAACATGCAGAAGCTCGAAAATCTCCAGCCCTTGATGGTAAAGTAGAAAGAGACCAAGATGGAAAAGAAATTCGCTATCCTGTCCTCCTGAGTAATTGTGAAAAAATAATTGCTAGGAATGTTTGCAAAGTATTTAAGCAAAATGTTTGTGGATTTGATTTGCTAAGAGCTAACGGCAAGTACTACGTATGTGATGTTAATGGATTCAGTTTTGTGAAAACATCCAGCAAGTATTATGATGATTGTGCCAAAATACTGGGGACATTGGTTATGAGAGCTTGCTGTCCTCAACTTCATATACCTTACCCGCTGTGTACTGCACCAGAAGATATTCCAGTAGTTCAGACTACATCTGGCTCAATGATGGAGCTCAGGTGTGTCATTGCTGTCATCAGACATGGAGACAGGACACCAAAGCAAAAGATGAAAATGGAAGTGAAAAATAAAAAGTTCTTTGACTTATTTGAAAAATATGGAGGTTATAAAACTGGACATTTGAAATTGAAAAAACCAAAGCAGTTGCAGGAAGTCCTTGACATTGTTAGGGATCTATTAGCTGAAGGTCACTGCAACACAGATCCAGAAGTGGCAGAGAAGAAAGCAAAATTAAATCAGTTGAAACTAGTACTTGAAATGTATGGTCATTTCTCAGGCATCAACCGCAAAGTTCAGTTAAAGTATCAGCCAACCGGCAGACCAAAGAAGTCATCCAGCGAGGAGGACTTGAGCGACTCATCTGATCCAGGGGTGACCTCCCCTGATGAACTAGGCTCAGTTTTGGCAGACCATGAGACTTTAGATCTGGCAGATGACTCCCCAAGAGATCCATCCCTTGTACTCATATTAAAATGGGGAGGAGAGCTGACGCCAGCTGGGCGTGTGCAGGCTGAAAACTTGGGCAAAGCCTTTAGAACATTGTACCCTGGTGGACAAGGTCAATTTGAAGCCCCTGGTCTTGGTTTTTTAAGGCTTCACAGTACATTTAGACATGA
>TRINITY_DN42247_c0_g1_i3 len=1486 exp=0.19 ortholog=[sp|Q9VR59|VIP1_DROME Inositol hexakisphosphate and diphosphoinositol-pentakisphosphate kinase OS=Drosophila melanogaster GN=l(1)G0196 PE=1 SV=2]
CTTGAGGTTATAGTTTTTGATGAGGATACCATACTAAATAAACCTGTGGAGGATTGGCCTGTTGTCAACGGTTTTGTATCCTTTTTTTCACATGGATTTCCCCTAGAGAAAGCCATTGCATATAAAGATCTTCGAAATCCTTTTATTGTCAATGATCTGGAAATGCAGTACATACTTCAAAGCAGGCCAAAAGTGTATGCTTTAATGAAGGAAAATAACATTCCACATCCTCGCTATGCTGTGCTAGACAGAGAAAATGATCCTGACTGTCACATTGTAGAAACAGAAGATTCTATTGAAGTCAATGGGGATTTATTTATGAAACCATTTGTTGAGAAGCCCATTGATGCTGAAGATCACAATATTTACATCTACTTCCCTGTTCAGGCTGGTGGTGGTAGCACCAGGTAAAAGACCGCAGCAGTGTGTACTCTAGGTTCTGTCGTGTTAGGAACAAAGGGTCATTTCTGTATGAGGATTTTATGCCTACTGATGGCACTGATGTCAAGGTCTATACAGTTGGGCCGGATTATCAACATGCAGAAGCTCGAAAATCTCCAGCCCTTGATGGTAAAGTAGAAAGAGACCAAGATGGAAAAGAAATTCGCTATCCTGTCCTCCTGAGTAATTGTGAAAAAATAATTGCTAGGAATGTTTGCAAAGTATTTAAGCAAAATGTTTGTGGATTTGATTTGCTAAGAGCTAACGGCAAGTACTACGTATGTGATGTTAATGGATTCAGTTTTGTGAAAACATCCAGCAAGTATTATGATGATTGTGCCAAAATACTGGGGACATTGGTTATGAGAGCTTGCTGTCCTCAACTTCATATACCTTACCCGCTGTGTACTGCACCAGAAGATATTCCAGTAGTTCAGACTACATCTGGCTCAATGATGGAGCTCAGGTGTGTCATTGCTGTCATCAGACATGGAGACAGGACACCAAAGCAAAAGATGAAAATGGAAGTGAAAAATAAAAAGTTCTTTGACTTATTTGAAAAATATGGAGGTTATAAAACTGGACATTTGAAATTGAAAAAACCAAAGCAGTTGCAGGAAGTCCTTGACATTGTTAGGGATCTATTAGCTGAAGGTCACTGCAACACAGATCCAGAAGTGGCAGAGAAGAAAGCAAAATTAAATCAGTTGAAACTAGTACTTGAAATGTATGGTCATTTCTCAGGCATCAACCGCAAAGTTCAGTTAAAGTATCAGCCAACCGGCAGACCAAAGAAGTCATCCAGCGAGGAGGACTTGAGCGACTCATCTGATCCAGGGGTGACCTCCCCTGATGAACTAGATGACTCCCCAAGAGATCCATCCCTTGTACTCATATTAAAATGGGGAGGAGAGCTGACGCCAGCTGGGCGTGTGCAGGCTGAAAACTTGGGCAAAGCCTTTAGAACATTGTACCCTGGTGGACAAGGTCAATTTGAAGCCCCTGGTCTTGGTTTTTTAAGGCTTCACAGTACATTTAGACATGA
>TRINITY_DN42247_c0_g1_i4 len=1451 exp=2.06 ortholog=[sp|Q5XHF8|VIP2_XENLA Inositol hexakisphosphate and diphosphoinositol-pentakisphosphate kinase 2 OS=Xenopus laevis GN=ppip5k2 PE=2 SV=1]
CTTGAGGTTATAGTTTTTGATGAGGATACCATACTAAATAAACCTGTGGAGGATTGGCCTGTTGTCAACGGTTTTGTATCCTTTTTTTCACATGGATTTCCCCTAGAGAAAGCCATTGCATATAAAGATCTTCGAAATCCTTTTATTGTCAATGATCTGGAAATGCAGTACATACTTCAAAGCAGGCCAAAAGTGTATGCTTTAATGAAGGAAAATAACATTCCACATCCTCGCTATGCTGTGCTAGACAGAGAAAATGATCCTGACTGTCACATTGTAGAAACAGAAGATTCTATTGAAGTCAATGGGGATTTATTTATGAAACCATTTGTTGAGAAGCCCATTGATGCTGAAGATCACAATATTTACATCTACTTCCCTGTTCAGGCTGGTGGTGGTAGCACCAGGTTATTTCGTAAGGTAAAAGACCGCAGCAGTGTGTACTCTAGGTTCTGTCGTGTTAGGAACAAAGGGTCATTTCTGTATGAGGATTTTATGCCTACTGATGGCACTGATGTCAAGGTCTATACAGTTGGGCCGGATTATCAACATGCAGAAGCTCGAAAATCTCCAGCCCTTGATGGTAAAGTAGAAAGAGACCAAGATGGAAAAGAAATTCGCTATCCTGTCCTCCTGAGTAATTGTGAAAAAATAATTGCTAGGAATGTTTGCAAAGTATTTAAGCAAAATGTTTGTGGATTTGATTTGCTAAGAGCTAACGGCAAGTACTACGTATGTGATGTTAATGGATTCAGTTTTGTGAAAACATCCAGCAAGTATTATGATGATTGTGCCAAAATACTGGGGACATTGGTTATGAGAGCTTGCTGTCCTCAACTTCATATACCTTACCCGCTGTGTACTGCACCAGAAGATATTCCAGTAGTTCAGACTACATCTGGCTCAATGATGGAGCTCAGGTGTGTCATTGCTGTCATCAGACATGGAGACAGGACACCAAAGCAAAAGATGAAAATGGAAGTGAAAAATAAAAAGTTCTTTGACTTATTTGAAAAATATGGAGGTTATAAAACTGGACATTTGAAATTGAAAAAACCAAAGCAGTTGCAGGAAGTCCTTGACATTGTTAGGGATCTATTAGCTGAAGGTCACTGCAACACAGATCCAGAAGTGGCAGAGAAGAAAGCAAAATTAAATCAGTTGAAACTAGTACTTGAAATGTATGGTCATTTCTCAGGCATCAACCGCAAAGTTCAGTTAAAGTATCAGCCAACCGGCAGACCAAAGAAGTCATCCAGCGAGGAGGATGACTCCCCAAGAGATCCATCCCTTGTACTCATATTAAAATGGGGAGGAGAGCTGACGCCAGCTGGGCGTGTGCAGGCTGAAAACTTGGGCAAAGCCTTTAGAACATTGTACCCTGGTGGACAAGGTCAATTTGAAGCCCCTGGTCTTGGTTTTTTAAGGCTTCACAGTACATTTAGACATGA
>TRINITY_DN42247_c0_g1_i5 len=1438 exp=0.27 ortholog=[sp|Q9VR59|VIP1_DROME Inositol hexakisphosphate and diphosphoinositol-pentakisphosphate kinase OS=Drosophila melanogaster GN=l(1)G0196 PE=1 SV=2]
CTTGAGGTTATAGTTTTTGATGAGGATACCATACTAAATAAACCTGTGGAGGATTGGCCTGTTGTCAACGGTTTTGTATCCTTTTTTTCACATGGATTTCCCCTAGAGAAAGCCATTGCATATAAAGATCTTCGAAATCCTTTTATTGTCAATGATCTGGAAATGCAGTACATACTTCAAAGCAGGCCAAAAGTGTATGCTTTAATGAAGGAAAATAACATTCCACATCCTCGCTATGCTGTGCTAGACAGAGAAAATGATCCTGACTGTCACATTGTAGAAACAGAAGATTCTATTGAAGTCAATGGGGATTTATTTATGAAACCATTTGTTGAGAAGCCCATTGATGCTGAAGATCACAATATTTACATCTACTTCCCTGTTCAGGCTGGTGGTGGTAGCACCAGGTAAAAGACCGCAGCAGTGTGTACTCTAGGTTCTGTCGTGTTAGGAACAAAGGGTCATTTCTGTATGAGGATTTTATGCCTACTGATGGCACTGATGTCAAGGTCTATACAGTTGGGCCGGATTATCAACATGCAGAAGCTCGAAAATCTCCAGCCCTTGATGGTAAAGTAGAAAGAGACCAAGATGGAAAAGAAATTCGCTATCCTGTCCTCCTGAGTAATTGTGAAAAAATAATTGCTAGGAATGTTTGCAAAGTATTTAAGCAAAATGTTTGTGGATTTGATTTGCTAAGAGCTAACGGCAAGTACTACGTATGTGATGTTAATGGATTCAGTTTTGTGAAAACATCCAGCAAGTATTATGATGATTGTGCCAAAATACTGGGGACATTGGTTATGAGAGCTTGCTGTCCTCAACTTCATATACCTTACCCGCTGTGTACTGCACCAGAAGATATTCCAGTAGTTCAGACTACATCTGGCTCAATGATGGAGCTCAGGTGTGTCATTGCTGTCATCAGACATGGAGACAGGACACCAAAGCAAAAGATGAAAATGGAAGTGAAAAATAAAAAGTTCTTTGACTTATTTGAAAAATATGGAGGTTATAAAACTGGACATTTGAAATTGAAAAAACCAAAGCAGTTGCAGGAAGTCCTTGACATTGTTAGGGATCTATTAGCTGAAGGTCACTGCAACACAGATCCAGAAGTGGCAGAGAAGAAAGCAAAATTAAATCAGTTGAAACTAGTACTTGAAATGTATGGTCATTTCTCAGGCATCAACCGCAAAGTTCAGTTAAAGTATCAGCCAACCGGCAGACCAAAGAAGTCATCCAGCGAGGAGGATGACTCCCCAAGAGATCCATCCCTTGTACTCATATTAAAATGGGGAGGAGAGCTGACGCCAGCTGGGCGTGTGCAGGCTGAAAACTTGGGCAAAGCCTTTAGAACATTGTACCCTGGTGGACAAGGTCAATTTGAAGCCCCTGGTCTTGGTTTTTTAAGGCTTCACAGTACATTTAGACATGA
>TRINITY_DN42247_c0_g1_i6 len=1538 exp=1.28 ortholog=[sp|Q5XHF8|VIP2_XENLA Inositol hexakisphosphate and diphosphoinositol-pentakisphosphate kinase 2 OS=Xenopus laevis GN=ppip5k2 PE=2 SV=1]
CTTGAGGTTATAGTTTTTGATGAGGATACCATACTAAATAAACCTGTGGAGGATTGGCCTGTTGTCAACGGTTTTGTATCCTTTTTTTCACATGGATTTCCCCTAGAGAAAGCCATTGCATATAAAGATCTTCGAAATCCTTTTATTGTCAATGATCTGGAAATGCAGTACATACTTCAAAGCAGGCCAAAAGTGTATGCTTTAATGAAGGAAAATAACATTCCACATCCTCGCTATGCTGTGCTAGACAGAGAAAATGATCCTGACTGTCACATTGTAGAAACAGAAGATTCTATTGAAGTCAATGGGGATTTATTTATGAAACCATTTGTTGAGAAGCCCATTGATGCTGAAGATCACAATATTTACATCTACTTCCCTGTTCAGGCTGGTGGTGGTAGCACCAGGTTATTTCGTAAGGTAAAAGACCGCAGCAGTGTGTACTCTAGGTTCTGTCGTGTTAGGAACAAAGGGTCATTTCTGTATGAGGATTTTATGCCTACTGATGGCACTGATGTCAAGGTCTATACAGTTGGGCCGGATTATCAACATGCAGAAGCTCGAAAATCTCCAGCCCTTGATGGTAAAGTAGAAAGAGACCAAGATGGAAAAGAAATTCGCTATCCTGTCCTCCTGAGTAATTGTGAAAAAATAATTGCTAGGAATGTTTGCAAAGTATTTAAGCAAAATGTTTGTGGATTTGATTTGCTAAGAGCTAACGGCAAGTACTACGTATGTGATGTTAATGGATTCAGTTTTGTGAAAACATCCAGCAAGTATTATGATGATTGTGCCAAAATACTGGGGACATTGGTTATGAGAGCTTGCTGTCCTCAACTTCATATACCTTACCCGCTGTGTACTGCACCAGAAGATATTCCAGTAGTTCAGACTACATCTGGCTCAATGATGGAGCTCAGGTGTGTCATTGCTGTCATCAGACATGGAGACAGGACACCAAAGCAAAAGATGAAAATGGAAGTGAAAAATAAAAAGTTCTTTGACTTATTTGAAAAATATGGAGGTTATAAAACTGGACATTTGAAATTGAAAAAACCAAAGCAGTTGCAGGAAGTCCTTGACATTGTTAGGGATCTATTAGCTGAAGGTCACTGCAACACAGATCCAGAAGTGGCAGAGAAGAAAGCAAAATTAAATCAGTTGAAACTAGTACTTGAAATGTATGGTCATTTCTCAGGCATCAACCGCAAAGTTCAGTTAAAGTATCAGCCAACCGGCAGACCAAAGAAGTCATCCAGCGAGGAGGACTTGAGCGACTCATCTGATCCAGGGGTGACCTCCCCTGATGAACTAGGCTCAGTTTTGGCAGACCATGAGACTTTAGATCTGGCAGATGACTCCCCAAGAGATCCATCCCTTGTACTCATATTAAAATGGGGAGGAGAGCTGACGCCAGCTGGGCGTGTGCAGGCTGAAAACTTGGGCAAAGCCTTTAGAACATTGTACCCTGGTGGACAAGGTCAATTTGAAGCCCCTGGTCTTGGTTTTTTAAGGCTTCACAGTACATTTAGACATGA
>TRINITY_DN42247_c0_g1_i7 len=1499 exp=1.27 ortholog=[sp|Q5XHF8|VIP2_XENLA Inositol hexakisphosphate and diphosphoinositol-pentakisphosphate kinase 2 OS=Xenopus laevis GN=ppip5k2 PE=2 SV=1]
CTTGAGGTTATAGTTTTTGATGAGGATACCATACTAAATAAACCTGTGGAGGATTGGCCTGTTGTCAACGGTTTTGTATCCTTTTTTTCACATGGATTTCCCCTAGAGAAAGCCATTGCATATAAAGATCTTCGAAATCCTTTTATTGTCAATGATCTGGAAATGCAGTACATACTTCAAAGCAGGCCAAAAGTGTATGCTTTAATGAAGGAAAATAACATTCCACATCCTCGCTATGCTGTGCTAGACAGAGAAAATGATCCTGACTGTCACATTGTAGAAACAGAAGATTCTATTGAAGTCAATGGGGATTTATTTATGAAACCATTTGTTGAGAAGCCCATTGATGCTGAAGATCACAATATTTACATCTACTTCCCTGTTCAGGCTGGTGGTGGTAGCACCAGGTTATTTCGTAAGGTAAAAGACCGCAGCAGTGTGTACTCTAGGTTCTGTCGTGTTAGGAACAAAGGGTCATTTCTGTATGAGGATTTTATGCCTACTGATGGCACTGATGTCAAGGTCTATACAGTTGGGCCGGATTATCAACATGCAGAAGCTCGAAAATCTCCAGCCCTTGATGGTAAAGTAGAAAGAGACCAAGATGGAAAAGAAATTCGCTATCCTGTCCTCCTGAGTAATTGTGAAAAAATAATTGCTAGGAATGTTTGCAAAGTATTTAAGCAAAATGTTTGTGGATTTGATTTGCTAAGAGCTAACGGCAAGTACTACGTATGTGATGTTAATGGATTCAGTTTTGTGAAAACATCCAGCAAGTATTATGATGATTGTGCCAAAATACTGGGGACATTGGTTATGAGAGCTTGCTGTCCTCAACTTCATATACCTTACCCGCTGTGTACTGCACCAGAAGATATTCCAGTAGTTCAGACTACATCTGGCTCAATGATGGAGCTCAGGTGTGTCATTGCTGTCATCAGACATGGAGACAGGACACCAAAGCAAAAGATGAAAATGGAAGTGAAAAATAAAAAGTTCTTTGACTTATTTGAAAAATATGGAGGTTATAAAACTGGACATTTGAAATTGAAAAAACCAAAGCAGTTGCAGGAAGTCCTTGACATTGTTAGGGATCTATTAGCTGAAGGTCACTGCAACACAGATCCAGAAGTGGCAGAGAAGAAAGCAAAATTAAATCAGTTGAAACTAGTACTTGAAATGTATGGTCATTTCTCAGGCATCAACCGCAAAGTTCAGTTAAAGTATCAGCCAACCGGCAGACCAAAGAAGTCATCCAGCGAGGAGGACTTGAGCGACTCATCTGATCCAGGGGTGACCTCCCCTGATGAACTAGATGACTCCCCAAGAGATCCATCCCTTGTACTCATATTAAAATGGGGAGGAGAGCTGACGCCAGCTGGGCGTGTGCAGGCTGAAAACTTGGGCAAAGCCTTTAGAACATTGTACCCTGGTGGACAAGGTCAATTTGAAGCCCCTGGTCTTGGTTTTTTAAGGCTTCACAGTACATTTAGACATGA
>TRINITY_DN42247_c0_g2_i1 len=301 exp=0.59 ortholog=[sp|Q9VR59|VIP1_DROME Inositol hexakisphosphate and diphosphoinositol-pentakisphosphate kinase OS=Drosophila melanogaster GN=l(1)G0196 PE=1 SV=2]
ATGAATTCTCTGGAATTAATCGGAAAATTCAATTCAAACACCAACCACGTGGCCGCCCTCATTCTTCCTCCAGCGAGGGCTCAGTTTTGGCAGACCATGAGACTTTAGATCTGGCAGATGACTCCCCAAGAGATCCATCCCTTGTACTCATATTAAAATGGGGAGGAGAGCTGACGCCAGCTGGGCGTGTGCAGGCTGAAAACTTGGGCAAAGCCTTTAGAACATTGTACCCTGGTGGACAAGGTCAATTTGAAGCCCCTGGTCTTGGTTTTTTAAGGCTTCACAGTACATTTAGACATGA
>TRINITY_DN42202_c0_g1_i1 len=271 exp=1.70
AATAAATATTTATAAAAAAAAAACACTTTACGACATTACTTCTGGACAAACTGTTTTTGGACATTAATAATACAAAGTTGCTACCATTATGCATAACATAATAATTTGTGATACTTAGTCATATAAAAATATGGTATTGATGGACAAAAATGTTAATACACTAGTATGTTTCAAATGATTTGAAGTAATTATTTTTAATGATGTCAATGTGTATATTTTACTACGTAACCATAGTAACCTTTACAGTATTTTTTATCTTATTAAACTGTCG
>TRINITY_DN42202_c0_g2_i1 len=1417 exp=31.65 ortholog=[sp|Q8VCC1|PGDH_MOUSE 15-hydroxyprostaglandin dehydrogenase [NAD(+)] OS=Mus musculus GN=Hpgd PE=1 SV=1]
CGTAACAAAGCGTCCTTGGACACGGAGGTTGAAGTCTGCTACAGAGTGCTAGTTCTATTCTCAAACCTTTCCATTGAGTGCATGTTTCATTGGATTTCACGGAACTACTTCTCGGAGTTATCACATTGTTTATATTCTATATGACCAGCTCGGCAGACGATTGATTCAAGGCAACATCCAAACTCGGCCTGGTCCGGGCACTTCTTGGCGTCTATTCACATCATTCCAGAAACCGTTGCAACATGAGCTGCACTGGTAAGGTTGCCTTGGTTACTGGAGCCGCTCAGGGACTCGGGAAAGCTTTCTGCGAAATTTTGCTCAAAAATGGCGCCAAGGTTGGTTTGACAGACGTCAATGCAGAGCTTGGCTCCAGAACTGCAGCAGAGTTTGAATCGAAATACGGGGAGAATCGTGTTCTCTTTCAAAAGTGTGACGTCACCAGCACTTCCGATTTCACTGATGCATTTCAGAAGATCAAGTCGACGCTTGGTGGCCTAGACATTGTGGTGAATAATGCCGGTGTTGGATTTGAAATGGGAAATAAATGGGAGCTGACTGTCGATATTAATGTGAAAGGGACAATCAAAGGGACAATGTTAGCCATGGACAACATGAGGAAAGATAAAGGAGGCCAAGGAGGGGTCATTGTCAATGTAGCAAGCATGGCCGGTTTAAACCCTAATCCATGTGGGCCAGTTTACGGGGCTACCAAAAGTGCAATCATCACGTTCTCTCAGTGCTGGGCGAAAAACCCAGAACTTTTACAAAATGGAGTCCGCATCAATGTGTTGGCTCCTGCATTCGCTGAGACAGAGATGATGAAAGGCTTATCCGACAAAGGTTCCATCCATGTTCCAGTCATAGTGGAAATGATCAAACAGAAAGTTGGCATTATGACACCTGAGTTTGTAGCAGAAGCATTCTATGAGCTAGTCGAAGACCAAACAAAAACAGGCGCCATCTTGAAGGTTGCCCAGACAACAGGAAAACAGTATCATACCATGTAGTCATAATGAAAGGTCAGAGCAGATGACTTCCGTCAGTCCAAGGGGAAACCGTCAAAGCGTACACTCCAGATATAGATTACAGCCCTTGTTTATAACTCGGGTGAAAGGGAGATATAGTTAAATGGAAATGATATTCTTTAAAAATAAATATTTATAAAAAAAAACTTTACGACATTACTTCTGGACAAACTGTTTTTGGACATTAATAATACAAAGTTGCTACCATTATGCATAACATAATAATTTGTGATACTTAGTCATATAAAAATATGGTATTGATGGACAAAAATGTTAATACACTAGTATGTTTCAAATGATTTGAAGTAATTATTTTTAATGATGTCAATGTGTATATTTTACTACGTAACCATAGTAACCTTTACAGTATTTTTTATCTTATTAAACTGTCG
>TRINITY_DN42259_c0_g1_i1 len=1340 exp=14.89 ortholog=[sp|Q66I12|CCD47_DANRE Coiled-coil domain-containing protein 47 OS=Danio rerio GN=ccdc47 PE=2 SV=1]
GTCTGATTATACTTGCTGTATTTTGTGTCTTTTTGGTATGTGTATGGAGCAAAAAGCATGATGCCTATGTAGAAGATAATGACTTTGCTGAATTTGAAGAGTTTGAAGAGGATGAAGATGGAGTAGTTGAAGATAACAATGAGCCTGAGAGGCAAGAAGTCAAGAAACAAGCTTCTGTAAACACTGAGCAGGAGGAAGGTTTTGATGAAGATGAAGATGATGATGAAGAAGCTGTGGGAGATGATGAATTTGAGCATTTGCATGATGAAGAGGAATTTGAAAATTTCGACAAAGAAAAAGATGTAGTTGGCAAAAATAAAAATGAAAAACTTCCAGATCTGCAGATGGCTAAGGTGCCTTTACATTTGAGAACCAGTTGGGATAGCTTCTTTTTAGAGATGCTGATGATTGCTGGCTTGACTGTCTACTTTCTCAATTTTCTTCATGGAAAAACAAAGAACTGTAAACTTGCCACAGCTTGGTTAGCAGCTCACAAGGAACTACTGGAGACACAGTTTAGCATTGTTGGTGATGATGGTGCTTCAAAAGAAGTAGCTAGTGGGATATTGATGAAAGAATCTGAGAGTGTCTACACTTTGTGGTGTAGTGGTCGTGTCTGTGTTGAGGGCATGCTAGTGGAACTCAAATTACTCAAAAGACAAGACCTAATTAACATGCTGCTGAGAATCTTTAAGCCAGCCTCGGATCAAGTGATTGTTAAAGTTGATCTAGATGAAGGAAAGATGGATACATTTGTGTTCTGCATTGCTCAGAAACGCTCAGCTGCAAAATTGCACAAAGACATGAATGATTTGAGTCAATTCACTGAGAAGAAAAGTACAGAGAAATATGAGATACCTTCATCCTACCAACTTTTGTCTGAGATAGGGGAAGGAACTGCAGCTGTTTTGGATAAGAAAGTGTGCCAGATGTTAACAAAGTATGAAGGTGTGATTGAATATATTCATGTGTCAGATCAGTACTCAGGTCCTAAACTTCAAGATGATAACCAGACTACCAAGATGCCTGACACTAAGCCCTGCCTCATATTCTGCTTCACAATTGCGGGTAAAGGCAAGACACGTACAGTGGATATGGAAAATCTTCAACCTCTCATGCAGCTAGTATTTTACTGTGTTGACAAAGTTTCCAGACTGCAACTTAGCAAGGAGGCTAAAATGAAAGCTGAGAAGAATCGCCAGAAAGCTGCTGAACTATTTTTGAAGGCTGCTCACAGTCAGAGACAAGAATTGGCCCAGCAGAGAAAAGAGGAAAAGAAACGAGCAGAGAAAGAGAAGCTGATGGCAGAAGAAGATCCTGACAGAGCCAGAAAACTTGAG
>TRINITY_DN42282_c0_g1_i1 len=203 exp=2.04
AACATTTATGCGCGCAAGATCTAAGGATACTAGATACCCTCTGATTACAGCAAAATAGTAAGAATTCAAAAATAGAAAATGGGATTCCCAAACTCAATTTCTAACGTTTCTGTTCTTAAATTAGAATCAAGCTAACTATAATTTGTCTATATTTAGTTTGCCAACTTTAATTTTGAAGAATTTTTTTGTTTTGTTTCAGTACA
>TRINITY_DN42282_c0_g2_i1 len=213 exp=0.68
AACATTTATGCGCGCAAGATCTAAGGATACTAGATACCCTCTGATTACAGCAAAATAGTAAGAATTCAAAAATAGAAAATGGGATTCCCAAACTCAATTTCTAAGGCTGTTTTTGTTCTTAAATAAGAAGCAAGCTATCTATAATTTGTCTATATTCAGATTGCCAGCTTTAATGTTGAAGAATGTTTAAATTTGTTTTGTTTCAGTGCACCT
>TRINITY_DN42282_c1_g1_i1 len=205 exp=4.07
CTGAAACAAAACAAATCTAAAAATTATTCAAAATTAAAGTTTGCAAACTATATATAAACAAATTATAGTTAGATTGCTTCTAATTTAAGAACAGAAACAGCGTTAGAAATTGAGTTCGGGAATCCCATTTTCTATTTTTAAATTCTTACTCTTTAGCTATGATTGGAGAGTATTTTTTGTCCTGGGAACTCGCGCGTATAAACGT
>TRINITY_DN42264_c0_g1_i1 len=2101 exp=30.35 ortholog=[sp|P38411|GNAQ_LYMST Guanine nucleotide-binding protein G(q) subunit alpha OS=Lymnaea stagnalis PE=2 SV=1]
GTGAATATGATCAGGTCTTGGTTGAATCGGATAATGAGAACCGTATGGAAGAATCCAAAGCCTTGTTTAGAACAATTATCACATACCCGTGGTTCCAGAATTCATCTGTCATTCTTTTTCTTAACAAGAAAGACCTCTTGGAGGAGAAGATTATGCACTCCCATCTTGTAGACTATTTTCCTGAATTTGATGGTCCAAAGAAGGAAGCAAGCACTGCTAGAGAATTTATTCTTAAAATGTTTGTAGAACTAAACCCTGATCCTGACAAGATCATCTACTCTCATTTCACTTGTGCCACAGATACTGAAAATATAAGGTTCGTGTTTGCAGCAGTGAAGGATACTATTCTGCAACTGAACTTGAAAGAATATAACTTGGTTTGAGCACGGGGGGTGAGGCCCCCTCCTACTTGGTGTTACCATCATCCCATCACCCACTGGCCTATCTCTATGACCCCTTCACATTGCACCTCATTCAAATGAAGCCTGCCATGCCATCTGAGAAAAGAATAAAATAAATGAAATGGTTCAAAACTAAACCCAAGAGTCAAAAACATGCTCAACATCAAAGAAGGTCAAGGCTGAGTGTTTGTTCTGTGTCATTTTTTTTGTTATGTTTTGGTGTGTTCTTCTCTTTCTTGCACATGTTTCACAGTGCTTTCTGGACATTTGGAACAGAATTTGCTGTTATACAACAGAAACAAAAAAAATAAATCTACAAGTGGCAAACTTTTGTGTTAGGAAGAGAATATGTGTTTCTAGATGTTGGATGCTTTATTTTCTGGAATTCTATCAAATTTTGAAAGTTTACAAGATTTTCTACATTTTGTTTTGGATTCTACTGTTATTCAGAAAGCAAATGTTAAAGCCCAAGGCACTTCTTAAATGCTTAGCTTTTGCTTTTTGTCCGTTTGCTTAGGGTTTAATGAAATTTATTGTAGCTGAACTAAGTGCAGTTTTCCTAGTAACTTGTTTGTATGTGGTGTAGAGAAAGTAACACTTAATTTTTTGTCAAAATGGAATTGTGATTATATTACACATGGATTGCAAGGAGATTACCAAATGGGATTTTTGAGAGTACATGTTTGTTCCCAAGCCATGAGGATAACTAATTTGACTGAAGTGCTGGCAAGGATAGCTCTTGCACTATGGGACATTTTTTGTTTCTATCATCAGATGGCGTTTTAATGTGTTCGAGTAAACTAAGAAATGAAAGGAGGGTTCAGAATTTGTCTTTATAATTCTACTATTGTCATTATCAACATTTTTGGTATGATGAACTGTGTACACCTGTTAAGTTATATGCATCTTATTTAGATATGTTTGTACTGCCATGCCTGGAATGTTTCACATATACAATTAACTGAAGGCTTTAAAAATTGAGCAAACAGAAATAATAAATCTTTTTAGATTTTATTACAAAATTGTATATGTTGTTGTTTTAAGGGTGGACCTTTCTGTTATTTTGTAATGTTTCTATGGTAGTTTCTATGCTATGTTTCTATGACTGACTGAATGGTCCACCTGTTTTATTGTGAACAGCTTCACCGGGAAGCGTGTGTGTTTGGTGCGGGATGCATTCTCTTGGGTGTTGTAGTTCAAAGATATATGTGTACATCGTACATTCACCCCAAAAAACTATTTGTCTGTGAGGAGTGTTGTAAACATCACTCAATTGTCACTGATGTGAACATTTATTTTGCATATGATTGTTGTATGTGGGTGACTGGATTGCTGTGTTTGGATGGAGGGCAACTGGAACTTATGTGTGTGTGTGTTCTACGGATGGGCAAGGCTGTGTATGTTTGTTTGTTGAAACCATGTATACAAGTAAAACTAGTAGTTGTTAATATCAGTGTAGGTTGGAAGGGGCGGGTATGGCTATCAAGTGGCTCTTATTTACACAGCAAACCCAATCCTACTACATAGTATGACATTGGATGAGATGACCTAGTAAGACTTGTCACCACATGGATTCCTACCGCTGCCTGTCAACTTGTTTGAATTGTACATTAGTTTTTGTTTTTTTTTGTTTTGTATTTGACACAAAGAAATGAGATAATCAAAGTATTGTTTGTTTGAAACATTTTATTCTTCACATT
>TRINITY_DN42264_c1_g1_i1 len=909 exp=140.31 ortholog=[sp|P80971|COX42_THUOB Cytochrome c oxidase subunit 4 isoform 2, mitochondrial OS=Thunnus obesus PE=1 SV=2]
AATAATTCAATACAAATTTATTTCAATTGTGAGACATAACCATCAGCAAGATAAGCATAAAAAAAAAGTGTACTGTCTATAGAAAATTAACACCCAATTACTTCTTTGTCAATGCATAAACCACAGTTGAAGACCATACATAAATTTTTTTTATGCCTATCCGGAAAAATGAAACAAAATGGCTTTTGTCTAAATTATTGTCTAATTATACCGTCATAGGTAATAATTTATTTTTTCCATTCCAACTTTTCATAATCCCATTTGGATGAGATGCCCATGATGCGGCCTTGTTCTTCATCTAACATTTTCTGTAACATTTTTTCTTGCCACTCTCTTGTTAAGTTTTTGGGTGGTGGTGGGTATACAAATTTTTTAACAAACAACATAATCCATCCAGTTGCTGCAAGACTTAGTAGAATAACAGAAAGAAACATCTTCCATTCTCCTGTAGGGGCATTAATTTCACTGAATGTTTGACAGAAGCTGGCTCTGTATAAAGCTTTCTTTTCTTCCAGTGTCAGGTTCTTCCAATCACCCTTTTCTTTTTCCCTGAGTTTAAGAACTTCTGGTGTATCCTCCTTGAATCTAATGGCTGGACAGGGAAATTCACACCTGTCAACATATGTGGCTAACCCATTGAGACCAAATCCAACAATTTCACGGTTTCCTATCTTGGGATGAATTTCATCCTTCAGTTTCTGTTCCAAAACAACATTTTTGGTACATACTGCAGATAAACTAATGGAACGGTGAGGTAAAATAGTGGCACGAAGGCCTGCTCGAAGTAAATGATTACTCATCCCTTTAGTCTATCGGTACTACCGAGTAAAATAAGGGTAGGATAGCCTAGAGGACTTCTCGTTCTTTCACGTTAACGACACTTTTT
>TRINITY_DN42237_c0_g1_i1 len=265 exp=1.56
CAGACATGCAGTCCTTCAAGGATATGTTGTAATGAGATGCAGGGGCGTAGCTAGGAATTTTCCATCGTTCAGGGGCCCGGGGGGCTTGACCTCTTTGGGGGCCCCTGCATTTGCTTAATACCAAATTTTCAATGTAAAAAACACTAATTTGGGGCCCCACTCATGTAGAGGCCCGGGGGGATTTTCAAATTCTCCCCCCTCCTCCCCCACCCTAACTACGCCACTGATGAGATGTGGTAGAAGGTTTCGGTTGGTAATATTAGAG
>TRINITY_DN42237_c1_g1_i1 len=541 exp=2.17
GGGGGGGCGGTGGTGGGGGGGGGGGGGGGGGGGGGGGGGGGGGAGAATGCCCTCAAACTAGTGTTTTTTAAATTAAATATTACGCAAAACGCAGGGGCCCCCAAAGAGGTAAAGCCCCCGGGCCCCCAAAGGATGTAAAATTCCTATCTACGCCCTTGGTTGGGATAGAACTAAACTTTTTTCTAGGCCCCGTAAAGTGCAGAACATTCGATAAGCCTAGATTAGTCTAGTCTAGGATTAGTATAGGTTCAAACGGTAAGTTTGGTCTGAATGATGTATGTTCCTTTCTCTGGTATCCATTGGTTACTACATAAAGCAAAACTCGCAGAAAAAGTATCTTGGTACAATTTAAACTTATACTAAAAAGACTTGTATGCAATGGAAATTCGTAGAAAAACGTATAAACCCAGATCTAGTTATTGAAGTGCTATGAATTAATATCTGGACATTTCCAATTAATTTTGTTTGTGTATAAATTAATATGAAGGTTTCAAATAATAGTACAAAAGTTTATAATGATATTTTTGTTTAAAGTTACACA
>TRINITY_DN42237_c1_g1_i2 len=519 exp=0.32
GGGGGGGCGGTGGTGGGGGGGGGGGGGGGGGGGGGGGGGGGGGAGAATGCCCTCAAACTAGTGTTTTTTAAATTAAATATTACGCAAAACGCAGGGGCCCCCAAAGAGGTAAAGCCCCCGGGACCCCCAAAGGATGGAAACTTCCTAGCTATGCCCTTGGTTGGGATAGAACTAAACTTTTTTCTAGGCCCCGTAGAGATTAGTCTAGTCTAGGATTAGTATAGGTTCAAACGGTAAGTTTGGTCTTAATGGTGTATGTTCCTTTCTCTGGTATCCATTGGTTACTACATAAAGCAAAACTCGCAGAAAAAGTATCTTGGTACAATTTAAACTTATACTAAAAAGACTTGTATGCAATGGAAATTCGTAGAAAAACGTATAAACCCAGATCTAGTTATTGAAGTGCTATGAATTAATATCTGGACATTTCCAATTAATTTTGTTTGTGTATAAATTAATATGAAGGTTTCAAATAATAGTACAAAAGTTTATAATGATATTTTTGTTTAAAGTTACACA
>TRINITY_DN42237_c1_g1_i3 len=617 exp=1.06
GGGGGGGCGGTGGTGGGGGGGGGGGGGGGGGGGGGGGGGGGGGAGAATGCCCTCAAACTAGTGTTTTTTAAATTAAATATTACGCAAAACGCAGGGGCCCCCAAAGAGGTAAAGCCCCCGGGCCCCCAAAGGATGTAAAATTCCTATCTACGCCCTTGGTTGGGATAGAACTAAACTTTTTTCTAGGCCCCGTAAAGTGCAGAACATTCGATAAGCCTAGATTAGTCTAGTCTAGGATTAGTATAGGTTCAAACGGTAAGTTTGGTCTGAATGATGTATGTTCCTTTCTCTGGTATCCATTGGTTACTACATAAAGCAAAACTCGCAGAAAAAGTATCTTGGTACAATTTAAACTTATACTAAAAAGACTTGTATGCAATGGAAATTCGTAGAAAAACGTATAAACCCAGATCTAGTTATTGAAGTGCTATGAATTAATATCTGGACGTTTCCAATTAATTTATTTGTGTATTTCCTGTCTAAATCATAGACTATATATAAATTAATATGAAGGTTTCAAATAATAGTACAAAAGTTTATAATGACATTGTTTTTTTGAAAGTTACACAAGTGATGTATCTCGGCAGGTGTCTTTAAAATAACCAGAGATGTCCCCC
>TRINITY_DN42237_c1_g1_i4 len=595 exp=1.06
GGGGGGGCGGTGGTGGGGGGGGGGGGGGGGGGGGGGGGGGGGGAGAATGCCCTCAAACTAGTGTTTTTTAAATTAAATATTACGCAAAACGCAGGGGCCCCCAAAGAGGTAAAGCCCCCGGGACCCCCAAAGGATGGAAACTTCCTAGCTATGCCCTTGGTTGGGATAGAACTAAACTTTTTTCTAGGCCCCGTAGAGATTAGTCTAGTCTAGGATTAGTATAGGTTCAAACGGTAAGTTTGGTCTTAATGGTGTATGTTCCTTTCTCTGGTATCCATTGGTTACTACATAAAGCAAAACTCGCAGAAAAAGTATCTTGGTACAATTTAAACTTATACTAAAAAGACTTGTATGCAATGGAAATTCGTAGAAAAACGTATAAACCCAGATCTAGTTATTGAAGTGCTATGAATTAATATCTGGACGTTTCCAATTAATTTATTTGTGTATTTCCTGTCTAAATCATAGACTATATATAAATTAATATGAAGGTTTCAAATAATAGTACAAAAGTTTATAATGACATTGTTTTTTTGAAAGTTACACAAGTGATGTATCTCGGCAGGTGTCTTTAAAATAACCAGAGATGTCCCCC
>TRINITY_DN42261_c0_g1_i1 len=256 exp=2.89
GCAGACGTTACTTCAAAAACTTCACGAACACGCTCACATACACACACCATTATATATATATATATATAATTCAATTTATAGTATAATACAATGGAAGTTTCTAGAGGGGATATAGGCCCATATTGTAGGCATTTACTTACAAAAAAACAAAACAAAAAAACACTATAATCAGGTTGTACATCAAACCTATCGTAAATACCGTAGACCAGTGTTTCCCAAACATTTTCCTTACCGGAACACTTTGCACATTCTGAGT
>TRINITY_DN42261_c0_g2_i1 len=223 exp=0.51
GCAGACGTTACTTCAAAAACTTCACGAACACGCTCACATACACACACCATTATATATATATATATATAATTCAATTTATAGTATAATACAATGGAAGTTTCTAGAGGGGATGTAGGCCTATATTGTAGGCATTTACTTACAAAAAAACAAAACAAAAAAACACTATAATCAGGTTGTACATCAAACCTATCGTAAATACCGTAGACCAGTGTTTCCCAAACAT
>TRINITY_DN42261_c0_g3_i1 len=314 exp=3.64
CCAAGTGTAAATATTTGAAATGTTTAGGATCACTTAGTTATATTGGTCTTTTATATTGTTGTTTGTTACTTATCTATAAAACAAAATTATTTTGAGTCGTTGCAGAATATCAATTTTAAGCTGCTAACGGTGGTGTGCTATGCTATGATAGGGATCTTTTATTTCAACATTGATTAATAAAAGGTTGCAGGTAATAAATACATCATTAATACTAAAGATACTAAATTACTATTACTATTGCTTAAATGATTTTTTCCTGTAGACCAGTGTTTCCCAAACATTTTCCTTACCGGAACACTTTGCACATTCTGAGT
>TRINITY_DN42261_c1_g1_i1 len=432 exp=1.04
GGGCCATCTCCGAATCCACACACTCACAAAAACATGATCACATGAAAAGTCACAAGAAAGTGTATTTGAAATTCAAATTTTTATTTGAAATGAATTCATCTAGACGGTTTCTGATTTTAAAAAAAATACCTTGAAATATTTTGTTGTATGTTTTTTGTTTTGTTTTTTTTCACTTCTGCTCACAAATCATATCAGCAAACTTGCCCACCTATTATTTCATACTTTGTTACATAGGTCATGTTCAGTTATCTCTGGCTATATTGTCTTCATTGAACTCTTGCTTGATAAGAGTAAAGTTTGTAATCTATATGATAAGATCATGTTCATTTAACCTAGATCAGTGTTTCCCAAACTGTGTTCCGCGGAACCCTGGTTTCCACAACGCCTGAATAGTGGTTCTACGAACTACTGGAAAAAATTAACAAGTAGGCC
>TRINITY_DN42261_c1_g1_i2 len=435 exp=1.32
GGGCCATCTCCGAATCCACACACTCACAAAAACATGATCACATGAAAAGTCACAAGAAAGTGTATTTGAAATTCATATTTCTTTGAAATGAATTCATCTAGACAGTTTCTGATTTAAAAAAAAATACCTTGAAATATTTTGTTGTATGTTTTTTGTTTTGTTTTTTTTCACTTCTGCTCACAAATCATATCAGCAAACTTGCCCACCTATTATGTCCTACTTTGTTACATAGGTCATGTTCAGTTATCTCTGGCTATATTGTCTTCATTGAACTCTTGCTTGATAAGAGTAAAGTTTGTAATCTATAAGATAAGATGACGTTCATCTAACTTTGCCTAGACCAGCGTTTCCCAAACTGTGTTCCGCGGAACCCTGGTTTCCACAACGCCTGAATAGTGGTTCTACGAACTACTGGAAAAAATTAACAAGTAGGCC
>TRINITY_DN42261_c2_g1_i1 len=291 exp=4.26
TGATCTTGATACACACATAATGCTAGCTCTACTTTGAAGTAAATATCAGACCTCTCTGATCTTGATACACACATAATGCTAGCTCTACTTTGAAGTAAATATCAGACCTCTCTGATCTTGATACACACATAATGCCAGCTCTACTTTGAAGTAAATATCAGACCTCTCTGATCTTGATACACACATAATGCTAGCTCTACTTTGAAGTAAATATCAGACCTCTCTGATCTTGATACACACATAATGCTAGCTCTACTTTGAAGTAAATATCAGACCTCTCTGATCTTGATA
>TRINITY_DN42261_c2_g1_i2 len=682 exp=0.42
TTTACATCATTGATTGTTTGTTGTTGTTTTTGCCTACAATCCCAAACTTTTTCCTTGACGGAACACTTTGCACATTCTGAGTGAAACACTTTGCTTTTTTTAAAGAGATTATTCATGTGAAGGCCTACTAGTTAATTTTTCCAGTAGTTTGTGCACTACCTAGTCAGGCCTCGGGAACACCGTTTGGGAAACACTGGCCTACAGGATTCATTCCTTATTTCACTCACGAATATACCAACATGAGTATTTACATTCATACAAGGCAAATAAAATTTCATTTATATTTGTTTATTTCATCAATATCTGAATATCAATTTAAAAATGTTAAAGTTAATAACTACTGAAGAATTAATAATCATGAGACAGAGTTATATTGGAAGTAACTAACATAACATACTTCTACATCATTGAACTCATTATAATAACATCATTTTCTTTCCCACTGTTTAAAAGGTCAGTGTAAACATTTCAGATTGAGATCTTTTAGTCCTAGTAGAAATTCTTCATAATCTTGAAAAGCAACTGATCTTGATACACACATAATGCTAGCTCTACTTTGAAGTAAATATCAGACCTCTCTGATCTTGATACACACATAATGCTAGCTCTACTTTGAAGTAAATATCAGACCTCTCTGATCTTGATACACACATAATGCTAGCTCTACTTTGAAGTAAATATC
>TRINITY_DN42261_c2_g1_i3 len=824 exp=0.30
AGTTAAATCTAAACATAAATTTTTCATTTGTAAATTTATTTTTTGGGGGAGATTTAAATCATTGATTGTTTGTTGTTTTGTTGTTTTTTTGCCTACAACAGTGTTTCACAAACTTTTTCCTTGACGGAACACTTTGCACATTCTGAGTGAAACACTTTGCTTTTTTTAAAGAGATTATTCATGTGAAGGCCTACTAGTTAATTTTTCCAGTAGTTTGTGCACTACCTAGTCAGGTCTCAGGAACACAGTTTGGGAAACGCTGGCCTACAGGATTCATTCCTTATTTCACTCACGAATATACCAACATGAGTATTTACATTCATACAAGGCAAATAAAATTTCATTTATATTTGTTTATTTGATCAATATCTGAATACCAATTTAAAAATTTAAAAGCCAATAACTACTGAAGAATTAAAAATCATGAGACAGAGTTATATTGGAAGTAACTAACATAACATACTTCTACATCATTGAACTCATTTTAATAGCATCATTTTCTTTCCCACTGTTTAAAAGGTCAGTGTAAACATTTCAGATTGAGATCTTTTAGTCCTAGTAGAAATTCTTCATAATCTTGAAAAGCAACTGATCTTGATACACACATAATGCTAGCTCTACTTTGAAGTAAATATCAGACCTCTCTGATCTTGATACACACATAATGCCAGCTCTACTTTGAAGTAAATATCAGACCTCTCTGATCTTGATACACACATAATGCTAGCTCTACTTTGAAGTAAATATCAGACCTCTCTGATCTTGATACACACATAATGCTAGCTCTACTTTGAAGTAAATATCAGACCTCTCTGATCTTGATA
>TRINITY_DN42261_c2_g1_i4 len=748 exp=1.43
AGTTAAATCTAAACATAAATTTTTCATTTGTAAATTTATTTTTTGGGGGAGATTTAAATCATTGATTGTTTGTTGTTTTGTTGTTTTTTTGCCTACAACAGTGTTTCACAAACTTTTTCCTTGACGGAACACTTTGCACATTCTGAGTGAAACACTTTGCTTTTTTTAAAGAGATTATTCATGTGAAGGCCTACTAGTTAATTTTTCCAGTAGTTTGTGCACTACCTAGTCAGGTCTCAGGAACACAGTTTGGGAAACGCTGGCCTACAGGATTCATTCCTTATTTCACTCACGAATATACCAACATGAGTATTTACATTCATACAAGGCAAATAAAATTTCATTTATATTTGTTTATTTGATCAATATCTGAATACCAATTTAAAAATTTAAAAGCCAATAACTACTGAAGAATTAAAAATCATGAGACAGAGTTATATTGGAAGTAACTAACATAACATACTTCTACATCATTGAACTCATTTTAATAGCATCATTTTCTTTCCCACTGTTTAAAAGGTCAGTGTAAACATTTCAGATTGAGATCTTTTAGTCCTAGTAGAAATTCTTCATAATCTTGAAAAGCAACTGATCTTGATACACACATAATGCTAGCTCTACTTTGAAGTAAATATCAGACCTCTCTGATCTTGATACACACATAATGCTAGCTCTACTTTGAAGTAAATATCAGACCTCTCTGATCTTGATACACACATAATGCTAGCTCTACTTTGAAGTAAATATC
>TRINITY_DN42261_c2_g1_i5 len=758 exp=1.05
TTTACATCATTGATTGTTTGTTGTTGTTTTTGCCTACAATCCCAAACTTTTTCCTTGACGGAACACTTTGCACATTCTGAGTGAAACACTTTGCTTTTTTTAAAGAGATTATTCATGTGAAGGCCTACTAGTTAATTTTTCCAGTAGTTTGTGCACTACCTAGTCAGGCCTCGGGAACACCGTTTGGGAAACACTGGCCTACAGGATTCATTCCTTATTTCACTCACGAATATACCAACATGAGTATTTACATTCATACAAGGCAAATAAAATTTCATTTATATTTGTTTATTTCATCAATATCTGAATATCAATTTAAAAATGTTAAAGTTAATAACTACTGAAGAATTAATAATCATGAGACAGAGTTATATTGGAAGTAACTAACATAACATACTTCTACATCATTGAACTCATTATAATAACATCATTTTCTTTCCCACTGTTTAAAAGGTCAGTGTAAACATTTCAGATTGAGATCTTTTAGTCCTAGTAGAAATTCTTCATAATCTTGAAAAGCAACTGATCTTGATACACACATAATGCTAGCTCTACTTTGAAGTAAATATCAGACCTCTCTGATCTTGATACACACATAATGCCAGCTCTACTTTGAAGTAAATATCAGACCTCTCTGATCTTGATACACACATAATGCTAGCTCTACTTTGAAGTAAATATCAGACCTCTCTGATCTTGATACACACATAATGCTAGCTCTACTTTGAAGTAAATATCAGACCTCTCTGATCTTGATA
>TRINITY_DN42239_c0_g1_i1 len=920 exp=5.67
ACTTAACATGTACTGTCAACATTGCTTTTACCTAATGCGGCTCTTCCATTGTTTAAACTTGTTTTGCATCATAATGGTTATTTAGGAGAAAGCTACTTTCTTTACAGAAAGACCATGGTTAAAGTAAAATTCATTTGTTTTAGCCACCAATAGTAAATTGTAAGACATGATGCTTTATTTTCTTTAACAAACAATCAAGTATGTTTACTAGAGCTGAGTGGACTCAAGCTGTGAATTAAAGTACCAACTGCAGCTGTGATTCAAACTTGCTCCCAGCTACTTCTACTTGATGGTTTCAGTGATCATTTTTTTTGTTAGTCAAAAAAAATTAGGAGCTAACTATTGTACTGATATTTTTTTTCTTGATTTTTATAAAACTTTGCCGGTAAGGATAGTCCATAATACAAAATTGTAGCTATAACTCTGTGAAATTCTAACTCTAAGAACAGAGCGCTTGAGTTTTTAATTATCATATCAACATTTTTCTTTAGCCATTAGGTGTCCACAATTTTTTTGTTTTTCAAAAGTAACTCCAGTACTAGCTTGCTTCAAGACATTGTCTTAATATTGAAGACTAGTGCAGTATTTCAAGTACCCACACAAACCCAGTTAAGACCTGCTTATTTTTAAACATTTTTGTTGTATGCCAGGGATCTGTTTAAGTTAGCTTTATTGTTTTTATTATATTATTGATATTGATGAAAATGAGGATAAAAGGTAGACATTTTTTTTGTCTAGTCACCATAGCAGCTTTAAACTGTAGGCAATAAAAAGTGTTAAATGTAAATGTTACACCGACAACAAACTTTGTTTTGTAGTGTAGCAATACTGTAATGGTTATTGTTTTTATGTTAACCTAGGTACTACACAACTGTTCCTATCTGCTCTTTTTCTTTTTTTTTTACATTATTAAAACAAAA
>TRINITY_DN42293_c0_g1_i1 len=740 exp=10.84
CCTAAGGCAGTTCTGAACATAAATTCATTGAAATATGAATGGAAGAGTCCGTTGCTTGTTCCGAATTGGTGTTTTAAGTTTCGTATAGCTCTCATCCACATAGTCTCCATGTATGGAGTGTGTGCATCGCTGTCGTTGGGGGTCTACGAAGTTGTCTCGATGTTTGGAGTGTGTGTATCGCTGTCATTGTGGTCTTGATGTATTACTACAGAATGACTGTAGACCCCATTATTTATGTTTGCTATATTAGCATAAGCAGCCCATCCATTAGATACTATGTGCGTACCAGGCAAAATGTGTTGTGTTATAGCTTGTGTTAATGTTGCTGCAGTGCGATCAGGCACTTCAACTAAAAAACATTTTTTGGAAAGTCTTTCAACACCTCCAAACACCCAGTGGCCTTCTCTCCACTGACCTCTATGGTATTTTGTCTTATCTATCTCAACAACAATTGGATCTCCATTTTTGTCGATGCCACCGATTTCCAAAAGTCTGTGTCTTACTATATAGTTTTCACATTCCTCTCTGCGAAAATTGCACGTCTATAATAGTTTTGCACGAAATATTTGTTTCATGGATAATGTTAAACTTGGGCATGTCATAACACCAACAGTTAATCAACTGTAACAACTGTTCAAGTGCTATGTGACTACCACTGAAGAACGAATTATCTCGAACTGATTTGCGAAAAGCACATCCTCGGCATGACCAACGGAAGCCGTCGATTCCTTGGGCATAGG
>TRINITY_DN42283_c0_g1_i1 len=902 exp=3.35
GGCCTAGTAGACTAATATCTTTCATCTTGATACAACAAGACATTCCAGAAGGCCTAGTAGACAAACATCTTTCATCTCGACACCACTAGACATTCCAGAAGGCCTTGTATACAAACATATTTCATCTCGACACAACAAGACATTCCAGAAGACCTTGTATACAAACATATTTCATGTCTACATAATTATATAGCAAACAAGTTCTCGACATCAGCAATATAATCGGGTGGTTCAACTTGTGCATTTAAACATATTAATGTCTGTTAGTCATTAGAATATTAAACATACAAAAAGCTTCCAATTGTGGTACGGTAGCACAGAGTGCTCAACCACAACAAATGAGCTCACCAGAGGTCAAAGCCTGACATTCTCACACATGTAAGTCTGCTTTCTTCCATAAACTTCACACCGCTAAGACGAGCCCCTATGTTTCCAAAGTTAGAAAACGTACCTATCAACCGAATACGCTTGTGTATAGATCCAACTATGTCTCTATACATGCTTTTAAAGTGGATGCCACATGGTTTAGTATTAAAGTAAAGCAAGAATTCACACTTGTAAAAGTTTGGACACTGAACATAGTCAACAGCTTTTTATAATTAATAAAAACAACAATGGTACACTAAAAACCATTCAATTATTCAAATATCTAGGGGCTAAAACTAAACACAAGCTGAAAGTAACCCCAAAACTCCACAATATTTGATGGCTGAAGCAGAGGTAATATTTTTTTTATTTTCTTGGTTCAAGTTGGCAACTAATTGGGTCTCTTTTACAGAAATTGGCTCGAATGGTAACACGAAAGGAACAGTCATCAATGTATTAATTAGCTTCAGTGATTACTAAACCCTAAAGCGATACACTTATTTAGGCCACAACAAAGGTACAAAGCCAGTTTGATT
>TRINITY_DN42296_c0_g1_i1 len=1124 exp=6.15
GTCCTAGCGTATTATATAACAGGGAAAAGCTCATCTTATATATATATATAAGGTCATGAGGCTATATTTCCTTGCTGATTCAGGCATCCAGTTCGATGCTCATATGGTATTTAGGAAGATTAAGCTTTTGTACGAATTTGTCCTAGCCAAGGGAAAAGGTCGTCTTATATATATATATAAGATACATAGGCCTAGTTATACATATATATATTGTAAATCGCATCGTTCACAGCATAGCATGTTCAGTGACATTAAGTGCACTTTGGTCCAATCTCTTTTGTGGATCTGTAAAGAGAAGGATATCTGGGAGAATGTTTCAGTGCTTCCTTTTAGCACTTAGCACAACAAGAGTCTCCCACTCACCTGCCAAATTCACCCTGATAGGTAGCCTAGCGATTTAAGGCCACACATCTCAACATATGTGTCGTTCATTCAAATGTGAATCGTTTGTTTTAGTTGTTGACAATGACTCCATACATCACCGCTCTTGACATGTTCTAAATATACTTTTTGTTTCGCATCATTCCTTGTTTAATGTATTTTCATTAATAGCTTGTATTTCATTCATTTATAAAGCTCATAACTAGGAGTTGGTTCGTTGCTTTTAATTGTAAAAAAAATGGAGTTTCTACTGCTTTTAAGATAAAACTTAGGTCTATCGGTAAACATCCAACATTCTAGTTCCATACAAAATTTTACAAACTTAACACTATAGAAGTAAATCTCTAAATAATATTTGACTACAACTTTCACAATCACTTACAATCATGATTAATCTGATTTTAATTTATAGTATCAAGTAGCCTACACTTTCTCTCACTGTGTCTATAAATTCATGTCATAAACATTTCATAAACATATCATAAATATAAACAGTAATGAAGTAACAAAAGAATGATTAGTAGGCTAGTAGTAAGTCCATCATTAATAACTTAATAAATAATAATAACGCTTGCCTTCGAGTCCAAAGAATAGTGTCTCACGTAGTCACGCAGTCCCAGCTGTGACCTACATATTTTGCCACGTTCGACGCAGACATCAACGTTGTCCGCCGGTGGTTGATTTAGATTCTCTTTTCACTGTCTACCTCTATCCTTGACATTGGATTTTCTTTTGGTTTCAAA
>TRINITY_DN42226_c0_g1_i1 len=252 exp=0.68
TTAGAGCGAACGATTTCATGTAAAAAATGTTTTGTAAACTCAAATTTAAAGGTTAACTTTCATTTAATAATGAAATGAATAGACTCTAATTTGTATGTTCCTGTGAAAAATTACAAAATTATGATTATGATGAATGAGAGCTAATGTAGATCTAGCATCTCTGCGCATGCGTGACCTCTCCGTCTTTCATCATTTAGATGTATGTAAACATGACTAGATCCATAAAATACTATAGCTGTCATAGAGTTGGTC
>TRINITY_DN42226_c0_g1_i2 len=257 exp=4.28
GGAAAAGTGTGTCAATGCGGCTAAAGCTATTCTCGCATTTAGAGCGAACGATTTCATGTAAAAAATGTTTTGTAAACTCAAATTTGAAGGTTAATTTTCATTTAATAATGAAATGAATAGACACTAATTTGTATGTTCATGTGAAAAATTACAAAATTATGATTTTCTAAATGAGAGCTAATGTAGATCTAGCATCTCTGCGCATGCGTGACCTCTCCGTCTTTCATCATTTAGATGTATGTAAACATGGCCTAGAT
>TRINITY_DN42216_c0_g1_i1 len=235 exp=0.50
TGTCATGTGACTAGAAAGGTTAATCGTTATAGAGTGCGCGCGCGCGTGTGTGTGTTTCTATGGTTACGTTGAGACGAAGTTAGTGATTGGTTGATGGCTATGCAGTTTGAATGATGCATGATATTCAGCACTGTCGTAAGCTGTCTTGGGTACGCCAGATGAGTCCGAAGCCAGAGTGAAAAGACGTGTTATTCTACATAAATCTAGGATGATAGTGGGCAAGGTTTGAAGCCGA
>TRINITY_DN42216_c0_g2_i1 len=203 exp=0.86
GTTTATCGACGCGTACTGTGCAAGAGAAACCTGAGTCGACGTACGCTTCTCAAGCCAGCAGTTCTCCAGGGAAGTGTGCTATAACAATGGGCTGGAAGATATTTGGCGCCATCATGAGCGCCCTCTTTGTGGGACTAGCTGTGGCTCTTTCGTCTCTTGCCTGGGCAGGTCACACTAGCGGGACAGACGCTGCCGCCGTGCCT
>TRINITY_DN42216_c0_g2_i2 len=272 exp=2.78
AGTTTGAATGATGCATGATATTCAGCACTGTCGTAAGCTGTCTTGGGTACGCCAGATGAGTCCGAAGCCAGAGTGAAAAGACGTGTTATTCTAAGAAACCTGAGTCGACATACGCTTCTCAAGCCAGCAGTTCTCCAGGGAAGTGTGCTATAACAATGGGCTGGAAGATATTTGGCGCCATCATGAGCGCCCTCTTTGTGGGACTAGCTGTGGCTCTTTCGTCTCTTGCCTGGGCAGGTCACACTAGCGGGACAGACGCTGCCGCCGTGCCT
>TRINITY_DN42234_c0_g1_i1 len=576 exp=100.94 ORF=[3prime_partial,120,218-574(+)]
GGTATGTTCGATAATGTATGTAGACAACTCTGCCAGACTTCCCCGCGCATTGTGACGTCACGTAAATGTGAGCCGGGAAAATCTTTCATCAAGACCTGATGAGAGTAGTCTGATCAAGGGAGTGAAATCTCTTGGTGTAGGATTTCCACTTATCTTCCCCTGTGAGCTAGTTTTAGCGCTTTCTGAGGAAAAACAAAATTGAGAAACGCTTGTTGCCATGACAACGTATTCGTCTTTTGGACTCCATCTCTTAATGCTGACCAACTTGACCAACGTGTCGGTCAGTGGTAGTGAGGAGGAGAGGTTCCACAGGGAAACCATGCGGCTGTCCAATAACTGTTCTTCTATATTCATTCGGCTGGACAATTATCATCATAGAGTAGAACTAACTTCAACAGACGAGAACCCTCAGGAGTCTATCATACGGGCCAATACGTCATGCTCAGCCCACGTTATGACCGGAAACAAAGATCAAGGCATCTGCATCCATAGCAACGACCTGTTTTTCTTGAGCAGAGACCTCGGAGTTCAGTTAAAAATATACACCTCCAAATTCGGACCTGAGAGGGCCTTTAG
>TRINITY_DN42234_c0_g2_i1 len=576 exp=15.34 ORF=[3prime_partial,120,218-574(+)]
GGTATGTTCGATAATGTATGTAGACAACTCTGCCAGACTTCCCCGCGCATTGTGACGTCACGTAAATGTGAGCCGGGAAAATCTTTCATCAAGACCTGATGAGAGTAGTCTGATCAAGGGAGTGAAATCTCTTGGTGTAGGATTTCCACTTATCTTCCCCTGTGAGCTAGTTTTAGCGCTTTCTGAGGAAAAACAAAATTGAGAAACGCTTGTTGCCATGACAACGTATTCGTCTTTTGGACTCCATCTCTTAATGCTGACCAACTTGACCAACGTGTCGGTCAGTGGTAGTGAGGAGGAGAGGTTCCACAGGGAAACCATGCGGCTGTCCAATAACTGTTCTTCTATATTCATTCGACTGGACAATTATCATCATAGGGTGGAACTAACTTCAACAGACGAGAACCCTCAGGAGTCTATCATACGGGCCAATACGTCATGCTCAGCCCACGTTATGACCGGAAACAAAGATCAAGGTATCTGCATCCATAGCAACGACCTGTTTTTCTTGAGCAGAGACCTCGGAGTTCAGTTAAAAATATACACCTCCAAATTCGGACCTGAGAGGGCCTTTAG
>TRINITY_DN42201_c0_g1_i1 len=207 exp=0.23
GAAGTGGGTACAATAATTTATTTCCAAGTGACACTGAATCTAAGGCGAAGTGGGTACATTAATTTATTTCCAAGTGACTCTGAATCTAACGCGAAGTGGGTACAATAATTTATTTCCAAGTGACACTGAATCTAAGGCGAAGTGGGTACATTAATTTATTTCCAAGTGACTCTGAATCTAACGCGAAGTGGGTACAATAATTTATTT
>TRINITY_DN42201_c0_g2_i1 len=1139 exp=1.59 homolog=[sp|O95450|ATS2_HUMAN A disintegrin and metalloproteinase with thrombospondin motifs 2 OS=Homo sapiens GN=ADAMTS2 PE=2 SV=2]
TCCAAAGTCATCCTCTGTAATCAGAACAGCAATGTCATGAGTCACTGGTTGACCAGCTGGAGTTAGCTGTTTTGACCATTCACAAAACAAATTTACAGTTCTCTGAGGATCACTATTGTCAACCACTTGCTTATGCTGACTTTTAGTGAGAAACACTAGCTTGACTACAACTAATCTGATATCCACTCCTAATGAAGAATGCTGATACACTCTGTTGGCTATATTCATAAGCGTCATAACGTATTGTTCAGTTTTTTCTTTACTTCCCACTTCGTCCACTAAGTTATAGGTCAGAGCCAGAGCTACATGTAGATACTTTGGTTTGTCACTAGACCTGCGATGTCGTAGATGTGACACTCCTGTTTTCACGTCCACGTGATTTGGTCTTCTCTTTGGTTCACATGTGTACATGACGTGTAGGCCAGAGATTGCATCGTTTCTGTTGGTAGGCTCAATAAATAGCAACTCAGTGTCTGTCTGAATATATCCGGACAGTCCAAGACATGTCGACAAAGCCACGTCAGACGAACGTTGACCCTGCACGTAGCCATGGTAGAAACAACTACGCTTGGAGAACTCAGCATGGGTGATGTCACCCTCGGTCCACTCACTGTGTGTCTGGGGCAATGTAAGTTCACTAGGGTAAAGGATAATCTCTAGGTCAAGTCTGCGCCATCTCAGCAGAACCTTTAATGCATTCTGGGATTGTAGAGGAGCAGCGTCTGGATCAGCATAACCTTGGCTACCAATTGTTCTAAGGACGGGGAAATGTGTTTCTGTTCTATTAGGAGTGCAGGAAAAGTTCGTCGAGGAGTCTTTATAATGAGAGAGAGCAAAGGACACCTGGTTTAGGACAAAATATATAACGATCAGTGATTTGCACACAGCATGAGCATACAAAATATAACCCCTTGGAACTGAAGAGCACATGATTCAGGTTTGATAAACTTGTGCCAATCCTGATTTTGTTTTGGGGTGATATTGTCAATATTATTCTCTTCTGTTCATTAAACACAATTTCATTGAAGTGGGTACAATAATTTATTTCCAAGTGACACTGAATCTAAGGCGAAGTGGGTACATTAATTTATTTCCAAGTGACTCTGAATCTAACGCGAAGTGGGTACAATAATTTATTT
>TRINITY_DN42258_c0_g1_i1 len=676 exp=23.39
TCGGGACAATAGTACAAAACAACAACTGTTGACCCTTAGTGCAGTGACTTCATATAAAACAAGCGAAGTAAACAACAGTTACAATCTGGTGATCAAATCTGAAATGAGTTCTCCAACAAAGGCGGGGGTCACATTGTAGGCCTCACCATTGCCTGGAGCACATTGGATAGAGGGCAGCACTTAATAAATGATGTGTCTCTAGCTCAGGCAGACGTGAACACATTGGATCATTCTGACGGAGAGAAAGACCGAAGGCTAAAGAGTCTTTTTTTTCTCTGTCCTAATCACGGGACAAAATCCAATGCTCACAGGATTGAAGCTGGTGCCACAATCCTCAAAGGTCTTCAACTTTAATTGATTTAAATTTATTATTTGAACTGGAAGCTGACCATCAAAGTATGAAAAATAAAAACTTTATCACCTTCCCGTCCCAGCAAAAGAAACAAAACAAATATAACCTCAAATAGCATTAACAACCTATAAGGGAAAAACTATTGATCAGATCATACTGATAGGCCTATACACTAACCAACTCCAATCTGTTCAAATAATGAAATATTAACAATACAGTAAAGTTTCCATTTCAGACCTTGCTATCTATAGGTCAGATCATGTTAAGTTCATCTATTTCTTTGGCCAACGGTTAACGAGCAGGGTTTAGTTTCCCCAACTTAAG
>TRINITY_DN42236_c0_g2_i1 len=222 exp=0.81
AGCTATTTAAGCAGAGTAATTTCAGCAGCTAAAAACAGTTTAAAGCAGCAGCTAAAAGCAGTAACAATAGCAGGCCGTCTCATGTACAGAAATATAAAATAATTACACGACAGACCACAAAGATCTTCGGCTGTCACACAGACATACTATACTGACCACTAGTCAACTGTACACTGAACTGTTTTAAGACAGCATGTAGTACATCCCTTTTTATACTATCCA
>TRINITY_DN42236_c0_g2_i2 len=227 exp=1.25
GTCTGGTCACTGATAGTGCGCACCTTCTTTCTGCACTATCTTGGATGGCGGTGCGCATTGCAAAGTCATAACAAAAAGGCCGTCCCAGGTACAGAATAATAAAATAATTACACGACAGACCACAAAGATCTTCGGCTGTCACACAGACATACTATACTGACCACTAGTCAACTGTACACTGAACTGTTTTAAGACAGCATGTAGTACATCCCTTTTTATACTATCCA
>TRINITY_DN42236_c0_g3_i1 len=206 exp=0.45
AGTAGCTAAAAGCAGCAACAATAGCAGGCCGTCCCAGGTACAGAAATAAAAAATAATTACACGACTGACCACAAAGATCTTCGGCTGTCACACAGACATACTATACTGACCACTGGTCAACTGTACACTGAAATGTTTTAAAACAACGTGGATCACTTTATATACATCCCACCCTAACCTACACAAAAAGCGGAAGTACAAATAAT
>TRINITY_DN42224_c0_g1_i1 len=418 exp=11.00 homolog=[sp|Q24306|DIAP1_DROME Death-associated inhibitor of apoptosis 1 OS=Drosophila melanogaster GN=Diap1 PE=1 SV=2]
CTGAAGGTTCTGTGTCCCAGTCACATCAAAGTTTACCAACAAACTTGAATGAAGTTTCTGGCTCTGTAGTTTTTCAAGAGAGTGATGTATCAGAATCTAGAGAAGTACTCACTTCTAAATCCATAGAGCCTGTCCCATTTACTCACACACCAAGTCAAGCTGCTACTATTTCAGAAATCAGTGCAGAAGAAACAAACAATGCACAAAATCCTCCAGAAGAGGGTGCTGTGGGTGGACATACTGCATCATTTGAGTTAAGTGGAGCATCATATCCACAGTTTGCCAGCAGCTCAGCTAGAAGAGCAACATTTACTGGATGGAATCCTGACCACCCTCAGTGTCCTGATGATCTTGTTGCTGGCGGATTCTTTTATGCAGGTTATGCTGACTATGTAAAATGTTTTTACTGTGGCTTAGG
>TRINITY_DN42224_c0_g1_i2 len=1460 exp=3.96 homolog=[sp|Q24306|DIAP1_DROME Death-associated inhibitor of apoptosis 1 OS=Drosophila melanogaster GN=Diap1 PE=1 SV=2]
GGGCAGCTGACAATAAGAATTGTCTATGTATGCAATACAGATGCTGTTCTATATCTTTTCATGAGGAAGCCTGCTCAAAAAGATATTAAAGTGTATCCTTGACACATTGACAGATAAATATTCATTCATATGTAAAAAGATATGACTGTTCATACTTGGTCATGTCTTTGGCCTCAAAATACTCATCTGAAAGAAAGATTGATGTGCACCTTGTACAGCTTATCACCAGTACAGGGACATTTTTTTTTTTACTCTATCAGTGTCACAATTCAAGAACAATTGATCATTTCCCATCAGTAGCTAATAATGAATAAATGTGATTCTGTTGATTGGTGTATCAAATTAACTTGCAGAAATATAATCAGTAATGTATCCAGGACCATTGAAATCATTGTGTATCCTGTATTAGCTTCACCAACAACTCAACAAGAGGACATTCTTATACATAGAAGAGGGATCTTGAGAAACCTAATGCAGTTTGAAGTTTTTAGACTGTTGTCCTTTGGACCTATTAATGATGCTGTTATTGTTGATTCTAATTTTAGTGCAATTCAGTTTGCTCAAGAAGGTTTCTATGATGCCAGTGGATTAGGGCATTATTGCTGTTTTAGTTGTAATTATACATTTACTGATGTAAGTGCCAACAGACATCATCATGTTAATTGTAGGCATCTTGTGGACAGTGTATCCATCAGAGATCGTGGTCATTTGTTAACTTCTAATATGTTTACCTTATTTAATTCCATTTTCTCAAACCCCTCCAATCAGCCTTTTGTCTCAGAAGATGACCATGACATCCATCCACAAAGGGGGAGGGACAACTTGAATGCAGTCAACCATCTTCTTCCTCGCAATGAAACACTTCCGGTGTATGCATTTCCAGAAATTTATATTGATGAAAATGATGGTATTAATGTTTCTGAAAATCAATTTGGTAACTCTTTTGCGATTTCAAATTCTCAAGAAAGAGAGAATCACTCTGTACAAGTATCAGCTAATCGTCTGATGTTAAATGGAGCACCACAAGGTGTTGCATTATCATCTGAAAACACAGTGACTCAGTTACAACACAGTTTACCAACATACGTGAATGAAGTTTCTGGCTCTGTAGGGATTCAAGAAAGTGATGCAGCAGATTCCGTAGTATTACTCACCTCTTTATCTATAAAGCCTGTCCCATTTACTCACACACCAAGTCAAGCTGCTATTATTTCAAAAACCACTGCAGAAAAAACAATGAATGCACAAAATCCTCCAGAAGAGGGTGCTGTGGGTGGACATACTGCATCATTTGAGTTAAGTGGAGCATCATATCCACAGTTTGCCAGCAGCTCAGCTAGAAGAGCAACATTTACTGGATGGAATCCTGACCACCCTCAGTGTCCTGATGATCTTGTTGCTGGCGGATTCTTTTATGCAGGTTATGCTGACTATGTAAAATGTTTTTACTGTGGCTTAGG
>TRINITY_DN42243_c0_g1_i1 len=831 exp=4.22 homolog=[sp|Q6GYQ0|RGPA1_HUMAN Ral GTPase-activating protein subunit alpha-1 OS=Homo sapiens GN=RALGAPA1 PE=1 SV=1]
CTAAAGCGTTCATCTATGCCATTTTATCATGCATACTATGAGGAGCGTGCCAAATGCCTAGAGACCATCATTCAGCAGCACACTGAAAACACAATGTTTGAAGACTTTGCTGAGAATGTTTTTGCTCCAGTCTTACCAGCCAATGCAGCAATAGTTGACTCCACTCTACCATCCGAGTCCAGTAACAACAGTCTGAATGAAATATGCCAGCAGGGTCAGACTGAGACCAGCTCACAGATGTCCCCCAACAGCTCCAGGCAGAGAGGTAGGAAGCCACAGTCTGCTCTTTGGCAAAAGGGTTTAGATAATCTTGTCTTTATATAAGCTAGGGCTTCAAATAAAATCACATATTTAATCTCAAGCTTGTATAGCTCCAAGCCTGTATTCATGCTAGTCTTTTTTTCCCCATTAGTTTTGGGTCCAAATTTTTATTGAAGTAATTTCTATATTTGTTGATCATACAATTTCAGTATTATTTAACTGCATTTTCACATTTATTAACAAAACAAAATTTTTAAAAATCTTTTTAAATGACATTTAACTGTATACCTATTCTAAAGACTCCATTTAGTTTTGAAAGTCAGCATAATAGTGACATAGTTCACTCGGTTAGATTTGCTATATATAGTTACAAGAGAAAAAAAAAAAGCTTTATCTCAATCATAAATCTGAAAATAGTAATAATTGTAGCTTTAACTCTTTGACTCCAGAATTATTTTTCACGTTTGGACGGAATTAACGTTTCCGCCATTTGGGAGTGCGCTTCTTCGCTTCGATGTAACTTGTATAACTTTTTTATTTATTATTGGAAAATAATAAATTTGATATAGA
>TRINITY_DN42243_c0_g1_i2 len=853 exp=0.29 ORF=[complete,111,132-464(+)]
CCCAACAGCTCCAGGCAGAGAGGAGGAATTCACCATCACACTGCACCTGGAGCCATCTTCTGGCCCACTGGATTCAGGAAGCAGCACAGGGTTGTCAGCAGTGATTTTGATACCCTGTAGACCAAATTCTAATGATAGCAAGTGATTCAGCTCTACTAGAAGTCCAGCCTGAGAAAATTCTTCAGAAAACCGCTAGACGTCTGTCCATCAGAAGCAGAAGGTCCTCAGGCTCCAAGGCTGTGTCCTCAACAAGCCCCAGCCCAACCCACACATCTGCCACATCATTCCAGCTGCCTGACAGCCCACAGTTCAGAAACCACAAAATGAGCAGCACTAGCAGCAACAGTAATGACATTGTGGACAGCCCCAAGTCTAAATCCAGCAAGAAAGATGCTGAGAATGGAGCTAAAGCCAAATCAGGGAAGTCACGCTCAGAAAGCCCGAAATCCAAGAGCAAAAAATAATGATAATACAGTACTCCAAAAAAAAAAATAATTGTACGTGGTGCTCTGGTTTAATTTATTTCATCCCTTCAATCCTAATGGCAGAATATATGAATGTGATAACTTTGCATTGTATAGACATTGTACTGTAATCATCTTTATTTTATTAAAGAATATAATGAAACTATTGATGTAAAATTAATGTACAGAAAGAAATATAAGGGATAAGAAGTGATTTGATCAAACAGATACAATCTGATACCCATCCATATTTTAACAAAAACATGACCAAGAAATGATATATTTGTATTAGTGGCATTCTGTTTCTTTCTAACTATATTTATGCTAAAACCTCCTAACATAAATTTTGTAATAAACCCCCCCCCCTTTTTTTTTTTTTTTTTTTTTTT
>TRINITY_DN42243_c0_g1_i3 len=1121 exp=3.56 homolog=[sp|Q6GYQ0|RGPA1_HUMAN Ral GTPase-activating protein subunit alpha-1 OS=Homo sapiens GN=RALGAPA1 PE=1 SV=1]
CTAAAGCGTTCATCTATGCCATTTTATCATGCATACTATGAGGAGCGTGCCAAATGCCTAGAGACCATCATTCAGCAGCACACTGAAAACACAATGTTTGAAGACTTTGCTGAGAATGTTTTTGCTCCAGTCTTACCAGCCAATGCAGCAATAGTTGACTCCACTCTACCATCCGAGTCCAGTAACAACAGTCTGAATGAAATATGCCAGCAGGGTCAGACTGAGACCAGCTCACAGATGTCCCCCAACAGCTCCAGGCAGAGAGGAGGAATTCACCATCACACTGCACCTGGAGCCATCTTCTGGCCCACTGGATTCAGGAAGCAGCACAGGGTTGTCAGCAGTGATTTTGATACCCTGTAGACCAAATGAAAACTTGGTCTAAAAAATGTTGTCTAATGATCAGCAAGTGATTCAGCTCTACTAGAAGTCCAGCCTGAGAAAATTCTTCAGAAAACCGCTAGACGTCTGTCCATCAGAAGCAGAAGGTCCTCAGGCTCCAAGGCTGTGTCCTCAACAAGCCCCAGCCCAACCCACACATCTGCCACATCATTCCAGCTGCCTGACAGCCCACAGTTCAGAAACCACAAAATGAGCAGCACTAGCAGCAACAGTAATGACATTGTGGACAGCCCCAAGTCTAAATCCAGCAAGAAAGATGCTGAGAATGGAGCTAAAGCCAAATCAGGGAAGTCACGCTCAGAAAGCCCGAAATCCAAGAGCAAAAAATAATGATAATACAGTACTCCAAAAAAAAAAATAATTGTACGTGGTGCTCTGGTTTAATTTATTTCATCCCTTCAATCCTAATGGCAGAATATATGAATGTGATAACTTTGCATTGTATAGACATTGTACTGTAATCATCTTTATTTTATTAAAGAATATAATGAAACTATTGATGTAAAATTAATGTACAGAAAGAAATATAAGGGATAAGAAGTGATTTGATCAAACAGATACAATCTGATACCCATCCATATTTTAACAAAAACATGACCAAGAAATGATATATTTGTATTAGTGGCATTCTGTTTCTTTCTAACTATATTTATGCTAAAACCTCCTAACATAAATTTTGTAATAAACCCCCCCCCCTTTTTTTTTTTTTTTTTTTTTTT
>TRINITY_DN42243_c0_g1_i4 len=842 exp=0.44
CCCAACAGCTCCAGGCAGAGAGGAGGAATTCACCATCACACTGCACCTGGAGCCATCTTCTGGCCCACTGGATTCAGGAAGCAGCACAGGGTTGTCAGCAGTGATTTTGATACCCTGTAGACCAAATCAAGTGATTCAGCTCTACTAGAAGTCCAGCCTGAGAAAATTCTTCAGAAAACCGCTAGACGTCTGTCCATCAGAAGCAGAAGGTCCTCAGGCTCCAAGGCTGTGTCCTCAACAAGCCCCAGCCCAACCCACACATCTGCCACATCATTCCAGCTGCCTGACAGCCCACAGTTCAGAAACCACAAAATGAGCAGCACTAGCAGCAACAGTAATGACATTGTGGACAGCCCCAAGTCTAAATCCAGCAAGAAAGATGCTGAGAATGGAGCTAAAGCCAAATCAGGGAAGTCACGCTCAGAAAGCCCGAAATCCAAGAGCAAAAAATAATGATAATACAGTACTCCAAAAAAAAAAATAATTGTACGTGGTGCTCTGGTTTAATTTATTTCATCCCTTCAATCCTAATGGCAGAATATATGAATGTGATAACTTTGCATTGTATAGACATTGTACTGTAATCATCTTTATTTTATTAAAGAATATAATGAAACTATTGATGTAAAATTAATGTACAGAAAGAAATATAAGGGATAAGAAGTGATTTGATCAAACAGATACAATCTGATACCCATCCATATTTTAACAAAAACATGACCAAGAAATGATATATTTGTATTAGTGGCATTCTGTTTCTTTCTAACTATATTTATGCTAAAACCTCCTAACATAAATTTTGTAATAAACCCCCCCCCCTTTTTTTTTTTTTTTTTTTTTTT
>TRINITY_DN42243_c0_g2_i1 len=306 exp=0.46
CCCAACAGCTCCAGGCAGAGAGGAGGAATTCACCATCACACTGCACCTGGAGCCATCTTCTGGCCCACTGGATTCAGGAAGCAGCACAGGGTTGTCAGCAGTGATTTTGATACCCTGTAGACCAAATGTAAATAATTGACAGCTCTTGGCTTATTTTTTGTAGGTCATGAGTCCCCGCTTGCAGACGTCACCATGTTTATCTACCATGCAAAATTAGTTGAAAAACATTTTTTTTTCAAATTGGTATTAAATTTATATACACATAAAAGTAATTTAAAAATGGAAAATATTTAAACTGAAAAACCA
>TRINITY_DN42269_c0_g1_i1 len=997 exp=8.71 homolog=[sp|Q05733|DCHS_DROME Histidine decarboxylase OS=Drosophila melanogaster GN=Hdc PE=2 SV=2]
AGCGTCTCAACAAACAAGGCAATGTTCACATGGTTCCGGCCTCGCTGAAAGGGAAATACGTCATCAGATTCACTGTGACGTCACAGTTCACGACAGCCGAGGACATAGAGAGAGACTGGAAAATTATTACAGATATGGCTAACATTGTGCTGACTGAGGCTGTATCCCATAGTGAGGAAAGCATCGCTGAAAATGATGAAGAGTATGAGGAGTCTGATGAGTACGAGAATGATGCCAACCAACACAAGGAGGAGAAGCGAGAGGCTGGCATCCACCAGGATGGAATTTTGATGAACGGCACCAAGAAAATCCCGGTCTATTACCCTCTCACGATTCCGAAATCGTCATCCGGCAAGCGCAGAGAATATGGGATCAGCCTGCTGCTAAGCAACGTTCCGATGAGCCCCAAGGTAGTCAATGGAAGCTTCGCGGCGCTTTTTGATGGAAGCTCTGCCGATCTGAACCAGCTGGCCAGGCAGCTAACAGTGGGAGGTGAGTTCATCCGGCTGTCTCCGAGAAAAAGAGGTCGGCTCGGAGACTGCGACAAGCAGATGAGTCTAGACTACAGCGTCCTGAGCAACAGGAAGGACAACCCTTTCCGAATGAAAATGATGGGCAGCCTGGACTCCAAAATAGACGACATCCTCAACTATGGGTCGAAAGCCACGCAGACAGAGATGGACCAGAAGAAATACAATGGTGCGATCTGGCAGGAAGACGAAACGACGGAAAAAGCGGACAAGCTCAAAGGCGGCGCCAGTGGAGAGACGAAAAAAGAGGACTGCGCGATAGAGCAAGAGCACTGGGATACTGGCCACAGCATACTGGAAGCTCACAGCAAAGCAACGATGAAATCTCAGAGCGATGACCAGCCCAAAGAGAAATCCCAGGCCACTCCAACTAAGAAAGGAAAAAGCGGCAAACAGAAGGATGGCCAACCAAACAGGTCTATCATGGAGTTGAGCAAAGCCGTCTGCTCCAAGGTGAAGGACGTATT
>TRINITY_DN42289_c0_g1_i1 len=811 exp=3.52 ORF=[5prime_partial,102,3-308(+)]
GAAGACAGAGAAGAAAGAGCTCGAAGAAGAGGCTGCACTGGAGAACTTCTTCAAGTGCATGCCCGACAAGAAGCAGGAGCAGGAGCACCGGGTCAACAGGGTGGCCATCCACGCCTTCCACACCCTCACGTCCATCTCTTACGATGAGGAGGAGTTCGAAGACAGGGACACAGCAACCGAGGAGCCATCGCCAGTACCCTCGGCGAGAAAGGCTTCCAGCAAACTGGCGCTCGCGCTGTTGTCTGACGACGTCACACAGCATCCGATCACGTGATTGGTGGAGCGTCTATGATGAGCCAATCAAATGAGCTTGTCGTAGATTATTATTAATAATATTCATGTGTAAAACGTTTTTCTGAAGAACATGAGTTGTGGGAATTGAGGAAACCCAAATGTAAGTCAAAGGAGCTAGGTATGCATGTTAAATGGAAATGGGATTTGTTTTTTAAAATAATGTAAATAATGTAAACCAATTTTAAACACCATTTTACATCTTGTGTTAAATCTACTTAGTGGGATCCGTAACCGTGTTACAGACAGGATGAGCAACCATAACATTTTGCTATTTTTAAACTTTTCTATGATTTGAGATATTTCCTATGGAACTTACTGACTGTATTACTGAAAAGGATCATTAGTACACTGAACTATATTTTTGAAATTTGTTAACATCTAGGCATTTTAAATTATATAATTTTTTTTATTTTTTTTTTTTTTATTATTAAATTTTTTTTTTTTTTCATTGATGAATCTCAACAAAATGTATTTTATACATAATTAGCATAACACTGTAACACACACACACACACAT
>TRINITY_DN42270_c0_g1_i1 len=2619 exp=1.97 homolog=[sp|Q9UHC1|MLH3_HUMAN DNA mismatch repair protein Mlh3 OS=Homo sapiens GN=MLH3 PE=1 SV=3]
TTCCAGTCTAGACTCTCTTGTAACTTAGTGATAAACAGGTCAAGTTTATAGTACTAACAGCGCACTGGACTAGCACAGATAGGGTCTGAAATGTCCTACAGACTACACGCTCTTAGAGAAAGCAACTAGTTGATAAAATGGTAAACTTTAAAGTACGACCAGCGCAATGAATTAGCTGAACTAGCCTATGTAAGCCTGCTGTTCCAATCTGATGTCTGTAAATAAGAATCTGAAATGTCCTCCAATCACTCTGATAGTTTGGCAGTGGAGCTCCATGATCAGAAAGAGAAGTCTGAATTTTTGTTGCTGTTCTTGTATTTTTCAAGTCACCAACTGCTTAAATCATCTATGATCTTCATGTAATTCAAATATTTATTTTCTGAGAAAGTTTTGACAACTTGGGATAACATCTTTTGTAAGGCGACTCATCATCTAGAGTCACAAGATCTACTAAAGGTGCAATAGAGGGTCTACCATGGGCACATTGAAATGGAAGATCGCAAAGAGCAAGGGAAGACAACAAATCCTGACACTCTTTTGTAGACAAGCTATCTCCAAACTTAACAGCCCCATGACAAGCCTGAGAGCACAAAACTCTATGAAGTGAAAGAGGCAGACGTCCACCAGCTCCATTTGTTGACTTTAAAAGCTGAATGTGTTCAGAGATTAAAATCTGTATTTTTTCCAGAATCGGCTGTTGTTTTAATCTTTTTTTTTCTGTGGGATATTTTTCAGCCAAGCAGCTTGGCACAGACTTGATATAGATTTGGTCTCTACAGGTATCATCTGGTAAGAAATGAATTCCTATTCTGTTAAACTCTTGGTAGAATGTCTTCATAATCCTAAGGTCATCTCTATCTATTAAAATCAATATTGGCTCTGGAAGGGTGGACATTTTAACTTGGTCTGTTATGCCACCATCAACTACTTCATAGGCCTCTTGAGTAAGTTGTTCCAAACGTACACGTTCATGAACTGCATGTTGATCAAAAAGAACTAACATGCTATTATCTTCAACACTCAGCTTGACTTTAGAAGGTGCTGTTGCTTTAGTGTTAATAAGACATGCAATAAACTTTCTATCAAGTTGACCAACAACCTTAACATTTTTCAACATGTCCTTAGTAAACTCAATCATATTGAGTGAATTGAAACAAGACCTTGCAATCTGGCCAGTAGGGCAAGTCTCTACATTCAGAAAGGGTGATTTGTAGTTGAAGAAAACTGGATTTTTCCACTGTGCTATGACTTCAGAAATTTCAATGACCTGATTTTTTTCACATGTAGGTTTTTCTCCTTCCTTCCATTTTGAATCAGCTTCAGTCTGTTCCTGGTCAATGTAGTCAGAAACAATACTTTGCAGGCATTCTTTCTGGCTACCAGAAAGTTGGCCAGTCATAGCTTCATTCTTGTTGCCAGCTGGAGGTTCATGGAGAGTTAAATCTGACCACTGACTTTCACTGATAGTGTTGCCTGATTTAATGTTGACATACATTTTTTGACCACTAACATCATCTGTTAGCTCCTTCCAATGACAATCTTCTATCCCATGAGAAGTCTTATTTACATAGTCTTGATCTATAGAAAATATAGCCTCAGTGTTCTGTGAAGGTACATTTGGTAACAGTGTAGTCTCAACTGACATGACTTCTGCTACAGAGTTTTGTTTGAAGCAGCTGTAATCATAACTTTCTGAGGCCGATGTAATGCCAGGGGTCTCTTCTACAATCACCAAAGCTTTGGATCTCAGTGATCTAAGAGTGCTCAGTGGCTGGGGAAGGCTATGCAGGTCATTGCTAATACATATATCTAACTGAGCCTTGACTTGAGATAATGATCTCCCAATCTCAGTAGATTCATTTATGGTACATTTTGTATTACTAACATCAAAAACTTGGTTATCATTGATAGCCTGTGCTGGGTTGAGATTTGTAAGTTGCACATTTTGTGCTAAGGTGTGCTCATTGTTCTGTTTTATTAAAGTTTGATCAGTAGCATCTTTTAATACATTTTCTGTTGATTCATTCACTGTATCTATATTTGTGACATATTTGTCTGGCATTAATTCTTTTAGTGTGTTCTGAAAGACAAAACTTTTATTGGCCAAAAATGGCTCTTCCGTTTCATTAATTATTGATCCAGTGACATAATTTTCATTGGTAGACTGGTTTGCACTAAAATTAGATGTGCTGGCAGGCTTTTGATAATTATTTAGTGATTCTTGAATGCACATGTTCATTTCTATTACAATAGTTGGAGAAGAATGCATCAAATTAATTTGTGAAGCTTGATCATTAGTAGTCTTGAGTGCATGAAAGTTAGAAATATCACAGACTGGCAGAGAGAGGTTGGCATCATGGGGTATTTGATGACTATTACTAAGATCTTTCACTTTTGGCAAATTAACCACTTCTTCAATTTCATTAACTTTGTCTTTATTTTCAATGGACTTACAAAAACAATGTGGCAATGAAAGTTTCTTACCACTGTCTGTCTCCAAAGTCTCATTGCAAGTGGTTTTAGGATTATCTGTTATAGAAGGAGCACAGGATTTAGTTTTATCATTAAAAGATACATGGCTAGAATGTATGGAACTTCTTTCTGGTACTAATAACCTTG
>TRINITY_DN42260_c0_g1_i1 len=544 exp=6.13 homolog=[sp|Q7JW12|TMX2_DROME Thioredoxin-related transmembrane protein 2 homolog OS=Drosophila melanogaster GN=CG11007 PE=2 SV=1]
CAAAATAAGAGTCAAGACCTTCATAGTTCATAGTCAAGTACTGAAATAGAGTCTAGATATACAAATAAATAGGTCTAGACTTAGATCATAAAGTGTTATCTATTTTTACAAGTTGAGATTGTCTTAATCTTCATTGCACTGAGGCCATAGTCTAAAAACTACACACCATGATGTCTTTATTTAACGATCTGAGACCATTAATAGCCCCTCATTATGTTACAAATATCATCCTGGCAACGCTATACTTTATTTTAAAAAGCACACCCCATGTTTGTCATTGGGTTTTTAACTCTTGCACACTTGAGATGAGAGAATGGGAGTGGTTAACATTTTTGGCTTGTGTTATTGTTTTGAAGAATAGAAAACAAGCAAACTTAGTGGAGTATGTGTCGACTGCCTGTCTTTTTACCAAAGCTTTGAGTCTGGTTTGTTTTTTAAACTACAGCCCTGCCTATGCTGTTCTGTATGCACTCATTTGTATAGCACATGTGATGTTTCTCCCCAAACCAGTGTATCAGGGACCAGAGAGCATCATTTACTTCAG
>TRINITY_DN42210_c0_g1_i1 len=716 exp=3.36 ORF=[3prime_partial,112,333-1(-)]
AGGTTTCCATTCCACTCTGACGAGAGGAGTCTTGTACAGGTTTTCATTGATTTTGTAGTCCGCCACCAAACCAACCAGGCTTATAAAAGATGGCGCTTCAATAGCATGTTCGTCATTCTGGAACTGTGTGGGTAAATCCGATTTGTTGAAGCTTCGAATAAACGAACTGCATTCTGAGGAATTAAATTCAGCGATACATAGTTCAGTGCTGTTGATCTTGATTGCACCATCCAATATTTTCAGGTTAGAGCAATCACTGCTACAATACACCGCTGCTGCTAGTAGAAGTATTGAATAGAGAGCGATCACAACATCCAGTGACGGCATGGCCATAATATCTCCGACGTAAGGGACACTACAGCATTATCTTGGTACAAAAAAGTTTTTCTGGAACATTGTTCACTTCACAAAGCTTCGTTAAGCTTTTATAGAATGTTTCCAATTGAGTTTGACATTCAAATAGAAAATGAAGTCCGCTAAAAGTGCCCTTGTTATCCCTCATACAAGAAATTGTAGAGATCTACTTACAAATCTATTTATTCATAACACACAATTGCTCACAATAGATAGATCTTCTCTAGTCAACAATTCAATGCGTTATGCCCGACTTTAGCTGATGCACAGAACCACCGCACTTTAATCGCGCGCCCTTATCTTCGTTCCATCTCTGTCTCCGCCTCTGGGAGTGCAGGTCAAGGACTGACAGATACCATTCG
>TRINITY_DN42278_c0_g1_i1 len=809 exp=7.57 ortholog=[sp|Q9Y305|ACOT9_HUMAN Acyl-coenzyme A thioesterase 9, mitochondrial OS=Homo sapiens GN=ACOT9 PE=1 SV=2]
TAAGTGATTAGATAGTCTGACTAAGTGATTAGATAGTCTGACTAAGTGATTAGATAGTCTGACTAAGTGATTAGATAGTCTGACTATGTTCTTCCTTCACCAAAAACTTGTGCACAGACTAGACACTTAACCAGCGCCCCAAAAAATATTAATGAAAGTCAAAAAGTTGTTCACCCAATGTGATTCAGATTTGATAAATAAATAAATACAGAATTATTTTCACCAATATGTTACATGTGCTCAGAATAAATATGGTTTCAATAAAGTAAAAAATCAATTAGTTCCTATAATATTAAAACTCTTTAACAAGATTCAAACAATCCTCATAGTGAACTGCTTTGATGACATCACTCTCAACTTTCATAGTGCCTTTTACCCACTAGGTACAACATGGATTCAGAGTATGTTTTCGGTATAACACGAGGAAGGTTAGGGACCCCCATGTCAAATGTGAAGTGAAAGTCGTTTGTATTTTCATTGATGCCTCGCTCAAGATTGTCAACCTTTGCATGGACATGTATCTGCAGGTCAGAGCCCTTGGTGTACACAACCTGTGAGGAGAGGAGTAGAAGTGAACCTATTTCTACTGGTTTATTGAACAAGATGTCATCCACAACTTTACACAATCTTGGACGTTTTCTCGCATAAATAGAGGCATTTGCCCAAGCCAACTCATAAGCCATCCTCATTAAGAAACCTCCAAAGATTTTGTTGTACAGGTTTCTTTGCTCTGGATGACATATGAGCAGAGTCTTCTTGATTGCATCCTCCATCCAGACTGTATTCTCTGGCTTCACACGTACTTTAAA
>TRINITY_DN42294_c0_g1_i1 len=772 exp=15.41 ortholog=[sp|Q8C0T7|MFSD9_MOUSE Major facilitator superfamily domain-containing protein 9 OS=Mus musculus GN=Mfsd9 PE=2 SV=1]
GAGTGGTCTTTTTAATAAATGCAGGAATTTGATTGGGCTGATCTTTGGGACCTATTCCTCATTAAATTTTTGGCAGGATTCTCTGTTCTAGTATTTCGATCAAACTTTTCTTTAGTTTTAAAAGATAAATACAATGCCAACCAGAAAATTATAGGCTATCTAACATCTTACAGTGGTGCAGTGGCAACCTTGTTTGGTTTCTTCATGTACAATGTTATTAAAAGATACAGCAGTACAGCCCAATTATTTTATCATGTGACAATTTTGCAAGTTTTTACAATACTATGTTTAATGCTCTGTTCAACAATAACACAACTTGTGATATTTTTAGCACCATTGAGTGTTATTACATGCATATCAAGGGTAACTTCCACAACAATCACTTTGAGTCGAATCACGAATAGAAACACTGGCTCCATAATGGGTCTCAACCAAACTGTGTTGGCCATGGCAAGAATGTTAGCTCCATTTGCTGCTGGAGTGGCTCAAGAATTCAGTGTGGATGGAGCAGCATATTTAAGTATATTTACAGCAAGTGCCAGTGTTTTGATGATGTGGTTGCGACCCCAGTGCCCAGAGATCAGGAGGATGAAAAGTCAGTAACTGTGATTGTGTGTCTGTGTTGACTGGCTAGTAGTGTATTGTGTGTGCCTGTACATAAAATGACCAGTTGACCTTCATTGTACATGGATGAGTGAACAGCAAAGAAAGTTTGTAATCAGGACTGTGTAAAAATGGGTCAGAATCACAAGATGCTGAAGGAGACAAATAG
>TRINITY_DN42294_c1_g1_i1 len=271 exp=0.23
ATAACTTATAAATATATTTATGATCTAGAATATATAGAATTGTATAGGCATAGGCCCTATTATAAATGGAAGAACATATAAGAAAAATGAAATATAACAGTAGATTATGTATTATTATTTATATTAGTGGCTTGTTGCTCTCATTTGGTGGACTATTCCTGCTGGCAGCCAATTGATAAATAAACAGCGGCAAGAAGATTCCATAGAAAATAATAAATTGTATTCTGATGAATCAGACTTTACTTTTACCAAACTTTTAACTTCTTTTAAG
>TRINITY_DN42294_c1_g2_i1 len=605 exp=1.84 homolog=[sp|Q8C0T7|MFSD9_MOUSE Major facilitator superfamily domain-containing protein 9 OS=Mus musculus GN=Mfsd9 PE=2 SV=1]
AGAATGTGGTACCGGTAAATAATTACAGCGAGAAAGAGTAAATATTATAAAAAATAATTGTATTCAACTAAGCATTCTATTTGACAGGCTCTGTGTATGGATGTATTCAGCTACTAAGTAGTCCAATAGTGGGAAAATGGAGTGATTTAGTGACAAAACAGTATAGTCTGTCTTTATGCCTGTTACTTTGCAGCTTTGGATATGCTAGTCTTGGCATTGTGGCTTCTTTGATAGTACTTTTTTGTGGACGTTTTATTTTAGGTTGCTTCAAACATAGTCAGACCATTAGTAAAGCTTTTTTAGCTGATATTGTCTCCAAGGAAAGTCTCCCTGCTGAACTTGGCAAATTCAACTCCTTTTCTAGCATAGGTTTTATTATTGGCCCAATAATTGGAGGTCATCTTGCAGACAGCAGTGGTGGTTTCATGCTTGTAGCTTTGGTTGCTGGAGTGGTCTTTTTAATAAATGCAGCTCTCATTTGGTGGACTATTCCTGCTGGCAGCCAATTGATAAATAAACAGCGGCAAGAAGATTCCATAGAAAATAATAAATTGTATTCTGATGAATCAGACTTTACTTTTACCAAACTTTTAACTTCTTTTAAG
>TRINITY_DN42294_c1_g2_i2 len=593 exp=3.69 homolog=[sp|Q8C0T7|MFSD9_MOUSE Major facilitator superfamily domain-containing protein 9 OS=Mus musculus GN=Mfsd9 PE=2 SV=1]
ATAACTTATAAATATATTTATGATCTAGAATATATAGAATTGTATAGGCATAGGCCCTATTATAAATGGAAGAACATATAAGAAAAATGAAATATAACAGTAGATTATGTATTATTATTTATATTAGTGGCTTGTTGGCTCTGTGTATGGATGTATTCAGCTACTAAGTAGTCCAATAGTGCTTTGGATATGCTAGTCTTGGCATTGTGGCTTCTTTGATAGTACTTTTTTGTGGACGTTTTATTTTAGGTTGCTTCAAACATAGTCAGACCATTAGTAAAGCTTTTTTAGCTGATATTGTCTCCAAGGAAAGTCTCCCTGCTGAACTTGGCAAATTCAACTCCTTTTCTAGCATAGGTTTTATTATTGGCCCAATAATTGGAGGTCATCTTGCAGACAGCAGTGGTGGTTTCATGCTTGTAGCTTTGGTTGCTGGAGTGGTCTTTTTAATAAATGCAGCTCTCATTTGGTGGACTATTCCTGCTGGCAGCCAATTGATAAATAAACAGCGGCAAGAAGATTCCATAGAAAATAATAAATTGTATTCTGATGAATCAGACTTTACTTTTACCAAACTTTTAACTTCTTTTAAG
>TRINITY_DN42294_c1_g2_i3 len=655 exp=2.64 homolog=[sp|Q8C0T7|MFSD9_MOUSE Major facilitator superfamily domain-containing protein 9 OS=Mus musculus GN=Mfsd9 PE=2 SV=1]
ATAACTTATAAATATATTTATGATCTAGAATATATAGAATTGTATAGGCATAGGCCCTATTATAAATGGAAGAACATATAAGAAAAATGAAATATAACAGTAGATTATGTATTATTATTTATATTAGTGGCTTGTTGGCTCTGTGTATGGATGTATTCAGCTACTAAGTAGTCCAATAGTGGGAAAATGGAGTGATTTAGTGACAAAACAGTATAGTCTGTCTTTATGCCTGTTACTTTGCAGCTTTGGATATGCTAGTCTTGGCATTGTGGCTTCTTTGATAGTACTTTTTTGTGGACGTTTTATTTTAGGTTGCTTCAAACATAGTCAGACCATTAGTAAAGCTTTTTTAGCTGATATTGTCTCCAAGGAAAGTCTCCCTGCTGAACTTGGCAAATTCAACTCCTTTTCTAGCATAGGTTTTATTATTGGCCCAATAATTGGAGGTCATCTTGCAGACAGCAGTGGTGGTTTCATGCTTGTAGCTTTGGTTGCTGGAGTGGTCTTTTTAATAAATGCAGCTCTCATTTGGTGGACTATTCCTGCTGGCAGCCAATTGATAAATAAACAGCGGCAAGAAGATTCCATAGAAAATAATAAATTGTATTCTGATGAATCAGACTTTACTTTTACCAAACTTTTAACTTCTTTTAAG
>TRINITY_DN42294_c1_g2_i4 len=543 exp=1.35 homolog=[sp|Q8C0T7|MFSD9_MOUSE Major facilitator superfamily domain-containing protein 9 OS=Mus musculus GN=Mfsd9 PE=2 SV=1]
AGAATGTGGTACCGGTAAATAATTACAGCGAGAAAGAGTAAATATTATAAAAAATAATTGTATTCAACTAAGCATTCTATTTGACAGGCTCTGTGTATGGATGTATTCAGCTACTAAGTAGTCCAATAGTGCTTTGGATATGCTAGTCTTGGCATTGTGGCTTCTTTGATAGTACTTTTTTGTGGACGTTTTATTTTAGGTTGCTTCAAACATAGTCAGACCATTAGTAAAGCTTTTTTAGCTGATATTGTCTCCAAGGAAAGTCTCCCTGCTGAACTTGGCAAATTCAACTCCTTTTCTAGCATAGGTTTTATTATTGGCCCAATAATTGGAGGTCATCTTGCAGACAGCAGTGGTGGTTTCATGCTTGTAGCTTTGGTTGCTGGAGTGGTCTTTTTAATAAATGCAGCTCTCATTTGGTGGACTATTCCTGCTGGCAGCCAATTGATAAATAAACAGCGGCAAGAAGATTCCATAGAAAATAATAAATTGTATTCTGATGAATCAGACTTTACTTTTACCAAACTTTTAACTTCTTTTAAG
>TRINITY_DN42250_c0_g1_i1 len=1091 exp=214.35
AAACTGTTTATTTCAATGCGTGTGTTTATCTAGTCAGTAGCAAGCATTTTGTTCAGATAAAATAATTGAGATTCTTAAAGGATTCTCAGCCTTATTATTATTGCTATTATTTTTGTTATTGCTTTTTTTTTTTCTTACAGCGCACTGATCCAATTTCTTTTGTGGACTTTGGGAGAGGGACTACCTAAGAGTAGGTTTACATGTTGCGCTCAGAAAACACAACTCAGATGGAATGAATTCTTAATTGAAATTCTTAGTCTACATTCTAAAGCACCCCCCCCCTTTTCTTGATTAAGGTTTAGACAAGCGGAGTATGCCGCCAGACACTCCCCATACATTAATTATGAAAAGATAAAAAAAAAATTAGCATAAATTAAATAAGTGTATTTAATAGTTTAATGTCCACAAATCTCTTATGGCTATAAGGCCTCACGATGTTTTGTACAGAACAAATATCTCTGTCGTTGTGTTAACAATTTGTTGTACTTGCGATTAAAACACCAAACTTCAACGGAAAGCTTTGTTAATTTACTAAGTTTATTAAGGTTATGATTCAAATTTGCTCGTCTAGACTTCTCATTGGTAAATACAATACTTGTATGATTATCTAGGCGACAAGACATTCTTATCGATGTAATCATATACACAATAGTTTGCTGTTACATTCACTATAGTTTTTTAATACTATTTGTATATGTTGAGCGTGCGAGATTGATTCATACATACAGACTTGTGCATTCAACAGTTGCAGGCCCATCTTCCGATTGTTCACGGACACGATGTAATGTGCTGAAATCCGAATCCTCCAAAGATCTTCAGACCCAAGACTTCCAGCCTCTGGTAAACCATCCAAAGCTATGTACGATCTGTGGGACACGTGAAGAGGCTGTTGCCATCAGACTTTCTACCATAGGCATTTTATTGTGTGTGCACATTGAACTAGGATAGGCATTTTATTGTGTGTGCACATTGAACTAGGATAGGCATTTTATTGTGTGTGCACATTGAACTAGGATAGGCATTTTATTGTGTGTGCA
>TRINITY_DN42250_c0_g1_i2 len=1115 exp=68.44 ORF=[complete,141,550-972(+)]
AAACTGTTTATTTCAATGCGTGTGTTTATCTAGTCAGTAGCAAGCATTTTGTTCAGATAAAATAATTGAGATTCTTAAAGGATTCTCAGCCTTATTATTATTGCTATTATTTTTGTTATTGCTTTTTTTTTTTCTTACAGCGCACTGATCCAATTTCTTTTGTGGACTTTGGGAGAGGGACTACCTAAGAGTAGGTTTACATGTTGCGCTCAGAAAACACAACTCAGATGGAATGAATTCTTAATTGAAATTCTTAGTCTACATTCTAAAGCACCCCCCCCCTTTTCTTGATTAAGGTTTAGACAAGCGGAGTATGCCGCCAGACACTCCCCATACATTAATTATGAAAAGATAAAAAAAAAATTAGCATAAATTAAATAAGTGTATTTAATAGTTTAATGTCCACAAATCTCTTATGGCTATAAGGCCTCACGATGTTTTGTACAGAACAAATATCTCTGTCGTTGTGTTAACAATTTGTTGTACTTGCGATTAAAAAACCCAAACTTCAACGGAAAGCTTTGTTAATTTACTAAGTTTATTAAGGTTATGATTCAAATTTGCTCGTCTAGACTTCTCATTGATAAATACAATCCTTGTACGATTATCGGGTTATCTAGGCGACAAGACATTCATATCGATGTAATCATATATACAGATCTATATATTTCAATAGTTTGCTGTTACATTCACTATAGTTTTTTAATACTATTTGTATATGTTGAGCGTGCGAGATTGATTCATACATACAGACTTGTGCATTCAACAGTTGCAGGCCCATCTTCCGATTGTTCACGGACACGATGTAATGTGCTGAAATCCGAATCCTCCAAAGATCTTCAGACCCAAGACTTCCAGCCTCTGGTAAACCATCCAAAGCTATGTACGATCTGTGGGACACGTGAAGAGGCTGTTGCCATCAGACTTTCTACCATAGGCATTTTATTGTGTGTGCACATTGAACTAGGATAGGCATTTTATTGTGTGTGCACATTGAACTAGGATAGGCATTTTATTGTGTGTGCACATTGAACTAGGATAGGCATTTTATTGTGTGTGCA
>TRINITY_DN42286_c0_g1_i1 len=747 exp=10.92
GGGGTCACAACCAACAAACAACAATATGAATACAAACACGGTTACAAGTACTAAGCGATTACACACACGATTACATACCATGTATACTAAAAAAATACTAACACTATAACCAATATAACAAGAATCCAAGTACGATTACAAATATGAACACAAATACAAACACGATTACAAACACGAGCAAAAACCAAGTTAAGTTTATGACTAGTCCACATCTTTAAGCAATAAACTAGTGTATTTGTAAAAATCTACAGCCACTTTCAAACTAATGGCGTATAGCAGGCTGTACGATCTCAGATACTCCATAGAAAAATTCGTTACTTAATACAATGAGTGTCCGCAGCGTTCACAAGTAGACTAGTGTTGTGTACATCGCTGTGACGATACGAAACTTGCATACAAAAGTTCATTTGAAATTTTCACCAGCAAATCATGGGAAACTTTTATCTTTAACTTAAACAATTATTTTCTTGTCCACCCATAACTAATTTCTTGTAGGATTTATCCCCCCTCGCACGTTTCTCACGGGACGAATCTCGACGTAAAACATTAACTAGCTTCTCTAGGGCTAACTTTTAATTTTGACCGCTGGACAGGTGACCCACACACACAATATTCGCTTCACCTGCGCTACGCGCTGCGGACTAATAACTTTTCACACCTATTTCTCCCCCCCCCCCCCCCCCCCCCCCCCCCACCCCCCCCCCCCCCCCCCCCACAACCACACCCACACCCCCCCCCCCCACCCAC
>TRINITY_DN42286_c0_g1_i2 len=410 exp=1.11
AGCTACTCAATTGTTTTTAGCTTTAGAAAGTTCTAGTGATTGTGAGGATACGAAACTTGCATGCAAAAGTTCATTTGAGTTTTTCCCACCAAACAGCGAGAAACTTTAATTTTTAACTTAATTATTTTCATGTCCACCCATACTTAATTTCTTATAGGATTTATCTCCCCTCGCACTGTTTCTCACGGGACGAATCTCGACGTAAAACATTAACTAGCTTCTCTAGGGCTAACTTTTAATTTTGACCGCTGGACAGGTGACCCACACACACAATATTCGCTTCACCTGCGCTACGCGCTGCGGACTAATAACTTTTCACACCTATTTCTCCCCCCCCCCCCCCCCCCCCCCCCCCCACCCCCCCCCCCCCCCCCCCCACAACCACACCCACACCCCCCCCCCCCACCCAC
>TRINITY_DN42286_c0_g2_i1 len=202 exp=2.72
TAACTAGCCTCTCGAGGGCTAACTTTTAATTATTGACCGCTGGACAGGTGACACTATGAAGTCGCTGCACCCGCGCTACGCGCTGCGGACTAATAACTTTTCACACCTATTTCTCCCCCCCCCCCCCCCCCCCCCCCCCCCCCCCCCCACCCCCCCCCCCCCCCCCCCCACAACCACACCCACACCCCCCCCCCCCACCCAC
>TRINITY_DN42255_c0_g1_i1 len=1766 exp=5.51 ortholog=[sp|A0JPG1|F16B1_XENLA Protein FAM160B1 OS=Xenopus laevis GN=fam160b1 PE=2 SV=1]
GGTAAATAGATTGAGAGTTACACAGCTTGGGCTTTAGTTTTCGTCAAGCTTAGTTATAACTTAGTAGATAATAGATATCTAAACTAGTCTATACTTCTATAGAATAGATCTAGTAATAATAATATCATAGAATCATACTACACACTCAACAGTAGAGTTGTGGATCTAGAAATCTACAATCTCTATCAAGATCTATATTTCAAACTAGGACGATCACGATTAGCATTAGAGCTCTGTCTTATTATGAAGAAAGCCATGTTTCATAAGTTTACCAACTTTATTCAGCAGGCTGTTGAAACATTTGCTCCAAATATTTCTCCACAAGAAGAGTTTGTCTACCACTGGAAGTCAGTCACAAGCTATTTTGTAGATAATAAAGATGGTTGCGTGAGAATTGAGGAAACAGCACTCCCAGAACATCTAGACTCCATGCTTCGAATTTTACAAGAAGAAGAGTCGGAACTTGGTGAGGCTGGCACTACTGGGATGTGTATGGAATATCTGCTGCAACATAGACTTCTGGAAACACTTTACACACTTGGGCGTACGGATCATCCACCTGGTATGAAGCAGTGTGTTCTAAGGTTTTTCACAAAGCTACTTTCTAGAATTTCACATCCATTGCTTCCACATATAAATGTGTACAGAGCTGTCCAGAGGTTAGTGAAGGCTTGTGGAGAGACAAAAGCTGGACCAGCAGAGAAAGAAGAAATTGAATTTCTTTGCACTGTTTGTGCCAAAATTAAAACAGATCCCTATTTAGTCAACTTTTTTATTGAGAGTCCAAGTAAATCGGCAAAGACACCACATCGGACTGTCCCAGCATTCAGTTTACTTGATGCTTTGCTTGCGTTATCAACTAGCCAGGATGCCAGAGTGTCATTAAAAGCTTGTGAAGGAATGATGTTGTGTGCTAGTTTACCAGAACAGTCAGCTGCATTGGCTCTGATCAGTCAGACTAAATTCTGCCATTCCATTGCCCAGACGTTGACTGAGCTGTATAGAAAATTACCAATGCAACTGAATTTAGATGACATTGAGATGATAGAAGCCAAGTGGGGATTTAATGATATAAATGACAGACATGATGAGAAAGCTTTTCCTGGCAAGAGACAAGTCATTTCATTTTTGTCCTGGCTAGACTATTGTGATCAGCTCATTGCTGTGGCCAATCCTGATGTAGGGGAAGCCTTATCCAGAGAGATTCACCAACAACTTTTAACAGGCTGTTTCTCTTCACATCTGTTGCAGGCTTCAGAATCTGGAAGCCTCATGGCTACAGTTTACATAACTCGATGTCTGCGTACTGTATGCTCCCCAGCACTATTGAAAGAGTTTAGTTACTTCCTGCTTGGATCAGACCGAGGCTTGGAGTCTAAAGATAATCCGGGACATTTGATTAACAAACGTCTTTTGGAAAGATGTAATCACTTGTCTGAAGAGCTGTGTCTTGTCACCCTAAAACTCTATGACACACTTTTACAAAAAGAGGACGAGCACATATTTCACTGCCTTCTGTTGCGGACTCTGTTGGGAAGGAGTTATTTGCAGTTACCTTCTCTCCCTTCTCAAGATACAGTCTCTGATTCAACACAGGATGAAAACTTGGAGGATAAAAAGAATGCCAGTAAAGAGGAGGACAAGCCAGATGATTTCGTAGGTCAGACAACAAGCTCTGATAATGCTGAGATTATTGCGAACAATGAAGACAGAGACTCTTCACAAGATCATTCTAGAAATATTGCCAATAATTTACCATCAGAAGT
>TRINITY_DN42297_c0_g1_i1 len=668 exp=8.04
GTAATGTCTCATTTAAGAAAAACTATTTTCATCAAACTATTAAATTAGAAATTTTGACTGAGATTTAAAAAAAAAATACAGGAGAAAAAAAACTTTGGACACAAATGGTATTTAATATAATAAAATAGAAATAAACCTATATCAGTGTGCTTAATGAACATAACCTCTAATTTAAGACAATAAAAATAAAGTTAAAAAAAAAGCTTTAAAGCTTACAATCATCAAGGATACAATAAAATATAAATGTACAAAAAAAAAAGAAAGAAAATCTAAAATTTTAATAACTGAATAAAAAAAATGTTTTGCACAAAAATAAAAATATTTATACATATAAAAAAGTAATAATTATATTTACAAAATTATTTATCTACAACAGAAAGTAAAAATTTAAAAAATTAATTTAATTATAAACGTTGAAAAAAGTCATTAAAAAAATTAGGCTAGGAGCAGAAAACGAATGTTGTAACCATACATATTTATTAAACACTAATTTAATAATTGTCTAGAATGTGGGCTGTGGCTAATTTCAATGAAACAGAAGAAGTTGACGCTGTACCCATTGCCTGGCTGTCGCCATGCCAGACCATCTCTCCAACAGCATCTGTCTCCAGTCTTCTTCGTCGACCACCTTGCCTGTCACCACCTTGCCTGTCACGAGCATTTCTTAA
>TRINITY_DN42297_c0_g1_i2 len=609 exp=2.54
GTAATGTCTCATTTAAGAAAAACTATTTTCATCAAACTATTAAATTAGAAATTTTGACTGAGATTTAAAAAAAAAATACAGGAGAAAAAAAACTTTGGACACAAATGGTATTTAATATAATAAAATAGAAATAAACCTATATCAGTGTGCTTAATGAACATAACCTCTAATTTAAGACAATAAAAATAAAGTTAAAAAAAAAGCTTTAAAGCTTACAATCATCAAGGATACAATAAAATATAAATGTACAAAAAAAAAAGAAAGAAAATCTAAAATTTTAATAACTGAATAAAAAAAATGTTTTGCACAAAAATAAAAATATTTATACATATAAAAAAGTAATAATTATAAACGTTGAAAAAAGTCATTAAAAAAATTAGGCTAGGAGCAGAAAACGAATGTTGTAACCATACATATTTATTAAACACTAATTTAATAATTGTCTAGAATGTGGGCTGTGGCTAATTTCAATGAAACAGAAGAAGTTGACGCTGTACCCATTGCCTGGCTGTCGCCATGCCAGACCATCTCTCCAACAGCATCTGTCTCCAGTCTTCTTCGTCGACCACCTTGCCTGTCACCACCTTGCCTGTCACGAGCATTTCTTAA
>TRINITY_DN42297_c0_g2_i1 len=541 exp=3.40 ORF=[3prime_partial,158,71-541(+)]
TTTCACGATTACTTGTTCGGATTTCGGATGTGGTTGCTCAAAATCAAAACAACAATAACAATGTGTGAGAATGTGGGCTGTGGCTGTTTTCAATGAAACTGAGGAAGTTGAGGCTGTACCCATTGCCTGGCTATCACCATGCCAGACCATTGTGTCATGGCCACCTTTCAAGGCTACAAAGGTTTTGAAATGCATGAAAGAGCAGCAGCCAGCTGACAAAACATGGCCTACCTATCAAGTTAGGATCCTTAGACGCTATGAAAACTTTGAGGAAGCCAAAAAAGGGTCCATTTTGGCACAGGAGACCTCCGACTTAAATGAGGATATTTCTCTTCTACCCTTAGGCAGAGGAGCACGTGTGACAAAAAAGAGGACTTTCTCAAGTTCTGAGGAAGAAATTCAGCCATTCAAAAAAATGGCTGAGAAAGCTGTCACACAACTACCGGTACCACCAAAGGTTCCCAAAGATTTAGCGTCAGGCGAATCGAGACTTGAAAATGAATCAACAATCAATATCTTAAAAACCCTGGTAGAGGTTAAG
>TRINITY_DN42297_c0_g2_i2 len=328 exp=0.24
TTTCACGATTACTTGTTCGGATTTCGGATGTGGTTGCTCAAAATCAAAACAACAATAACAATGTGTGAGAATGTGGGCTGTGGCTGTTTTCAATGAAACTGAGGAAGTTGAGGCTGTACCCATTGCCTGGCTATCACCATGCCAGACCATTGTGTCATGGCCACCTTTCAAGGCTACAAAGGTTTTGAAATGCATGAAAGAGCAGCAGCCAGCTGACAAAACATGGCCTACCTATCAAGTTAGGATCCTTAGACGCTATGGTAATTATTTAAACGTGTTTTAACTAAGGAACACATTTTATATCAAAGAAATTAAATCTATAGTTTTT
>TRINITY_DN42297_c0_g2_i3 len=580 exp=2.44 ORF=[3prime_partial,158,110-580(+)]
TGTATATATAGAATATTTACATTTTATGTAGAAATAAATTAAGCTAGGAGCAGAAAATGTATGTTGTAACTATACATATTATTAAACACTAATTTAATTATTGTCTAAAATGTGGGCTGTGGCTATTTTCAATGAAACTGAAGAAGTTGAGGCTGTACCCATTGCCTGGCTATCACCATGCCAGACCATTGTGTCATGGCCACCTTTCAAGGCTACAAAGGTTTTGAAATGCATGAAAGAGCAGCAGCCAGCTGACAAAACATGGCCTACCTATCAAGTTAGGATCCTTAGACGCTATGAAAACTTTGAGGAAGCCAAAAAAGGGTCCATTTTGGCACAGGAGACCTCCGACTTAAATGAGGATATTTCTCTTCTACCCTTAGGCAGAGGAGCACGTGTGACAAAAAAGAGGACTTTCTCAAGTTCTGAGGAAGAAATTCAGCCATTCAAAAAAATGGCTGAGAAAGCTGTCACACAACTACCGGTACCACCAAAGGTTCCCAAAGATTTAGCGTCAGGCGAATCGAGACTTGAAAATGAATCAACAATCAATATCTTAAAAACCCTGGTAGAGGTTAAG
>TRINITY_DN42297_c0_g3_i1 len=305 exp=0.64
AGTTAGGATCCTTAGACGCTATGAAAACTTTGAGGAAGCCAAAAAAGGGTCCATTTTGGCACAGGAGACCTCCGACTTAAATGAGGATATTTCTCTTCTACCCTTAGGCAGAGGAGCACGTGTGACAAAAAAAGAGGACTTTCTCAAGTTCTGAGGAAGAAATTCAGCCATTCAAAAAAATGGCTGAGAAAGCTGTCACACAACTACCGGTACCACCAAAGGTTCCCAAAGATTTAGCGTCAGGCGAATCGAGACTTGAAAATGAATCAACAATCAATATCTTAAAAACCCTGGTAGAGGTTAAG
>TRINITY_DN42240_c0_g1_i1 len=898 exp=1.29
TAAGCTTTGATCCAAACCAGAATTGTATTATGATGACATTGTCTCGTTATTAACAAAACAATAAGGAATTTTATATATATATATATAAATACATATATATATATATATATAAATACAAAGAGAACATACATTAAGAAATCATTTGTTTATATGAACCAGCAGCACTGATATATATTTTCAACTTGTTCATGTGAAGCAGCAGCTCTGAAGAAGTCTTACTGAGTTGGTGCCAAAGACACTACCTTCTCTGTCTCCACTTTACTATTGTACACTGCCCAAATTATGTCCCATAGATTTAACACTGTACACTGTATTCTATTTATGATTTTTTTTTAGTACATCTGTTTGTTAATATATTAAAAATATTTAACTTTGTGACCAAAAAAAACAACATTTTAATGATTTTTTAGATTTAAAAATAAAATTATTGATCTGTTGAATTTTTTTTAAATTTATTTTTCAAGTAACTTTGTTTAAATTATGACTGCCTGAACTATTATGAGAGCTTGTTTTTTTTGAGTGTAAATTGTCAGGCCTGGTTGATGTATGTAATGTTCACACATTTTCTTTGTTCACATGATAGACATTGTATAGACTGACTTACTAAGACCATCTGGATTTTCATAGTGTGAGACTGCATAAAAGAAAAAAAATAGCAATACTTCTTATTAATAATGCAATTGCTAAGTTGGATTTATATGAAGAAATAAAAATATCTTTTTAAATGAATTATTTCCTTGTTGCACATATACATCTTGTGTTTGAATGCACATCAAGCCCCTAGCTTTATATATACTATAGCTTTTATATAGCTTATAGCCTGCTCAGAGCGCTTTGATCTAATCTCATTTGTGGACCAGTATGGGAGGGAGTATCTGGGAGAAGGTTTTCCGTGCTG
>TRINITY_DN42240_c0_g1_i2 len=913 exp=0.02
TAAGCTTTGATCCAAACCAGAATTGTATTATGATGACATTGTCTCGTTATTAACAAAACAATAAGGAATTTTATATATATATATATAAATACATATATATATATATATATAAATACAAAGAGAACATACATTAAGAAATCATTTGTTCATATGAACCAGTAGCACTGATATATATTTTCAACTCGTTCGTGTGCACCAGCAGCTCTGAAGAAGTCTTACTGAGTTGGTGCCAAAGACACTACCTTCTCTGTCTCCACAAACAAACAAAACACATTACAATTGTACACTGCCCAAATTATGTCCCATAGATTTAACACTGTACACTGTATTCTATTTATGATTTTTTTTTAGTACATCTGTTTGTTAATATATTAAAAATATTTAACTTTGTGACCAAAAAAAACAACATTTTAATGATTTTTTAGATTTAAAAATAAAATTATTGATCTGTTGAATTTTTTTTAAATTTATTTTTCAAGTAACTTTGTTTAAATTATGACTGCCTGAACTATTATGAGAGCTTGTTTTTTTTGAGTGTAAATTGTCAGGCCTGGTTGATGTATGTAATGTTCACACATTTTCTTTGTTCACATGATAGACATTGTATAGACTGACTTACTAAGACCATCTGGATTTTCATAGTGTGAGACTGCATAAAAGAAAAAAAATAGCAATACTTCTTATTAATAATGCAATTGCTAAGTTGGATTTATATGAAGAAATAAAAATATCTTTTTAAATGAATTATTTCCTTGTTGCACATATACATCTTGTGTTTGAATGCACATCAAGCCCCTAGCTTTATATATACTATAGCTTTTATATAGCTTATAGCCTGCTCAGAGCGCTTTGATCTAATCTCATTTGTGGACCAGTATGGGAGGGAGTATCTGGGAGAAGGTTTTCCGTGCTG
>TRINITY_DN42240_c0_g1_i3 len=898 exp=1.66
TAAGCTTTGATCCAAACCAGAATTGTATTATGATGACATTGTCTCGTTATTAACAAAACAATAAGGAATTTTATATATATATATATAAATACATATATATATATATATATAAATACAAAGAGAACATACATTAAGAAATCATTTGTTCATATGAACCAGTAGCACTGATATATATTTTCAACTCGTTCGTGTGCACCAGCAGCTCTGAAGAAGTCTTACTGAGTTGGTGCCAAAGACACTACCTTCTCTGTCTCCACAAACAAACAAAACACATTACAATTGTACACTGCCCAAATTATGTCCCATAGATTTAACACTGTACACTGTATTCTATTTATGATTTTTTTTTAGTACATCTGTTTGTTAATATATTAAAAATATTTAACTTTGTGACCAAAAAAAACAACATTTTAATGATTTTTTAGATTTAAAAATAAAATTATTGATCTGTTGAATTTTTTTTAAATTTATTTTTCAAGTAACTTTGTTTAAATTATGACTGCCTGAACTATTATGAGAACTTGATTTTTTGAGTGTAAATTGTCAGGTCTGGTTGATGTATATAATGTCAACACATTTTCTTTGTTCACATGATAGACATTACTAAGACCATCTGGATTTTCATAGTGTGAGACTGCATAAATGAAAAAAAAAAGCAATACTTCTTATTAATAATGCAATTGCTAAGTTGGATTTATATGAAGAAATAAAAATATCTTTTTAAATGAATTATTTCCTTGTTGCACATATACATCTTGTGTTTGAATGCACATCAAGCCCCTAGCTTTATATATACTATAGCTTTTATATAGCTTATAGCCTGCTCAGAGCGCTTTGATCTAATCTCATTTGTGGACCAGTATGGGAGGGAGTATCTGGGAGAAGGTTTTCCGTGCTG
>TRINITY_DN42240_c0_g1_i4 len=883 exp=0.11
TAAGCTTTGATCCAAACCAGAATTGTATTATGATGACATTGTCTCGTTATTAACAAAACAATAAGGAATTTTATATATATATATATAAATACATATATATATATATATATAAATACAAAGAGAACATACATTAAGAAATCATTTGTTTATATGAACCAGCAGCACTGATATATATTTTCAACTTGTTCATGTGAAGCAGCAGCTCTGAAGAAGTCTTACTGAGTTGGTGCCAAAGACACTACCTTCTCTGTCTCCACTTTACTATTGTACACTGCCCAAATTATGTCCCATAGATTTAACACTGTACACTGTATTCTATTTATGATTTTTTTTTAGTACATCTGTTTGTTAATATATTAAAAATATTTAACTTTGTGACCAAAAAAAACAACATTTTAATGATTTTTTAGATTTAAAAATAAAATTATTGATCTGTTGAATTTTTTTTAAATTTATTTTTCAAGTAACTTTGTTTAAATTATGACTGCCTGAACTATTATGAGAACTTGATTTTTTGAGTGTAAATTGTCAGGTCTGGTTGATGTATATAATGTCAACACATTTTCTTTGTTCACATGATAGACATTACTAAGACCATCTGGATTTTCATAGTGTGAGACTGCATAAATGAAAAAAAAAAGCAATACTTCTTATTAATAATGCAATTGCTAAGTTGGATTTATATGAAGAAATAAAAATATCTTTTTAAATGAATTATTTCCTTGTTGCACATATACATCTTGTGTTTGAATGCACATCAAGCCCCTAGCTTTATATATACTATAGCTTTTATATAGCTTATAGCCTGCTCAGAGCGCTTTGATCTAATCTCATTTGTGGACCAGTATGGGAGGGAGTATCTGGGAGAAGGTTTTCCGTGCTG
>TRINITY_DN42273_c0_g1_i1 len=696 exp=2.53 homolog=[sp|Q8NHV1|GIMA7_HUMAN GTPase IMAP family member 7 OS=Homo sapiens GN=GIMAP7 PE=1 SV=1]
CATGGCATGTTCAACGACAACAACTTTCGGAAAAGCTGTTGACATTTGGATGACTCGTCGTCGAAGGTTTAAAGATTTAGCTATGTCCAACATAAATCATTTCACTTTCTTGTTGGTCGGAAAAACTGGGAGTGGCATAAGTTCAACAGCCAACTCATTACTGAAAGAGTGCGTGTTCAAAACCAGTGATAAATCAAAAACAAAATCATCACACGTACGCATTAAAAAAAACGTTACCATAGATGGAATGAACTTGACAGTTGTGGATACGCCTGGACTCATGCACACAGGTCTGAGCTCAAACGAAGCTAAGTTAAAAGCTTGCAATGATTTGCAAGAAGCAGTCAGCAAGTGTCCGGACCAGGGTAAATTGGTCATCATTATTGTTTTGAAGTATGGTGACCGTTTTACTGAGGAGAACAGAACAACGATTCACATTCTGAAACAAATTTTCGGTGAAGACAATTTCGGTCAGTCTTTTATTCTGGTTGTAACTTTTGGCGATTTGTATGACCTGAACTATCCAGATGGACATAAGTTCGACGTTTGGCTGAAAGCTCAAACGAATGACCTAGGTCATTTGCTGTCTCTGGTGCAGTACAGATGTGTCAAATTCAATAACATTTGTAAAAAAGAAAAAAAACTGAAGATTCAAAGAAAAAAATTATTTGAATTAGCGAATAGTCTGGATTACAG
>TRINITY_DN42279_c0_g1_i1 len=1186 exp=6.92
GTTTTGTCTTTTTATTCATAGAGAACATCTCAGAAAACATTTAAAATAGTTACAAGTAATTTTGTCCCTTTTACTAAGCACAACCTTGATAAATGAATTGGAATAATGATGCAGATTATTTAGTTCTAACTAAATCAGTGACAAAGGTTCCTTGAGCAACTCAAATTTACTTTGATATGTACATCTAAACAAAAATGGTTTCTAGAAGAAAACTTCCATTAGTAGTCTAGTTCTAATACTTAATTACTATTGAGTAATAGTAAAATAGTACAAATTAAACTGTATAACATCAAAAATGTTCACAGCATACACAATATTTTCAGGAACATTTTAGCTACATAAAGAGAAGAACAGTTGTAAAGATTATTTTTGTTTATTCTGTCCAGACATAAAAAAAAAATTTTTACTTTTAATTGTGAAGTGAAGCTATTTTGGTGCAACGATTTCTGCATATCCTCCTTCCTCAAATGTAGGAAGTAAAAATAGATAAATCTGAATCAATTGTCTAAACAAGTTGGAAAGCACTTGAAAATCAAATTTAAAGACATTTGAATTTTTGTAATGCTGTTTTTCTTTAAAATGTTATATATATCAACAAAAAGTCAAAATTTTGTGTTGGTTTCAAAATCAAGAAAAATGCAACCAGTATCTACATTAACACAATCTACAACTCCTGCAAACAGTTGGCAGCTTTCATCTGGGGAAATACAATTTTTTGGTGCTCCTACATCACACATCAATGTTTTCCTTATTAGTAAAACAATATTTATGGTTCAAAGAGCAATTATGTTGTCAATTTCTTATAGCACTTACAGCATCTTAATGAGAACGCCATTCTGCATAGCAAAATCATTTTAAATTTAAAATTTTAAGAATGGAAAGAATGAAATTTAAAAAATGGAACCAATGCAAACTGACACATCTTCAGTGATGCATTCAGGTCTCAACATAAAGAACTGTTGTTCATGTTTGATTTAATTTTACTATACAAAATAAAAAGTGAAGTTAATATGCTATTCTGAAGAAAAACAATTGAGACATATGTACAATATTTATAAATAGTACAAGCCCAGATATTTAAAAAGTCTAATATAAGCAATAATTACTCAAAACAACATTTAAAAAAATATATATTTACAGAAAACATGACAAATTTTAAATGCAGTAGTTTTTCACTTTAATTTTG
>TRINITY_DN42262_c0_g1_i1 len=1410 exp=30.51 ortholog=[sp|O62768|TRXR1_BOVIN Thioredoxin reductase 1, cytoplasmic OS=Bos taurus GN=TXNRD1 PE=2 SV=3]
GTCGTGTCCACCCTGGTGACACAGGGCTTACAGACACAACCGTCATACAATGCTCTACACAGTGGCACCTGACATGTCCAGTTTCAAAAACATCTGGTAGGAATAACCTACTGCTTTCTCTGGGTGCTTGTGGTCCTCTCACTGGATGCATGGTGAAATAAACATGAGACAGAAGCTCCCATGGTTTCAAGTTTTGAATCAACTGACAAAACTTGTAGAATGAAGGATGTAATTCATAAGGCACAGACTCACACACACACACACACAAGGATGATCCAATGAGCTGAGACCACAGCATCAACAGACTGAAAGCAGTAGGTTTTTTAACCTCAGCATCCTGTTACTTCAGCACTTTCACCACTTCTCTTTGTCACATGTAATGTTGTAAATGTCTCACTACATGTCGGGTGAATGCCAATGGTACCATCAAAGTCTTCCTTTGTTGCCCCTTTCTTAATAGCAACAGCATAACCCTGTGTGATCTCTCCAGCATTAGGACCCAGAACATGAAAACCAACAACTCTTTCATGATCAGCTTTATTGCAAACAAGTTTAGCATAGCAAGTGTTTTCTTCCTTGTGGGGAACAGTCCACTCTAGAGGCATGAAGTAGCTGTGATAGACCTCAATATTGTCTTCCCCAAATTTTTCAATAGCTGCTTCCTCTGAATAGCCAATGCAACCATACTCTAGAGGAGTAAAAACTGTGGTAGCAACATTGGTGTAGTCTACCTTTGTGGTAAAACTGCTGTTAAAAAGTCGCCTAGATAACAATTTTCCTGCTTGAATAGCTACAGGTGTTAGTTCTGGCCTTCCATCACCAATGTCTCCAATAGCATAGATGTTAGAAACAGATGTCTTCTCACTGGCATCTACTACCACTCTTTGGTTATTTGGATTTAAAGAGACACCCACATTCTCCAGACCAATTCCTTTTGTACATGGGTCTCTTCCAATAGCAAACAAAATTGTGTTGTATTCCTCCACTATCTGAGCACCATCAGAGGCTACAGCTGTTACTCTGTATTTACCAGGCTCACCTTTTTCTACCTGCTCAATCTTTGTGGGTACAGCACCTCGTATAAACTTGACTCCATGATTGCTCATGTGTTTTCCAATCATTTCACTGCACTGCTGATCAAAGCCTCGAAGCAAGATGGACCTGACCATAACTGTTGTGTCTAGTCCAAAGCCTGCCAAGAAGCCAGCGCATTCAAGAGAGACATAAGATGCACCCACACACAATGTTTTACCAGGACAATAAGGCAGAGAGAACAGATCATCACTGGTGATTCCATATTCCTTAGCACCAGGGATATCTGGATAGCGTGGCCTCTCTCCAGTGGCAATAAGAATATTAGCAGCTGTCATGGTGCTTTCAGTTTTGTTTTTTTTGATAGCCTTAATTGTG
>TRINITY_DN42267_c0_g1_i1 len=1033 exp=3.59 ortholog=[sp|O60683|PEX10_HUMAN Peroxisome biogenesis factor 10 OS=Homo sapiens GN=PEX10 PE=1 SV=1]
TGCAAGATAGTAAACAATAACAAAATTTACAAGTAACAAAGTATCAAAGTAGACTCTCTAGATTCTAGATCTAAATCTAGCTGATGATCTAGATAGGCTCAGTAATCTTGATTGAATTTTTCATGAGAAATAAAAATGTTCAGAAGTGCGGGGGTAGCTGAAATTATTCGATCCCATCAGAAAGATGACAGTTTTCTTCGCTACTTACGATCATTATTAGTTGATATATTTCAACGAGTTGCAGGTCCACAACACTGGATTAGATGGAGAAATCATTTGGATATACTTTCTGATTTGGTTTATTTTGCTATTACTACATTTTCAGAACTTCAAACTGTTGGAGAGGAATATGTCAATATAATTCAAACAGATGTCACATTAAAAGCTTTACCATCAAAATGGAAACGAGTATTCATGGTTGTTCTTCAAGTATGTGCTCCATATCTACTCAAGTCTGCGTTAGTGAAGCTTGAACATTTACTCAATTCTTCAACGTCTATAAATCTCAGACCTCAGACAAGGCAAGCTATTATAAACATTCTTCCACTGGTGGAAAAAACAGCAAAACTTTTACATCGTATTCATTTAGCATTTTTTTATATTAATGGAGTCTACTACCATTTGTCAAAAAGGATATCAGGAATTCATTATGTACAGTACATGTGTAAAGAACCAGGACCAAGTTTAGTCAGGCCTTTCCAGTTTTTAGGTTACTTGTCTATTATCCAGCTGATATGTTCGCTCATTGTCCATTCTGTCTCCCTTTTTGCTGTTTTGAAAGAGCAGAAACAATCTTCAAGGAATGACTCAATAAAGTTAAGGAGGGAAAGTGATTTTATCAATGTCCATCCAAGAGAAAAATGTCCACTATGCTTAAGTCGAAGACAACACCCAACAGTCACACCATGTGGTCATTTGTTCTGTTGGTCTTGCATCCATGATTGGTGTGTTACAAAGCAAGAATGTCCATTGTGCAGAGAATCGTTTCCTCCAAATCGTCTTGTAGCTTTGCAAAACTTTGATTGATCTTAAG
>TRINITY_DN42206_c0_g1_i1 len=264 exp=6.69
GAGCACCTGGCTGCAGGCGGCTTCGGAACGAGAGCTGGAGATCACTTACAAAGACCGCGGGTTACACATTTGAGACCAAAAGAAAATCCACTACCGAGGACAGACGTAGACGGCGAAAAGAAAATTTAAATTAACAACCAGCGGACAATGGTTATGTCTGCGATGGATGTGGCAAAGTATGTAGGTCACAGTTGGCATTACTTATCCAAAGGAAATACTGCTTTTCTCATTAATCATCGGACTCGAAGACAAGCCTCATTATTG
>TRINITY_DN42206_c0_g2_i1 len=263 exp=6.44
GAGCACCTGGCTGCAGGCGGCTTCGGAACGAGAGCTGGAGATCACTTACAAAGACGCGGGTTACACATTTGAGACCAAAAGAAAATCCACTACCGAGGACAGACGTAGACGGCGAAAAGAAAATTTAAATTAACAACCAGCGGACAATGGTTATGTCTGCGATGGATGTGGCAAAGTATGTAGGTCACAGTTGGCATTACTTATCCAAAGGAAATACTGCTTTTCTCATTAATCATCGGACTCGAAGACAAGCCTCATTATTG
>TRINITY_DN42206_c1_g1_i1 len=1482 exp=1.51 homolog=[sp|Q92820|GGH_HUMAN Gamma-glutamyl hydrolase OS=Homo sapiens GN=GGH PE=1 SV=2]
TGTTGATTCATCTTCACCAGAGATAGTCTAGCTGTTGTAAAGACAAAGTTTATATTGTGTTGTGCAATGTACGTGATTTGAAGAGGCTACGCCGATCGACTGATCTCAAGCCGCATTGGCTGCCTAACGAGCTTGTAGGCCTATTACACAAATCTTCTTTGGGCTAAATTTAATTTGAAGCATATGAGTGATCGATCTGCTCACACACACACACCAAAAATGTTTTACTTAAAATCAACACTTGGAGCCTTTATTGAACTTATCCTTTTGTTTTGGGGCTGTGCCACTGTGAAGACAGCAGCCACATTCAATGACAGGCCAATAATAGGAATCTTAGCACAAGATACTAATTCACCCTATGGTAAGACCTACATCTCAGCAACCTATGTGAAATTTATGGAGCAGGCAGGTGCTAGAGTGGTGCCAATAAGAGGTGGCCAGCCTTTAGAATACTATGGACAAATGGTTAACTATACTAATGGCATATTAATTCCTGGTGGAAGTGTGAACTTAAATACTAGTCTTCTGGGGAGGTCAGCAAGAATTATTTATGACTTAGTTATACAGGCTAATGATAGGGGAGACTACTACCCGCTGTGGGGTACCTGCATGGGCTTTCAGGTCCTATGCTTTTTAACTCAAGGAGAAAATCTCTTAAAAGGAACTGATTCGAACAATGCCTCTTGGCCCTTAAATTTTACATCAGGGTTTCGGAAGAGTAGAATGTTTGGCTATGCTCCTGAAGAAATCATTCAAATTTTAGCCCAGCAACCAGTTACACAGAATGAGCACAGCTACAGCATTCTATTGCCAGATTTTGAAAATTCAAAATTGTCCAAGTTTTTTTCTAAACTTTCCACAAACCTAGATAGAAAAGGAAAAGAATTTATCTCCACAGTAGAAGCTAAAAACTATCCTATCTATGGAGTTCAGTGGCATCCAGAAAAGAACAATTTTAACTGGAACCCTAACTATGTTATAAATCATAATAGAGATGCAGTGAAAGTCAGTCAGTATATGTCTGACTTTTTTGTGAATGAAAGTAGAAAAAATCTACACAAGTTTCCTACTGTTCATGATGAAGCTGTGAACATGATTCAAAACTTTAAAAGGGTTTATTACCCAGATAATACTTTTTTTGACTTCTATTTTCCTGATCTTTGAAAGAGGGGGAGATAACTCTAGACATTTTTTTGTAAAATGTAGATTAACTTTGTGTCAATAGTTGTCAATAGTTATCAATAGAAATTTGTCTGAATAGAGAGAAGAAAAAACTTGTATCAATTTATATGTTCTTTTATAAAATAAAAATTTTTCAGTTAGTTTTATATTATAATCTTTATGTAGTTTTCAAGAAGGCCGTGGGATAGACATTTGAGACCAAAAGAAAATCCGCTCCCAAGGACAGACGCCAATGGCGTAAAGAAGATCTTAATCGAACACCGGCGGACAATGGTTATGCTTGCCCTGGATGTGGCAAAA
>TRINITY_DN42206_c1_g1_i2 len=1462 exp=4.14 homolog=[sp|Q92820|GGH_HUMAN Gamma-glutamyl hydrolase OS=Homo sapiens GN=GGH PE=1 SV=2]
CTTCAGATGGCAGGATTCGAACCCGGAACAATTGAGTCGACGGTCGAGAGCGCAATATTATAGCTCGACTAGGTAGCTATCCAGCTATTATGTCGTTTCGACATAGAAATTAACATCAAGATTGGATCTAGATGTATAGTGGGCTAAATTTAATTTGAAGCATATGAGTGATCGATCTGCTCACACACACACACCAAAAATGTTTTACTTAAAATCAACACTTGGAGCCTTTATTGAACTTATCCTTTTGTTTTGGGGCTGTGCCACTGTGAAGACAGCAGCCACATTCAATGACAGGCCAATAATAGGAATCTTAGCACAAGATACTAATTCACCCTATGGTAAGACCTACATCTCAGCAACCTATGTGAAATTTATGGAGCAGGCAGGTGCTAGAGTGGTGCCAATAAGAGGTGGCCAGCCTTTAGAATACTATGGACAAATGGTTAACTATACTAATGGCATATTAATTCCTGGTGGAAGTGTGAACTTAAATACTAGTCTTCTGGGGAGGTCAGCAAGAATTATTTATGACTTAGTTATACAGGCTAATGATAGGGGAGACTACTACCCGCTGTGGGGTACCTGCATGGGCTTTCAGGTCCTATGCTTTTTAACTCAAGGAGAAAATCTCTTAAAAGGAACTGATTCGAACAATGCCTCTTGGCCCTTAAATTTTACATCAGGGTTTCGGAAGAGTAGAATGTTTGGCTATGCTCCTGAAGAAATCATTCAAATTTTAGCCCAGCAACCAGTTACACAGAATGAGCACAGCTACAGCATTCTATTGCCAGATTTTGAAAATTCAAAATTGTCCAAGTTTTTTTCTAAACTTTCCACAAACCTAGATAGAAAAGGAAAAGAATTTATCTCCACAGTAGAAGCTAAAAACTATCCTATCTATGGAGTTCAGTGGCATCCAGAAAAGAACAATTTTAACTGGAACCCTAACTATGTTATAAATCATAATAGAGATGCAGTGAAAGTCAGTCAGTATATGTCTGACTTTTTTGTGAATGAAAGTAGAAAAAATCTACACAAGTTTCCTACTGTTCATGATGAAGCTGTGAACATGATTCAAAACTTTAAAAGGGTTTATTACCCAGATAATACTTTTTTTGACTTCTATTTTCCTGATCTTTGAAAGAGGGGGAGATAACTCTAGACATTTTTTTGTAAAATGTAGATTAACTTTGTGTCAATAGTTGTCAATAGTTATCAATAGAAATTTGTCTGAATAGAGAGAAGAAAAAACTTGTATCAATTTATATGTTCTTTTATAAAATAAAAATTTTTCAGTTAGTTTTATATTATAATCTTTATGTAGTTTTCAAGAAGGCCGTGGGATAGACATTTGAGACCAAAAGAAAATCCGCTCCCAAGGACAGACGCCAATGGCGTAAAGAAGATCTTAATCGAACACCGGCGGACAATGGTTATGCTTGCCCTGGATGTGGCAAAA
>TRINITY_DN42206_c1_g1_i3 len=548 exp=0.80
CTATGTTGGTATATATTCATATATGTACAAATAAAACAAAATGTGCAATGCATATAAACAGATACAAACAATTTGAAGATCTGAATATTCTATTTTTTTCTATTTCAGGTAGAAAAAATCTACACAAGTTTCCTACTGTTCATGATGAAGCTGTGAACATGATTCAAAACTTTAAAAGGGTTTATTACCCAGATAATACTTTTTTTGACTTCTATTTTCCTGATCTTTGAAAGAGGGGGAGATAACTCTAGACATTTTTTTGTAAAATGTAGATTAACTTTGTGTCAATAGTTGTCAATAGTTATCAATAGAAATTTGTCTGAATAGAGAGAAGAAAAAACTTGTATCAATTTATATGTTCTTTTATAAAATAAAAATTTTTCAGTTAGTTTTATATTATAATCTTTATGTAGTTTTCAAGAAGGCCGTGGGATAGACATTTGAGACCAAAAGAAAATCCGCTCCCAAGGACAGACGCCAATGGCGTAAAGAAGATCTTAATCGAACACCGGCGGACAATGGTTATGCTTGCCCTGGATGTGGCAAAA
>TRINITY_DN42206_c1_g1_i4 len=1524 exp=0.65 homolog=[sp|Q92820|GGH_HUMAN Gamma-glutamyl hydrolase OS=Homo sapiens GN=GGH PE=1 SV=2]
CTTCAGATGGCAGGATTCGAACCCGGAACAATTGAGTCGACGGTCGAGAGCGCAATATTATAGCTCGACTAGGTAGCTATCCAGCTATTATGTCGTTTCGACATAGAAATTAACATCAAGATTGGATCTAGATGTATAGGTATTTAGGCCTAGGACTACTATTTTATATAGATGATTAGATCAGATCTAGATCTCCCTGCGTGGGCTAAATTTAATTTGAAGCATATGAGTGATCGATCTGCTCACACACACACACCAAAAATGTTTTACTTAAAATCAACACTTGGAGCCTTTATTGAACTTATCCTTTTGTTTTGGGGCTGTGCCACTGTGAAGACAGCAGCCACATTCAATGACAGGCCAATAATAGGAATCTTAGCACAAGATACTAATTCACCCTATGGTAAGACCTACATCTCAGCAACCTATGTGAAATTTATGGAGCAGGCAGGTGCTAGAGTGGTGCCAATAAGAGGTGGCCAGCCTTTAGAATACTATGGACAAATGGTTAACTATACTAATGGCATATTAATTCCTGGTGGAAGTGTGAACTTAAATACTAGTCTTCTGGGGAGGTCAGCAAGAATTATTTATGACTTAGTTATACAGGCTAATGATAGGGGAGACTACTACCCGCTGTGGGGTACCTGCATGGGCTTTCAGGTCCTATGCTTTTTAACTCAAGGAGAAAATCTCTTAAAAGGAACTGATTCGAACAATGCCTCTTGGCCCTTAAATTTTACATCAGGGTTTCGGAAGAGTAGAATGTTTGGCTATGCTCCTGAAGAAATCATTCAAATTTTAGCCCAGCAACCAGTTACACAGAATGAGCACAGCTACAGCATTCTATTGCCAGATTTTGAAAATTCAAAATTGTCCAAGTTTTTTTCTAAACTTTCCACAAACCTAGATAGAAAAGGAAAAGAATTTATCTCCACAGTAGAAGCTAAAAACTATCCTATCTATGGAGTTCAGTGGCATCCAGAAAAGAACAATTTTAACTGGAACCCTAACTATGTTATAAATCATAATAGAGATGCAGTGAAAGTCAGTCAGTATATGTCTGACTTTTTTGTGAATGAAAGTAGAAAAAATCTACACAAGTTTCCTACTGTTCATGATGAAGCTGTGAACATGATTCAAAACTTTAAAAGGGTTTATTACCCAGATAATACTTTTTTTGACTTCTATTTTCCTGATCTTTGAAAGAGGGGGAGATAACTCTAGACATTTTTTTGTAAAATGTAGATTAACTTTGTGTCAATAGTTGTCAATAGTTATCAATAGAAATTTGTCTGAATAGAGAGAAGAAAAAACTTGTATCAATTTATATGTTCTTTTATAAAATAAAAATTTTTCAGTTAGTTTTATATTATAATCTTTATGTAGTTTTCAAGAAGGCCGTGGGATAGACATTTGAGACCAAAAGAAAATCCGCTCCCAAGGACAGACGCCAATGGCGTAAAGAAGATCTTAATCGAACACCGGCGGACAATGGTTATGCTTGCCCTGGATGTGGCAAAA
>TRINITY_DN42231_c0_g1_i1 len=861 exp=7.59
TTTCCTTTTTTTTGAAAAAAAAAAAAATCTTTATATAGCGAATTTATTTTTGAAGCAGGTCAGTAAGAAGTTTAAAATTGTTATGTTGTATCTAGTCTTTTTTTTTTTTTTTATTTTAAATTTCTGAATTTGTATTGTTAGACCTATTTTTCAGCAATCACAGTTTTTGTATATGCCAGTTTTTGTCTATATGAATGACACATATTTATTCTGAATTGCCCTTACTTTGGTTACATCTATCTGGTTTGTAGTAGCATCGGTTGTAATATTGTTTTACCTGGTCCTAATGCTGTTAGACAAAGAGTCTAGTTGTTTTTTAAAGATATGTAATGCATTTAAATAGAAAAAAAAAAGTGTAACCAGTCATTCTTGTTTTAGTACCAGTTAGAGACTTGAATGTATTGAAGGGAAATTGGATTATACTAGTTAACCAGTTGTAGGATGTGAGAATAAAAGTAATATCAAATTGCACCATCAAATAATAAATAAAAACAAAGCCAAGAGTAAACATATTTTATAGAGGCATTGGCAGTAAAACTTTAAAAAAAAAATTGGTCTTACTTGTAAGTTTGCTGAAGTAATTAGTCCTGTACTTGTAGACTTTTGGCATTTGTACAAAACTGGTGTTTCATTCATTTTAGGTCATTTATAGAACATTTATATTTAGTCAGGCAGAAAAGTATATATTTTTTTTGCACTTTAAATAGCTATATTCAATATAATTTGTGTGTGAAGGGTGAGGAAAGTAAAAATTAGCTTTTTTTTTTTTTTATTAGTAATTAAAATTTTATTTCCTAATTCTTCTATACTGTCCTTCAGAAAATTAGAACTGTATGCTAGTAAAACTTCATTCAATTTAAG
>TRINITY_DN42275_c0_g1_i1 len=273 exp=0.78
AGAGGAAACAAAATATGGGTCATCTTCTACAATCATTAATTTTCAAATCAAATATTTTTGTGAAGGTACAGACAACCATCAATTAAAAACACCTTGGTTGCCTTATAAACCTGTTTTATTAGGGAAATATAAAAACATCAGTTGTACTCTTCACAAAGCAAATAATGATCGATTGATTTGTTCCACTAATGGCATTTGTTTACAAGCGTTGTGTATTTTTAATGTAACCTACAGTAATGGGGCAACTGGCATGAAGTCATCACTTTACTTAAG
>TRINITY_DN42275_c0_g1_i2 len=883 exp=9.09 ORF=[3prime_partial,294,3-881(+)]
ATATGTTTACCATATCGCGGTCCAGATTTAGCGTAGACGTGATAATCCACAAAGTTGAAAGAAGTGACGCAAAAATCTGGAAAATTTCATACTCAGAAACACCAATAGCTGAGTGCAAACTTGCAACCTACATCAAGCCAGAGAATGTCAGGTGCTATCAAGAGGAAAACAAAAGTGAAATCAATGTGACGTGCACTACTAGTAAAGTGTACCCAGCAGCGAAATGTAGTTTTCATATTTATATCAATGGCGAAAAGAGTCACAACAGCAATGCTTTTGTTTCCTACAAACACAGTAATTTCATAGAACAAGAGCAGTATTTTATGTCAAATTGCACATTTCAGATACCAAAGTTTCAATTAAAAACAGGATATTACAAGATAAAGGCTACTTTATCACCAGGGTTAGCTGTAGATCAACACATATTCAGAGAGGAAACAAAATATGGGTCATCTTCTACAATCATTAATTTTAAAATTGATAGCCCTCTCATCAAGCTTCAAAACTGTACACAACTGGTCCATGAAAACACTCAATATACTTGTCAGTGTACAAGTGTGAATAGATCAGAGTCTTATTTGATCAGATGGTATGACAAACAGAGAAATCTGCTTCATGAGGGAGAATCATTAACTTTCATTGCTAATAGGTCATTACCAGAATATTTGTGTGAAGGCACAGACAACCATCAATTAAAAACACCTTGGTTGCTTTATAAACCAGTTTTATTAGGGAAAGAAAAAAACATCAGTTGCACTCTTCACAACGTAAATGATGTTCGATTAATTTGTTCTACTAATGGCATTTGTTTACAAGCGTTGTGTATTTTTAATGTAACCTACAGTAATGGGGCAACTGGCATGAAGTCATCACTTTACTTAAG
>TRINITY_DN42275_c0_g1_i3 len=883 exp=3.20 ORF=[3prime_partial,294,3-881(+)]
ATATGTTTACCATATCGCGGTCCAGATTTAGCGTAGACGTGATAATCCACAAAGTTGAAAGAAGTGACGCAAAAATCTGGAAAATTTCATACTCAGAAACACCAATAGCTGAGTGCAAACTTGCAACCTACATCAAGCCAGAGAATGTCAGGTGCTATCAAGAGGAAAACAAAAGTGAAATCAATGTGACGTGCACTACTAGTAAAGTGTACCCAGCAGCGAAATGTAGTTTTCATATTTATATCAATGGCGAAAAGAGTCACAACAGCAATGCTTTTGTTTCCTACAAACACAGTAATTTCATAGAACAAGAGCAGTATTTTATGTCAAATTGCACATTTCAGATACCAAAGTTTCAATTAAAAACAGGATATTACAAGATAAAGGCTACTTTATCACCAGGGTTAGCTGTAGATCAACACATATTCAGAGAGGAAACAAAATATGGGTCATCTTCTACAATCATTAATTTTCAAATCAATAGCCCTCTCATCAAGCTCCAAAACTGTCCACAACTGGTCCATGAAAACACTCAATATACTTGTCAGTGTACAAGTGTAAACAGATCAGAGTCTTATTTGATCAGATGGTATGACAAACAGAGAAATCTGCTTCATGAGGGAGAATCATTAACTTTCATTGCTAATAGGTCATTACCAGAATATTTTTGTGAAGGTACAGACAACCATCAATTAAAAACACCTTGGTTGCCTTATAAACCTGTTTTATTAGGGAAATATAAAAACATCAGTTGTACTCTTCACAAAGCAAATAATGATCGATTGATTTGTTCCACTAATGGCATTTGTTTACAAGCGTTGTGTATTTTTAATGTAACCTACAGTAATGGGGCAACTGGCATGAAGTCATCACTTTACTTAAG
>TRINITY_DN42246_c0_g1_i1 len=558 exp=6.73 ORF=[3prime_partial,155,97-558(+)]
GGAGAGCTACAGAAAGTGGTTGTATAACCATTGTCAGAATTCAAAAGAATCTTGCAACATTTACATAGATCAGGGCGTTCTTCTCGTACAATCAGCATGATGTGGAAGATTGCAGTAGTGGTCATTTTTACAGTGGTCAACACAGTTCGTGCCGCTCTGTTCCAGGACAATGTCCAAGTGGGAGAATGCGTCTGCATCAACACCAACAATGTCAAGGCCAGTCTCGCAGCTGGATATAGTCCAGTGGTTCAGGTTTTAGACAGTGGCGCTTGTGGCAAAGTGAACAGTGGTGGTCAGACAGTTGACAGTTATACCTCGTATCAGATACTGTACGCAGGGCAGTTGGTCTGGGTCGCTGGCAACTATCTGGATATACAACCAGAATCTATGTGTGCATCAGCATGCCCCACCTCAGCAAAGGACAAGGCATGTACACTCCTGCAGAAATATAATTCTGGCGATTTGGGTTTAGCAATGTCCCACCCTTCATGGAAGCAGGACAACGCCTATGCCTACAATAACATCAGAGATATGTGTAAAGGACTTAGAGCTTCCAGG
>TRINITY_DN42246_c0_g1_i2 len=595 exp=23.62 ORF=[3prime_partial,155,134-595(+)]
ATACATCTAGATGTGAGACTGTAAGACGAGATTATAAACAAGTGGCCAGGAGATATAAACAGCTGGTAACCACAATCGAGTACCACAAATTTATTGGAGAGCTACAGAAAGTGGTTGTTTAACCATTGTCAGCATGATGTGGAAGATTGCAGTAGTGGTCATTTTTACAGTGGTCAACACAGTTCGTGCCGCTCTGTTCCAGGACAATGTCCAAGTGGGAGAATGCGTCTGCATCAACACCAACAATGTCAAGGCCAGTCTCGCAGCTGGATATAGTCCAGTGGTTCAGGTTTTAGACAGTGGCGCTTGTGGCAAAGTGAACAGTGGTGGTCAGACAGTTGACAGTTATACCTCGTATCAGATACTGTACGCAGGGCAGTTGGTCTGGGTCGCTGGCAACTATCTGGATATACAACCAGAATCTATGTGTGCATCAGCATGCCCCACCTCAGCAAAGGACAAGGCATGTACACTCCTGCAGAAATATAATTCTGGCGATTTGGGTTTAGCAATGTCCCACCCTTCATGGAAGCAGGACAACGCCTATGCCTACAATAACATCAGAGATATGTGTAAAGGACTTAGAGCTTCCAGG
>TRINITY_DN42246_c0_g1_i3 len=627 exp=23.49 ORF=[internal,210,1-627(+)]
GTAATATTAGAGAAACTACATGGCAATAGTTACGTCAGTGTTATTACCTCCCTTGCTGACCACGATAGATTTATAAACATTATAAGAATTGACTATTTCAATATAGAATTCAAAAGAATCTTGCGACACTTATATAGATCAGGGCGTTTTTCTCGTACAATCAGCATGATGTGGAAGATTGCAGTAGTGGTCATTTTTACAGTGGTCAACACAGTTCGTGCCGCTCTGTTCCAGGACAATGTCCAAGTGGGAGAATGCGTCTGCATCAACACCAACAATGTCAAGGCTAGGCTCGCAGCTGGATATAGTCCAGTGGTTCAGGTTTTAGACAGTGGCGCTTGTGGCAAAGTGAACAGTGGTGGTCAGACAGTTGACAGTTATACCTCGTATCAGATACTGTACGCAGGGCAGTTGGTCTGGGTCGCTGGCAACTATCTGGATATACAACCAGAATCTATGTGTGCATCAGCATGCCCCACCTCAGCAAAGGACAAGGCATGTACACTCCTGCAGAAATATAATTCTGGCGATTTGGGTTTAGCAATGTCCCACCCTTCATGGAAGCAGGACAACGCCTATGCCTACAATAACATCAGAGATATGTGTAAAGGACTTAGAGCTTCCAGG
>TRINITY_DN42246_c0_g1_i4 len=622 exp=27.70 ORF=[3prime_partial,155,161-622(+)]
ATACATCTAGATGTGAGACTGTAAGACGAGATTATAAACAAGTGGCCAGGAGATATAAACAGCTGGTAACCACAATCGAGTACCACAAATTTATTGGAGAGCTACAGAAAGTGGTTGTATAACCATTGTCAGATCAGGGCGTTCTTCTCGTACAATCAGCATGATGTGGAAGATTGCAGTAGTGGTCATTTTTACAGTGGTCAACACAGTTCGTGCCGCTCTGTTCCAGGACAATGTCCAAGTGGGAGAATGCGTCTGCATCAACACCAACAATGTCAAGGCCAGTCTCGCAGCTGGATATAGTCCAGTGGTTCAGGTTTTAGACAGTGGCGCTTGTGGCAAAGTGAACAGTGGTGGTCAGACAGTTGACAGTTATACCTCGTATCAGATACTGTACGCAGGGCAGTTGGTCTGGGTCGCTGGCAACTATCTGGATATACAACCAGAATCTATGTGTGCATCAGCATGCCCCACCTCAGCAAAGGACAAGGCATGTACACTCCTGCAGAAATATAATTCTGGCGATTTGGGTTTAGCAATGTCCCACCCTTCATGGAAGCAGGACAACGCCTATGCCTACAATAACATCAGAGATATGTGTAAAGGACTTAGAGCTTCCAGG
>TRINITY_DN42268_c0_g1_i1 len=1105 exp=4.79 ortholog=[sp|P70665|SIAE_MOUSE Sialate O-acetylesterase OS=Mus musculus GN=Siae PE=1 SV=3]
GGGTGCTACATTTGCTTTTGCCAAGCATTTTCAAAACCACATGGTGCTACAACAAGCTCCACAGAGAGCCAACATTTATGGTTTCTCTGCAGACATAGGGCAGAAAGTCATTATGCAGTTGACGACTGTACCTTCAACCAAGCCCTACTACTACACGTCCACTATAGAACAAGGGCCTGTTGCTGGACTAGGTGTTTGGAATTTTCTTCTAGACCCATTTCCAGCAAACACAACTGTTTCTATAAATGTGCAGGCTGAGGCTGGTTCTCTGTCTCTAAGTGATGTCATTTTTGGAGATGTCTGGATCTGTTCTGGCCAATCCAACATGCAGTTCACAGTCATTCAGATTGACAATGCTGAAGAGGAAATGGCTGATGCTCAAAATTATCCTAACATTCGTTTGATGACGGTGAATATGAATTACTCAGCCACAGTGCAATATGACCTTATTGCAGTGGAGGAGAGCTGGACTGCCCCTAATAGAAATACAATTGGTGGAACTGCCTGGACATACTTTTCAGCTGTGTGCTGGCTGTTTGGAAAGGCCATTCACAAGGCACGTGGCACACCCATTGGCCTTGTTGCCACAGACTGGGGAGGCACTCCAGTGGAGGCTTGGTCATCTCCTGTAGCATTGGCCTCATGCGGGAATCCTAAAAGTACTCCAGTGGAACTTCCTGAGTCGTACAGAAAATATGTTGAAAGTTTACCAGAGAAAGTCAAGTATAGAATGACAGGACCTGGAGACAACTCACAGTTGTGGAATGCAATGATCCATCCTTTGCTTGGGATGACAATTTATGGAGCCATTTGGTATCAAGGAGAAGCAGACGCCAGTGGTTCTCGCATGAATAAATACAACTGTACCTTCCCAGCCATGATCAAAGACTGGAGGCTTAACTTTAACCAAGCTTCAAATGGACAAACTAAAGCTGATTTTCCCTTTGGATTTGTCCAGTTGTCAGCCAATACTCCTGACCCATCCATCTCAGTTGGGTTCCCAGACATTCGCTGGCATCAGACAGCAGATAGAGGATATGTTCCCAACTCTGTGTTACCCAATGTGTTCATGGCCGTGGCTATGGACTTGCCAGATTTCACTTCA
>TRINITY_DN42280_c0_g1_i1 len=1476 exp=10.35 ortholog=[sp|Q9UJW0|DCTN4_HUMAN Dynactin subunit 4 OS=Homo sapiens GN=DCTN4 PE=1 SV=1]
AGGATGTTGATCTAGCAAAGATGGCGACTTTTGCGACAGTAGATTTAGTAAAATATTTATGTACCTGCGAGAAAAAATTTCCAATATGTCGACTGTATTTGTGTAAACACTGCCTAAAACTGAGGTGCATTGACTGCGTTCAGCATGAGGTGGATACACCATACTGTCCCAATTGTTTGGAAATTATGCCAGCACAGGAGGCAAAGCTCAAGAAAAATAGATGTAGCAACTGTTTTGACTGTCCAGTGTGTGGTCACACCCTGATGACTCGAGCCAGTGGTCATATATCTCCTAATCCAGAGGATCCTAACAAATCAGTCACTAAGAAGACTTACTATTTGGCTTGTGGCTTTTGTAGGTGGAATACCCGTGATATAAATATGCTTGATCAGACTGTAGCAACTGGAAATTGGCCTATGCTGGAAAACCCACATGTCAAAAGAATTAATAATCTTTTAGAAAACTACAAACTAATGGCTCAGGTGGAAAAGGCTGATCGTGAGAGAAAGAAATATGTAAAGCGTCGAAGTCATCTATACCTTCAAGACAAATTCAATCTGTCACCATCAGTGATGAAAAGAAAAGGATTGTCTAGTTTTTCAAGTTTAAGCTTGAAAGAAGGAGATAAGACAATAGAAGACTTAGAACCAAGTGTTCCTGTTGAAAGCTTTGATCCATTGCCTAATGATTACTATACACAGCCAGCTGCATTAGAGAAAACTACCAAACTGGTCCATAGGCTGAGTGTTCCTGAGTTTCAACCAGAAGATGTCAGCAAACTTCACCCCATTAACAAACATTTGATCATGAAGAAATCGCTGAGATGTCGTGAATGTGAACATAATTTGAGTAAATCAGATTTCAATCCATGCTCTATTAAGTTCAAAATTCAACTGACAGCCTTGCACTGGGTTCCTGAGGTCAGAATTATGACTCCTTCTACCTTTACCTACAACAAGGAAACGCTTGTCACCTTGACCATGAGTAATCCCTCAGTGTTCAATACAACAGTGACACTGTCACAGATTGAGAATGAGACTGATGTTGACTATTGTACTGCTAAGGTGGAGTTACCAAAGAAAGAACTTGTTTTGGCCTCCAGGGATGAACCTTCGATGCATGTGTATGAAGACAGTTCACAGGCACATGAATTTAAAGATGATCCAAAGTTGATCGTGTTTCGTAAAGGCAATAAGATTGGCTTTGTTGTCAAAGTGACTCCAGTGGTACCACAAGGCGATGTAAAGATATGCTTCCTCCTAAAACATGAGTTCCGCAACACCACAGTGGCTGCTCTCCAGAGTGAATCCAAAGAGCCAGAGATCAAATGGCTGGAACATAAAGTGTATCTATGTTTAGGAACTATTTAAATTTGATGCTCGAATTTTTTCCACTTATGCTTGTCAGTTTGATCACTTCTATAGATGTACAGCTTTCAGTGTAAAACAACTGGTTATGGACTATTTAAAACAAATT
>TRINITY_DN42257_c0_g1_i1 len=1621 exp=17.25 ortholog=[sp|O43505|B4GA1_HUMAN Beta-1,4-glucuronyltransferase 1 OS=Homo sapiens GN=B4GAT1 PE=1 SV=1]
CTCAAGGGGACACAAAAACAAAGACTTTGGAATATAGCGGTGAAGGCGACGCACCAAAGCAGGATGAATTGACGATCGAAGCTGGCTGACTCCATGGGTGCACTGTGGTCGTACTTCAGGCTGTTTCAGCCGCATCGTTGCCGGTTTTGGCCTTGCCTGATTACCCTGGCCCTGACCATAGTGTTCCTCCAGCTGATTCACATGGCCCTGCTTTCTCGCCTGGAAGAGAAGGAAGCCCGCATGAGGGAGACCAAGTCTGTCGGGCGTCAACTCCAAGGAAGAATGTTCAAGAATGTCCTCGGGGAGATGTTGGAACGCGTAAGGAACTCGTACCGCTTCGACAAGAGCGGCACCTACCACGTGCTCGACAATTTCCTGACTTCGGAGCACGTCGTCCTGGGGCGCGGAGAATACGACGTCAGCATCGCCACGCACAGCTCGTCCGGCAATCTTGCCCACCTGGTCGAGCTCAGCGAAAGATGGCGGGGTCCCATCTCGGTGTCGGTTTTCACTTTCGACGACGATTTCGCCCAGACCGTGTCAAGTCTTGTCCACTATCACTTCTGCAACGACCACATTTACCGCCACGTCAGCTTTCATCTCGTGTATCCCATTAGCCGGGCCCCGAAGCACTTAGACGCCCTTTCTCAGATGACGCTCTCTTGCGTGGATTACGCCCACGCCCATCTCGTCGTGGCCCCCATCCCATCTGTTCCAAACTATGCAAACCAAGACTTGGACTACCCCAACAACCTGCTCCGAAATCTGGCCATCAACTACGCCTTGACTCCGTACATCTTCATGGTCGACGTGGACATGGTTCCCTCAGAGAACCTCAGAGTGCAGTTCCATTCCTTGATGACCTCTGACAATCACGGTCTGGTTGATCGCTCCGCAAACGGCACCGGAGGCGCTCATAGGCCAATATCACCTCAAAAGAAGGACCAGTCGCACTCTGCGTACGTAGTGCCGGTCTTCGAGATCCAGGGCTCTTCAACCGTGCCAAGAACTAAGTCCGAGCTTCTTGACCTATGGCGGAAGGGTCTGGTTCGGCCTTTTTACTGGGAGGCTTGCGAGAAATGCCAGAGACCCACAGACTACGAACGCTGGAAGTCTTTAGAAGACTTTGGCTTCGTTCGGATAGGGTATCAGGTGACCAGAGTGGATCCCTGGGAGCCATTCTACATCGCTAAGACCTCTTTGCCTTTGTACGACGAGAGATTTAAACAATATGGATTTAACAGAATTAGCCAAGTCTGCGAGATGCATGTTGCTGGCTTCGACTTCTACGTTCTCGACAACGCTTTCCTCGTCCACAGGGGCTTCAAGGTGAAGGACGAGTTTCACTCCAGGAAGGACGCCGAGAACAGTCGAAATCTTCTGCTTTTCCGGAAGTTCAAGGAGGAGCTGAAGGTCAAGTACCCGAATGTCTCGCGCAGATGTTGAACTTAAGTGGAACCACTCTTTATGGCAATGTTATCGGACTGTCTTTAAGTTTTCACTAACAAAGATAACATGACATTGGAGTAAAGTTTCAAAACATTCTCCTGTTTGTCTCCAATTGGCTACCATGACAGATGATGACATGTTTGGTATCAGTGATGTACTTAATGATTGTGTT
>TRINITY_DN42292_c0_g1_i1 len=644 exp=4.22
TTTTTTTGTTGTTGTTGTTTTTTGCATTCAAAATCTGAACTATATTTAAAAGAATCACAGTGCAGATTTTTCCCCCATGTAATTCTGAATTGAAATATCCAGTGTGAGCTATTGCCTATAAATGCAAGATTTTTTAAATTATTTTCTCGATGCTTTCTTGTTGTTGAATGTTTTTTTAATTTACAATGTAATTAGTTTTAGAAGTTTAGTAGATCTGTCAGGTACAGTAGTTTTATAGCTCTATCCAAACCTATGTATGTTTGTTTGTTTTGTATGTTTTTACTTTCTCCTTATAATCTAGTCCATGTTTTTGTGTTGTTTCTAGTGTCCTATCTTTATTTTCTTGTGATACTATAATTACAATACAAAGGGAAAGTTCATTTTGAACCAATACATTCTGGTCCAAAGTTTGTGTGAATTATTCATGTATTCCATTGTATGATGGCTTCTTTGATAGCTTCTAAGCTGTAACTGGTTGCATGTCATTGGTTTTTTTCATACATGTATCAAATGTCACACACTACATCAGTATTTTGTGATGGCTGTTTTACATTCACCACATATTCTGTCAATGTGCATCTTGCTATAGCAGCCATAAACAAGCTTTTTTTTTTTTTTAAATAAACAAATATGTTGTATGCGGA
>TRINITY_DN42233_c0_g1_i1 len=682 exp=17.94
AAAGAAAAAAAAAAAAACATTTCAAATAAAAAAACCAAAAAAAAAAAAAAAACAATTTATATGTACAGACAACTTAGCATTTTTTTTTTTTTAACTTTACAAATTTAAAAAAAAAAAAAAAAAAAGTCAAATGTATCAGTGAAAGGTGTCATGTACACAAACAAAATATTACTATGAATCAAGTTGTTGTGAATGGGAACATCCTGAAAAGAAAATGCGAGAATGAGAAGTGCAGACTAGTCTTCAAAACCCACAGTCTAGTTATACTACACTGTAAGCTTTGTGAGAGATGATGCAACTCGTAGTCAATGTTATGTATTAATAACAACATGAAGTTTATATATAAAAACAATTCTCAGCTCTTAACCCAAGAACTATTAATGAAATAAAGTATGGTTGAAAGAATATCAGAACTTTATATGTGACACTAGTACCGGTAGTGCTGTATTCTGACATTGAATGGTTCCAAAACATACTTTGCACTAATATTAAGTACTCCAATGTTCCTCTCAGAATTTGTACAACATAAGAGCCATATAATGGAACATGAGAATGCTTTTTTTTTTAAAAATAAAAATGAACACTAATGTCTGTGAATACAAATTATTCATCTAACTATAGGTGTGTGTACTATGTGCGGGCTGCAGAATATAAATATGTAGAGAACACACTTAACCTGAAG
>TRINITY_DN42230_c0_g1_i1 len=1325 exp=1.40
GCTAGCAGAACATATTTTAGGGAGTTTTTGTTTTTTTTATCTTGTAAATTTCTCTTCCAGGCTTTAAATTTTTTTTTCTTTTCGTTTAACAAGTTTGATACCTTGCCTTGAAGGCTACCACAAACTTAACAGTCTCTAGACATGAAGCTGGTAATTTACAAGTCTGTAGAATACATCTTCTCCCATCAGACCAATGCAAGCTGCATAGATTCATGCCATGTATACAGTTCTTTTCACTAATTTATTCTCTTGTTCATAATTGTCTTTTTAATTGTAGATAATTGACCAAATGCTCACTATACAAGGAGAAAGAAATACAACAATTTTTTTTTATTTGATCAAAACAGATGACAATTTGTTTCATATAAACATTAATCCACCCTGCTGTGTATATTTTGTTACAAATGATATGCTATTATCAAATAGAAACACAAAGTATTTAATAAAAGGAGCAGAAAAACATCTTTTGTACAAAAAATAAATAATTTTTTTTTGTTTTGGTTTGAATTTCTTCGATTGTACAGTAACATGTAAGTTATTTTTCATTTTGTTCTGTCATGATTACCAGACATCTAGAAATACACCCACGAGTAGGTTTTGTGCATACAGACTATAAAAGTAGAACTTTTGGTTCATTCGTTTTGATTTGCTCTTAAATTGTGAGATTTTTTTATTTTTTTTTGCCGTATATGTAGAAATAGAGTCAAGTTGAAGCTACTTTAGTATTAAATTACCCCAGTTTATTGTTCTATTAAAGTAATCTTACCGTTGCTCTCAAATACAATTAATTTTTGCTTTACTCATTTATTTGAGATATATACTGGTCTAAGCAAGAGTAAAAGGCAATGTGAGCAGGCAATATTTTTGGGCTAACACTTTCAACATGAAGCTATGACAAGTACCTTTCAAGGGCTTTTCATCATAAAAACAATCTTTGTAACAACAAAATGTTTATACAATAAATAGAAAATTTATTTTACAATACCCAGAACGTCTAAAATTTTTGATGAAAAAAAATTATTTTTTTATTTGTAAGCTTATGTCATCTAGAAGATAAATTAGGCCAGCACTGCTCTTGATTTACTTTGTCTGTAAATGTTTATTTCTTTGTTAGTCACACTATGAGGTTTGAAAAAGGGTGTTATTCCAGTGTGGGGGTGTTAGGTGGTCAAATGTCCAGAGGTCCAGTCTTGTAAGGAAGACAAAGCCATGTGATAGACAGTTCAGCTGATGAAGCACTTTTTGCTTAGCCAATTTTGT
>TRINITY_DN42249_c0_g1_i1 len=842 exp=3.34 ortholog=[sp|Q6AYF6|GL8D1_RAT Glycosyltransferase 8 domain-containing protein 1 OS=Rattus norvegicus GN=Glt8d1 PE=2 SV=1]
AGGAATGATTGCACTTATCAACAGTATCATTATAAATACCAACTCTGAAGTGAAGTTTCATCTGATAGTTGACAGTCAAAGTGTAGATCGTGTCACTATATGGATCAAGAGTACTAAACTGAGATACATTGATTTCGAAGTGAAAGCTTTCCCAGAGGAATGGGTTGATGGCAAGATTAAAATACGAGCAGGCAGAAAAGAGTTGGCTAGTCCACTCAACTACGCCCGCTATTACCTGCCAAGGTTATTCCCAGATATCAACGATAGGATTGTTTATATAGATGATGACTGTATTGTTCAAGGAGACATCAAATTTTTATATCACATGCATATAAGACCTGGACACTGGGCAGCATTCTCTGAGGACTGTGAGGGTGTAAACAAAAGATTAAGTCGATTGAGTAATGTGTATGCAGAGTTTATAGACTTTAAAAATGCTAATGTGAAAAAATTGAACATGAAGCCATCGGCTTGTTCCTTTAATACTGGAGTATTTGTAACAGACCTTAGACTTTGGGACAAGAACAACATAACACAGCAACTGGAATACTGGATGGAGCTGAATACAAAAGAGGAAGTGTATGGGAATGAGAAGGGGGGAGGTGGTTCACAGCCACCTATGATGATTGTGTTCTATAACAAGTATACGAATATTGAATCTCTTTGGCACGTTAGACATTTAGGTTTATCCGCAGGGACAACATACAACAAAGGATTATTAGAAAATAGAGCAAAGCTGATTCACTGGAATGGTCCCTTCAAACCCTGGGGAAGAGTGGCTCAACACAGCAGTATATGGGACAAATATTTCATCCCTGAACCCAGTGGGCAGTTTAAAGTAG
>TRINITY_DN42241_c0_g1_i1 len=565 exp=4.27
TGTACATCCCTGTGAGAAACTAAAAGAGATTGCACTTGCTGTACTTTTGTCTAGTTTTATAAAATGGTTGCTAGACTTTGATCTGAATGAACAGGTATTTCTACCCATTTGCAAACATTCATATGGGTGTGCACCTGTTTTAGTTTGGCCATTTGTTGTAAATAATATTATTTGCTGTTATGAAAATAAAACACAAATAGTGTTCTGATTAGTGTAATTAATTGTTACTATTTCTGCTGGGGTGGTGTGATTGCCATGCAGGTTGTAATGTTTACAGGCAGGTGGTTGGATTTCATTTAACTAATTGGAGTTAGAACTAGAGTGTCTATTTAGTGCGTTTACTGGTTCTCTGTGACATTTCTGTGTTTGGATGTCCAGTACTAGTTAGTATGCCTATGTCCGGTACTGTTATTTGGCTGCATGGTGTGATTGGCATTGTTTGTTGGTTGATGTCTGTTGATTGGTCTCTTCAATTGGATGTGTCAGCTGGTTATTTGGCTGGATGGTGTGATTGGCATTGTTTGTTGATTGATGTCTGTTGATTGGTCTCTTCAATTGGATGTGT
>TRINITY_DN42241_c0_g1_i2 len=586 exp=6.16
AATGTACATCCCTGAGAGAAACTAAAAGAGATTGCACTTGCTGTACTTTTGTCTAGTTTTATAAAATGGTTGCTAGAATGAATGAACAGGTATTTGCATTTGCAAACATTCATATGGGAGCACATGTTTTAAGTTTTAGTTTGGCTATTTGTTGTAAATAATTTTATTAGCTGTTATGAAAATAAAACAGAAATAGTGTTCTGATTAGTGTAATTAATTGTTACTATTTCTGCTGGGGTGGTGTGATTGCCATGCAGGTTGTAATGTTTACAGGCAGGTGGTTGGATTTCATTTAACTAATTGGAGTTAGAACTAGAGTGTCTATTTAGTGCGTTTACTGGTTCTCTGTGACATTTCTGTGTTTGGATGTCCAGTACTAGTTAGTATGCCTATGTCCGGTACTGTTATTTGGCTGGATGGTGTGATTGGCATTGTTTGCTGGTTGATGTCTGTTGATTGGTCTCTTCAATTGGATGTGTCTGCTGGTTATTTGGCTGGATGGTGTGATTGGCATTGTTTGTTCGTTGATGTCTGTTGATTGGTCTCTTCAATTGGATGTGTCTGCTGGTTATTTGGCTGGATGGTG
>TRINITY_DN42241_c0_g2_i1 len=1040 exp=5.02
TGTTGGTTGATGTCTGTTGATTGGTCTCTTCAATTGGATGTGTCAGCTGGTTATTTGGCTGGATGGTGTGATTGGCATTGTTTGTTGATTGATGTCTGTTGATTGGTCTCTTCAATTGGATGTGTCTGCTGGCTATTTGGCTGGATGGTGTGATTGGCATTGTTTGTTGGTTGATGTCTGTTAGTTGGTCTCTTCAATTGGATGTGTCTGCTGGTTATTTGGCTGGATGGTGTGATTGGCATTGTCTGTTGGTTGATGTCTGTTGATTGGTCTCTTCAATTGGATGTGTCAACTGCTTTGGTTTATCAGCACATTGTTTGTATATAACCTTGATGCCCTAACATAGCTTTATGCAATAGATCTACATATGTATGAAACTTGCAACCTCTTGTGTATCCATGTGACATTTTTGTTTCCATTGTCATATCAATGGCCATGTTACCCAGACATGTTGCTTCCCCTTACTTAAGTTGCTTCTTAACACTTTTTAAAGACAACATTAGTTTGTGCAAATGTTCATTTTATTGTTATTATTTAGTCAAATCAAATCTAGCATTGACTATGATTTCTAATCCCATGTTTTGTTAAGAAAACACAATAGGAAATAAATTTCTAATTTCAAATGTAAAGTTCTTTTTAAATGTTCAAAGTAAAAAATATATTTATATACCGGTATTTAAAGAATTTTAACATAGTAAAAGTCTAGTGAGCCACAGTTATATTGCTAAGTTTAAACCAAGAGTTCAGTTGTTACCATACATACAATGTTGCACTAATGACTTAGCTATTGGCATGTGGAGTTATTGATGTCAACTATGAAACTGTATATTAATTTTTCTATTTCACTATGTCAATATTTATTTTTACACCTTTTGTGTATGTTAACAATTCGACAATTGTGATAATTTTCTTTGATGAAGATTTTATCACTGACTAGAACTCCACTAAATGTAGATCTAGTGATCACCAAAAGTGTTTTCGTGTTGCATGTCTCATCCTCCTCTCGACAATGTTGGTTGAGATTCTAATGACATGGGTTG
>TRINITY_DN42287_c0_g1_i1 len=966 exp=9.67
GGCCGAGCATTGAGGCCAAACCACCAGTTGAATGTGACGCTATTTGTGTGCGTGGATGGGGGGTCGCTGGACGTTGATGTTTTGAGTAGCCGTGCATCTACAGTGTACTGATGGAGTGAGACGGTCTATTCGGATCAAGGGCCGGCTCACGGTGGCCCAGTTTAAGACTGTATCTACATGCCGGGGGGCCGGTCGGAATAGATCGATTTCCTGTGCTCTGCTGTGAAGTCAGCTCCTCAAATAGCTCGAGAAACAAAGTTTATGCTCCTTGCACGGGATTGTGTTATTTCATTGAATGCGTTTTACGATCAGATCGGATATTGTGGTGCACAGCGAAGTGGGATGCTAACGACTTGATTCGCTTGGACACCAGATCGTTAGCTTCTTGGATTGAGGAAGGGTATACAACTTTTGTGTGCAATTAGGCGAGATTTGCTCATAGCATAAGCTTTACAAAGTGTTGGTAATGTCAATGAGCATCCAGTTTCGATTGAAAAGTAATATTTATTAAAACACTGCATTATTACTATTCACATGTATTGTGAGTTGATATGCTGACAACTTTTCCAGAAGGAAATTCTGGGACACTTATACTTGTGTTAATTGAAATATAAAAGAAAAAATAATTAATTTAGCATGATTCATTAATTTTTAAAACTTCAACCACTGGGAAAAAGAATGAGGCCAGAAATGCTTAAAATGTGAAAAGATGTAACTCTTAAAATGGCACAGATTTCTCTAAACACACACTTTTGGAAACTGTCAATTTGAATACATCTAATGAGTGGGACGACTAGTTTATGACTGTACAGGATATATTTCTCTAAATAGTTCTGGATTTTCCCCTTTGAATTGTGTCATTTGAAGTGGTTTCAGTTCACGTTGTCCCCCCAACCTGTTGTTTCACATTTGGCTGTTCAGTTTGAGCTTGGGGAAGTCTACAACATAAACCTTGCGTTATTGTGT
>TRINITY_DN42207_c0_g1_i1 len=333 exp=1.17
ATACTATTCTTCTGTATATACTGTAAATATCAATTGAACTTATATTTATATATATATATATAGAGAGAGAGAGAGAGATGCTTTAATTTCATGTGTAAATTACTTCAATAGCATGTCACATTGAACTTCTGGTATCTTGGTAAGATTTAAGCTCTTCAAATACAAAAGTAAGTTTTAATACATTCATATTTTGTACTTAATTGATTTTAATCAAAACTCTAATTCATGCATGACTTCCTAATCTCATTACTATCAGTTCCAGGTATTGGCTTTCTAAAGTACATCACGATTTGTATCCAGTTTAAATTATAATAGGACTATTTAAAAACAATT
>TRINITY_DN42207_c0_g2_i1 len=333 exp=0.65
ATACTATTCTTCTGTATATACTGTAAATATCAATTGAACTTATATTTATATATATATATATAGAGAGAGAGAGAGAGATGCTTTAATTTCATGTGTAAATTACTTCAATAGCATGTCACATTGAACTTCTGGTATCTTGGTAAGATTTAAGCTCTTCAAATACAAAAGTAAGTTTTAATACATTCATATTTTGTACTTAATTGATTTTAATCAAAACTCTAATTCATGCATGACTTCCTAATCTCATTACTATCAGCTCCATGTATTGGCTTTCTAATGTACATCACGATTTGTATCCAGTTTAAATTATAATAGGACTATTTAAAAACAATT
>TRINITY_DN42207_c0_g3_i1 len=978 exp=1.14
TACAACATCAATAAAACCTTAGATGAAAGTGAAATATGTTTTAATATGATTGTTTATGATTTACATTTTGCGACATACTTTTTCTTGCTTATTCAGTCTACTTTTTAAACTTTTTTTTCCCTCATTATTCAGTCTTCAGCAAACAGATGTAGGTCGATTGGCTGCTAGAATTGATGTTTCATAATAATGTTTCATTTTCTTCAATAGCAATATGTAATTAAATATACATTGTGATTGGTGTTAGGATGTTAGGGGAAAAAAAGAGGGGGGGGGGAACTATCCAAACTGATTAAAAAGGGAAAAAAAGAGGTGTGTCTATATTTCTTTAATCATATTTATCCTCCCACTTTGCCTACTGGCAAAATAAGAGACACATTTTTGAAATGGTAATAAATAATATAATAATGCAAAAAATATTCAATTATTTAAATTTAGTTAACAACTATCAAATATTTACAAAAGATATTTGAAGTAAGTAACTGACACAGGCATTAATATCAAAGACCACAATGAGGACACTAAGGCTACGGCAGCATTCCCATTAGCTTTTGGAGTAGTAACACTGTCAACAGGCTTTAGTTGATCTAAGGCCTCATACCTGCAGTGACAGAGAACACTCTGAATACAAGACACACAAACAATGAATACATGGTTACTACTCTTAAAACGTGCTTGTCCATTCAGCTTACAAATTAAACTATTTTTTAACTCATTTCAAAACTATACCACTGCAATCTTATTATTTTCATGCTAATGAAAATAGTGAATTGTTTTTTAAGGATTGTAGGTTAATTGTTTCTGTTTACGTGAATTACTGAACTAATTACTATAATTTTACACTTAAAGCACATTAGGTAGAGATAGTTTACTTCCAAGTTAAATATAGTCAAAAACAACATACCATATTTCATACATTTTCTAAAGTACATCACGATTTGTATCCAGTTTAAATTATAATAGGACTATTTAAAAACAATT
>TRINITY_DN42207_c0_g3_i2 len=946 exp=2.89
TACAACATCAATAAAACCTTAGATGAAAGTGAAATATGTTTTAATATGATTGTTTATGATTTACATTTTGCGACATACTTTTTCTTGCTTATTCAGTCTACTTTTTAAACTTTTTTTTCCCTCATTATTCAGTCTTCAGCAAACAGATGTAGGTCGATTGGCTGCTAGAATTGATGTTTCATAATAATGTTTCATTTTCTTCAATAGCAATATGTAATTAAATATACATTGTGATTGGTGTTAGGATGTTAGGGGAAAAAAAGAGGGGGGGGGGAACTATCCAAACTGATTAAAAAGGGAAAAAAAGAGGTGTGTCTATATTTCTTTAATCATATTTATCCTCCCACTTTGCCTACTGGCAAAATAAGAGACACATTTTTGAAATGGTAATAAATAATATAATAATGCAAAAAATATTCAATTATTTAAATTTAGTTAACAACTATCAAATATTTACAAAAGATATTTGAAGTAAGTAACTGACACAGGCATTAATATCAAAGACCACAATGAGGACACTAAGGCTACGGCAGCATTCCCATTAGCTTTTGGAGTAGTAACACTGTCAACAGGCTTTAGTTGATCTAAGGCCTCATACCTGCAGTGACAGAGAACACTCTGAATACAAGACACACAAACAATGAATACATGGTTACTACTCTTAAAACGTGCTTGTCCATTCAGCTTACAAATTAAACTATTTTTTAACTCATTTCAAAACTATACCACTGCAATCTTATTATTTTCATGCTAATGAAAATAGTGAATTGTTTTTTAAGGATTGTAGGTTAATTGTTTCTGTTTACGTGAATTACTGAACTAATTACTATAATTTTACACTTAAAGCACATTAGGTAGAGATAGTTTACTTCCAAGTTAAATATAGTCAAAAACAACATACCATATTTCATACATTTTCTAAATTGTTTTTAAATAGTCCTATTAT
>TRINITY_DN42256_c0_g1_i1 len=737 exp=6.07 ortholog=[sp|Q9SEE4|PIRL_SOLLC Pirin-like protein OS=Solanum lycopersicum PE=2 SV=1]
AATCATTTTATCAGTTTTTCTGAGATTGATCCAGAGTTGTAAGCCCTTGGCCAAATCCTTCCCAGGCATCTCACAGTGAACAATACCTCTACCAGCAGTCATCCACTGTAAATCTCCAGCTTTGATTGTTCCTTTGTGTCCTAAAAAATCTTCATGGTTCGTCTCCCCTTCTAGCATGTAAGTTACAGTTTCAAAGCCACGATGAGGATGGTCAGGGAATCCCGCTGGAGCCTTGACTGAGAATTCATCAAGCATTAGAAAAGGGTCAAAATTGCGTAACTCTGAGCGACCGATACTTCTTCGAACTCTCGCCCCAGCACCTTCACTTTGTTCAACACTTTCAAATGCCAAGTTGACGGTGCGAGACATTGCTGGACCTTTGACTAGATAGCTGTCTTCCACGTTGTCTTGACAAGTAGAGAAAAGTGTTGCTAGAACTGTGAAAAATACTTTTGTATTTCCAATTGAAATTCGATTAATCAAATTAATGCGTTCACATTCACTGTTAATTAATGCAGGTAGCAAGTTCAAGTTGTGACTGTTGTGTGTTCGGCTTTTTCGAAGTGAATTACAAGCTTTGAAAAGTCTACTAGCAAACATCTAGACATCGAAAAGCTCTATTTATACTCGCCGAAAGTTGTTTGTTTTCCAGTGGAAGGCAAACATATCATACAGATTTATACAAGTATTCTAAAAAAAAATGCTTTGTAATTGTTGACAAGCTACTTGATGACATA
>TRINITY_DN42299_c0_g1_i1 len=1312 exp=2.57 ORF=[3prime_partial,381,172-1311(+)]
GTTAGAGAGCAGGGTGACAGTCTGGCATTGCTTAACTCTGCCGTTGATGTGAGTAACTGGATCTCAGAGTACCTGGCTTAAGTTTTTTCCCCCTTTCTGTCTTTCCACTTGAGTGTATTTGTGTCAAGGGATGAGTCAACATGAGGGTGATGTCGAAGCTACCATTTCGTCATGTCGAATGACGGGACGTCTGCTGCCGGGCCGGGCGCCCGCCATCTTGCTCGTGAAAGTCACCTGATGAGGAGCATCGTTAGGAACATGGTGTCCAACATGGAGGGCGTGCTGAACGATTTGCAAGGCATCATGGGAGACATTCAATCGCTGGTGGTGCAGATTGATAGCGTGACGGAGAAGATTGACAAGCAGTGCGGAACAGAGAGAAACGAGCAGACGTCTCCCCACCGAGTGCAGAAACCTCGGTGTCTTCACGGCTCTCCAGCCTTGGTGGCCAGCACTAACGAGTGCAAAGGATCGCAAGTTGCAGCTAAACCATCCAGACAACCAGGATGTCACCAACAAGTGAACTCTTTAAATGATCCTTCCATTGTGGACCATCTCATCAAGGGAGTCAACCATGTGTGCTTAGCAGATAACCCTTCCTCGTGCGTTCGAACTAAAGTGAATTGCAACCCTCGACCTAAAAGTAGTGATGTGTACGCCATTTTCGATAAAAGCGACCTTATTAAAAAATTTGCAGGATCCAGAAGCTTTCAGTGCTTCTCGCGGGGCAGTGGTGGTCTTGTGTCCTCACCGAGTGGTGGCATAGCCATTGTCCACCCAACTATACACAAAAACAAGGATAAAGACTGTGCCGTTCAAGAAGAGATTTTCGAAAAAATGAAAGCCAAACCTCAGTCTGGGCCTAGACCTCTTTCGCTAGGTCAGCACCCAGTTGTGCATTGCTTGCCGATTTTTGCACACAACATTCCAAAGGCAGAACAAGAGAAGCGACATCAGCAGAGATACAACGAGTTTCAGGGCAGGCTGGAGAAGAAAGATAAAAATCACAGCGGCGGCGACCTTAAAAGGGTGTCACGAATAAGACATGCGGTGACGTCCGTTTACAATAAGTCGTTCCAGGCTGTGACGCCTACGGAGCAGCTGTCCCCAGCGAGTCGCCCTAAAAACTTGAACAACGAGATAAAACAAACTGCAAGAAAAAGCACTTTTGAAGAAGTTCAGACACACCGCGCCACCATCACACAGGAAAGGTTTGGCCAATCTTTACCTGGGAGCCCAAAGTTAACTCGATCTGTATCATGTTTACCCCAAGGGTCCAGTCCCAATAGTCCTAAATTGCAGCGTCCGTCAG
>TRINITY_DN42245_c0_g1_i1 len=280 exp=6.58
TCTAGGAAGTACATCAGATTTCACCTATTTCTAGGAAGTACATCAGATTTCATCTATTTCTAGGAAGTACATCAGATTTCACCTATTTCTAGGAAGTACATCAGATTTCACCTATTTCTAGGAAGTACATCAGATATCACCTATTTCTAGGAAGTACATCAGATTTCACCTATTTCTAGGAAGTACATCAGATTTCACCTATTTCTAGGAAGTACATCAGATTTCACCTATTTCTAGGAAGTACATCAGATTTCACCTATTTCTAGGAAGTACATCAGAT
>TRINITY_DN42245_c0_g1_i2 len=288 exp=1.65
CCTGTCCATTCTTTGATGTCTTCTCATCGCTTTCCTTGTAAGAAACTACATCAGATTTCATCTATTTCTAGGAAGTACATCAGATTTCACCTATTTCTAGGAAGTACATCAGATTTCACCTATTTCTAGGAAGTACATCAGATATCACCTATTTCTAGGAAGTACATCAGATTTCACCTATTTCTAGGAAGTACATCAGATTTCACCTATTTCTAGGAAGTACATCAGATTTCACCTATTTCTAGGAAGTACATCAGATTTCACCTATTTCTAGGAAGTACATCAGAT
>TRINITY_DN42245_c0_g2_i1 len=348 exp=1.45
CATTTTTTAATCTTAGAGACTTATGACTCAAACTAATATTAAATTTAATTAGTAAAAAAAAAAAAAAAAGTTTTCAACTGCAAATAAATAATGCAACCTCCACATATTTTCTTCAATTTTTTAAATCATAAATAAAATGAAGTCAATATCACCATCACCTCTCCCAGAGTCTGTTGAATCATTGGGGCACCACACAAGATCTGTCAACCTTCTTTCTACATTCCTCTCTGTCCTTCGCCTTAGATAGAATTTCATACAATGACAGGCCTGTCCATTCTTTGATGTCTTCCCATTATTTCCTCTGTCTACCTCTTCTTCTATTTCCTGGTACAGTTCCCTGAAGTCAAT
>TRINITY_DN42245_c0_g3_i1 len=310 exp=2.01
AGAATGTTTCAACTGCAAATAAATAATGCAACCTCCACATATTTTCTTCAATTTTTTAAATCATAAATAAAATGAAGTCAATATCACCATCACCTCTCCCAGAGTCTGTTGAATCGTTGGGCACCACACAAGATCTGTCAATCGTCTTTCTACATTCCTCTCTGTCCTTCGCCTTAGATAGAATTTCATACAATGACAGGCCTGTCCATTCTTTGATGATATCTTCCCATTATTTCCTCTGTCTACCTCTTCTTCTATTTCCTGGTACAGTTCCCTGAAGTCAAT
>TRINITY_DN42245_c0_g3_i2 len=350 exp=0.86
CATTTTTTAATCTTAGAGACTTATGACTCAAACTAATATTAAATTTAATTAGTAAAAAAAAAAAAAAAAGTTTTCAACTGCAAATAAATAATGCAACCTCCACATATTTTCTTCAATTTTTTAAATCATAAATAAAATGAAGTCAATATCACCATCACCTCTCCCAGAGTCTGTTGAATCGTTGGGCACCACACAAGATCTGTCAATCGTCTTTCTACATTCCTCTCTGTCCTTCGCCTTAGATAGAATTTCATACAATGACAGGCCTGTCCATTCTTTGATGATATCTTCCCATTATTTCCTCTGTCTACCTCTTCTTCTATTTCCTGGTACAGTTCCCTGAAGTCAAT
>TRINITY_DN42245_c0_g4_i1 len=286 exp=7.55
CTGTTGGACCGTTGGGGCACCTCACAAGAACTGTCAACCGTCTTTCTCCATTTCTCTCTGTTCTCGGATATACTTTCATTCGCCGACAGGCCTGTCCATTCTTTGATGTCTTCTCATCGCTTTCCTTGTAAGAAACTACATCAGATTTCATCTATTTCTAGGAAGTACATCAGATTTCACCTATTTCTAGGAAGTACATCAGATTTCATCTATTTCTAGGAAGTACATCAGATTTCATCTATTTCTAGGAAGTACATCAGATTTCACCTATTTCTAGGAAGTACAT
>TRINITY_DN42221_c0_g1_i1 len=935 exp=4.45 homolog=[sp|Q9Y5Q8|TF3C5_HUMAN General transcription factor 3C polypeptide 5 OS=Homo sapiens GN=GTF3C5 PE=1 SV=2]
ATATCTGTAACAATTTTAACATGATGTTCTGGCAGCTTAGAGGCTTTCTCTGTCACTGCTGGATTTGGTTGGACAGGAACATCTGGATTATTGAAAGATCTGTGGATAACACCATGAAACCTCTTCTTCCTGTCACTTCCAATTGCTGTCTCTCCTTCAGTCAAAACCTCATTTTCAAAAAAAAAATTGGTAGGAGTTTCTCGTCTTGAAAAACAAAAAGGAGGTAAGTAGAGTGGAACTTTTCTAGACAGGTATTCCTCCCTGTCATCATCAATTTTAGGCTTGATGCTGGATAAGATTTCTTTGTACTGGCCATCTGGCAACTTGATCACAGGGAGATATTGAAAATCACACATTTTATCAAACCTGTACATATTATCCACTGCACCTATTACCTCAATTTGATATTCATATTGCATGACAGGATTGCTGTTTGGTTCTAATTTTCTTCTTCGACGAATTTTTAAAAGTAAATTTCTAGAAGGACAGAGTGATGAAAGAACTGGCTTACAGTATGGGTCTTTAGGGCGGAAGTTGAGTTCCAGTTTGTGGTTTTGTTTGATACATTTTTGAATGTAGGAGACACCACCTAGAGTGTCCAGGGCTTTATCCACATTTCTTATCACACCTGGATAATCAATACAAATAAATTTCCTGCTCAAATTGACTGCAGCTGTACAAACTTTATCACCGTCAGCCCACCCCCCTACATCAGTGGCTACATCCTCTCTGAATGTGCTGTTCTCCTCAGCTCTGTTGGTGCCAAACTCAAAATCATCAAATAAATCTGCTCCATCAACAACTTTGTGGGCAGAGGCTTTAGATTCCATTTCGTCTTCATTCTCATCAATCTCTTCATCTCCCTCTTCTTCTTGTTCAATAGAGCCATTCAATTCTCCCTCTTCTTCTTGCTCAATAGAGCCATTCAATTCTCC
>TRINITY_DN42221_c0_g1_i2 len=245 exp=0.43
AGTGTCCAGGGCTTTATCCACATTTCTTATCACACCTCTCTGAATGTGCTGTTCTCCTCAGCTCTGTTGGTGCCAAACTCAAAATCATCAAATAAATCTGCTCCATCAACAACTTTGTGGGCAGAGGCTTTAGATTCCATTTCGTCTTCATTCTCATCAATCTCTTCATCTCCCTCTTCTTCTTGTTCAATAGAGCCATTCAATTCTCCCTCTTCTTCTTGCTCAATAGAGCCATTCAATTCTCC
>TRINITY_DN42232_c0_g1_i1 len=1084 exp=4.91 ortholog=[sp|O95619|YETS4_HUMAN YEATS domain-containing protein 4 OS=Homo sapiens GN=YEATS4 PE=1 SV=1]
GTGTGTGTTGATTTAATGTACAGTTATGTTTGTTTGGTTGACCTGTTTTCATGGATATTCCTTTAGAATTGAAGATTAAAACAACCTAGCCCAAACCTAACTTCCCACATGATGGCAGGGGGATAGTGAAGTGCAGGGTTCAAACTTGAGACCATCAATACAACAATCCAGAGTGCATACCAGGTGACCAAACAGCTATCCATTCACTGTAGATATCAAGCTTACTAACAAAAATGCATTTAAAATCTTTGGAACATAACAACACAAAAATGTACATGTATTTACATCGAACTGAAGTCCACTGAGATTTGAACTAACAAGTTATTAGACTCATAAATAACACTGTCTATAATCCCCTCAGTGAATGCCTTGGAAATCAAGAAAACTAGTGGAAAAGTTTTTCACTATTCAGCTTGCAGTATTCCATGACTGCCAGCTATAACGTAGAATCAGCATCTATTGTGACACCTTCCTCCAACTTGGCAATCTCTTTTTTCATCTTGGCAATACTGTCCTTAGCCCTCTTGAGTTTCTCATTCATCTGATCAATTTCATACCTGATTTTACTGTGAGCGTTGTTGATTTTATTTTTAGTTCTTTCTTTCTTTTCTTCGAAATCTGTTTCGTGTTTGTAAGGACCAATGCCCAGAGATGTTGTATTAGCCAACAGTGAGTTCATTATTGTGGTTGGATCTTGGAATACCATTTCATCATAATATTCAACCACCAAAGCTTTCTTGCCCAGCATCACATCAGCCTCACTTTGAAATAGTTTCAACAAATGATAGATTGTCACCGGCCTTTCCATTGGGTCGTTGAAATAAATTTTTATGATGATTTCAAATTCTCCCCAACCAGTTTCTGTAACTTCATATGGTGGCTTGGTAACAACTCTATTTGGATTGGGATAGCTGTCGTGAAGTTTGAAGTTTACTTTTTTAACATACGCTGACATATCCTCATTTCTGTAAGGTTTGACATAGACTGTCCATTGATGTGTATGTCCATCTTCTTCTCTTTTCTTCCCAAAATATCTTGAGATGTTTCCATAAATAACTGGCTTGACCACAGTCACACCTTTAAG
>TRINITY_DN42288_c0_g1_i1 len=769 exp=3.00 homolog=[sp|Q5RAU0|ACOX3_PONAB Peroxisomal acyl-coenzyme A oxidase 3 OS=Pongo abelii GN=ACOX3 PE=2 SV=1]
GAACCCACTTGTTGCCCTTGATGCCTACAAGTGGCTCGTGTCCTACCTTCTAGTGGAGAGCAATCGCAGACTGGCAGAGCAGACTTCATCTGGGAAAGATCCTTTCACTGCTAGGAATGACAGTCAGGCTTATTACTGCAGATCTCTGGCACTTGCCTTTATAGAACATACAGTGCTTGAACGTTTTGTACTGATTCTGGAGTCCAAGAACGATGAGCCGACCCCTGTAGCTCTAAGACCAGTGCTACAGAGACTGTGTGCTTTGTATGGACTTTGGAGTCTAGAGAAACATCTAGCCACACTCTATCAAGGTGGCTATGTGTCTGGCGGTGATTCCCCAAGACTGATCAGAGAGACCATCCTCCAGTTGTGCACACTGCTGAAGCCTGATGCAGTTTCCCTGGTGGATGCTATTGCCCCTCCAGACTTTATACTCAATTCACCCATTGGATGCTCTGATGGCCAGATTTATAAAAACTTGTATAGCGCCATGCTCCAGGGCAGTAAGAGTCTGGAGAGAGCTGAGTATTGGCAGGAAGCTATCACCCCACCACCACCCAGGGCACCAGCCAAACTTTAGACTTAGTTATCACCTAGATTCTAAACTCTAGTTTCAACTTGAACTTTTCACCTGAAACAGGGGATATATATATATATATATATATGTAATGCTTTGTGTTGTCATGAACTATATATGTTGTGCAATAAAACCAAGAGTATTGTAAATAAAGGATAGGAAGACAAAAGTAAAGAATAATTTGGAAGACAA
>TRINITY_DN42271_c0_g1_i1 len=1503 exp=24.13 ortholog=[sp|Q9D051|ODPB_MOUSE Pyruvate dehydrogenase E1 component subunit beta, mitochondrial OS=Mus musculus GN=Pdhb PE=1 SV=1]
AAAAAAACAAAATGATTAGAATGGAATGAAGAAACTTGTTACCCGACGTAGCTCCTACTCAAGCTGATCATAACAGAGATTAAAAAAAAAAAAAAAAAAAAAAAATCCACCTATTCATCACAAACTCATTAATTCACAGAATTTGAGTCTTTTGCAAAAGAATCTAGCACCAGGGGGGGTAAATTAGCAGATACACTAAACTGCAATTAAGATTTGATCAGATGAAAACAAGTTAAAGATTACATCATTCACTTAGAACCTCGAGTTTCACAGTATGCTGCAGTTGATTAGTAGTCTAAGCTAATTGACCTCTCGTCCAATGTGCATTAAATAATATCTCATAAACATACATAATATGAAGATCATATGTGAATAGTTCATTGTCGAAAAGCCTGTCATTTAACATTTAGTGATTTTTTTACTGCTGTCACTATATTTTTAACTTGAGGTAATGCTAAATCTTCCAAGCTCTTAGCATATGGCATTGGAACATCAGCGCCAGTCACTCTGAGTACAGGTGCATCCAAGTAGTTGAAGGCTGAGCTTTCCATGACTCGAGCAGCCACCTCAGCCCCAATACCACACTGTGGCCAGCCACCTTCCACTGTCACCAAGTGGTTTGTCTTCATCACAGATTTTATAATTGTCTCCTCATCCAGTGGCCGTAATGTTCTGAGATTTACAACCTCACAATCAATGCCTTGCCCTGCCAGCTCTTTGGCAGCATCTAAACATGTACCAACACACTTTGAATGGGACACTAATGTGATATGTTTACCCGCTTTTTCAATTTTACATTTGCCTATAGGAATTAGAAAATCTTTAGACATTGCTTCATCGGACATAGGCATTGAGACACCATACATTAGCTCATTTTCAAGGAAGACAACTGGGTTTGGGTCACGGATGGCAGACTTCAGCAGTCCTTTGCAATCTTCAGAAGAGTAAGGAGAAATGACTTTGAGACCAGGTACCTGGCTGTACCATGCACCGAAACATTGGGAATGCTGAGCTGCTACACCAGCTGCGGCACCATTTGGCCCTCTGAATACTATAGGTACAGGAACAGTGCCTGCGGACATATAGAATGTTTTGGCAGCAGAGTTTATCACTTGATCAATAGCTTGCATAGAGAAATTAAAAGTCATGAACTCACAGATTGGACGAAGACCAGCCATAGCTGCTCCTACTGCTATTCCAGCAAAGCCCATCTCAGTAATAGGTGTATCCCAGATTCTTTTGTCGCCATATTTTTTCCACAGTCCTTTAGACACCTTGTATGCTCCATCGTACTGGGCTACTTCCTCACCGAGTAAAAATACTTTGTCATCTCTTTCTATTTCTTCGTCTATGGCCGCATTCAATGCATCTCTTACTGTCAATTCGGCACATCTTGGATACGAGGTTGATAAAGCTCGCAAAGACTGAGCCAAACCATTGAATGCTTTTATTTGCTTCACTAACGCTACTCGGGAACACAGTGTAGCCATTTTCTAACAGAGG
>TRINITY_DN42208_c0_g1_i1 len=1469 exp=2.28 ORF=[internal,490,1469-3(-)]
GGGGGTGGTCTGTTCATGTATTGAGGAGGCATTCTGCCTTGTTGTTGCTGCTCCATTCTCATTTTCTCCATCATCTGCATTTTCATCTGTTCATTGACCATCTGCTGCTGATTCATATTAAAAGTCTGCTGTTGGGAAAGAGAGATGGGCTGGGAGGATGGTTGCATCTGAACCTGCTGTGACTGGGACATCTGCATACTGTGAGACCCGTGGGTCACTTGAAGCTGCTGAGACTGGATGATCTGCATCTGGTGAGGGGTGGCCTGCCCTGGAGAGGGCTTGAAGTGGCTCTGCACCTGGTTCTGTAATTGCTGTAAGGAGGAAGGTGAGTTGTGCTGACTCTGCTCAGTGGTGTAGTGAGTCAGGGGTTTGGTAGAGCCATACACCATGTCTGGTGTCATCTGTGAAGCATCACCTAGGTGGTGACAAGCTTGATGGCTGTAGGGGAATGGCGATGGTGTATTAGGTACTGAGCAATATAACTGCGAATAGTTGGGCGGAAAGCCCCCGTTGCTAAAGTGATCCATGGGATAGCCCGGACTGTGCTGGTGCTGATGTTGAGCCGCCATCTGCTTTAATGTCTCAGCAGCTGGTCCGGTGGGCTCTGGTATGGGATTGGTCATGTTTTCAGTGGTGTCATAAATGCTGCTCAGGGATCCCCCAGGACCCAGATTCGAATAAACTGTTTTAGAAGAGAGTCCCGGTGAAACACACGCTAATGATCCAAACATATTGGCTGATTCATTGCTTTCCGAATCCCTCTGAACTTTGACATAAATTTCATTGAACTCATTGAGGTCTCTAAGAAGCGAAGGCTCTATGTTATCTTCCTTCTCAATACTATCCAGTATATCCTGAATCTCGTCAATGTCACAGTTGTGTATACCTAGGTCCCCAACAGAGGAATGGTCTAATTGGCTGTTGTGCACGGAGGAAGAGGAGGTGGGAGTGTTGATGTTGTTGGAGCTTGATGTGCGAATGCTGTCATCAGATGGCTCCTGCTTACACTGAACGCTTGTCAAAACGCTATGGCTTGCGCCTCCTTGATTCGGAGAGTTGGAGTTGCCGTAGAGGGAGCTGACCGTCACATTGGTGTGGATGGTTTGGGAGGTGTCCTGCTGAGGGTGGCCACTGATTTGCTGGACGATCTGAACAGATAAACTGGGCAGTGGGTTGTGTTTGGCGTTCCCACCGCCGCCGCCACCCCCACCAGCACCTGCTCCACCCCCGCTATTGTTGTTAGTCTTGCTATTCTTACTGCCGGTGTGCTGATCCTTATCTGTAAAGTTGAAGATGGTCTCGGATGCAGTAGTTGCAACGGGGGTCCCTCCTGTAGATGTAGTCGTCTCTGTGGTCACACTTGGCTCTATTTTCTGCTTCAGTTTGTTGACAAGTAGATTCCTGTGGTCACTCTGATTACTATTGTTGTCTCTAGTGGACTTTGACTGTTTTGCAGCTTTCTTGGCTTT
>TRINITY_DN42225_c0_g1_i1 len=934 exp=2.25 homolog=[sp|Q6AYG0|RRNAD_RAT Protein RRNAD1 OS=Rattus norvegicus GN=Rrnad1 PE=2 SV=1]
GCTAATACAACATTCAACTACAAACAAAACTATTGTAATACCAAACATTTACATGTTAAATTTAAGTGAATCATAAAAGAAGAAAAAAAAGCAAGAGGTCAATGGAAGTTTGTATTACACACAAATTAGTAAGTGGCCATAGTGGTCAGTTGAATTTACATAATGAGTACATACATCACAGTCACAACTTGCATTATTTAATATTATTTTATGATTCTGAACACATTTTGAGGATCACTGTTGACTGTTCAGTAATTTTGTTGAAATTGTAGATAATTATTTTCTCCTAGAGCTAATGAATAAAATGAGTAGTCATTACAGCTGTAAGCTTTTTAAAACATTATAAAGATCATAGTGAAATCACATATACCACATAATGGTATTTATATGAAATAAAATTTTAAAAAGCATATGAAGTGCACAATTTTTATTTCAATCCTCATTTAAAATGGTTTATATCCACAACTGCACCATAAGTAATACAAAATACTAAACATCTGACCATTTCATTATAATCTAGCTATAATTTATAACAGCTAAATAAAACAATGCTGAAAATCAACAGTACCGTACAATAGAATATTTAAAAATTTCTTATGACTAGCGACAAGGTAAAACTAACCCGTATGATAGTAATTGTTCAAATTTTTGACTTTTTCATCATTTCATTGTTTTATGGCCAATAGCGCAAAATTTCTAGGTGAAATACTTGAATTGAAAATTGGCACAAGGACACTGGATACTCCTTTTTCATTTAAAAACAAAGCTCTGTCAAGCAGTATAAATGTTTCCACAACAGGAGCAAGACTTAAACGAATTGTGTAAAAGGCCACAACTCTTTTCCAATGCTGCGTTAGCATTTCACAATGTTGGTACATCTCCTGTGGTACAGAATCTGCATCAATGCCCACTTTCACAGAATATGATGTAGAGA
>TRINITY_DN42228_c0_g1_i1 len=878 exp=10.55 homolog=[sp|P77735|YAJO_ECOLI Uncharacterized oxidoreductase YajO OS=Escherichia coli (strain K12) GN=yajO PE=3 SV=2]
GGATTCTCTTTAAAGCCTGGTCTACTTCTTCTTCTGCTCCATCTTGACCATGTCTAGATAATGAGGTTGAGTCTTTGCTGAACAATCTTCCACGTCTTCTTCCCTCCGGAACGTCAGACAGGCTGGCAAATTTCCCAGTGAGAAGACCTTGCTGAAGTGGAGAATATGCCATAAGATTGATACCAAACTTTTGACACTCAGGGATAAGTTCAAGCTCAGGTGAGCGCCACAATAGGTTGTAACCGATCTGATTGACCACAGGTTTCCCTCCAGCTTCAACAAATGCTTTAATTCTGTTGGGGGCAAAGTTTGAGAATCCATAGTAACGAATCCTGCCTAAAGAAACTTGTCTTTCTAATTCAGTGACTGCCTCAACATTGTCTCTAATAAATGAAGGAAAGTGAACCTGTAGTATGTCTAGGTAAGTTGTCTGTAAATTTTGTAAAGATCGAGTCACTGCCTCGTCAATCTCTTGTGCAGAGTAAGGAGGAGTTCCAATCCCATCTCTAAAGCCAAACTTAGTGGCCACCACAGCATCTTGACGTCTGCCCAGCAAAGCTTTTCCAAGAACTTTCTCAGAGTTTTTGTAGCCCTCTGCAGTATCAAAAAAGTTGATCCCCAACTCCAGACATTTATCAACAACAGACTTTGACAACTCTGCAGACTGGACAGGCCAGGTTACATTAACTTCCCCATCATTGAATTGCCAAGTACCAAGACAAAAACGAGATACTTTAAGATCAGTTCCTTTTAAAGTGATATGTTCCATATTGGAGACAAGGACTGCCAGCAAGGACAAGAAATGGTCAACTGATAGTCAAATTCAACTAGTGAAGTCACACTTGTTGTCAGTCACATCCCACTTTCGATATATCAGG
>TRINITY_DN42228_c0_g2_i1 len=218 exp=0.43
AATTCAACTAGTGAAGTCACACTCTTGGTTAGTTCAAATTTAAATCAATAGATCTAGATGTCTAAAATCTGGAAATGGAAGAATATGAAGTAGATCTAGGCTTAGTAAGTAGGTCACGGGTAAGGCCCAGCTTAGTAACTAACTTTTTACTACGTAAGTTTAGTATGAGTAAGGGTATTTTTTTTTTTTTTTTGCCAGTGATGCATCAGCCTGGATCA
>TRINITY_DN42215_c0_g1_i1 len=665 exp=6.33 ORF=[internal,222,3-665(+)]
GATTCTCCGCCTTAGTGATAAATGTGCGAAAAATGACACAGGATCAAACAGTAAGCTCAGTAGAGAAGAAGGATTTCCTAGTGTTTAATGATTCTATAATTCAACTTCTGCATGAAAAGAAAAGACAAAAACAAAATCTACATAGATTGCATAGTCTGAAACGCTCACCAGCGAGTGCACATATATCTTTGGCTCTGCCTCCAAGAATTCCTGGCTCTGAAGACAAGCAAGATCCTTACTTTAAAAAAGATTACAATGTATGTGTCAGAACAAAAACGACCAGTAACTCTAATGTCCACGCTAGAGGTGTTATAGTGGATATCGACGGACTGGTCATCATGTACTCAGGTTTGTACTTTGTCTACAGCGGTGTTAGCTTCAAACCGAACTCCACTGACTTCTCTGCGACATTTGCTTATCAGACATGGTTCCAGTACATCTACAAGATGCGGCCAAACAGCCCGGCACATAGTACAGTACTGACTCGAGTTGTCCACACTTGCTGTCTGAACTGTACCAACAGTCAGAACACAGCTTACTCAGGAGGAGCATTCTATCTGGAGACCGGAGACATGCTACAGGTATGCTTAACTGGTCAAGGTCTAATAACGTTTGAGCCTAGCAGTACTTACTTAGGACTGTTCATGCTGACCAGTGGATTAAGA
>TRINITY_DN42215_c0_g1_i2 len=460 exp=0.51 homolog=[sp|P41047|TNFL6_MOUSE Tumor necrosis factor ligand superfamily member 6 OS=Mus musculus GN=Faslg PE=1 SV=1]
CTAATATTGTACGTTTTTCTGTTCAGATCCTTACTTTAAAAAAGATTACAATGTATGTGTCAGAACAAAAACGACCAGTAACTCTAATGTCCACGCTAGAGGTGTTATAGTGGATATCGACGGACTGGTCATCATGTACTCAGGTTTGTACTTTGTCTACAGCGGTGTTAGCTTCAAACCGAACTCCACTGACTTCTCTGCGACATTTGCTTATCAGACATGGTTCCAGTACATCTACAAGATGCGGCCAAACAGCCCGGCACATAGTACAGTACTGACTCGAGTTGTCCACACTTGCTGTCTGAACTGTACCAACAGTCAGAACACAGCTTACTCAGGAGGAGCATTCTATCTGGAGACCGGAGACATGCTACAGGTATGCTTAACTGGTCAAGGTCTAATAACGTTTGAGCCTAGCAGTACTTACTTAGGACTGTTCATGCTGACCAGTGGATTAAGA
>TRINITY_DN42215_c0_g2_i1 len=669 exp=1.24 ORF=[3prime_partial,192,96-668(+)]
AAGTTTTATTACTTTTTTTATTATAGAGAGCTCATTCTAGTGATGGGAATTTCTACAAGATCAACGACGAATTGCAGGAAAAGATCATAGAAGAGATGACCAAGTTTTTAGTTGAGCGCCACAAACTCAAACAAAAGAAATATGAAACGATGATGAGATTCAAACATACGCCTGTCAGTGCACATATCTCTCTTGCTGCTTTATCCAGAATACCCGGTTCCGAGAATAAGCCAGATCCTTACTTTAAAAAAGACTACAACGTATGTGTTAGAATAAAAATGAACTCCCAGGATCATGCAAGAGGGGTCACAGTCGACAATGACGGACTGGTCATCTTGCACTCAGGCCTGTACTATGTTTACGCCAGTGTTAATTTTAAGCCAAACTCAACAGAATATTCCTCGAACTTTGCCTATCAGACCTGGTTCCAGTACATCTACAAAATGCGGCCAAACAGCCCGGCACATAGTACAGTACTGACTCGAGTTGTCCACACATGCTGTCTGAACTGTACAAATAGCCAGAACACGGCTTACTCAGCTGGAGTTTTTTACCTTGAAGCTGGAGACATGCTACAGGTGTGTCTGACAGGTCAAGGGCTTATTGCTTTTGACGCAAGATCAACCTATCTCGGACTATTTATGCTGACCAGCTCTTCTAGATACCAAC
>TRINITY_DN42215_c0_g2_i2 len=686 exp=1.09 ORF=[3prime_partial,131,296-685(+)]
AAGTTTTATTACTTTTTTTATTATAGAGAGCTCATTCTAGTGATGGGAATTTCTACAAGATCAACGACGAATTGCAGGAAAAGATCATAGAAGAGATGACCAAGTTTTTAGTTGAGCGCCACAAACTGAAACAAAAAAAGTATGAAACGATGATGAGATTCAAACATACGCCTGTCAGTGCACATATCTCTCTTGCTGCTTCATCCAGAATACCCGGTTCTGAGAATAAGCCAGGCAAATATATTTAGAAAATCCTTACTTTAAAAAAGACTACAACGTATGTGTTAGAATAAAAATGAACTCCCAGGATCATGCAAGAGGGGTCACAGTCGACAATGACGGACTGGTCATCTTGCACTCAGGCCTGTACTATGTTTACGCCAGTGTTAATTTTAAGCCAAACTCAACAGAATATTCCTCGAACTTTGCCTATCAGACCTGGTTCCAGTACATCTACAAAATGCGGCCAAACAGCCCGGCACATAGTACAGTACTGACTCGAGTTGTCCACACATGCTGTCTGAACTGTACAAATAGCCAGAACACGGCTTACTCAGCTGGAGTTTTTTACCTTGAAGCTGGAGACATGCTACAGGTGTGTCTGACAGGTCAAGGGCTTATTGCTTTTGACGCAAGATCAACCTATCTCGGACTATTTATGCTGACCAGCTCTTCTAGATACCAAC
>TRINITY_DN42253_c0_g1_i1 len=475 exp=1.13
CTTCCGTGAGGGAGTCACTTCTCAGACTGTTGGTCCCTATATGGCTATCCGAGCCAAACCAGTGTCGGCCATAGCGACCAACATCTGACACAACACAAATTACCGCACATAACTAGAGACGATGGCCTTTGCTAATTGTGTCAAGGTCGGTTGTTACGTTTGTTTATTTCTGGGCCGAAGTACTCCCCTTTCATTCCCCGTTCCTTGTTATATGAAGTCCTTGTGTTTGTTCGTTAGCTAGACATAGAGTAGGCTAGAGCTAGATGTGGGAGGTATCACTTCAACTTGACAGTAGTCTACTTGGCATTCATCTTTTAAAGTCTTTAGTTGCAGACCCCTTCATTTCACATTCTCCTAGCATTTAGTGGGCGTTCTTTTAATAGTATGCTTACACCAGTGCTCGGTAAAGTCATCATCCTGGCATCCACAGTCTCCTCCTCTACCAGAACATTCTCGGTGTTCTCGTTGACCTTCA
>TRINITY_DN42253_c0_g2_i1 len=521 exp=6.09 homolog=[sp|Q9BRT9|SLD5_HUMAN DNA replication complex GINS protein SLD5 OS=Homo sapiens GN=GINS4 PE=1 SV=1]
GTCTATAATTCTAAAGTGTATTAAGAACATACATACTATTTAAAACAATTATTCTACACGTGTAATGACAACTGATAAACAATAATGTAGACCTAGACACAAACAAATCATCGAAAAGTAAATTTCAGTGTAGATATTTACATTCCATAGTCATAATGATATCTCAATTTTAAATGCAACTTCTACTTATAAACTAATTAATAGCTCTCAACAAAACATTCATTGAATATATTTCAGGAATACACTCTTTCTTTCTGGTAAAATGGCTGATTCTTATAGAAGGTGTAGTGAAGGGCATTGATTTTACCGCAGCTAGGCCGACTTAATACAATGAACAGTGGAGGCATGTGAATGTGGCAAAGTGGATCAAATCAAAGAAACTCCGCCAGACTCAACAAGGGAAGCAATCGGTTTATATCTCATAATGTGTTGATCTCCCTTCTCAAAGTCCATTATTTCTTCTCTGGCATCCACAGTCTCCTCCTCTACCAGAACATTCTCGGTGTTCTCGTTGACCTTCA
>TRINITY_DN42253_c0_g2_i2 len=481 exp=0.97
GTCTATAATTCTAAAGTGTATTAAGAACATACATACTATTTAAAACAATTATTCTACACGTGTAATGACAACTGATAAACAATAATGTAGACCTAGACACAAACAAATCATCGAAAAGTAAATTTCAGTGTAGATATTTACATTCCATAGTCATAATGATATCTCAATTTTAAATGCAACTTCTACTTATAAACTAATTAATAGCTCTCAACAAAACATTCATTGAATATATTTCAGGAATACACTCTTTCTTTCTGGTAAAATGGCTGATTCTTATAGAAGGTGTAGTGAAGGGCATTGATTTTACCGCAGCTAGGCCGACTTAATACAATGAACAGTGGAGGCATGTGAATGTGGCAAAGTGGATCAAATCAAAGAAACTCCGCCAGACTCAACAAGGGAAGCAATCGGTTTATATCTCATAATGTGTTGATCTCCCTTCTCAAAGTCCATTATTTCTTCTCTGTGGAAGATAGTTTTT
>TRINITY_DN42204_c0_g1_i1 len=548 exp=4.08
TAACTCAACTCTAGATTCTAGATAGATCTAGACTCTTGATTACTCTACTCTAGTAACTTATTATTATAGTATACTTATAGTAGTGAGTGACTTGCTTGAGTCTTAGACTTATCTAGACTCTAGATCTAAGTTAACTTAGTTTAGTACTCTTACTCTAGTCAGGTCTACGTGTAGTCTCTAGTCACACTCTAGTTCTTCTAGTCTAGTGACAATGACAGTCTCTAGGCTCTAGGCTACTCTTAACTCTAGCAGTGAGTCTAGCAACTCGATCTGTCTAGCAGCAGTCTAGAATCTAGTCAATCTAGATCTACATATAGATATATATTATCTATTCTAGATCTAGCTAGACTTCACTCATCACTGAAACAACATTTTTCTTTTTGTAGATGCTAGATCTACTTGTAACTGACTGTCTTGTTACTTGTAGATCTAGATCTAGATCTAGTAAAAAAAAAAGTATCTAGATTCTAGAATAAAGATCTAGATTCTAGATCTAGATCTAGTAGAATAAGTTCAATAAGTAGACAGATCTAAACTCTAGACTCGAG
>TRINITY_DN42204_c0_g2_i1 len=242 exp=0.40
TAACTCAACTCTAGATTCTAGATAGATCTAGACTCTTGATTACTCTACTCTAGTAACTTATTATTATAGTATACTTATAGTAGTGAGTGACTTGCTTGAGTCTTAGACTTATCTAGACTCTAGATCTAAGTTAACTTAGTTTAGTACTCTTACTCTAGTCAGGTCTACGTGTAGTCTCTAGTCACACTCTAGTTCTTCTAGTCTAGTGACAATGACAGTCTCTAGGCTACTCTTAACTCTAG
>TRINITY_DN42204_c1_g1_i1 len=359 exp=6.98
CAATGACGTATTGCACAGTCGAAAAGAGGAAGCACTTAGATCTCATCTACTAGACTATTTATTGATGTGTTTATTCTTGGATTTTGTCAACACGTCCTATTCATTCTTTGAAGTTATTTCGCTACATTGACCTAGAACTGTTCGCTACAGTTGTAGACTAGATAGTATAGTCTACATCTATAAAGATCTAGATTCTAGATCTATGAATCATCGAACGTGAAAACGTTCGGAGGCTATCAACAATCAAAGTGGTTAAAATTAAACAAAAATAAACTGAGCTGTAGACCGTGTAGTTGTAGTAGACGATCTACTCATCTAGAATCTAGATCTAAATATTATTATTTAGAATTGACTAGCTT
>TRINITY_DN42218_c1_g1_i1 len=894 exp=22.12 ortholog=[sp|Q9CQ74|LERL1_MOUSE Leptin receptor overlapping transcript-like 1 OS=Mus musculus GN=Leprotl1 PE=2 SV=1]
TGTTACTCAAATACCAATCTTGCCGTCAAGGTACAAATATGTACATGTCTCTCACATGATCAGATCTGATGCTTACAGTATTTACAATGAGAACATGGAAAATCATTTAGGTGAATGCTTACTTGAATATTTGTAAGGTTAAGACAAAAGAATTCAAAGTGAAGTGTGCCTTTTTTTTCATTTTGAACCAGTTAAACTATCAATAGAGTTGAGTGTAAATAATTATCAAATATTAATCACATATCAAGAGATTGTTCGACATAGGCTACTGATGACAAAACCTGAAAGGCTGCATTTGCGATGATGACACAATCTTTGCAGATAAAACAAGTTTTTGATTGGCTACATATTAGCCAGTGTTATTACAATAACATCATTTCCAAAGAGAATAGGCCAAAGCTTGAAAATTCTAGAATATAAGCAAAAGCCAAATGAGTTATTAATTCTATTTTTAGAGTAACAATGTCATCCCACAAGTCAGTTATTGCACATCACCACATGCTGTACTCGATATCCTCGTTACCAAAGACTTTAAAGTAGCCCAGTATAGTAAGGAACACCACAGTGTTACCAGAGATGACCAGTGCACATGCTCCCCACTGAATCACTTCCACATGGGCAAGGACAACCGGCAGTCCAATGGAAGAGACCACAATACCAGTTGTGAGGAAAATGCAGAGCTCAATGCAAGCACTACTGGAAGAGTCGTAACTATTTGATAATCTCTTGGCAACAATCGTTGGCAATGGTGACAAGAAGTAGAAAAATAAAACAAACATGGGCCACCAGTTGTTGTACTGCGGTAAGGCGCAAGCTAAAACTAAGAAGGTCACTCCAAGAGCGCAAGCAAATGCCAATCCAATCAATGCTCTTATGCCAGCCATTTTGTCAACA
>TRINITY_DN42213_c0_g1_i1 len=273 exp=1.51
TCGTAAATACCCTCGTATCGTCCTCCAGCAAGTTCAGTCGACATGATGGCCTTGTTTTCATTCATGTTAGTCTAATTAGTGTATGCTAATTCCGGTTTGCTGAACAGTTGTAAGTATTCATGTGAATGTTAGAGAAGCTACTTCCATTATTTGATGTCCAGGCGTGTGAAACAAATACCAAGAAAGGCACGACATAAACACAACTGTTCTACGCGAATGATACCAGCATTTATAAATAGAAGCTGTTGTGCTCAGAAACAAAAACCAATGGCG
>TRINITY_DN42213_c0_g2_i1 len=1153 exp=3.69 ORF=[3prime_partial,316,945-1(-);complete,101,667-969(+)]
TTGTTCATGATCGTTAAAGCCACTGTGTATTTGATTATACCAAAGTGCCCAGGACCTGCCCATGATGTACACGGTTGCCCCACTTGACCCTCTGCAAGTGGCGGTCGTGTAGGTGTACTTTACAAATGGGTGCCCAGGCGAAGACTCGCCGGTGACATCCTTGTGCGTCCACTCGCCAAGGGAAATTTGTTTGGAACACCCGTGAGGGTGAGAGACGATGGCGACCAGTCTGTCCTCGGGGCTTCGAAATCTGCCCATAACTTTTTTGTGCAGGGTGGTGTAGCGACTCCACTGGCCTTTTAGACTGTCAATGAGCGCCACGTTATGTGTGACGCACGACAGGTGACATCTATCGTCATTCACGTCTGCCCTCTCCATGTCCACGCCCTGGAACACGACTTCCGGGCTGCAACTGTCATTGAAGCCAAAGCGGCAAGTCGATTGGACAGCTTCAGATGTGTCGTAAACTACATGGACAGCGGTGATAACTCGGATCAATCCCCAGGTTTTCTTTGGGTTATCTGATCTTTGGCACTCAGTGCAAGGGCAACTACGGCCGTCTGCCTCACCAAATTTCCAAACAGTCCCGATTCGTCCCGTGCCTACCCGAGTTTTGGAGCTCCCTCTCTCAGCACCAAACGGATACGGACGATTAGTGTTCTGTACATGCTGCGGCCTGTTGAGGCTGGTGTACTGAACAGTAACCTTCACCGTCAAGAAAGAGATGACCTGGATCAGTTGAAACAGATTGATGTCACGATAGCGTTCAGGAAGATCTTGATAGGAAAACACATTGGCAGGTATGTACTCTTTGTGCCTTTTCTCTTTCGGACAACCAAACACAAACTGGAGGCTGCATTCATATTCATCTTCGCCAATTTCGTAAATACCCTCGTATCGTCCTCCAGCAAGTTCAGTCGACATGATGGCCTTGTTTTCATTCATGTTAGTCTAATTAGTGTATGCTAATTCCGGTTTGCTGAACAGTTGTAAGTATTCATGTTAATGTTAGAGAAGCTACTTCCATTATTTGATGTCCAGGCGTGTGAAACAAATACCAAGAAAGGCACGACATAAACACAACTGTTCTACGCGAATGATACCAGCATTTATAAATAGAAGCTGTTGTGCTCAGAAACAAAAACCAATGGCG
>TRINITY_DN42213_c0_g2_i2 len=1209 exp=2.87 ORF=[3prime_partial,316,945-1(-);complete,101,667-969(+)]
TTGTTCATGATCGTTAAAGCCACTGTGTATTTGATTATACCAAAGTGCCCAGGACCTGCCCATGATGTACACGGTTGCCCCACTTGACCCTCTGCAAGTGGCGGTCGTGTAGGTGTACTTTACAAATGGGTGCCCAGGCGAAGACTCGCCGGTGACATCCTTGTGCGTCCACTCGCCAAGGGAAATTTGTTTGGAACACCCGTGAGGGTGAGAGACGATGGCGACCAGTCTGTCCTCGGGGCTTCGAAATCTGCCCATAACTTTTTTGTGCAGGGTGGTGTAGCGACTCCACTGGCCTTTTAGACTGTCAATGAGCGCCACGTTATGTGTGACGCACGACAGGTGACATCTATCGTCATTCACGTCTGCCCTCTCCATGTCCACGCCCTGGAACACGACTTCCGGGCTGCAACTGTCATTGAAGCCAAAGCGGCAAGTCGATTGGACAGCTTCAGATGTGTCGTAAACTACATGGACAGCGGTGATAACTCGGATCAATCCCCAGGTTTTCTTTGGGTTATCTGATCTTTGGCACTCAGTGCAAGGGCAACTACGGCCGTCTGCCTCACCAAATTTCCAAACAGTCCCGATTCGTCCCGTGCCTACCCGAGTTTTGGAGCTCCCTCTCTCAGCACCAAACGGATACGGACGATTAGTGTTCTGTACATGCTGCGGCCTGTTGAGGCTGGTGTACTGAACAGTAACCTTCACCGTCAAGAAAGAGATGACCTGGATCAGTTGAAACAGATTGATGTCACGATAGCGTTCAGGAAGATCTTGATAGGAAAACACATTGGCAGGTATGTACTCTTTGTGCCTTTTCTCTTTCGGACAACCAAACACAAACTGGAGGCTGCATTCATATTCATCTTCGCCAATTTCGTAAATACCCTCGTATCGTCCTCCAGCAAGTTCAGTCGACATGATGGCCTTGTTTTCATTCATGTTAGTCTAATTAGTGTATGCTAATTCCGGTTTGCTGAACAGTTGTAAGTATTCCAGAAACAGTCCTGAAATGAGCAACAGTCAGAGAATCTTTGAATACAGTAGTTACCATGTGAATGTTAGAGAAGCTACTTCCATTATTTGATGTCCAGGCGTGTGAAACAAATACCAAGAAAGGCACGACATAAACACAACTGTTCTACGCGAATGATACCAGCATTTATAAATAGAAGCTGTTGTGCTCAGAAACAAAAACCAATGGCG
>TRINITY_DN42222_c0_g1_i1 len=828 exp=3.15
TTAGGGAATAGGGTGAATATCTTTTTCATTTCTACAGCAATGCTTTAAATTTCCAGGAGTATTGATTTTACATAACTTCTTCAATAATATGTTACCACAAATAACTTCTTGCTAAAGTATCATGTTACACAACACATAGCCTTCTTTCTAAAAGTATAATAACACTCACATGTGTAAACTTCTGTTGTAATACTGTCTCAACATCCTTGTAAAATGTATTTATTTGTGATTACATTCTCCTATATACATTTAATATTAATTACTACTGGACTTGGTCTTTGACTACAACATTAACAATCAAAGACTAGTTTCCAAGGATTTCATTGCTGTTTCACAACTATTATGATGAAATGATATTCACAGTTTAAAATATAACTGCAATACAGTAATTGGATACAAATATATAAATAGAAAAAAACAATTTAAACTTCTATCAATAGAAATAAGACATTCATACAAATAATTGTGTTCATAATCAATTTAAAAAAAATGAATTCTGCAACATTCTAAAGAAAATGACAAAGTCAAGGCCACACTCATAATTCTGTAGTCATATCACATTATGATTTGTCTTTAAATAGAGCCACCAAAATTTAACTCTAAATAATAATATAATGTTTGAGATTTCTGTGCCATTGTACACTAAATTGCACCATTTATGATGAAGCATACAGCTATAGAAATATCATGACTAATGTAATATTTGTTATTACTTCCAAAATATCAATGTAAAAACATCTAAAATCCATATTTTTTTTTATTTAGCTCAAATTTTTTGTTAGATTAGTTTGTTATTTATCTTGTGTTTATGTTTGTAATATTACAGAG
>TRINITY_DN42222_c0_g1_i2 len=788 exp=2.29
TTAGGGAATAGGGTGAATATCTTTTTCATTTCTACAGCAATGCTTTAAATTTCCAGGAGTATTGATTTTACATAACTTCTTCAATAATATGTTACCACAAATAACTTCTTGCTAAAGTATCATGTTACACAACACATAGCCTTCTTTCTAAAAGTATAATAACACTCACATGTGTAAACTTCTGTTGTAATACTGTTTCAACATCCTTGTAAAATTTATACATTTAATATTAATTACTACTGGACTTGGTCTTTGACTACAACATTAACAATCAAAGACTAGTTTCCAAGGATTTCATTGCTGTTTCACAACTATTATGATGAAATGATATTCACAGTTTAAAATATAACTGCAATACAGTAATTGGATACAAATATATAAATAGAAAAAAACAATTTAAACTTCTATCAATAGAAATAAGACATTCATACAAATAATTGTGTTCATAATCAATTTAAAAAAAATGAATTCTGCAACATTCTAAAGAAAATGACAAAGTCAAGGCCACACTCATAATTCTGTAGTCATATCACATTATGATTTGTCTTTAAATTTAACTCTAAATAATAATATAATGTTTGAGATTTCTGTGCCATTGTACACTAAATTGCACCATTTATGATGAAGCATACAGCTATAGAAATATCATGACTAATGTAATATTTGTTATTACTTCCAAAATATCAATGTAAAAACATCTAAAATCCATATTTTTTTTTATTTAGCTCAAATTTTTTGTTAGATTAGTTTGTTATTTATCTTGTGTTTATGTTTGTAATATTACAGAG
>TRINITY_DN42222_c0_g1_i3 len=814 exp=1.48
TTAGGGAATAGGGTGAATATCTTTTTCATTTCTACAGCAATGCTTTAAATTTCCAGGAGTATTGATTTTACATAACTTCTTCAATAATATGTTACCACAAATAACTTCTTGCTAAAGTATCATGTTACACAACACATAGCCTTCTTTCTAAAAGTATAATAACACTCACATGTGTAAACTTCTGTTGTAATACTGTCTCAACATCCTTGTAAAATGTATTTATTTGTGATTACATTCTCCTATATACATTTAATATTAATTACTACTGGACTTGGTCTTTGACTACAACATTAACAATCAAAGACTAGTTTCCAAGGATTTCATTGCTGTTTCACAACTATTATGATGAAATGATATTCACAGTTTAAAATATAACTGCAATACAGTAATTGGATACAAATATATAAATAGAAAAAAACAATTTAAACTTCTATCAATAGAAATAAGACATTCATACAAATAATTGTGTTCATAATCAATTTAAAAAAAATGAATTCTGCAACATTCTAAAGAAAATGACAAAGTCAAGGCCACACTCATAATTCTGTAGTCATATCACATTATGATTTGTCTTTAAATTTAACTCTAAATAATAATATAATGTTTGAGATTTCTGTGCCATTGTACACTAAATTGCACCATTTATGATGAAGCATACAGCTATAGAAATATCATGACTAATGTAATATTTGTTATTACTTCCAAAATATCAATGTAAAAACATCTAAAATCCATATTTTTTTTTATTTAGCTCAAATTTTTTGTTAGATTAGTTTGTTATTTATCTTGTGTTTATGTTTGTAATATTACAGAG
>TRINITY_DN42222_c0_g1_i4 len=802 exp=0.16
TTAGGGAATAGGGTGAATATCTTTTTCATTTCTACAGCAATGCTTTAAATTTCCAGGAGTATTGATTTTACATAACTTCTTCAATAATATGTTACCACAAATAACTTCTTGCTAAAGTATCATGTTACACAACACATAGCCTTCTTTCTAAAAGTATAATAACACTCACATGTGTAAACTTCTGTTGTAATACTGTTTCAACATCCTTGTAAAATTTATACATTTAATATTAATTACTACTGGACTTGGTCTTTGACTACAACATTAACAATCAAAGACTAGTTTCCAAGGATTTCATTGCTGTTTCACAACTATTATGATGAAATGATATTCACAGTTTAAAATATAACTGCAATACAGTAATTGGATACAAATATATAAATAGAAAAAAACAATTTAAACTTCTATCAATAGAAATAAGACATTCATACAAATAATTGTGTTCATAATCAATTTAAAAAAAATGAATTCTGCAACATTCTAAAGAAAATGACAAAGTCAAGGCCACACTCATAATTCTGTAGTCATATCACATTATGATTTGTCTTTAAATAGAGCCACCAAAATTTAACTCTAAATAATAATATAATGTTTGAGATTTCTGTGCCATTGTACACTAAATTGCACCATTTATGATGAAGCATACAGCTATAGAAATATCATGACTAATGTAATATTTGTTATTACTTCCAAAATATCAATGTAAAAACATCTAAAATCCATATTTTTTTTTATTTAGCTCAAATTTTTTGTTAGATTAGTTTGTTATTTATCTTGTGTTTATGTTTGTAATATTACAGAG
>TRINITY_DN42295_c0_g1_i1 len=1495 exp=3.75 ortholog=[sp|Q28J82|W11B2_XENTR Protein Wnt-11b-2 OS=Xenopus tropicalis GN=wnt11b-2 PE=2 SV=1]
GTAGGATTATTGCTGTAGAGACACACGATGAGACCGCCCAATCTGTACACAGTGCTGCGTATGGTGCTGGTGCTGTTACTTTGTGCTGAGAGATGTGTCGCGGTGAAGTGGCTTGCCTTGTTTCGTATCAAACAGCGGCCATGGGAGACAACTAGGAACTGTTCCAAGAATGCCGGACTAACTCCTAGGCAGATGAAACTGTGCAAAGAGAACCTTGACCTAATGCCCACGGTGGTCCATTCGGCCTTGCTGTCCGTGGAGACTTGCCAGAAGCAGTTTGCCGATCGACGGTGGAACTGCAGCTCCATTTTAAAAGTGCCAACATTGACCAAGGATTTGGTGAGAGGTACTCGAGAGCAGGCCTACGTCTACGGCATCTCATCGGCGGCGCTAGTCCATTCCATATCAAAGTCATGTAGCATAGGCGTCACCACCAAGTGCAGCTGTGGGCTACTGCCATCCGCAGCGCCAACAGACAATTTCAAGTGGGGTGGGTGCGGAGACGATGTCCAGTTCGGGCTCATCTTTGGAGAGACTTTTACGGACGCTACACTCACGAACAAACTGGGGGAAGAAAAAATCTCCAAGAAAGCCATGTTAAACAGGCATAATTTCAAGGCCGGTCGTCAGATTGTAGCAGACAGCTTAACCAAGGCCTGCAAATGTCATGGGGTATCTGGCTCCTGCTCCATCATGACCTGCTGGAGGGCATTGCCGAGTTTCGACACCATTGGAGCTCTCCTCAAAGAGAGATACGCATTGGCGGTTGAGGTGAGACGAAAACGAAAGAAGAAGGACAAAGTCCTGGTCCCCATCCACAAAGGCAAATCTTTCAAGGATGACGAATTAGTCTACTATGAAAAGAGCCCCGACTATTGCAGTCCCGATGACAAGACGGGTTCGGTCGGTACCAGTGGGAGATTGTGTGAAGCCAAAGGCCGTGGGCCAGGGAACTGTGAGTCCATGTGTTGTGGCCGAGGCCATGATAACTTCACCATGGAGGTGTCGGAGCGATGCGAGTGCAAGTACTACTGGTGCTGCTACGTCAAGTGCAAGACGTGTGTCAAGACACTCAAGCTGAACCAGTGTCGCTAGTGTCTCCGCGTCATCTGCCACGTGCTGCTTTCTTGTGTGTTCAACGTGACATGGGAGGGGTGTGGTGCTTCTGGCAAGTCCCCCCACCCCAACAGTTCATCAAAACCTTTGAAAGGGAAAAAAAAACGTTCCCATTTCTTCGATACCATTCGATTTTCGGAATCACCTTTCACTCTGGGTCTGAACATATTGTCTAATCGAAAGGATAATCACAAAAACACAATCACCAAGACCATCACGTGATCAGACGACAAACACAACTTTTTGTTCTTCTTCTACCGAGAGTTGATGAACAATAGGATTTGTGTATTCTTTTCTCAACAGAAGAATGAACTTCGAAACGCTGCTGCCATGGTAACAGTAAACAGTTTTACTAATAAACTCTATCCCAGAATGCCTG
>TRINITY_DN42254_c0_g1_i1 len=523 exp=0.72
TGACTGAATATTTTTTGGTTAGTGTTTGGGGTTAGTGTATTGGATTCTTCGTGGTGTCACTGTTGCCTGTGTGCGTGCTGTGTGTGCGTGTGTGGGTGGGTGATATTTTTTCATTGGAGAGTTTGATCCTGGCTCAGGACGAACGCTGGCGGCGTGCTTAACACATGCAAGTCGAACGGAAAGGCCCTGCTTTTGTGGGGTGCTCGAGTGGCGAACGGGTGAGTAACACGTGAGTAACCTGCCCTTTACTTCGGGATAAGCTTGGGAAACTGGGTCTAATACCGGATAGGACCGCACTTTAGTGTGTGTGGTGGAAAGTTTTTTCGGTGTAGGATGAGCTCGCGGCCTATCAGCTTGTTGGTGGGGTAATGGCCTACCAAGGCGACGACGGGTAGCCGGCCTGAGAGGGTGACCGGCCACACTGGGACTGAGACACGGCCCAGACTCCTACGGGAGGCAGCAGTGGGGAATATTGGACAATGGGCGCAAGCCTGATCCAGCAATGCCGCGTGAGTGATGAAGG
>TRINITY_DN42254_c0_g1_i2 len=525 exp=0.61
TGACTGAATATTTTTTGGTTAGTGTTTGGGGTTAGTGTATTGGATTCTTCGTGGTGTCACTGTTGCCTGTGTGCGTGCTGTGTGTGCGTGTGTGGGTGGGTGATATTTTTTCATTGGAGAGTTTGATCCTGGCTCAGGACGAACGCTGGCGGCGTGCTTAACACATGCAAGTCGAACGATGAAGCTTGGTGCTTGCACTGGGTGGATTAGTGGCGAACGGGTGAGTAACACGTGAGTAACCTGCCCTTTACTTCGGGATAAGCTTGGGAAACTGGGTCTAATACCGGATAGGACCGCACTTTAGTGTGTGTGGTGGAAAGTTTTTTCGGTGTAGGATGAGCTCGCGGCCTATCAGCTTGTTGGTGGGGTAATGGCCTACCAAGGCGACGACGGGTAGCCGGCCTGAGAGGGTGACCGGCCACACTGGGACTGAGACACGGCCCAGACTCCTACGGGAGGCAGCAGTGGGGAATATTGGACAATGGGCGCAAGCCTGATCCAGCAATGCCGCGTGAGTGATGAAGG
>TRINITY_DN42254_c0_g2_i1 len=324 exp=1.24 ORF=[5prime_partial,100,322-23(-)]
GCTCGTGTGGCGAACGGGTGATTTACACGTGAGTAACCTGCCCTTGACTTTGGGATAACTTCAGTAAACTGGGGCTAATACCGGATAGGAGCTCCTGCTGCATGGTGGGGGTTGGAAAGTTTCGGCGGTTGGGGATGGACTCGCGGCTTATCAGCTTGTTGGTGGGGTAGTGGCTTACCAAGGCTTTGACGGGTAGCCGGCCTGAGAGGGTGACCGGCCACATTGGGACTGAGATACGGCCCAGACTCCTACGGGAGGCAGCAGTGGGGAATATTGGACAATGGGCGCAAGCCTGATCCAGCAATGCCGCGTGAGTGATGAAGG
>TRINITY_DN42263_c0_g1_i1 len=797 exp=3.87
CTTTTTCGTATCGGAGTTCAATTTGAAATGTGACGTCACATAAGCCAAGCCAACGAGCCTGTTGCGTTTTTAAAATGGCTGTCGCATGAAATCAACACTAATTGCCCAGCTGTGGTTATTTCTGAATTTGTACAGACTTCAGCATCTTCATCTCTTAGAAGTTAATTCTTCACCAAAATAAACAATGGTGATGGTCCTCCAAAGAATACTGTCTGTCAAATCAGACTATGGTTGAGAAGCGATGAGTCTGTAACAAACAGACAAGTTATAGTATTAAATAATGTTAAACATACATTGTTTATATTAAATTTAGAAGGCTTTCTAATTAGGCTCACTAACTCCCAAGTATGAGCAAACCATAAAGAACCAATATAGAGCTCAGCTAACACATTGTTCAGCTGAGTCAAAAATCAGTTTATAAACTAATTACTCTTACTGCCTTATCTATAAGATAATTGGGTTGAATGTAGATGGGCTTTGATTTTCAAAATCATACAAGTTCTAAAGCTCGAATCCAACTTATGGAAACAACAGTTATATACATTTCTGAATTATTCTCTGCTAGTAGTAATACTAGTACTTTCAATTCCTTCTGATCTTGAAATATTAAATACTTAACATTGGAGATCAGCTCCCACGTTGTTTTCAAATATTGACCTTGAAGCTTGCTTTATAGGTGTTATATAGGTTATGAATACTTTGTTATATCGGAGAAGAAATTTCTTTAATTCTTAAATATATCTTTTTAATTTTTTTATGATTTATATTTTTTTTTTCGGTTTTAAATAATTGCAGAG
>TRINITY_DN42263_c0_g1_i2 len=778 exp=0.41
ATTCATTCTGTTAAAAGTCTTAGTGGGCATCGATTGATTTAACATTTTCTTTTAGTTATCTAATATAAATCTACATAGATCTATACCCAGCTGTGGTTATTTCTGAATTTGTACAGACTTCAGCATCTTCATCTCTTAGAAGTTAATTCTTCACCAAAATAAACAATGGTGATGGTCCTCCAAAGAATACTGTCTGTCAAATCAGACTATGGTTGAGAAGCGATGAGTCTGTAACAAACAGACAAGTTATAGTATTAAATAATGTTAAACATACATTGTTTATATTAAATTTAGAAGGCTTTCTAATTAGGCTCACTAACTCCCAAGTATGAGCAAACCATAAAGAACCAATATAGAGCTCAGCTAACACATTGTTCAGCTGAGTCAAAAATCAGTTTATAAACTAATTACTCTTACTGCCTTATCTATAAGATAATTGGGTTGAATGTAGATGGGCTTTGATTTTCAAAATCATACAAGTTCTAAAGCTCGAATCCAACTTATGGAAACAACAGTTATATACATTTCTGAATTATTCTCTGCTAGTAGTAATACTAGTACTTTCAATTCCTTCTGATCTTGAAATATTAAATACTTAACATTGGAGATCAGCTCCCACGTTGTTTTCAAATATTGACCTTGAAGCTTGCTTTATAGGTGTTATATAGGTTATGAATACTTTGTTATATCGGAGAAGAAATTTCTTTAATTCTTAAATATATCTTTTTAATTTTTTTATGATTTATATTTTTTTTTTCGGTTTTAAATAATTGCAGAG
>TRINITY_DN42263_c0_g1_i3 len=659 exp=0.64
TCACGAGTTAGGTATTTTGTAAACTCAAAGACTTTTCTTTCTTTTACAGGTGATGGTCCTCCAAAGAATACTGTCTGTCAAATCAGACTATGGTTGAGAAGCGATGAGTCTGTAACAAACAGACAAGTTATAGTATTAAATAATGTTAAACATACATTGTTTATATTAAATTTAGAAGGCTTTCTAATTAGGCTCACTAACTCCCAAGTATGAGCAAACCATAAAGAACCAATATAGAGCTCAGCTAACACATTGTTCAGCTGAGTCAAAAATCAGTTTATAAACTAATTACTCTTACTGCCTTATCTATAAGATAATTGGGTTGAATGTAGATGGGCTTTGATTTTCAAAATCATACAAGTTCTAAAGCTCGAATCCAACTTATGGAAACAACAGTTATATACATTTCTGAATTATTCTCTGCTAGTAGTAATACTAGTACTTTCAATTCCTTCTGATCTTGAAATATTAAATACTTAACATTGGAGATCAGCTCCCACGTTGTTTTCAAATATTGACCTTGAAGCTTGCTTTATAGGTGTTATATAGGTTATGAATACTTTGTTATATCGGAGAAGAAATTTCTTTAATTCTTAAATATATCTTTTTAATTTTTTTATGATTTATATTTTTTTTTTCGGTTTTAAATAATTGCAGAG
>TRINITY_DN42263_c0_g2_i1 len=235 exp=0.80
ATTCATTCTGTTAAAAGTCTTAGTGGGCATCGATTGATTTAACATTTTCTTTTAGTTATCTAATATAAATCTACATAGATCTATAGTGAGTTTGTCTATTATAGATCTAAAATCTTATCTAGATCTGTATTTAGAAACAATAGGAAAATAATGTCATATATTTCAGCTAATTATGACAAATCGAATTGTGTTGACGATTAGTTTTATTTTGAAATAGTTCCTTTTTCGTATCGGA
>TRINITY_DN42251_c0_g1_i1 len=415 exp=0.82 homolog=[sp|Q14590|ZN235_HUMAN Zinc finger protein 235 OS=Homo sapiens GN=ZNF235 PE=2 SV=3]
GATGATTCATACTGATGAAAAAACATTTAAATGTCACATATGTCAAAGAGAATTTTCTTGTTCTACATATTTAAAAGCTCATCTGAGGAGACATACAGCTACTTGTGAAAAAGCATTTAAATGTCAAATATGTCTTAGTGAATTTTCTTATTCAAGAAATTTAAAAACTCACCTGAGGAGACATACCGGAACTTGTGAAAAAACATTCAAATGTCTAATATGTCGAAGTGAATTTTCTCGATTTTCAAGTTTGAAAACTCACCAGATGATTCATACTGATGAAAAAAAATTCAAATGTCAAACATGTCAAAAACGTTTTTGGAGAAAAGCAAATTTAAAATGTCACCAGAGGATTCATACTAGTAAAAAATCATTGAAATTTCACATATGGCAACCTAAAAATTTTGAAAATCAC
>TRINITY_DN42251_c0_g2_i1 len=897 exp=0.15 homolog=[sp|Q14588|ZN234_HUMAN Zinc finger protein 234 OS=Homo sapiens GN=ZNF234 PE=2 SV=3]
GAGGAAGTGGAAGAAACAGATTCATTAATACAACCATCTGAAGATCAAGACTTCAAAGTGTCAATGATAAAAATTGAGAAGGCAGATGGAGATAATTCAGAATTACATTCACAGCAATCAGAAAACTTTGCTGAAAATTTTGGAGATCAGAAAAGTACTTTAAAACAAGAGGTAGAAATGACTCATGGTACAGATTTGAATAAATCCCTGTCCTTAGCTTCAAGACTTCTGGCTATGTCAGAGAAGGCTAACAACAGTCATTGTGTACCTATCATTATGCCAAAATATGAATCCCTTAGACAGACCCCAGTTCCAGAAGTGTCTTTAAGTCAGCAGTTGCAGTTTATTGAGGAAGACAAAGCAATGACTTCTGAAAACTATGAACTGGCTGAAAACATGCAAGATCAATTAGAAGAATACCATCATAGTGAACAAGTTTTAAGAAAAGAAATTGATTTTCAAAAATCATTTCAATGTCAGATCTGTCTGAAAGAATTTTCTCAATTTTCACATTTGAAAAATCACCAGCTGACTCATACTGGTTTACAAAACATTAAAATGTTAATATGCCAGCGTGGATTCTCAACATCTTCAGAATTAAAAAGACACAAGTTGGGTGATATTGGGGAAGAAAATGATAATCTTACTAAGGTGCAGTTCAGGGAGGAAGAAAAAGAAATGACTTTAAGAAAGTCTGTAATGACTGATAACATGCAAGATCAATTTTCAAGTTTGAAAACTCACCAGATGATTCATACTGATGAAAAAAAATTCAAATGTCAAACATGTCAAAAACGTTTTTGGAGAAAAGCAAATTTAAAATGTCACCAGAGGATTCATACTAGTAAAAAATCATTGAAATTTCACATATGGCAACCTAAAAATTTTGAAAATCAC
>TRINITY_DN42251_c0_g2_i2 len=788 exp=1.27 homolog=[sp|P85977|ZNFP_CHLAE Zinc finger protein (Fragment) OS=Chlorocebus aethiops PE=1 SV=1]
CTTAACTCTAAAGGGAGAGTCTGACTCTAGATCTATATGAAAAAAATACTTTAAAACAAGAGGAAGAAATGACTCATTTTACAGATATGAATAAATCACTGTCCTTAGCTTCAAGACTTCTGGCTATGTCAGAGAAGGCTAACAACAGTCATTGTGTACCTATCATTATGCCAAAATATGAAACCCTAAGAGACCTCCCAGTTCCAGAAGTGTCTTTAAGTCAGCAGTTGCAGTTTATTGAGGAAGACAAAGCAATGACTTCTGAAAACTATGAACTGGCTGAAAACATGCAAGATCAATTAGAAGAATACCATCATAGTGAACAAGTTTTAAGAAAAGAAATTGATTTTCAAAAATCATTTCAATGTCAGATCTGTCTGAAAGAATTTTCTCAATTTTCACATTTGAAAAATCACCAGCTGACTCATACTGGTTTACAAAACATTAAAATGTTAATATGCCAGCGTGGATTCTCAACATCTTCAGAATTAAAAAGACACAAGTTGGGTGATATTGGGGAAGAAAATGATAATCTTACTAAGGTGCAGTTCAGGGAGGAAGAAAAAGAAATGACTTTAAGAAAGTCTGTAATGACTGATAACATGCAAGATCAATTTTCAAGTTTGAAAACTCACCAGATGATTCATACTGATGAAAAAAAATTCAAATGTCAAACATGTCAAAAACGTTTTTGGAGAAAAGCAAATTTAAAATGTCACCAGAGGATTCATACTAGTAAAAAATCATTGAAATTTCACATATGGCAACCTAAAAATTTTGAAAATCAC
>TRINITY_DN42251_c0_g2_i3 len=476 exp=0.25 homolog=[sp|P85977|ZNFP_CHLAE Zinc finger protein (Fragment) OS=Chlorocebus aethiops PE=1 SV=1]
TAGAAGAATACCATCATAGTGAAAAAGAAATTGATTTTCAAAAATCATTTCAATGTCAGATCTGTCTGAAAGAATTTTCTCAATTTTCACATTTGAAAAATCACCAGCTGACTCATACTGGTTTACAAAACATTAAAATGTTAATATGCCAGCGTGGATTCTCAACATCTTCAGAATTAAAAAGACACAAGTTGGGTGATATTGGGGAAGAAAATGATAATCTTACTAAGGTGCAGTTCAGGGAGGAAGAAAAAGAAATGACTTTAAGAAAGTCTGTAATGACTGATAACATGCAAGATCAATTTTCAAGTTTGAAAACTCACCAGATGATTCATACTGATGAAAAAAAATTCAAATGTCAAACATGTCAAAAACGTTTTTGGAGAAAAGCAAATTTAAAATGTCACCAGAGGATTCATACTAGTAAAAAATCATTGAAATTTCACATATGGCAACCTAAAAATTTTGAAAATCAC
>TRINITY_DN42251_c0_g2_i4 len=477 exp=0.64 ORF=[complete,134,69-470(+)]
CTTAACTCTAAAGGGAGAGTCTGACTCTAGATCTATATGAAAAAAATACTTTAAAACAAGAGGAAGAAATGACTCATTTTACAGATATGAATAAATCACTGTCCTTAGCTTCAAGACTTCTGGCTATGTCAGAGAAGGCTAACAACAGTCATTGTGTACCTATCATTATGCCAAAATATGAAACCCTAAGAGACCTCCCAGTTCCAGAAGTGTCTTTAAGTCAGCAGTTGCAGTTTATTGAGGAAGACAAAGCAATGACTTCTGAAAACTATGAACTGGCTGAAAACATGCAAGATCAATTAGAAGAATACCATCATAGTGAAAAAGAAATTGATTTTCAAAAATCATTTCAATGTCAGATCTGTCTGAAAGAGTTTTCTCAAGCTTCACATTTGAAAAATCACCAGCAGACTCATAATAGTTTAAACAAAATTAAAATGTTACTTTGTCAACGTGGAGTTTCAAAATGAAAAGACA
>TRINITY_DN42251_c0_g2_i5 len=586 exp=0.73 ORF=[5prime_partial,193,1-579(+)]
GAGGAAGTGGAAGAAACAGATTCATTAATACAACCATCTGAAGATCAAGACTTCAAAGTGTCAATGATAAAAATTGAGAAGGCAGATGGAGATAATTCAGAATTACATTCACAGCAATCAGAAAACTTTGCTGAAAATTTTGGAGATCAGAAAAGTACTTTAAAACAAGAGGTAGAAATGACTCATGGTACAGATTTGAATAAATCCCTGTCCTTAGCTTCAAGACTTCTGGCTATGTCAGAGAAGGCTAACAACAGTCATTGTGTACCTATCATTATGCCAAAATATGAATCCCTTAGACAGACCCCAGTTCCAGAAGTGTCTTTAAGTCAGCAGTTGCAGTTTATTGAGGAAGACAAAGCAATGACTTCTGAAAACTATGAACTGGCTGAAAACATGCAAGATCAATTAGAAGAATACCATCATAGTGAAAAAGAAATTGATTTTCAAAAATCATTTCAATGTCAGATCTGTCTGAAAGAGTTTTCTCAAGCTTCACATTTGAAAAATCACCAGCAGACTCATAATAGTTTAAACAAAATTAAAATGTTACTTTGTCAACGTGGAGTTTCAAAATGAAAAGACA
>TRINITY_DN42251_c0_g3_i1 len=413 exp=2.53 homolog=[sp|Q14590|ZN235_HUMAN Zinc finger protein 235 OS=Homo sapiens GN=ZNF235 PE=2 SV=3]
TGTCTCAAAGAGTATTCTGCATCATCAAGTTTAAAATCTCACCAGATGATTCATACCGATGACAACAAATTCAAATGTCAAAATTGTCAAAAATCAGAATTAAAAAGTCACAAGATGATTCATACTGATGAAAAAACATTTAAATGTCACATATGTCAAAGAGAATTTTCTTGTTCTACATATTTAAAAGCTCATCTGAGGAGACATACAGCTACTTGTGAAAAAGCATTTGAATGTCAAATATGTCTATGTGAATTTTCATATTCTAGAACTTTAAAAAGTCACATGCTGAGACATACTGGTACTTGTGAAGGAACATTCAAATGTCTAATATGTCGAAGTGAATTTTCTCAATTTTCAAGTTTGAAAACTCACCAGATGATTCATACTGATGAAAAAAAATTCAAATGTCA
>TRINITY_DN42251_c1_g1_i1 len=562 exp=1.36 homolog=[sp|A6NN14|ZN729_HUMAN Zinc finger protein 729 OS=Homo sapiens GN=ZNF729 PE=2 SV=4]
CTGAAAGAATTTTCTCAATCTTCACATTTGAAAAATCACCAGCTTAGTCATACTGTTTTAAAAAACATTAAAATGTTAATATGTCAACGTGGATTTTCAACATCTTCAGAAATGAAAAGACACAAGTTGGCTTATACTGGTGAAGAAAATGATAATCTTTCTAAGGTGCAGTTCAGTGAGGAAGAAAAAGAAATGACTTTGGTTAAGAATGTACAGACTGATAACATGCAAGATCAAGAACAATACAGACCTAATGAAACAGTTTTAAGTAAAGAAGTAAATTTAGTTTCTTCTCATGAAACTAATAGAAACCAGCATCAAATAGGTCTAACAGAGTTAACTAGACCTTTACATTTAAAAAGTCATCAGCCAATTCATACTGGGGAAAAACCATTTAAATGTCACATATGTCGACGAGAATTTTCTTATTCTAGAAGTTTTAAAAATCACCTGCTGAGACATAATCGTAAAAAAATCAAAAAAACATTCAAATGTCAAATTTGTCTCAAAGAATATTCTGCATCTTCAAGTTTGAAATCTCACCAGATGATTCATACTGATG
>TRINITY_DN42203_c0_g1_i1 len=1294 exp=4.05 ORF=[5prime_partial,109,3-329(+)]
TTTTGATAAACGCTTATATTAATGGAAGTCAAAATATGTACACAAATAAATTGATAAATAATGAATATTTCTTTTTTCTTTTTGAATTGTATTATCTATTTTATTTGATACATTTCAATGTTCTAGCTGCTTACTTGTGTATGTTTCATGATTGTAAGAAGTTATTTGTTTCATTCTTGCTTGCTATGAGATTTTGTATTACATATGGAGAAGTCGAAGAGCAATGCTCTAGGGTGAAATTGGCTTTTCAACTACTGAAGTGCATTCCAGTCTGTCTTAACAATAGTCACGGACTTTATGATTCTCGTTTCGGAAGAAAGGTCCATTGAGGGTCAATCTTGAGCTCTACTATGAGCCTTGACCAAAGGGAAGAATATTATTCGAAAGGCAGGAATGAGAGATTGGCTCTTGACTGAATGACTCAATCCTCTGTCCGTAGGTCTTACTGGCTCTTGACTGAACCCTCTTTCCGTAGGTTTTACTGGCTCTTGACTGAATGGCTGAACCCTCTTTCCGTAGTTCTTACTGGCTCTTGAGTGAATGACTAAACCCTCTATCCAAAGGTCTTATTGGCTCATGACGGAATGACTGAACCTTCTGTCCTTAGGTCACCGTTAGCCACACTCAAAACGTTCAAGGCATACTACAATAAGTACATTTGGTTCGTTTCCTACCAATAAACTGGTATTTCTAAAACGGCTCTAAAGATTGTCCAAGAAATTTGACAGGCTATGCATATCTTTGGGGGGAAATAGCTGCCTAATTGGCCACACAGGGAAAAGTCTGGTTTTACCGTCATATTATTTTCAAAATATGACCATCCTAAAATTAAATTTGGGCTTACCTCTTTTTAGTTTGAGCACGGCTTCAGCGCGAATTCCCGCACTGGACTCAAATGTTTCATTGTGTTCAGTAGTGAGTGTCCTAAATAAATAGATGAACGTTAACAATCTTCGCACCGTCGTGTGTAGACTTATAAAGCTCCAGTCCACATTTCACGGTAACTTCATAAGCTGCACGGTTAATAGAAGAACTTGATTCTGCACAACTAACTGGGAAGACGCCTTGCAATAGTAAAACATTACAAGAAATAAGTAGAATAAAGGAGAAATTGATTTAAAAATATTTTTTTTGTTGCAATGAATTTTTATTAATTACAAAAAGAAAAAGAAAAAATAATAAAATACTCAGAAAGACGCAAAGCTATAGGCACATTTCATATTCCATACGCTAGAACGAATTCGCACAAGTGCTCCTTCTTCCCAAATGCCTGAAACAGCCAGGAAAACCAACG
>TRINITY_DN42238_c0_g1_i1 len=2339 exp=2.72 homolog=[sp|Q8R4W6|PCOC2_MOUSE Procollagen C-endopeptidase enhancer 2 OS=Mus musculus GN=Pcolce2 PE=2 SV=2]
CTTTGTTTTTCTATGTGTGTGTGGCCCCAATGTAGCTTATTTCTAACTTCCAGATAACTTCTTTGAGCGTGTTTCGGCTTGTCTGTTTCTGAGGAATATTCATTATCGTCATACTCTTCCTAGACATCTAACTTGTGATATCAGGGTGACGCGAGGTTGAATCCACTTTCATATGCTGCATGTCTTCACATCAATCTCTATTGGACAATTATTTCACAATAACTGAAAAAAACTAGTTTGGCGTTGAGCAGTAGTTCTGTACAAGTTGTATACAAGCAGCACAGTCTAAATAGTTCATAGTTGTAACGTTCCGCTTTTATTACTGAACAATTCACCTACTATACAATCTGAAATATTTCTAGATTTAAATACAACATTATTATCACTTCTGATATATATAAATATATATATATCAGATTGATTTGTGAGCATTGTTAGATCACGTACTCTGGATACAATTACAAAGGCAGTCGACTGATCGAAGTTTTTCGACCATATAAATGTATTTGGAGGGCTAAAAAAAACAGGTTCCGGATTTTAATAGAACTTTTTCTACTACTGTAGAACTTTATTGACTTGCCAACTCTAATTGTCAGGCTGTGAGTTCCGGAAGCTATTCCAGACATTTCGGCAAGAAGCCATCAAGATAAGGATATAAAAAAAAAAAGCTAAGAAAAACCCTGAAGAAAGTGTCCCTACAAACTTCCGGTAGCAGCCCTTGACTGCAATTTCTCTCCAAATAAAGTGCCAGAAATTGTGTGTAGCGTTTCCCGCCCACTGCTGCAGTCGCAGACGATAAATCGCCTGAAACAATGTCGGGACACGTGACCACACTTGCCTTGTTGATGCTCTTCGTGGCAGCAGGGGAGACAAGTGAGTATCTGAAGTCCTTCCAGAATCTCTTTGCTCGGATGCCTCAGCTTCAGATGACCGCCATGCCGTCTTTGGTAGTCGTTAATTTCAGCAGCATCGAAGAGTGCTCCAGGGACTGTGTCCAGCAGACCAGCTTCGACTGCCGGTCATTCGATGTGGACAACCAAAGGCGCGTCTGTCTTCTCTACAACTCGACTCACGAGGATGGCAAGGCCTTTCTGAGAGAGTCCAGCACCACTGACCACTACAGGACGGCCTTTGAAAAACTCTTCAATCGTCTGCCAAATCACGTGATCACAACCAAGCACAAGAAAAAAATCCAAGACGTCAGTGCTGAGCAGTGCGCACGCAGGTGCATCTTCGAGCAGGACTTCCGGTGCGCGGGCTTCGACTACGAGCCCGGGTACACCAACTGCTGGCTGACTGACTTGACTGTCGCCCAGAGCGAGGGAGTCAAGTTCCACCCTGGGGCTGATTTTTACGAACGGGATTTTGGTGGCGCCCTCTCTAATTTCATCAGCTTTGGTTCCGGATCCCTGCCTTACGTAGAGGAACACGTCATGTACAGCAAGTCCATGTTCGGCCTTGACCTTGGCGCCTGCGCCCAGCTGTGCCTTACCCAGACCACCTTCGACTGCGCCAGCTTCGACTACTCCTTCGGAGATCGCTCCTGCCAGATGAGCCGATACATCGCCTCCAACGTGGGCGGCATCGATACGGATAACATGCCGACCTACCGAGTGATGCACTACGAGAAGAAAGGTGTCAGCTTGGACAGGTTCATTGCCACACCGTACAGCATCGTGCCCGGTGAGAACGACAAGACCCTGGAGCGGGTTTCCCCTGAGAGATGTGCTCAGGCCTGCCTGGAAGAGATGACCTTCGTCTGCCGGTCATTTGATTATGAGATCAAGGAGAGTACGTGTATGCTTAGCAAGAAAACCGGAAGTGACATCGGCAAACTGTTTCACCAGGGCCTGTCTCAAGTCCACCATTTTGAATTGAAGCCTTCCTTAGACTGCGGCGGGGAGATGACCACATCCCATGGTGATTTCGCCAGCCCAGGTTGGCCAAGAAACTACAGCCACCACCTGAACTGTACCTGGACCATCAGAGTACCAGAGCACAAAGTCATCATGTTCACATTCATCCACTTTGATCTGGGCAAGAAGCAACCCAATCCATGCGGTCAAGTGAGCGACCGCTTGCGCATCTCGGAAGTGACGCCCCAGGGCGAGTTCCGGTTCTGCGCCAGTCCTCCCATGACAACGTACATCAGCAAGACGAACGTGGCCACCTTCAACTTCGTTACCAACGGCAACGCGGACGCCCAGGGATTCAAAGTGGTCTTCAAGGGAGACTGGCCGTGTCGCGCTGTGTTGAGATCAGATCGTGGAGAGATTGCCTCCCCGCAGTGGCCGGAGCAATACCCACTTGGACTCAACTGCGTCTGGACAATACAGGCT
>TRINITY_DN42276_c0_g1_i1 len=737 exp=3.45
GTTATGGTTAAGTCTTAAGTGGGTGGTTGACCCCAGGTGTCTACAATTAGCTGGTTTTAGCAAAGTTTATACCATTTTAACTATTCATAATTTTTACAAAGCCACTTTTGGCCATTGCAAAAATAAAGTAACTCAATACTGTATTGGATTCTATGAACTTGGTCTAGATAGTTTAAAATGACATGTTCTGTTTCTTGATATCTCCATGTTTGGAGAATGATTTTTTTTTTATTGTCAAGTTGAGAAAATCAACTATAAAACATTGTCGACTTTACAATAAAATCTAATTATTCAATCTTTGTTTAATTGAGACAGTTAAGAAAAAGAATTGAATTTATCTCTTTGAGATATTAGAGTTTAGCTTTATAAAGTGTTGTAAATGAAAAATAGTTTAATAATGCTTTTTGTTTGGTTTTGAATTTCTATGTAAGTTGATTGCAAAGGCAACCATTCATAAAATAGCTACAGTAAATGTTCTTTAAAGGTCTATGCCCTACCACATTTGGTATTGTGAAAGCAGTGATGACTATGTCATTTCTTCACCTGGCTACATATCAACTCCAATCCAAGTACAATTATTGAATTATCAATGGTTCCATGCAGTTTTCACTATCAACACGTATTGTCAAAAATGTTTCAACTTGTTGGAATACACATTTGTTGTTAACACTTCTTTTCTTCCCGACTTTGTTCTTGTTCAATAATTTTATCTTCAATAAAACAATTTTTTTCCCATG
>TRINITY_DN42212_c0_g1_i1 len=1058 exp=7.45
AATATATCAAATACTAGAGATATCTACAGAAGTAAGATTTATGCCATTTTGACAGTGTCTACCAAATGGTTTGACTGGTACTCAAAAATATTGTAAGACGTTAATAAAGCTAGATAATATGAACATTAGATTATTTTGAAAAATTAACATATATTAACACAAATTTTTGTAAATCAGAAGCAGTTTTGAAAATAATTTCTTCTGGAGTTTCAAAACTCCATTCTACATCAACCATCTCTTCTATTGGTCTTATTCTGAAGAAAGGAAAACAATTGTCCTGGTAGAGATTAACTCTTGTGTGTGGCCAGCATCACTTACTACAGAACTTGAGAGTAGTTTCCTTCTGTTTATGTCCTAGTCTTGATGTTGATCATGAATACTATGGAACAGAAAGCCAGAGATTTTATTTTTGCCTTTTTATGTCAAGAATAGAAAGAAAAATAATTGCATTTTATGCTTTGCTATTGTGAATTCTGTCTCAAATTGAGACGTATTAATAGAATCATTTGTATTTTATCGTAAATGTTTGTGTTGTAACTAAATCTCTGAAGAGCAGGGTGTCACTGCACAATATCAAATGCTCTCTTAATGTACAAATAATCCTACATGTGTTTGCTTACATGAGTTTGTTGGTTTGCTCCAGGTTCTGATCAATTTGTGTCCTGATGTGTTATACAACAACAACAAGGATTACACACATTTTGTTTTCAATACAGAAACAAAGTTTCATGCAAATCTGGGCTTTCATAAGTTATACACAAACAATTCTTGACTTTTTGAAAGAGATGGCTTTTTTTGTTGCAGAAATAGAAAATCAGAAATAAATAAAAACAATGCGTAGTGGACAAAACTTGGGCAGTTTGGGAAAAAGTTGAAAATATAGAATTGTTGCAAGTGTTCACATCATAATAGTCATCTTTGAGAGATCCAGAGATCAATATATTGTTGACCAATATCTGCATTACCTGAA
>TRINITY_DN42265_c0_g1_i1 len=2087 exp=2.04 ortholog=[sp|P16239|ICEN_ENTAG Ice nucleation protein OS=Enterobacter agglomerans GN=iceE PE=3 SV=1]
GCTATCATTAGGAGTATTACCAGAAGATTCTTGTCTTTTTTTCTGTTGTAATTCTTGTTGCTGAGATGGCTTGTTAAAAGACTTATTGGTTGGTGGTGTGAAGTTGTCAATTTTTAAAAAAAATGGTTTAGCATGTTGACCAGAAGGAATGAAAACAAAATCTTGAAAACATGTTAGCACAGCCTCCATCCAGTCTTGGTTCTCAAACTCCACATCAACAGGTCCTTTGACTCCTTTCATCGGATGATCTACTTCAGAAATGTGGACATTGAGAGAAAATGGAAAGAGCAGAATCAGCATCTCTTGATTCATTGCTGAATGTATTCTGCGAACCTGGGCACTTTTCTTCTTTGTGCCCTCGTTTTTCCTATCTTTATTTATATGTAGCTGTCTCAATCTGTCTGCTTTCTCAGCATTGAATTGAAATGTCATTCTACCTAATAAAGAATATTTCGGTTGGTCAGTGCGCTGTTCTTCTGTTTTAATTTCCATACATTTTATAATGCATCGTATACAAGCATTGCCTGCCAATGTTGGCAACAGACTCAATTTCTGGAGGGACATTTGAAGACTAGATGCATCTCCAAAATAAAGTGAAACAGAACCATGTAAAGAGTTTGGATTCTTTTTTTTGGTAAACTGTAAAGCACAATCTGAAGCTAAGTTCAAAAACTTTCTAAATGCTTCATTACCAAGGTCAGATATTGTAATCATGTTTAAATCTAGCTTGTAGCGTGTATTAGGGCTGAAGTTTTTGTTTATTTTCTGTGCCTCTTTGACTGAAGGAAGAAATAGTCCCGGAACTTCAACTTTGGATTGCTTTATTCTGCTCGTATCAGTGTCTGCAGAGTGCTGACGTTTTGTCTTTCTTGGAGTTTCAAATGTTGACTTAACCCGTTCACTGTCTTTTTCACGTGTAACATTGTGACTGTCCTTCTTTCCTAATTTAGTCAGTTCAAGTTTAGTACCATCTTTTAATTCAACTTTAGCTCCATCTTTTAACTCAACTTTAGCTCCATCTTTTAACTCAACTTTAGCTCCATCTTTTAACTCAACTTTGACTCCATCTTTTAACTCAACTTTGGCTCCATCTTTTAACTCAACTTTAGCTCCATCTTTTAACTCCACTTTAGCTCCATCTTTTAACTCAACTTTAGCTCCATCTTTTAACTCAACTTTAGCTCCATCTTTTAACTCAACTTTAGCTCCATCTTTTAACTCAACTTTACCTCCAACTTTTGATTCAACTTTACCTCCATCTTTACAATCAAATGTATTCTTATCTTTTAAGTCAGGTTTAGCTGTATCTTTCAGATAATCCTTATCTTTAGCTTCCAAATGAAGTTTAGTATTATCTGGAACATTTTTGGATAGATCCTGCTTTGCATTGCTAGAATTTTTAACACTCTCTTCTTCACTACTACTCATTACTTCAGTGTCCAGTCTACTAAGGCTGACTTTAACTTCTTTTTCCACCTCAGTCTTTTTATTTTCAATTTGAACTACTGCTTGCACTATTTTTTGACTCTCTTTCTTTTCTCTGGTCCTGATAGCATCTACAGGCCGTGAATGACAAGTCAGTTTCACATCTGTATTGTTACTATCTTTTGTTTGGTCTGAGTGTTTTTTTCTCTCAGCTGACTTAATAGACTCTTTGTTAGTTAGAGTATTGATGAGTTCATCACCGTCAGAGAGCTCTATATCAGAAACAGAAATATCAGATAATGATTGGTTCTCATCGTACCATGTATTTGGTTGACAATCTGTTGCTGCTTCCACTGGCAAGATGATTTTGGCCTTGTTCAGTAATGGCTGATTAAAACCTTCACACTGTTTAACTGTGGTCAAACTCAGCTTTTTCAAAACAACAACTGGATTGAATGCTGTGGGTAATGTGTCCACACCAATATGAAATGCTCCATCTTTCCAACTTGGTAAGTTCATCTTACAATGTTTCAAATTAGTCGGATCCTGATTGTCGGAATGACCTTCCATTTTTTAAAAAGTGTAGTTAAAGTGAAAGTAATCTTGAAGTGCTAGTGTAGTTAAAACATTTTATCTGCATCAGAGCAGCCATTGAGATTTCG
>TRINITY_DN42265_c0_g1_i2 len=2039 exp=1.43 homolog=[sp|O30611|ICEK_PSESX Ice nucleation protein OS=Pseudomonas syringae GN=inaK PE=3 SV=1]
GCTATCATTAGGAGTATTACCAGAAGATTCTTGTCTTTTTTTCTGTTGTAATTCTTGTTGCTGAGATGGCTTGTTAAAAGACTTATTGGTTGGTGGTGTGAAGTTGTCAATTTTTAAAAAAAATGGTTTAGCATGTTGACCAGAAGGAATGAAAACAAAATCTTGAAAACATGTTAGCACAGCCTCCATCCAGTCTTGGTTCTCAAACTCCACATCAACAGGTCCTTTGACTCCTTTCATCGGATGATCTACTTCAGAAATGTGGACATTGAGAGAAAATGGAAAGAGCAGAATCAGCATCTCTTGATTCATTGCTGAATGTATTCTGCGAACCTGGGCACTTTTCTTCTTTGTGCCCTCGTTTTTCCTATCTTTATTTATATGTAGCTGTCTCAATCTGTCTGCTTTCTCAGCATTGAATTGAAATGTCATTCTACCTAATAAAGAATATTTCGGTTGGTCAGTGCGCTGTTCTTCTGTTTTAATTTCCATACATTTTATAATGCATCGTATACAAGCATTGCCTGCCAATGTTGGCAACAGACTCAATTTCTGGAGGGACATTTGAAGACTAGATGCATCTCCAAAATAAAGTGAAACAGAACCATGTAAAGAGTTTGGATTCTTTTTTTTGGTAAACTGTAAAGCACAATCTGAAGCTAAGTTCAAAAACTTTCTAAATGCTTCATTACCAAGGTCAGATATTGTAATCATGTTTAAATCTAGCTTGTAGCGTGTATTAGGGCTGAAGTTTTTGTTTATTTTCTGTGCCTCTTTGACTGAAGGAAGAAATAGTCCCGGAACTTCAACTTTGGATTGCTTTATTCTGCTCGTATCAGTGTCTGCAGAGTGCTGACGTTTTGTCTTTCTTGGAGTTTCAAATGTTGACTTAACCCGTTCACTGTCTTTTTCACGTGTAACATTGTGACTGTCCTTCTTTCCTAATTTAGTCAGTTCAAGTTTAGTACCATCTTTTAACTCAACTTTAGCTCCATCTTTTAACTCAACTTTGACTCCATCTTTTAACTCAACTTTGGCTCCATCTTTTAACTCAACTTTAGCTCCATCTTTTAACTCCACTTTAGCTCCATCTTTTAACTCAACTTTAGCTCCATCTTTTAACTCAACTTTAGCTCCATCTTTTAACTCAACTTTAGCTCCATCTTTTAACTCAACTTTACCTCCAACTTTTGATTCAACTTTACCTCCATCTTTACAATCAAATGTATTCTTATCTTTTAAGTCAGGTTTAGCTGTATCTTTCAGATAATCCTTATCTTTAGCTTCCAAATGAAGTTTAGTATTATCTGGAACATTTTTGGATAGATCCTGCTTTGCATTGCTAGAATTTTTAACACTCTCTTCTTCACTACTACTCATTACTTCAGTGTCCAGTCTACTAAGGCTGACTTTAACTTCTTTTTCCACCTCAGTCTTTTTATTTTCAATTTGAACTACTGCTTGCACTATTTTTTGACTCTCTTTCTTTTCTCTGGTCCTGATAGCATCTACAGGCCGTGAATGACAAGTCAGTTTCACATCTGTATTGTTACTATCTTTTGTTTGGTCTGAGTGTTTTTTTCTCTCAGCTGACTTAATAGACTCTTTGTTAGTTAGAGTATTGATGAGTTCATCACCGTCAGAGAGCTCTATATCAGAAACAGAAATATCAGATAATGATTGGTTCTCATCGTACCATGTATTTGGTTGACAATCTGTTGCTGCTTCCACTGGCAAGATGATTTTGGCCTTGTTCAGTAATGGCTGATTAAAACCTTCACACTGTTTAACTGTGGTCAAACTCAGCTTTTTCAAAACAACAACTGGATTGAATGCTGTGGGTAATGTGTCCACACCAATATGAAATGCTCCATCTTTCCAACTTGGTAAGTTCATCTTACAATGTTTCAAATTAGTCGGATCCTGATTGTCGGAATGACCTTCCATTTTTTAAAAAGTGTAGTTAAAGTGAAAGTAATCTTGAAGTGCTAGTGTAGTTAAAACATTTTATCTGCATCAGAGCAGCCATTGAGATTTCG
>TRINITY_DN42227_c0_g1_i1 len=1317 exp=31.84 ortholog=[sp|P62744|AP2S1_RAT AP-2 complex subunit sigma OS=Rattus norvegicus GN=Ap2s1 PE=1 SV=1]
AATGGCAGAAAAAAAATCACACAAGTTTTTCTAGCAATAATGGTATTCAAATATATGGTACTAACTCAACTGAACTATGCCAAATACAAATAAAATCATTTAAAAAAAAATCATTCCCTTTGTGTTAAACCCCAACTTCAGTAAAGGGAGTAATTCTTATACTAGCAGTGCCAAATAAATCTATCACATGGAATGTTTTACACACTTTAACACCAGGTGAACGATTCTGACCAATGAGAAATCTCTGTACAGAGAACCATACAGTTATAAACACACAGAATTAGAAATACACACACAAGTTCGTATGTACATTACAGCCACTACTCTCAGTGTATTGATCAACAGCTGTCTAAACATTCAATTAGCTACACAATCTAATCATTCAAAGTTGTGTACTATACATATCAACATACAATTGTTCACACATTTTCATATCTAAAGTTCCGTTTACATTACACAGAAAACAGGGAATGATCCTATCTAAATTAATGTTAGATTTATGCATGCTTTCTTTCACATGGAAGTGTACTTTAAAAAATTTATGCATGGATTACAACCCTCCCCCCCATCTATATGGCCCAGAATAAACAGCCTAGCTAGAAATTTTTTTTCTGTCTTCACCAATTAGTTTATATACAAATCTGATTAGCTCAGCGCAAGAAAATTCAATTTGAGAAGCTAATTACTGTGAATGAAAAGTCAAACATCTTGAACAAAAGAAATCTGTAGGAGTCTAAAACTACATCTGTGTATTGCACAAAACAAGAGGACATAAAATATGTTATTCTAGTGATGATAACATCAACAGCTGTTTGAGAACTTTAGTTTGGCTGGTCTCTCGTATCTCTCCAGCTAGAAACATTTCATCCACAACACTGTACACCTTGTAAAAATTAAAGACTAGATCCAACTCACACACATTGTGGAAGAATTCATTCAAAACTTCGACAAAGTTGTGTATAGCTTCAAGATAAACCAAGTTGTTGTCATTCACATCAACACAGATACAGAAGTACAAACCAGCATAGCGACGGTAGACAATTTTAAAATTTCTAAACTCAACAAAGTTTGTGTGTTTAGTATCTCGCACCGTTACCACTGCATGGACTTCTTCAATAAGCTTTTGCTTTTCATCATCATCAAAATGCATATACCATTTAGCCAATCTGGTTTTACCTGCTCTGTTTTGAATCAGAATGAAGCGGATCATTTTGATTTTTGTATTATGAGCAATCAAATAATTAAAATGTAGATCTAGATCTAGATATATTCTGAAACCCCTCCCACTAAGCTATACGACAACATGCAAGTCTTCCG
>TRINITY_DN42200_c0_g1_i1 len=225 exp=0.77
AGAAAACAAAAATCCCCCCCCCCACTCACCGAAAAAATCCTGGCTGCGCCCATGATATGACATGCCATTCATTTGTGGGCCGGTTTATAAGGTAATGCCCAGACGATTTTGATACCCAGCCCGCCCCTGTTCTTGGTTTGAACAGCGAATAAAAATATTGTTAAACTACGCTTATATATTGGAGGATCGATAGGAATATTTACGAAAAAGCGACAAGAAAACGAG
>TRINITY_DN42200_c0_g2_i1 len=500 exp=1.23
ATATAGGAATAGATACAACAAAGTTGTGCCCTGGTTTAATACTTCCTAGTTTATTGACAAAAACTCAACAATAATAACGTTTGACAAGGCAAGTTTCATGTATACATAAAGATTGTCATGTATGTGGCTGGCTTTTTAAAGGCAGCTATGTGCTCCTTAGCCATCTTCCAGATCGTTGGAATGTGCTCATTTTCGACAAGTAGAGGGTGTATATAATATAGATATTGATGTGTTTAAACCAGTGGTGCCCAAAATACGGCCCGCGGACCGGATGTGGTTCCATCCGGCCCACCAAAATGTTGGCACGAAGAGTAAATACCCCCCTCCAAAAAATAAAAAGGCTGACTTATGTATCTTTACCTAAATAAAAGATTGTTAAACTACGCCTACAGATTGGAGGATCGATAGGAATATTTACGAAAAAGCGACAAGAAAACGAGTCGGTAGTAAAGCTAGCTACCATGTTTCTGTTTTAAGTAAATCGCTTCAGATATCCAAAT
>TRINITY_DN42200_c0_g2_i2 len=464 exp=2.89
ATATAGGAATAGATACAACAAAGTTGTGCCCTGGTTTAATACTTCCTAGTTTATTGACAAAAACTCAACAATAATGTTTGACAAGGCAAGTTTCATGTATACATAAAGATTGTCATGTATGTGGCTGGCTTTTTAAAGGCAGCTATGTGCTCATTTTCGACAAGGAGAGGGTGTATATAATATAGATATTGATGTGTTTAAACCAGTGGTGCCCAAAATACGGCCCGCGGACTGGATGTAGTTCCATCCAGCCCACCAAAATGTTGGCACGAAGAGTAAATACCCCCCTCCAAAAAATAAAAAGGCTGACTTATGTATCTTTACCTAAATAAAAGATTGTTAAACTACGCCTACAGATTGGAGGATCGATAGGAATATTTACGAAAAAGCGACAAGAAAACGAGTCGGTAGTAAAGCTAGCTACCATGTTTCTGTTTTAAGTAAATCGCTTCAGATATCCAAAT
>TRINITY_DN42200_c0_g2_i3 len=455 exp=3.94
ATATAGGAATAGATACAACAAAGTTGTGCCCTGGTTTAATACTTCCTAGTTTATTGACAAAAACTCAACAATAATAACGTTTGACAAGGCAAGTTTCATGTATACATAAAGATTGTCATGTATGTGGCTGGCTTTTTAAAGGCAGCTATGTGCTCCTTAGCCATCTTCCAGATCGTTGGAATGTGCTCATTTTCGACAAGTAGAGGGTGTATATAATATAGATATTGATGTGTTTAAACCAGTGGTGCCCAAAATACGGCCCGCGGACCAGATGTAAATAAAATGAAATAAAAAGGCTGACTTATGTATCTTTACCTAAATAAAAGATTGTTAAACTACGCCTACAGATTGGAGGATCGATAGGAATATTTACGAAAAAGCGACAAGAAAACGAGTCGGTAGTAAAGCTAGCTACCATGTTTCTGTTTTAAGTAAATCGCTTCAGATATCCAAAT
>TRINITY_DN42285_c0_g1_i1 len=795 exp=7.56 ORF=[3prime_partial,199,596-3(-)]
GTGGCTCTTCGTGGGTAGCTTAATGAGATGAAAAGAATAGCACATCCAACTGCTAGGCTCAAAACACTAATTGCATTTTTGTATTGTCCTTCCTTATAAAGCAGTCTTTTCCATAAAGGTAAATTACTGGTATCTTTCAAAGGTGCAACTCTGAGATCCTGAACAGCAAAGAAAGAAAGATATCCCCAAAGAATCATTTGAAATACACCAGCGTAGGACAAAATCTTAAAAAACGATTCATTTTTGTTTGAATATATTATTACGTCATGAACCACATTTTTTACATTTAAATCTAAAAGGTTTTCTGTGCAAAAATGCCTTTTCAGAAATTGGCCAAAATTAGCAAAACAAAATGATTTACTCCAGCCCCAACTGGATCTACTTGGACATTTATTTTGAGAACTACGAAACGTTTGACTTTGAAAAAAACATTTTTGACTTATTTTCAAGTGTAGGTCTGTTTTATTCTTTGAAATGGAACTCAAAACTCCTTTTATAGTGTAGAAATGCTTATGATTATGCTTTCCTATCAAAACACTTTTATCTAGTTGAAGTAGTTGTCTCTGAAAATTTGAAACAAAAAATAAGGCTGTCATTTTTTAAAATAAATTTAGATCTGTTAGATCTAGATATAAATCAAATTTTAGATTCTGATAGATCTAGATATCTACTAATCTAGAATCCAATTAAATGAGCCTAGCCATGGTCACAGATGTAGACGTAGTCTAAATCTAAATGTACCAGTGTTGGTTATTTAGATTAAATCTGGTCTAGAATCTAATAAAACAAGTTAGG
>TRINITY_DN42244_c0_g1_i1 len=915 exp=0.70
GACGTCGAAATGCAGAAATTATGCTGATAGGCGAAACGTCTAGAAAACGTGGGCACTATATAAAGACTTGCGCGCTCTCGTCGTCGTTATATTCCATTCTAATCGCTACAGCAACGTCCGATTTCAACTAGCTGTTAGATATTAGTCTCAGAAGCTAATAGTGTTTTAGAGATGTTTTCTAATTTGTCAAGTTCTTTACTCATAAATTGTTACATTATTGTCGGCAGTTTTTATTCTAGATCTAGATTTAAGTCTGTCGCTTATTTCAATACATGAGACTGAGACCTTATACTACAGTTTATACTGAAAATGTGAGCGTATCAGTATCAAACTATCTATAATTATAATAGACTAGATCTACTAAAGATCTTAACATGAATTTGGTATGGCAAGCTAGTCTATAGTCTATATGCAAAATATGCATCAGGCTTAGGTCAATCAGTAGACCTGAAATATATGGTAGTCCGCTGGAGAAAGAAAATCCAGATTATATGGTAGTCTAGATCTAGCTACATCTACGTTTCGCTATAGTTTGATATAGTCTTTATAACTATAATTTAGAGTCTATGACTAGGCCTAGGCTAGGTAGATTCTATAAGTAGATCTAGATAGTGAATTGAAAGAATAGATCTAGATCTAGTATTAGTAATTAGAATGACATAGCCCAGACTCTGAAGACCAAGATGCGCAGTTTGGCGAAAAGAAATTAGGTATGTTCTTGATCTGCTAGACCTATCTCAAAGTGCTTATAATAAGCAAAAGCCAGTTATGACTTGCCACAACCAGTACACCAGCACCTTGCTAACCATATTGATAGTCAGGAATGGGTTCACTTTTTATGATAAGGTGGTTATTCCCTCAAAGTTACATTACCCTACTTGTTCGTTGTGTAATTAGATTCTATTTTTATCCATA
>TRINITY_DN42244_c0_g1_i2 len=914 exp=2.35
GACGTCGAAATGCAGAAATTATGCTGATAGGCGAAACGTCTAGAAAACGTGGGCACTATATAAAGACTTGCGCGCTCTCGTCGTCGTTATATTCCATTCTAATCGCTACAGCAACGTCCGATTTCAACTAGCTGTTAGATATTAGTCTCAGAAGCTAATAGTGTTTTAGAGATGTTTTCTAATTTGTCAAGTTCTTTACTCATAAATTGTTACATTATTGTCGGCAGTTTTTATTCTAGATCTAGATTTAAGTCTGTCGCTTATTTCAATACATGAGACTGAGACCTTATACTACAGTTTATACTGAAAATGTGAGCGTATCAGTATCAAACTATCTATAATTATAATAGACTAGATCTACTAAAGATCTTAACATGAATTTGGTATGGCAAGTTAGTCTATATAGTAGGCTATATGCAAAATATGCATCAGGCTTAGGTCAATCAGTAGACCTGAAATATATGGTAGTCCGCTGGAGAAAGAAAATCCAGATTATATGGTAGATCTAGCAGAATCTAGCTACATCTACGTTTCGCTATAGTTTAAGTTTAAGATATAGTCTTTAACTATAATTTAGAGCCTAGGCCTAGGTAGATTCTAGAAGTAGATCTAGATAGTGAATTGAAAGAATAGATCTAGATCTAGTATTAGTAATTAGAATGACATAGCCCAGACTCAGAAGACGCGCAGTTTGGCGAAAAGAAATTAGGTATGTTCTTGATCTGCTAGACCTATCTCAAAGTGCTTATAATAAGCAAAAGCCAGTTATGACTTGCCACAACCAGTACACCAGCACCTTGCTAACCATATTGATAGTCAGGAATGGGTTCACTTTTTATGATAAGGTGGTTATTCCCTCAAAGTTACATTACCCTACTTGTTCGTTGTGTAATTAGATTCTATTTTTATCCATA
>TRINITY_DN42244_c0_g1_i3 len=1383 exp=33.35
GACGTCGAAATGCAGAAATTATGCTGATAGGCGAAACGTCTAGAAAACGTGGGCACTATATAAAGACTTGCGCGCTCTCGTCGTCGTTATATTCCATTCTAATCGCTACAGCAACGTCCGATTTCAACTAGCTGTTAGATATTAGTCTCAGAAGCTAATAGTGTTTTAGAGATGTTTTCTAATTTGTCAAGTTCTTTACTCATAAATTGTTACATTATTGTCGGCAGTTTTTATTCTAGATCTAGATTTAAGTCTGTCGCTTATTTCAATACATGAGACTGAGACCTTATACTACAGTTTATACTGAAAATGTGAGCGTATCAGTATCAAACTATCTATAATTATAATAGACTAGATCTACTAAAGATCTTAACATGAATTTGGTATGGCAAGTTAGTCTATATAGTAGGCTATATGCAAAATATGCATCAGGCTTAGGTCAATCAGTAGACCTGAAATATATGGTAGTCCGCTGGAGAAAGAAAATCCAGATTATATGGTAGATCTAGCAGAATCTAGCTACATCTACGTTTCGCTATAGTTTAAGTTTAAGATATAGTCTTTAACTATAATTTAGAGCCTAGGCCTAGGTAGATTCTAGAAGTAGATCTAGATAGTGAATTGAAAGAATAGATCTAGATCTAGTATTAGTAATTAGAATGACATAGCCCAGACTCAGAAGACGCGCAGTTTGGCGAAAAGAAATTAGGTATGTTCTTGATCTGCTAGACCTATCTCAAAGTGCTTATAATAAGCAAAAGCCAGTTATGACTTGCCACAACCAGTACACCAGCACCTTGCTAACCATATTGATAGTCAGGAATGGGTTCACTTTTTATGATAAGGTTATATCACGATGTTAATGAGATACCGCGTCAACATACTCTGCGCTACTTAGTGTGGCTGCTTGCCACGCATAGCAAGTGCTTTGAATAGATGCACTTGACAGTCGCCTATTATAACGAGTTGATCCAGTTAGAAGTTTGCAGTGGTTAGGACAGTTCTACGTTAGCGTTGTATCCACAAAATATAGTATGCACACACATCATATCTCCAGGGAAGGCTAAAGAAGAGAGCAGTTGTTTGTTTGGAATATGAACTGTATACATGGACATGTGATAAGTGATGTATTACATTAAATGAAAGACCTCTAGTTTTGTACAATTATAATCCTATTTTAATCTGTTAAAATCTATCTTGTGATTGTTTCTGACATCTTTTACTCCACTTTGGCTTGCATGTCCTATTGAAGACTAGTTGTCTTTTTATTTTGATAAAAGTGAATTAAATAAGGAATTATTCTATATCTTTTCTCAAGTCCATTGTATTTGTTTTGTGGTTTATAGAAAAAAGCTATTTGTTTCCATCATCAAAATATTTAAG
>TRINITY_DN42244_c0_g1_i4 len=1384 exp=14.46
GACGTCGAAATGCAGAAATTATGCTGATAGGCGAAACGTCTAGAAAACGTGGGCACTATATAAAGACTTGCGCGCTCTCGTCGTCGTTATATTCCATTCTAATCGCTACAGCAACGTCCGATTTCAACTAGCTGTTAGATATTAGTCTCAGAAGCTAATAGTGTTTTAGAGATGTTTTCTAATTTGTCAAGTTCTTTACTCATAAATTGTTACATTATTGTCGGCAGTTTTTATTCTAGATCTAGATTTAAGTCTGTCGCTTATTTCAATACATGAGACTGAGACCTTATACTACAGTTTATACTGAAAATGTGAGCGTATCAGTATCAAACTATCTATAATTATAATAGACTAGATCTACTAAAGATCTTAACATGAATTTGGTATGGCAAGCTAGTCTATAGTCTATATGCAAAATATGCATCAGGCTTAGGTCAATCAGTAGACCTGAAATATATGGTAGTCCGCTGGAGAAAGAAAATCCAGATTATATGGTAGTCTAGATCTAGCTACATCTACGTTTCGCTATAGTTTGATATAGTCTTTATAACTATAATTTAGAGTCTATGACTAGGCCTAGGCTAGGTAGATTCTATAAGTAGATCTAGATAGTGAATTGAAAGAATAGATCTAGATCTAGTATTAGTAATTAGAATGACATAGCCCAGACTCTGAAGACCAAGATGCGCAGTTTGGCGAAAAGAAATTAGGTATGTTCTTGATCTGCTAGACCTATCTCAAAGTGCTTATAATAAGCAAAAGCCAGTTATGACTTGCCACAACCAGTACACCAGCACCTTGCTAACCATATTGATAGTCAGGAATGGGTTCACTTTTTATGATAAGGTTATATCACGATGTTAATGAGATACCGCGTCAACATACTCTGCGCTACTTAGTGTGGCTGCTTGCCACGCATAGCAAGTGCTTTGAATAGATGCACTTGACAGTCGCCTATTATAACGAGTTGATCCAGTTAGAAGTTTGCAGTGGTTAGGACAGTTCTACGTTAGCGTTGTATCCACAAAATATAGTATGCACACACATCATATCTCCAGGGAAGGCTAAAGAAGAGAGCAGTTGTTTGTTTGGAATATGAACTGTATACATGGACATGTGATAAGTGATGTATTACATTAAATGAAAGACCTCTAGTTTTGTACAATTATAATCCTATTTTAATCTGTTAAAATCTATCTTGTGATTGTTTCTGACATCTTTTACTCCACTTTGGCTTGCATGTCCTATTGAAGACTAGTTGTCTTTTTATTTTGATAAAAGTGAATTAAATAAGGAATTATTCTATATCTTTTCTCAAGTCCATTGTATTTGTTTTGTGGTTTATAGAAAAAAGCTATTTGTTTCCATCATCAAAATATTTAAG
>TRINITY_DN42244_c0_g1_i5 len=1162 exp=4.98
AATTAAAGCTTTGATAGAGCTTATCAGTATCTGTTAAGTAATATATAAAATATGATCTAGGTTTACTATTGAAAGGCCTATAATAGACGTAGATCTATATTCTATATAGATCTTTTTTATGACGTTTTTTTCCCTTCTAGATCTAATTATCTGATCTAGATCTTATTTGACTTTATTTTTTACTTGGTCTACATAAAAAGAAAAAATACAATAATTTAGCCATACACATAACACACTGGTTCAAGATCTAGCTACTAAGATTGAGATCTCTGAAATCTGTAATAAAATTATTATAAATTAATATTATAGGTTGATCTACATTTTTCTTATATTATAGATCAACATCTTGCCAGTTTGTACAACAGCTCATAGTTATTTTAAAAAAAATACAAATAGGCCTACAGAACTGTTTAAGGCAACACACAATGACTTTATTTTTGTTCTTAATATTTTCAAAGTTATCCTCTCTTCATAATTTCAGAAATTAGGTATGTTCTTGATCTGCTAGACCTATCTCAAAGTGCTTATAATAAGCAAAAGCCAGTTATGACTTGCCACAACCAGTACACCAGCACCTTGCTAACCATATTGATAGTCAGGAATGGGTTCACTTTTTATGATAAGGTTATATCACGATGTTAATGAGATACCGCGTCAACATACTCTGCGCTACTTAGTGTGGCTGCTTGCCACGCATAGCAAGTGCTTTGAATAGATGCACTTGACAGTCGCCTATTATAACGAGTTGATCCAGTTAGAAGTTTGCAGTGGTTAGGACAGTTCTACGTTAGCGTTGTATCCACAAAATATAGTATGCACACACATCATATCTCCAGGGAAGGCTAAAGAAGAGAGCAGTTGTTTGTTTGGAATATGAACTGTATACATGGACATGTGATAAGTGATGTATTACATTAAATGAAAGACCTCTAGTTTTGTACAATTATAATCCTATTTTAATCTGTTAAAATCTATCTTGTGATTGTTTCTGACATCTTTTACTCCACTTTGGCTTGCATGTCCTATTGAAGACTAGTTGTCTTTTTATTTTGATAAAAGTGAATTAAATAAGGAATTATTCTATATCTTTTCTCAAGTCCATTGTATTTGTTTTGTGGTTTATAGAAAAAAGCTATTTGTTTCCATCATCAAAATATTTAAG
>TRINITY_DN42209_c0_g1_i1 len=488 exp=8.95
CAAGCATAGAATATTTATTATTTGCGAACAAAGTATAGAAATGATAACAAGTATGGAACACATAAGTGATGTGAAGTTCTAGTGAAGGGACAGCACAAACTTTGACTTAGAAAAATGAGTTCACAATCAACAGATCCTATGACTTTCTACATCAAGCAGATGGTTTTAACATATAGAATTTCACAGTAGTCCTGATAAAATGTTAATGGATATGAGATAACACATTTCAACAACAAATGGTATTTATTCTGGACATTTTCATCACACACAGGCTACTGCACAGTATCCTTGACCTCAGAACAAAGGTGTGTTCAGTTATTAGTCCAGTTAAAAAGTTGTATTTGGCTAGTGCACAAAACAATTCAGAATATCAGTTAAAAAGTTGTATTTGGCTAGTGCACAAAACAATTCAGAATATCAGTTAAAAAGTTGTATTTGGCTAGTGCACAAAACAATTCAGAATATCAGTTAAAAAGTTGTATTTGGCT
>TRINITY_DN42209_c0_g2_i1 len=208 exp=1.77
TTAAAAAGTTGTATTTGGCTAGTGCACAAAACAATTCAGAATATCAGTTAAAAAGTTGTATTTGGCTAGTGCACAAAACAATTCAGAATATCAGTTAAAAAGTTGTATTTGGCTAGTGCACAAAACAATTCAGAATATCAGTTAAAAAGTTGTATTTGGCTAGTGCACAAAACAATTCAGAATATCAGTTAAAAAGTTGTATTTGGCT
>TRINITY_DN42209_c0_g3_i1 len=396 exp=2.47
CAAGCATAGAATATTTATTATTTGCGAACAAAGTATAGAAATGATAACAAGTATGGAACACATAAGTGATGTGAAGTTCTAGTGAAGGGACAGCACAAACTTTGACTTAGAAAAATGAGTTCACATTCAACAGATCCTATGACTTTGTACATCAAGTAGAGAAGGCTTTAACATATAGAATTTCAGAGTGGTCCTGATAAAATGTTAATAGATATGAGATAACACATTTTAACAACAAATGGTATTTATTCTGGACATTTTCATCACACACAGGCTACTGCACAGTATCCTTGACCTCAGAACAAAGGTGTGTTCAGTTAATAGTCCATTTAAAAAGTTGTATTTGGCTAGTGCACAAAACAATTCAGAATATCAGTTAAAAAGTTGTATTTGGCT
>TRINITY_DN42281_c0_g1_i1 len=1488 exp=0.28 ortholog=[sp|P59723|HIF1N_DANRE Hypoxia-inducible factor 1-alpha inhibitor OS=Danio rerio GN=hif1an PE=2 SV=2]
TATCTACAGCAGCCATTAAATGACACTGTAGGAACTCGTATAGTGATGGATTTTACCAACTTCAATTGGGGATGGGCTAATGAAACACAGAAGAAAAATCATTGGGGACCGATGACATCTAATCTACTATTAGTTGGAATGGAAGGAGTCATTACACCAGCACACTATGATGAACAGGAAAATCTTTTTGCCCAGATTCAAGGCTATAAAAGGTTCCTACTCTTTGATCCCAGCCAGTTTGAATGCATGTATCCATATCCTATATATCATCCACATGATCGTCAGAGCCAAGTGGCATCAGGTTGAGTCTTTACATGGTCATGGTGAAACTATTTCAATCACTTTCTGGTATAAGGCTGCGCCAACAGTGAAAGTAGTTTACCCTTTGACATCTGGACAAAAAGTGGCAATAATGAGAAATATTGAGAAAATGATAGCAGAAGCTTTAAATGATAATGAATCAATGCCTTCATTCATGCAAGCGATGGTCCAGGGAAGATACACATAGCCAATACAGAAGATGAACCTTTGAGCCATGACTCTGACTTGACTGCAACTACAAGGTCAACACTCAAGTTGTTTGCCTGCAAGTTTCACTTCATTAATTATAAAAGTAGACATTTTTTGAGAAACCATATGCAAATCATTTGTTCATATCCATTTGAAAAAGAAATGCCAACAGTTGTACACATTATTTAACCATACAACTTCATCTGTTTTATAGCAAGCCTGGGTTAAATTGACATGCATTCATTTCTTTCCTGTACAATTTTCCAACTCTGCATTATTTATTTCCTGGTACTAATTTATACACATGCAGTGATACCGGTATGTAGAACCATACAAATATTTAACCAAAAATTTATGTGAAATATTTATTTTGTTAAACATATTTTTTGATAAATCTATAGCTGTCATTAATCTATACATTTTTAAATATGTATTATTGAAGGTTGCTGAGTATTTTATACTTCATTCAGTGCAACATTTTCTACTTCTAGAAATGTACAAAAATTAAACAACAATGAACTTGGTACTTTGAATGTTTAAACTAAAAAAAAAATGTTGAATAATTTTTTTAAAATTCTGATTCAGCTAGTAAAAAAATCAACATTCATTAGTTGTGCTTCTAAAGATGTTGGTTCTAGAAATTAGATTTTTTTATCCTTTAAATTTTGTTTAGAAAGCTTTCTGCTGATTGAGCTGTTCATTTTGTAGCTATACTGTGATATTTGAAAAAAACACAACTATTTTCCATCAGTAATGTAGCTAATTGTTCTACTTTGTATTTATGTTTTAGGGGTACAAGTTAAGATGCATGCCATTATTGTCCCATATTAACATTTGTAAGCATACAAATAGAAGACACATACAACCTTGATTTCCTTCCATGAACATTTGTCAACTAACATCACTACAGCTGTTATTAACAGTTATTGAACAGTCTCATTTTTTATTTTGAAATTCTTTCAATGGGTTTTTACTTTA
>TRINITY_DN42281_c0_g1_i2 len=1595 exp=6.23 ortholog=[sp|P59723|HIF1N_DANRE Hypoxia-inducible factor 1-alpha inhibitor OS=Danio rerio GN=hif1an PE=2 SV=2]
TATCTACAGCAGCCATTAAATGACACTGTAGGAACTCGTATAGTGATGGATTTTACCAACTTCAATTGGGGATGGGCTAATGAAACACAGAAGAAAAATCATTGGGGACCGATGACATCTAATCTACTATTAGTTGGAATGGAAGGAGTCATTACACCAGCACACTATGATGAACAGGAAAATCTTTTTGCCCAGATTCAAGGCTATAAAAGGTTCCTACTCTTTGATCCCAGCCAGTTTGAATGCATGTATCCATATCCTATATATCATCCACATGATCGTCAGAGCCAAGTAGACTTTGACAATCCAGACTTGACAAAATTTCCTAATTTTGCTAATGTAAAAGGTTACGAAGGAATTGTAGGTCCTAGAGATGTACTTTATCTGCCCATGTATTGGTGGCATCAGGTTGAGTCTTTACATGGTCATGGTGAAACTATTTCAATCACTTTCTGGTATAAGGCTGCGCCAACAGTGAAAGTAGTTTACCCTTTGACATCTGGACAAAAAGTGGCAATAATGAGAAATATTGAGAAAATGATAGCAGAAGCTTTAAATGATAATGAATCAATGCCTTCATTCATGCAAGCGATGGTCCAGGGAAGATACACATAGCCAATACAGAAGATGAACCTTTGAGCCATGACTCTGACTTGACTGCAACTACAAGGTCAACACTCAAGTTGTTTGCCTGCAAGTTTCACTTCATTAATTATAAAAGTAGACATTTTTTGAGAAACCATATGCAAATCATTTGTTCATATCCATTTGAAAAAGAAATGCCAACAGTTGTACACATTATTTAACCATACAACTTCATCTGTTTTATAGCAAGCCTGGGTTAAATTGACATGCATTCATTTCTTTCCTGTACAATTTTCCAACTCTGCATTATTTATTTCCTGGTACTAATTTATACACATGCAGTGATACCGGTATGTAGAACCATACAAATATTTAACCAAAAATTTATGTGAAATATTTATTTTGTTAAACATATTTTTTGATAAATCTATAGCTGTCATTAATCTATACATTTTTAAATATGTATTATTGAAGGTTGCTGAGTATTTTATACTTCATTCAGTGCAACATTTTCTACTTCTAGAAATGTACAAAAATTAAACAACAATGAACTTGGTACTTTGAATGTTTAAACTAAAAAAAAAATGTTGAATAATTTTTTTAAAATTCTGATTCAGCTAGTAAAAAAATCAACATTCATTAGTTGTGCTTCTAAAGATGTTGGTTCTAGAAATTAGATTTTTTTATCCTTTAAATTTTGTTTAGAAAGCTTTCTGCTGATTGAGCTGTTCATTTTGTAGCTATACTGTGATATTTGAAAAAAACACAACTATTTTCCATCAGTAATGTAGCTAATTGTTCTACTTTGTATTTATGTTTTAGGGGTACAAGTTAAGATGCATGCCATTATTGTCCCATATTAACATTTGTAAGCATACAAATAGAAGACACATACAACCTTGATTTCCTTCCATGAACATTTGTCAACTAACATCACTACAGCTGTTATTAACAGTTATTGAACAGTCTCATTTTTTATTTTGAAATTCTTTCAATGGGTTTTTACTTTA
>TRINITY_DN42281_c0_g2_i1 len=432 exp=0.71 ortholog=[sp|Q9NWT6|HIF1N_HUMAN Hypoxia-inducible factor 1-alpha inhibitor OS=Homo sapiens GN=HIF1AN PE=1 SV=2]
TATCTACAGCAGCCATTAAATGACACTGTAGGAACTCGTATAGTGATGGATTTTACCAACTTCAATTGGGGATGGGCTAATGAAACACAGAAGAAAAATCATTGGGGACCGATGACATCTAATCTACTATTAGTTGGAATGGAAGGAGTCATTACACCAGCACACTATGATGAACAGGAAAATCTTTTTGCCCAGATTCAAGGCTATAAAAGGTTCCTACTCTTTGATCCCAGCCAGTTTGAATGCATGTATCCATATCCTATATATCATCCACATGATCGTCAGAGCCAAGTAAGAGCCTTTAAAAATAAATTAGATTTATGAAGTAATCACACACACATTCATAAATATCATCAGCTAAAATGTTAAACTGCAAAAATAGTGTAAATGTTCAACTTGTTTATTAGATGAAATGATAGGCAGTTTCCTTAT
>TRINITY_DN42214_c0_g1_i1 len=941 exp=1.88
TGTCCAGAGTAACACAAGTCATAAAGAGAGGTCATGACTGATAGTGCTGACAGGTCATTTGATGGCTGCTTCAACTGTGCCTCATGTGTCATGGAGTTGAAAACTTGTCAAACTGAACAGAAAGCAAAAGAAAAAAAAAGCTTGCAGGGGTTCTTTCACTTTCAACCCACTGAGCCCAAATTAAGTAATTCTTCTAGCCCACGATATACTGATCATATACGAATAATACACACAGTTATCATAAGAAAAAAACATGATATACTTATATAATAGTTCAGACTTTGAAGTTATCATTATCAGCATTGTTATTCTTCTCTAACTCTAACAACCCCAGCTGAGGGTCATAGTACCAAAACTTAAACTCGCTTACATTAAAAGACAGATTGAAATAAGAATCTGATTTTTTTTTTTTAATATTTGCACTCAGCTACTTAATCCTAAGAGTAATATTTTGGTGCTGAATGAAAGCTTTTGGTAGAAATATTGACTTAAGTCTACTAGTCATGTGATATGTGTGAAAGTCGATAAGATGGTTTCGGACTCCTGCCCCTGCAATCCTCTGACGTCCATGAAGAAGGTTTGGGCTAGGACATTATTTTTTGGCTTCTAAAAGAACATTTCGGAAAATCCACGCACTCAATAATAGTAATGCTTATAATTATTTTCAGGTGTGGACTTCAGTTTTAAAACTTCTTCAGTTAATTACTATCCTAGCTTACTGACAGAGTAACATAATAAACTACAACTTTGGTAAAGAAAAGAGTCCTTTACGATCGACATGAAAATAAATAAATAAAATCTCCATATAATTTATTACAAATTGGAAAGAAACTAGATCTAGAAGCTCAAATAAATAATGAACATTTTACAAAACAAAAAATAGAATATTTTTTTTTAAATATTGAAACTTAAAAACTAAAAAAAAAGACAAGCATTTTTTT
>TRINITY_DN42214_c0_g2_i1 len=1087 exp=4.37 ortholog=[sp|P56839|PEPM_MYTED Phosphoenolpyruvate phosphomutase OS=Mytilus edulis PE=1 SV=3]
ACTAAAAAAAAGACAAGCATTTTTTTTAAGAAAGCAAAATCACAAGCGTCTACATAAAAAAGGTCAAAGACAGAATAAAAGCTTTTCTGGCAACTCCTTACATAACAATAGTCCACACTAATATAAGTCAGAGACAGAATTAAAACATTCCTGGCAACTCCTTACATTGCAATTGTTCCCACAATACAGTCAAACTTGTAACCCTGTTCCTCATCTTTACATAATGCTGAATACTGAACAAAACTCATGCTTTCAATAAAAAATCTGGCTAGATGTTCCCATCTTATAAAAGTAGCAATAAATATGATGGATAGTAAGTCATATATATTTTTCACACATCAATTGAGATGACAGATTTAAATTTACCGAAACAAAACACATCAATTGAGATGACATTTAAATTTACCGAAACAAAACTTGAAATATTTTAACATTTTCTATTTCTCCTATTGTAATCATGCAATCCAAAAAAATTTTTTTACATCAAAATGATTACATTAAATGTATGAGCTAAAATAAATGAAATGATTCTTTGTTTCCATTGGGTTCAAAATGCATATTTTTGGGCTAGAAGCTGAAGTACCAGTGTCTGTTAAGTGTCAGTTAAGCTTTGGGCAAATACTTATCCTCTGCAACTTTCAGTTCATCATCTTTTGTCAAACGGAAAAGCTCCTTTACTGTTGCAATATTTTTTTCAACTCCCACAGTGCTTTGCTCTTTAAAAATTTGAGCTGTCACTTCCTGCATGGCCTTGACTGATGCTCTGACAGAGTGATTCGCCCATATCACCATGGAAACTTTCTGATCTCTCCAATGCTGCATAGGCGTCTTGTAATAGGTTGTGGGCACTATAACAACTGGTCCCTTGTTGTTCCAAGCTTTCAAAAATTCATCAATTTCTTTGGGCACAGACAGTTTACTGTGCATGAGTACAGCTGTGGCTCCTGCTGCCAGGTAAGCATCTGCTCGCTTCAAGGCCTCATCAACACCCCAGCCAGCGATCAAAGCTTCAACTCTTGCCACAATGTTGAAGTCTGGATCTCGCTGTGCATCTTTCATAGCCTGTATTTTGAGTGCAAACTCCTTA
>TRINITY_DN12375_c0_g1_i1 len=243 exp=0.90
AAAGGTCTTCTTAGTGATTTGACTTTGTATCATAAAAGTTCTCAGTAATATATAAACAACTTACACATAGACAATGGGATCACAATTCTTTATTTCACCTTCTACAGGAATATAAGGCTTGGCAATGTCTTGGGAATAAAAATCCTCTGCTGTTTTTACCTGTAGTTGAGAGAAAAAAAATTAATTGCTAGTTTCAACAAGAAAAACAAAAACTACTTTTTAAAAAACAAACTTTTACTAGTG
>TRINITY_DN12312_c0_g1_i1 len=304 exp=1.84
CCAAAGTATTTTTTAATATTTTACTGGTTAATCGCCCAATTTCATCTTATTGTTTTGTGTTTCGAAATAATAGTAAAGATTACTGACCTATAAAAATATAGACTGGTCAAGGCCTTTTTTATCAAGCGTATTGGAGATTTTCACGACAAACTAAACAATGTCAAGGACGATCATTTGAAATTCACTGTTGCCAACTCAATGAAAATAAATGGATCAATAGTTTTAGAGATTTTTCAGCAGTA
>TRINITY_DN12397_c0_g1_i1 len=998 exp=1.11
TAATTACGTCCTACGCCTTTCATGAGTCAATCTAGTCATGCATGTTAATCAGTGACTTAAATTCTGCCAAATGATTGGTTTTTCTGGCTATCCTGTGACTCTATGGCTAGCAAACATGAAGAAGTCTTTCTAAAATTTTGCGGCGACTATATGTGAAATCTCCTTGACCTAATTTTAGTCTAAGATGTTATTACGTATACCGATTGTCATTGGGATATTTTGTTCCGAAGATGGAAGTAATAATAGCAGTTTATGGCTAGTTTCCAACTGCCCTTCTATTGTTTTTACCGCGCTTTTATAAACTCATTTTGTATCTTTCTTGTGTGTTTCTTGTATGTTTCTTGTGTGTTTCTTGTATGTATGGATTTTTTAAATCGATTTTTCGACTTCTTCTACTGATGCAATTCTCATCAAATTTGGTTTACAAGCTGATGTTCTATGACAACACATGAATCAATTTTTAAAAAATCAACCAATTAATTAATTAATTAGTTGTAATAATATTTTTTTTTGTTTTATATAGAAAATGTACTAAACTAAGGGGAGATAAGTCATGGGTTGTTTAAACAATAACACTACAGAACTGTGTGAATTTTCTTGGCCAATGGTAAGGCCTTAGTGTGACACAAGTAAGTTGAACCTTCTTTGTGTTTGAGGAAAAAAAGTACAAATTATTTTTTTGAGGATTTTCACATTGTATGTTTCTTGTTTCTTTTGGGTGAACTGTCAAATAGACTCAGTGACTTAAATCGAGACCAATCATGATAGTAGACCTGAAGACAGACCTGCAAAGTTGCATACGGTTGTAAAATGTGGGCAGCTTAAACCAGTAGCGGGCTTGTTGCCTCGTCACGGGTCTGTATGACGTGGCAACGAGCTATTGGTCTCCACTGCCCAAATGTTGTGACGTCGCAGGTCTGTGTTGAGGCATTCTATTAGTATTACAAATGGTTTCGCTTAAATACATAAGTGGTCGCAAATTATTGCAAAAGTTTAAG
>TRINITY_DN12397_c0_g2_i1 len=1039 exp=3.63
CTTATCTTATACAATACAGATGTTACTTCAAAAACGAAGATGATTACACCCTACGCGTGTCCCTAGGACAATCTAGTCATGCATGTTAATCAGTGACTTAAATTCTGCCAAATGATTGGTTTTTCTGGCTATCCTGTGACTCTATGGCTAGCAAACATGAAGAAGTCTTTCTAAAATTTTGCGGCGACTATATGTGAAATCTCCTTGACCTAATTTTAGTCTAAGATGTTATTACGTATACCGATTGTCATTGGGATATTTTGTTCCGAAGATGGAAGTAATAATAGCAGTTTATGGCTAGTTTCCAACTGCCCTTCTATTGTTTTTACCGCGCTTTTATAAACTCATTTTGTATCTTTCTTGTGTGTTTCTTGTATGTTTCTTGTGTGTTTCTTGTATGTATGGATTTTTTAAATCGATTTTTCGACTTCTTCTACTGATGCAATTCTCATCAAATTTGGTTTACAAGCTGATGTTCTATGACAACACATGAATCAATTTTTAAAAAATCAACCAATTAATTAATTAATTAGTTGTAATAATATTTTTTTTTGTTTTATATAGAAAATGTACTAAACTAAGGGGAGATAAGTCATGGGTTGTTTAAACAATAACACTACAGAACTGTGTGAATTTTCTTGGCCAATGGTAAGGCCTTAGTGTGACACAAGTAAGTTGAACCTTCTTTGTGTTTGAGGAAAAAAAGTACAAATTATTTTTTTGAGGATTTTCACATTGTATGTTTCTTGTTTCTTTTGGGTGAACTGTCAAATAGACTCAGTGACTTAAATCGAGACCAATCATGATAGTAGACCTGAAGACAGACCTGCAAAGTTGCATACGGTTGTAAAATGTGGGCAGCTTAAACCAGTAGCGGGCTTGTTGCCTCGTCACGGGTCTGTATGACGTGGCAACGAGCTATTGGTCTCCACTGCCCAAATGTTGTGACGTCGCAGGTCTGTGTTGAGGCATTCTATTAGTATTACAAATGGTTTCGCTTAAATACATAAGTGGTCGCAAATTATTGCAAAAGTTTAAG
>TRINITY_DN12397_c1_g1_i1 len=294 exp=2.38
TGGCTGCCTGAAAGTGTAGTATGCTCTCGGACTGTTACGATGACTCTGCCGTCCTGCAGGATATTTAAACTCTTGGGAAAAATGTCTCTGCCTGGGGGAACTTGTAAATGTTACGAGTCAAGTCACACTTATCTTATAAAACACAGAAGTTACTTCACAAAAGAAGATGATTACTTCCTTTGCATGTACCTAGGTTAATCTAGTCATGCATGTTAATCAATGACTTAAACGCTGCCAAATCATTGGTTTTCCTGGCTGATCCAGGCAACCCATTCTATGCTCTAATAGCACCAG
>TRINITY_DN12341_c0_g1_i1 len=571 exp=3.84
GTCAGAAAACATGAGTATTTTTAATATTAATAAATTTAAAATATTAGCAAAGATTAAAGATGTTTTAAAATTATAAAACAAGCATTTGATCAGGTTTAAATTAAGCACTACCACAATATTTTATTTAACTAGATAGCATTGGGAAACACAGGTCTATATGAAGTACATAAACACATCTGCAGATAGACAAAATATCAAAACAAAGTACTGGTAACAAAATGTGGACCACTAGATACAAACATTACAACAATATGTGGCATTTAAATTAGACAGAGCAGTCACATCCCTGTAGACTTCACTCTGTGGTACTGGACAAAATTAGTATTGTAAATAAGTTTTTGTGGGCCACAAATAAAGCATGCAATATTCCCTAAACTGGAATATGAGACTGTTATTTAAAATAAAAGTCTTCAACGAACAAAACAATGACAAAATTTATGTTTGTGAAAAATATATATATAAAATTTGTAAAACAAATCTTTTCAAATAAATGAACAATTATTGGTTTCAATACAAAGATGAAACAAACTCATCTTCATCAGCAGTAACATAAAAGAGAACCATAAATAAA
>TRINITY_DN12342_c0_g1_i1 len=1898 exp=2.49 ortholog=[sp|P42695|CNDD3_HUMAN Condensin-2 complex subunit D3 OS=Homo sapiens GN=NCAPD3 PE=1 SV=2]
AGCACTTCAAGCCAGCCAATAGAACACAAGCCTCTACAGGAATAGAGTGGGACTTACTTCGTATTATAGTTGATGAAAGTTGTGAAAAATTACGACGCTATTTGCAGAAAGCTTGCCAGTACTGGGCCAGGACTAAAAAACTGAAGAGCTCAATGATAGATGCATTGCTGAGTCACATTCACGGAGACAATGATAAGGCTGCCTGGATGTTCTTGGCGGAAATTTCAAAGACACCAGTTAAAATCAATCACAGTTTAGTCATTCAGTACTGGAAGACTGTCACTACTTGTGCAGATGAAGCATCTTGTGGCAAATGGTTTGATGTTTTGACTGTGTTAGGATCAACAGTAAAATTTATTCCAAACAGTGAACTGCCTGTTATATTTGAGGACATGAAGCAACGACTTAGAGAGTTCACATACCCGCCCGGTATCATTGCTGGTATGGTTCACTGTGTCTCAAAACTCTATGCTTGTCTAGAGATGTCTCGTAGGCTTCCTCAGGCTTGGGGAGAAGACATACTGAGAGACTGTGATCAGTATATGTCACATGTCATTTTAACAGATGATAAAGACACAGTGATAGATGAAGAGAAGTTGATCTGTTATATGTTTACATTGGGAGAGGTCTGCCAGAGATGTCCCACCAGAATGCCTAAGAGAGTCACTCTCCTGATTCAGTCCATCATTGCTTCTCCATGTATCAGCGCCATAGGTGAAAGTCAACAACCATCAAATGAAGCCTCTGATGGTAGCCACTCCTCTGATGGTAGTCATGATTTACTCCGTAGCCCCTCAAGCCAGGCTTCTTCACAAGCCTCACAGCCTCTGTCACAATTCAAAGGCTCTAGGATGTCCAACAATCTCAGGGTCCATGCATTTATTACTCTGGGTAAACTTTGCTTGGTGGATGAAACTTTGGCTAAGAAAACCATTGCAGCTTTGGCTAGAGAGCTGGAGGTGTCTGAATGTCCAGCTATTAGAAATAATGTTGTGGTTGTGTTGGGAGACCTCACAATAAGATACACAACTTTAGTTGATCGCTATGCCACCAACATTGCCTCCTGCTTGAAAGATCCATCAGCCATTGTCAGAAAAAATACCTTGACAATCTTGACTAGACTATTACAGGAAGAGTATGTGAAGTGGAAAGGAGTTCTTTTCTTCTATTATATTACCACACTTATTGATGAGAATCAAGAAATCAAAGATTTAGCTGCTTTCTGTCTTGAGCATTTGTTGCTTCAGAAACACCCAAATATGTTCTTCCATCCTTTCATTGAATGTATCTTTCATTTCAACAGTTACCACAATCATCCTGTGTACAATAAATTCAAACAGACAGAGGGGGAGAAAAAGAAGTTTAGTCTTGCTGGGGCATCTAATTTCAAGAAGAGAATGCAGCTGTACACATTTATGTTGGAACACATGACTGATGAGCAGAGGTTTAAAATTACTGCCAAGACAAATAAAGAGATTTTATCAGCTGTTGTAGATAAAGTTATTCCATTAGATGCAGAAGGATCTCAAATATTGATTGATGCTTTGGCCATTTTAAGCAGTAGGGAAATCAAATTGTCCACGCTACGAGGCAAAGGAAGTGAAGAAACACCAGATGAAACAACCATAGATTTGGCCAAGGTGGTCACTGCTACAGCCAAAAAAGTTCTTATAACTCAAGTGGTCAGGAGAAACATTATTGAGAATATAGTCCCTGTAGTCATCACACTCAAACATATGCTGGAGAAATGTAGGTCACCTATTTTAAAAAATCTGATGGCATATTTACGCGAGTTGATGAAAGATTATAAAACTGAAATTAAAGACATACTAGCAGCTGATAGACAATTGGCTGAGGAAATTGAATTTGATTTGAGGAACTTTGAGAAAGATTCACAG
>TRINITY_DN12353_c0_g1_i1 len=673 exp=0.98
AGTTTTGTTCCAACAGATTATTAGAATGCATAAAGATCTATCTTTGTTTTATAAGTAAATCATCAAGAAACAGATGTTGCTTGTGTACTCAGTATCATTTGGAATCTGTTTTCACTTATGCTCAGATTAGTTACTTGAACTTTTTTTGATACTCTTACTATACATGTTTTCAATATAAGGCATTATATTATCCATGTTGAATTCTTTTACTTTCAAAATTAATTTGGGCTATTTTTTAAATACCAAACTTTGTATTGATGTGAACTTGGGAGGTAACATCTTCATTTTTAATACTGTATAAGGAGGAATGAATGCATTTATAGACATTATCTTTTTTAAGACCTTTTTAAGTCCTACGGCATTTACTGTTTATAATCACATGACTATCTGGGTTATATTGTCTTGTTTCATTTGTAATCAGGATCTAAATGCTGGCATTACTCTACAAGGTGCTTTTGCTATGTCACTTTATTCTATTTTCTTTTGGATATACATAATGACTTAGAGCTCAAAATTGACACATCTAATTCAATGTCACTATCTTATGATTGTCAAACATTTTATGCATATGTTGATCACAATTGCAATTGTTTGTAATGATTAATAAATAAAAAATATTGTTGGGTTTTTGTTTTTTTTTTTTTTTTTTTATTTGATTTATTTTTTTAATTTT
>TRINITY_DN12313_c0_g1_i1 len=336 exp=1.20
GCTAGCCAGGAAAACCAGTGACTTGGCAGAATTTAAGTCAAGTAAATATGCATGACTAAATACATGAGGCGTAGGACATAATCATCTTCTTTTTTTTGAAGAAACGTCTGTATTATATAGGATAAGAAGATAAGACTATACACGCCCTTGAAAGATACAGTTACATTTAGAATTGTACTAATCATTTTAGTTATAGACAGTTCTCAGAAGTTGTTAGTACTATTTTTGAGGTTTATAAGCTCATTAGTTTATCTGTTTTTTGTTGCTTATCACATTTAGTTGTTATGTAGCCAATACAATGACCAGCCGCTCAATAAAAATCAGTGGTCTTTCAGG
>TRINITY_DN12344_c0_g1_i1 len=260 exp=2.37
GCACTGAGAGCATCACTTGAACTGCCAGCTGCTCAATCACCTTTAATGTTTCATCATCTTCTGGGGGACAGACTGATGAGCTGCCATCTCCACTTAATGCGCTTGGAGGCAAAGTAGATTTTAATGAAGACTTTTGAGATAGAACAAAAGAGATACTGTTTGCTCGAGAGCTAGAACTGTTTGACAGCGACTGTAAGTCTTCATTACCATTTCCCAATCCTTCAGCATCCTCAGTAGGAGCAGCAGGGTCATATTCTTCA
>TRINITY_DN12326_c0_g1_i1 len=210 exp=0.62
GGCAGTGAAAAAGCAGACATACTGGCCAAAGAGGGAAGAATGAACAAACAAATGAAAATCCCTCTCTAACCAGATTAAATGATGAAAAAAATAGTGTAGAATAAATGAGAATCGGACCAGCTCACATTCCAATTACAAGAAAAAACGACGCCATGACCAACACATAATTTTTCGACTCATAGCCGAGCACAACAGAATGAGACAACAAAT
>TRINITY_DN12370_c0_g1_i1 len=228 exp=10.43
GGAAAACCAGTGACTTGGCAGAATTTAAGTCTTTGGTTAATATGCATGACTAAATGCATGACGTGTAGGACGTAATCATCTTCTTTTTTGAAGTAACGTCTGTAGTATATAAGATGTAAAATGTTTGTAAAATGTTTTAACATGTTTCGGATGTTCCTACAGAGTTGAAGATAATTACTTCCTAGTCCAAACCTCCCGCAGGACGACGGGGGATGGGAGCGGGCAGAG
>TRINITY_DN12370_c1_g1_i1 len=264 exp=1.83
GGGGTCTCAAATGCGTGTCTGGCGACCTTTATGAGGGCAACCAACTGTCTACGCCATCTGCTGCCAGCTACATTCCTCTTATCTTATCTACAGACGTTACTTCAAAAAAGAGGATGATTACGTCCTACGTGTCATGCATCTAGTAATGCATGTTAACCAATTACTTAAATTCTGCCAAGTCATTAGTTTTCCTGGTTGGCTTAGGCAACCCATTCATGCTGTAACTAAGAAGGAG
>TRINITY_DN12361_c0_g1_i1 len=244 exp=1.50
TTTTCGACATTTTGTGTGAGAATATCAGAGTCATTTGGATCCACAAAGTTTTGTTCATGGATTATTACTGAATGTGAGTATATTCCATTTCTGATTCGGCTTATATTGGGGTATGCTGCCCAGCCATCTGAAATAATATGGCCACCGGACAGAATATACTGTGTTATTAAATTTTCCAGTGTTTGCATACTTCTGTCAGGTACTTCCACCATAAAACAGCATCCACTGCCTTTTCAATACCTCC
>TRINITY_DN12361_c0_g2_i1 len=651 exp=0.93
AGTATATTCCATTTCTGATTCGGCTTATATTGGGGTATGCTGCCCAGCCATCTGAAATAATATGGCTACCATACAGAATATACTGTGTTATTAAATTTTCCAGTGTTTGCGCACTTCTGTCAGGTACTTCCACCATAAAACAGCATCCACTGCCTTTTCAATACCTCCAAAGACCCAATGTTCTTCTCGCCACTGCCCATGGTGATACTTCCTGTGGAAGTATTTTGTTTCTGCGATTTCTATGACAATGGGATTTAAATCCTCATCCACCCAGCTGATTTGTGTTGCATTTCTAATGTTTGTTCCATTGGTCACACTCATCTCGCATGAAATTGCACCAGTCGGTGACAATAGACTTATTAACACGGCCAGCCTCACGGGACATCTGGTGTTGTGGCATGTCACAGGCCCAGCAATAAACGAGAATAAAATGACTCGTACTGTTAGCGTTACTGTTACGAAGATGAGCTCCTGAACTGAAGTCTGAAGTAGACTAGTAGGCTGAGCAGAGGTGAGGAAACCGAAACGAAAGATAGATCTAGAAAAGTAGATTCTAGTCACTAGATCTAGTGCCAATAGTAGTGAGTGAATACTCAATACTGTTTAGTGAAATTGTGTAGTGACTACTACTACTGCTTCAGTTGCCTTCAG
>TRINITY_DN12323_c0_g1_i1 len=432 exp=1.30 homolog=[sp|P28698|MZF1_HUMAN Myeloid zinc finger 1 OS=Homo sapiens GN=MZF1 PE=1 SV=3]
GCCCAGCATGCTTCAGACGATGGCAATCAAAGCTAGCACGGGAGCTGCACTTGTAGTCACAGTCGGGGCACTGGTAGGGGGTTTTGTTTTCGTGCCGCAGCTTGTGGTACTTGAACTTCTTCATCGTGTCGCAGGAGTAGCCGCAGAGCTCGCAGCAGAGATGCTGCACCAAGGTGTGCTTCTTAATATGCTTGGAGTAATCCGACCGGTCATTTGTTGTGTATTCACACTCTGAGCAGTCAAAGGTCGAGTGGGTGAAGACATGCTTCTTCATCTCAGGCCGGGAGTAGCAAACAAAGCTGCACTGCGAACAGGTTCTCGGCTCGTGCCTTTTCATGTGGTGATTGAGCTCATAGTTTGTTCTAGCTGTGTACGTGCAATGCTGGCAAGAGAAGGCTTTAGTCTGAGAATGGCACAGCATATGAATCTTAA
>TRINITY_DN12357_c0_g1_i1 len=279 exp=2.55
ATTAATTCATATTTTGCCCTGTGATTCAAGACCCTAGTAATGTAATTATTGTTCATAATTTGTAGGCCCTACTAAGTAATATGAGTTTTACAAAAAAAACAACAACAACAAGAAGTAAATATATTGAACATAAAAATATGTATAAAAAAAATTAGATCTACGTAGGCCAAGTTGGATTAAAGAGATGTATCAAAACATGCTACAATGTACTAAACATAGCTGGCTAGTTTGAAAATCTACAATTTTAGATGGAAGACAATTTTTTTTATCTGACTTAAG
>TRINITY_DN12357_c0_g2_i1 len=272 exp=1.64
ATTAATTCATATTTTGCCCTGTGATTCAAGACCCTAGTAATGTAATTATTGTTCATAATTTGTAGGCCCTACTAAGTAATATGAGTTTTACAAAAAAAACAACAACAACAAGAAGTAAATATATTGAACATAAAAATATGTATAAAAAAAATTAGATCTACGTAGGCCAAGTTGGATTAAAGAGATGTATCAAAACATGCTACAATGTACTAAACATAGCTGGCTAGTTTGAAAATCTACAATTTTAGATGGAAGACATTTTTTTTTATCTG
>TRINITY_DN12315_c0_g1_i1 len=329 exp=8.95
GACATTTTTGTTGACCTGTAGATGAGTGTTACTAGATGTAGGAGTGGGCATGTATTCCCAGTTTGGTTTGAACAGACTTTCAAAAACCATTTATTTTCCAATGGTGTGTTTTTGTGGATACTTTTGTTTTACTGTTGTGGTGTTTTTGTTTACTGAAAGATGTTCAATATCTTTGCAAACAAAATATTTATTTAATTTAACCAAAATTCTATGACCTTTGACTTCTGTCAGAAAAGTTTTGAGGTGATGAATGTAGTAATTGGTTTTGTACTTCTCACATTTAATTAAATTCAGTGATATTTACATTTTTTTTTTTATTTTACCTTCAG
>TRINITY_DN12380_c0_g1_i1 len=647 exp=7.71
AAAACTAATAGATAAAGTAACTAAAACAGTAAGTTAAACTGAAGTTAAAGTTAAAGTAAATTAAAATAAAGTTACCAGATTTTCAATTTGAAATTGAAATATTTATTATAGATCTATAAAAGACTATATAGATCTAATTTATTATATTCTAAAAGTAGTAAGTCTAGATCTAGTAAATAATAGATTAGCACTAGATTGTCTAGATCTAGTTTCTAGACCTACTAGTAGTACTACACCTACTTCACCTAGTGTCTGAGTAGTAGTTACTAGTCACACTAGTGAGTGTAAGTGAGTGAGGCTAGTGTCCTAGAGTAGACTTCAGTACTGTCAGTAAACTTGAGACTAATAAAAAAAAAAACTAGACTAGTAACTTATATTACTTATGGATCAAATTTTTAATACCGCAAAATTAAAAATACAAAAGTGGATTAGTACTGTTCAAAACATGAGTGAAAAGGATAGAGCATGGTGGATCAAGTTTCGCAGTTATCAAGACATTTTAAAAAATCATCCTACATATTTGTACTGTGAACTGATCTTCTATCTTCTTGGATTCATCACCTTTTGTCATGCAATGCGGAATGGAGGACGTTACCGCTGGCTCTGGTTTGCTGCTGTTGCCCATGGCTTGACTGTCGAGTCCCTAA
>TRINITY_DN12380_c0_g2_i1 len=239 exp=2.99
GGTTTTCTGAGTAATGCCAATTTCAATTACTATTTTGTGTAATTTTTAGGATAGAGCATGGTGGATCAAGTTTCGCAGTTATCAAGACATTTTAAAAAATCATCCTACATATTTGTACTGTGAACTGATCTTCTATCTTCTTGGATTCATCACCTTTTGTCATGCAATGCGGAATGGAGGACGTTACCGCTGGCTCTGGTTTGCTGCTGTTGCCCATGGCTTGACTGTCGAGTCCCTAA
>TRINITY_DN12316_c0_g1_i1 len=737 exp=1.08 ortholog=[sp|Q91VT1|NSE2_MOUSE E3 SUMO-protein ligase NSE2 OS=Mus musculus GN=Nsmce2 PE=2 SV=1]
GTCAATGTAAACAAACTCGTCCCGGTGGAGAAAAACAAACTTAGAAAAATAGAATTTGTGTAGTTTAGACAACTTTGTTAAAACACTATGGCCAGCAGCAAGAGTATGATTGAAGCACACGCACAGGTCATAGAGAATAATTTTAAAGAATGTATCAATTCTTGTTTTGAAGGTGTCTTGGATGTTGGTCAAAACTTATCAGAATTCTCATTACTGGATAACAAAGATTTTGTAACAACCACAGAAAGTATGATGAAGGGATTTATAGAAATGGAAAAAGAAATGCAGCATCACATAGCAGCCTTGAAGGATGTTAGGACTCTGACCTCATCTGAAGGCATAGATGTCAATTTTCTGGCAGAATTTGATAAAAAGTTGGACCATTTGAAGAAAAGTAGTGAAAATGATTACAAATCTCATCCAAAGTATAAAGAGCTGGAGAATTTTTTTATGGATGTTGGCTCATTGGAAGAGCAAATTGCAGCACTCCGCGTCAAGTTGACAGCATCATCCAGCAATGATGATATTGAAGTGACTGAAGTAGAGATCAACACAAAGTGCCCTTACACAGGCCAGACTATAGTGTTTCCTGTGCGAAATAAACACTGTGGTCATGTTTACGACAAGGCAGGCATAACTAATTACATTAGCTCCCGGAAAGCCAAAGCAAAATGCCCAGCTGTGGGTTGTGGCAATAAGAACCCCATCACTGTTGACATATTGGAAGAGCATACTGA
>TRINITY_DN12343_c0_g1_i1 len=602 exp=1.25 ORF=[internal,201,602-3(-)]
ATGTCAGGCCTGCAGTGCCACTTCTCAATAACATCATCGATTTTGTCCAAGATAGTTTCGGCCTGTGATTTGCTCCAGGGGAGAGTCCTGAGGATGTCTAGGTTATCCATGATGGCGCTGCCGCTGAACTTTTTGATCTGGTCGGGGGATAGTCCGAGGGTCAGCTGTCCCAGAGATCTGAGTCTCTTCGAGTCACGATCCTCGACTTTCATTTTTATCTCCTTAGAGTCATCCTCGTCCATCATTTTCAATAGTGCTGTGGCCAAGTGATGCATGTGTTCCCGGCTCATCTTGTCCGTCGCCATTTTGGACATCTGGCTTATGAAAGCAGTTTTTCCTCCAGCAGTAAATCTTAATTTGTCAAACTTGTCATGTGACAGGTAAGCCATAAGATGAGCACCTCTAACAGCTTTCAATTCATCGACTTCAAACGCTTTAGTCTCCATTTCCGTGATGTCTTCAAAATTCTCTACCAGTTCATCAATCTGGCCAGAGGTTAAATCCTCCTCACTGTCCTTCAGCTCGTCTGCTCGGTCTTGCACGTCGTCTTCCGTTTTCATAAGGTCACCCATTTCGTCGGGGTTGTGCCCAATGGCAACATG
>TRINITY_DN12343_c0_g2_i1 len=602 exp=0.40 ORF=[internal,201,602-3(-)]
ATGTCAGGCCTGCAGTGCCACTTCTCAATAACATCATCGATTTTGTCCAAGATAGTTTCGGCCTGTGATTTGCTCCAGGGGAGAGTCCTGAGGATGTCTAGGTTATCCATGATGGCGCTGCCGCTGAACTTTTTGATCTGGTCGGGGGATAGTCCGAGGGTCAGCTGTCCGAGAGATCTGAGTCTCTTTGAGTCACGATCCTCAACTTTCATTTTTATCTCCTTAGAGTCATCCTCGTCCATCATTTTCAATAGTGCTGTGGCCAAGTGATGCATGTGTTCCCGGCTCATCTTGTCCGTCGCCATTTTGGACATCTGGCTTATGAAAGCAGTTTTTCCTCCAGCAGTAAATCTTAATTTGTCAAACTTGTCATGTGACAGGTAAGCCATAAGATGAGCACCTCTAACAGCTTTCAATTCATCGACTTCAAACGCTTTAGTCTCCATTTCCGTGATGTCTTCAAAATTCTCTACCAGTTCATCAATCTGGCCAGAGGTTAAATCCTCCTCACTGTCCTTCAGCTCGTCTGCTCGGTCTTGCACGTCGTCTTCCGTTTTCATAAGGTCACCCATTTCGTCGGGGTTGTGCCCAATGGCAACATG
>TRINITY_DN12387_c0_g1_i1 len=637 exp=2.15
GGCTATAAACACAAGACCAGAAACTATGTAAAAATAAAAGTTCATACTTTTGTGTAAAGCAATGAAATTTGATTCTGACACCATTACTTTAAAATAAAAGATATGTTTATTCATTACTTTAATTTCCTATTAAACATATATACATCCGAGCAATAAAAAATGTATTTGACAAAATTGGGTCTTATTAAATTTACAATACCAATAATCTACAACTAATATTGAAAATGATACAAAGTTGCAGCCTTTTTTTTAAAGCCTTCCACTAAGGGGATTATGTGTAGCAAAATTTGAGAATTATTCTGATTAACAAGGTCTGGAAAAACAGGGCTACCAGAATGCTACTTCACAACATTGCAGTATTGGGGATGAAACACATTTCTCCTGCTGCTTGTTACAGACAGTGAAATACAGACACAGGAATAACCCTGGTCCTTTGCTTCTGTGGCCACCAGATGACTTTGGCTCTAGCAAGCTGGTGTGATAAAATAGAATTGATGTAAGTCTATTATGGAGTAAGTGAAAGGCTCTACATGAACCTCAAGATATCAGAAGGTTTGCCTCTATATAAATTATAACAGCCTAGTCATCTAGATGTCATTGACTGACTGAACAGGAAAAATATCCTAATCACCCTTTA
>TRINITY_DN12383_c0_g1_i1 len=540 exp=5.32 ortholog=[sp|Q4V7C6|GUAA_RAT GMP synthase [glutamine-hydrolyzing] OS=Rattus norvegicus GN=Gmps PE=1 SV=1]
TGTACTTGATACAAGACTCCTCCCTGCTGCTCATGGTGTAGTCTCCACTCAGTTGTGACACTTCAAACAGAAAATTGCTCAACATTTTCTTCCCATTCTCTGTCAAGTCAACTTCAGGGTGAAACTGAACTCCATAGAGTTTACTCTTTTCATTGGCAATAGCTGCAACAATAGAGCCAGAGTGTGCCACAGCCTTAAATCCATCAGCCACCTGTGTAATACTGTCACCATGTGTTAGAAGAACATGTTGCTTTTCATCAAGTTTCTTAAATAGAGTGCAACTAACATCCACAGTGATGTCAAACTGTCCATCCTCCCTGGTTGTGGTCTTCTGAACTTTTCCATTGAACTCTTTGTTCATCATCTGCATTCCATAACAAATGCCTAATACTGGTAGACTACATTTGAATATATCAGGGTCATACTCAGGAGCAGATGGGTCATTCACTGAGCTTGGACCTCCAGAGATTATAATTGCCAAGTATCCCTTTTCTTTGATGACATAGGCAGGAGTGTCCAGGGGCATAATATCACAGTCAA
>TRINITY_DN12393_c0_g1_i1 len=228 exp=9.09
ATAATTAAGAAGCATATATAATTTCTAAATTAAGAACCTTTCGATTCATTTAAAAAAAAAACAGACTTCCCTTGTCATTTGACTGACACAGAAAAAGATTTGATTAAATAATAGCTTCAAGAAATAGTGCTCGTTGAATACTACAATATGTATAAATAACAAGTGTTCTTTTCAACCATGCAAAAGATTAATGATCTAATTTTAAAGATTTTTTTTTTTATTCTCAAG
>TRINITY_DN12373_c0_g1_i1 len=677 exp=1.55 homolog=[sp|Q8BLN6|UNC80_MOUSE Protein unc-80 homolog OS=Mus musculus GN=Unc80 PE=1 SV=2]
GAAGACCATTGTCTAATTTTAGGGACTCAAAATCTGCATCCTGTAACAAGTGGACTAATGGTGCAAATAGATACACAAACAACTGAATGGTACTCAGAGAATGCATGTGTGGTGAAGAGCCCTTTATATCCCTTTGAATCATAAACTCAGCATCAGCATCTTCACATTCTGAGGCAGCATCAAGTATGATCCAATGCAGAGTGTACAAAAGCTTAGTCTCACTTGGACCAAAACGATTCTCTGGATTTCCCTTCTTGCAGGCTGTTATAAGGGAAGAACAGGCATGCATCAAATGTGGGAATGCTGCCTGCACAACTTTCCAGCGGGATACACTTTGGACAGCTTCACAAAGACTAGGAGACAAGCCATGAAGAATGTTCTGGACCACCACACGCTCAAAAGACACACAAGAAGCTTCACATAATTTGCCTTGCTTTGGTCTAATAAAGGGACTGGTCTGTCTCCAAAAGAATGTTTGTATTGGGAGTGGTACTGACTGATCTCCATCATAGTCATCTCCACTCTGAGACTTTCTCTTCACCATTGTGGCATCCTGGATTTAAATAAATGCTGGCTGCCACTGAACCAATTTGTTTGTGTTGTGTCAGAAACAGAGTAAGAAACTAATTAATAAATATTCCAGGTTTCTGCAACACTGAGTCTACATAGACTATAAA
>TRINITY_DN12360_c0_g1_i1 len=1018 exp=0.68 ORF=[internal,339,3-1016(+)]
TGCAGTACATATGGTGTGCTGGGGGATTCGTGGAAGATCGGCCTATTACTGCTCGTGGTTTCCACACGTGTAAAATGGACAAAATTCTTCGCTGCCCTCCCATTGTACAAACTTTACTGAAGCACACTGAAGAAGCTGTCAGACTTCTCAAACCTTATGAACAGATTTATCAAAGCACGTCCTTTCAGCAGCCATATAGGGATAGGGATGTGAGGTCTTCAAACTCTACAATTCAGTCTTCCACATTCCATTCTGTTAGTGACAATCTTCCAGAGAGGAATGACAATGTAGATTCTTATTTGACTAGCTCTGAGTCTTTAAACAAAAGATTAATGGCCAAATACAGCAACAAGCCAAAGATAGAAGGAATTACCCCTGTAAAGTCAGTGAATATAGAAAGTACTGATGTGAAGAACTTGTCTTGGTATACCACTAGCAGTGTGGAGCTGGGTCTAGCCACAGATGGACCACGACCTCATATCATTGACCATCAGAACCACAGTACTGAGCCCAAGTACCCCCTAGACTGCCATCTGTGTGCTGAAGAATTGGCCAGGTTTTTAAAGAGTTTAGTGAGAGACGACAGTGCGCAGAGCTCTGACCAACGCCAACTGCCCAGTAAAAACAAATATGCCTTCAAGGCCCCATCCATAATCAACAAGGGAAAGACTTCCAAGCCCACAGAGGTGATGATCTATTCTAATGTCTCTACCATCCACACCAAGCCAGCCTCTCCATCTCCTCGTCTGGCCCCGGAGTTTAATAGCAAAGCTCTGACTTGGATGGACGTGCTTATCGTGGTTCAACATCTTGATCCAGACTCTGCCTTCATCTCCACCTTGTCCAGACAAGGTATACCTGTGGAGGTGGCTGTCGGGCAGGATGCTAGTAAAATTGAACTGCTGGGCCTCCAGAAATTGTATGTCACCACCTATAAAGAAGTCTGTGGACTGGAAAGGACACTGGTCGTCTTTGTCCCATCAGAGATCCCCAGCCAGGGTCGAAACCAGCTTCATAA
>TRINITY_DN12360_c0_g2_i1 len=1018 exp=0.88 ORF=[internal,339,3-1016(+)]
TGCAGTACATATGGTGTGCTGGGGGATTCGTGGAAGATCGGCCTATTACTGCTCGTGGTTTCCACACGTGTAAAATGGACAAAATTCTTCGCTGCCCTCCCATTGTACAAACTTTACTCAAGCACACTGAAGAGGCTGTCAGACTTCTCAAACCTTATGAACAGATTTATCAAAGCACGTCCTTTCAGCAGCCATACAGGAATAGGGATGTGAGGTCTTCAAACTCTACAATTCAGTCTTCCACATTCCATTCTGTTAGTGACAATCTTCCAGAGAGGAATGACAATGTAGATTCTTATTTGACTAGCTCTGAGTCTTTAAACAAAAGATTAATGGCCAAATACAGCAACAAGCCAAAGATAGAAGGAATTACCCCTGTAAAGTCAGTGAATATAGAAAGTACTGATGTGAAGAACTTGTCTTGGTATACCACTAGCAGTGTGGAGCTGGGTCTAGCCACAGATGGACCACGACCTCATATCATTGACCATCAGAACCACAGTACTGAGCCCAAGTACCCCCTAGACTGCCATCTGTGTGCTGAAGAATTGGCCAGGTTTTTAAAGAGTTTAGTGAGAGACGACAGTGCGCAGAGCTCTGACCAACGCCAACTGCCCAGTAAAAACAAATATGCCTTCAAGGCCCCATCCATAATCAACAAGGGAAAGACTTCCAAGCCCACAGAGGTGATGATCTATTCTAATGTCTCTACCATCCACACCAAGCCAGCCTCTCCATCTCCTCGTCTGGCCCCGGAGTTTAATAGCAAAGCTCTGACTTGGATGGACGTGCTTATCGTGGTTCAACATCTTGATCCAGACTCTGCCTTCATCTCCACCTTGTCCAGACAAGGTATACCTGTGGAGGTGGCTGTCGGGCAGGATGCTAGTAAAATTGAACTGCTGGGCCTCCAGAAATTGTATGTCACCACCTATAAAGAAGTCTGTGGACTGGAAAGGACACTGGTCGTCTTTGTCCCATCAGAGATCCCCAGCCAGGGTCGAAACCAGCTTCATAA
>TRINITY_DN12345_c0_g1_i1 len=242 exp=0.53 homolog=[sp|Q7LFX5|CHSTF_HUMAN Carbohydrate sulfotransferase 15 OS=Homo sapiens GN=CHST15 PE=1 SV=1]
GAAAACTTCGGTGCTTGCCGTACTTCTATATCATAGGCATAGACAAGAGCGGGTCCACAGATCTCCACAGTCGGTTGGTCAAGCATCCTCTTGTGTACGGGAACACCGGCGTAATGAAAAAAGAATCCCAGTATTGGTGTTGGAATCGTTACGGCATTATGAACAAACGCAAGGGAAATCCAAAGACCTCATTCGACTCCTACCTGGATATGTTCGAGCAAACAGCGAACTTAATAGAGGAG
>TRINITY_DN12345_c0_g2_i1 len=243 exp=0.35 homolog=[sp|Q7LFX5|CHSTF_HUMAN Carbohydrate sulfotransferase 15 OS=Homo sapiens GN=CHST15 PE=1 SV=1]
GAAAACTTCGGTGCTTGCCGTACTTCTATATCATAGGCATAGACAAGAGCGGGTCCACAGATCTCCACAGTCGGTTGGTCAAGCATCCTCTTGTGTACGGGAACACCGGCGTAATGAAAAAAAGAATCCCAGTATTGGTGTTGGAATCGTTACGGCATTATGAACAAACGCAAGGGAAATCCAAAGACCTCATTCGACTCCTACCTGGATATGTTCGAGCAAACAGCGAACTTAATAGAGGAG
>TRINITY_DN12305_c0_g1_i1 len=523 exp=2.52
TTAATGTTGAAGTAAAAAGTGTCCTGGGCCCTGGTCAGCATGACCACTGAACTCAGGAGAAGATAAATCCATGACGCCATTCTGGTCAAATGTAATCAAGATCTATGTCGCAGTAATCCAAAGCAAGAAGAAAAAGAGGATGCAGAATAATCCACAACTGTACGTAGAAATTTATCCTCTGTTGGTCACAACAGCCACTCTTCCGATGAATATTCATCCACCGAACACAAGAAATTCACTTCCACTAGAAACTCCCGACGTCCCGAAATACAAAGGCGCATCCAAATCTTTCTTTTTAATTGTGAACTTTTAAATGAATTTAATATTTTTTATTATTAAACCTTTTTAATTCCCCAATATCTTGCGAAGAATTTTATATGGAATTTTTGTTGTCAGTAATGAAACTTAATTCCTAATATGTGGCGAAAATTTGAAGTCACCAAATAAAAGCGTAACATTTCCCAGAAGTCTCCAGTTGGCCAGAAAACAGAATCACATTTAATGAACAACTGGCACTAAAGTG
>TRINITY_DN12332_c0_g1_i1 len=505 exp=10.05 ortholog=[sp|Q62915|CSKP_RAT Peripheral plasma membrane protein CASK OS=Rattus norvegicus GN=Cask PE=1 SV=1]
CTCAAGGGAGTCAAGCACTTGGGAGACAGCAGCAGACGTGACATCATCGTCGTCTGGAGGGGAAGGGTCATTGTAAAAACTTGTCCACTTAGGACTGGCCACTGCTGCCATGATAGCACCTTTTAATTTTCTCCTGGAATTAAATTTTTTCAGCTCCTCGACTGTTTCATGGAGATGGACTCTGGGGACATCTTTTTTGTTCTTTATCCAGGAATGCTCCAGGGCCTGTTCCACTGTGATCCGCTTCTCAGGGTCTTTCTCCAGCAGTCTGTGAACTAAATCTTTTCCTTGCAGTGATATATTGTCCCACTGTTTGGGTTTCATCACATAGTTCCCCTTGACAATAATGTCGTAAAGTCGTTCTTTGGTACCACAGAAAGGCGGACATCCTCCTAGTAGTATAAACAAGAGGACCCCACAGCCCCACATGTCCACGGGCTTGCCGTAGGGCCTTCTGTCTATAACCTCTGGCGCCATGTACTGTGGGGTCCCTACACGACCTGAA
>TRINITY_DN12362_c0_g1_i1 len=347 exp=1.49 homolog=[sp|Q9CQ76|NEPN_MOUSE Nephrocan OS=Mus musculus GN=Nepn PE=1 SV=1]
AATCCTGCAAAGGTGAAGCTCTTGATCATGCTGATTTGATTTGAACCAAGGTTTAAAGTTGTAAGATTGATCAGCCTTGAAAAGGTGTACGCATCTATTTCTGAGATGCTGTTATTGTACAGTGAAAAGGTGCTCATGACAGAATCATGGTCAAAGTTGTTAGAATAAATTTTCTCGATTTTATTGCCTTCTGCCAAAAATGTTAACACTGTCTTGGGAATTCTGAGAGGAAGCTGAACAAGTTGGTTCCCACTTAGTCGTATTTCTGTGAGGTACGGAGCTTTTGAGAAAGCGTCATGTTCTATAAACCTGATCTGGTTGTTACCAAAGTCAAGGCTGTTTATGTG
>TRINITY_DN12378_c0_g1_i1 len=574 exp=4.88 ORF=[internal,191,3-572(+)]
TTATCAACCCAAACAATCAAATACCTTGCAGCGACGGTGATTCTATCGGGCAGTCCTTTCCATGTCTTGACCCTTGGCCGTACAGTGACATTCAGAGAATTTCAGATTCAGGAGCTTTGACATTTCCAGATAATTTTAGTCCATTTGATTCGGATTTTTCTACTAACACAGACCCTTTTGAAAATACGCATTTTTCTTCTGAGTGTCAGACGTTCAACACATCTATAAGTGAGACCAGTGTGTCATCGCCCAGCGAAAAAGGAAGCACATCCTCAGAAACTCCAATTTCATATCAAAACGACGAGAGTGATGATATTGAAAGCGGAACAAAGGTTCTACAAAGACGAAACGGTGTGATAAAATCAGCAAAGAATTCAGACAGCCATTCTTGTTTTTCTAAAATCCCCCAAAGAAGTGGCTATTTGTTGAAGCAAGGTGGACAAAACTCAAACAGGGGTTGGAGAAAGCGCTGGGTTGTCTTCAACGGTACCAGCCTGCGCTATTTCATGGAGTCGTCTTCCCCTGTTTCCATCCGTATCATTCCAATAAAATGTATGGAGAAAGTTGAGGTGGA
>TRINITY_DN12372_c0_g1_i1 len=663 exp=4.68
AAAAATAAAATTTTAAAATTTTAAATAAAAAATATTTTATAAAAAAAAAAAATATAATTATTCATATTAATTATTAAAATTTAAAAAAAATTTTAAAAAAAAAAAAAAAAAAAAAGGGAAAAGGTTAATTTAATAAGATATTAAATTCCGAATGTTGATACTGATACATTTGTAGAAAAACATATATTCTTCTTTTTCAAAGTAGAAACTATCTTCTAAGGCTAATTTTGTTAAGTTAAATAAAACAAAAAGCAGGAAACAAAAGCAGATATATAACAATAAAAAATAAAATATAAATATTGAAGTATTTATTGACAGGGATGATGATGAAAAAAATCGTTGCACTATACACAAAAATCGTATATATATATTTATTTATAAAACATGACTAAAGAGCTGATCACAGAAATTTGGATGCGTCCTCACTTTATACACCAAACACTTTTTGCATGGTCATGCTGACATACACACACACACTCGCAATTACACTGGAATAGTTGCAAGAAACATTTTAAAATGTCTACTTTTCTAAAGAAAAAAGAAGCTTCAAGGAAAAGCAATTATAGAACTGCAATGCATTAAGTGATGGTTTCTGACCAATGAGCCGAACAAAATTAAATCTCATCATGACAATGTCAAGGATAGGAATTAATAAATATGTAG
>TRINITY_DN12304_c0_g1_i1 len=492 exp=66.34 ortholog=[sp|O55102|BL1S1_MOUSE Biogenesis of lysosome-related organelles complex 1 subunit 1 OS=Mus musculus GN=Bloc1s1 PE=1 SV=2]
TTTTTTTTTAGCTCCTTTTTATTTAGTGTACAAAATTACATATTTCTTACATCAAATACTCATGGCAAAGAAAAATAAAACATTTCATCACTTACAGAGACACCTATTTCAACAAAATATCTACAGCCTACATAGCTGGCTTTGCGTTTCTGAGAAACAGACCTTGTGTCACTTCTTATCACGTTATTCAGTTTTACTGTAGGCATACTCAAGAGCACTTGATATAGTCCTCATATCTGTTTCAATACTTTTTGCCCAATTTTCTACATCACCAATTTCCTTTAAAGCAGTATTGAAATCCTCAACTAATTTTAACCATTGTACAGTTTGCTTGGAGAACTGAGTTGCGTTGGCCTGAAGAATACGGGTCTCTGTATCCAATTTCTTCTGGTTAACGTAAGCTTGAGCTACACCTGCATTTAAATGATCAACTAGTACATGAGAAAGAGCTGTTGCTGCAGCTATTGCATCTCGTTTTCTTTTCTCCTGAAG
>TRINITY_DN12351_c0_g1_i1 len=365 exp=0.58 homolog=[sp|Q5VVH5|IKBP1_HUMAN Interleukin-1 receptor-associated kinase 1-binding protein 1 OS=Homo sapiens GN=IRAK1BP1 PE=1 SV=1]
GACTTTCAACCTTTTGTTGAGTATTCAATATCTGATGCACATAGAGCAGCAGAAACATTTATCCAATGTAGATACCTGCAATGCTGATCCAACACTGTGATGGAGGACTCTGGCCATTTCTAAAGCTTTCTGTCTGGCATTGTGAATGGCAAGCATCCCAGTCTGCTTCCTCAGTTTATCCAAGCTGCCTCGGCTATGGTAGCAATGAGGTAAGGTGATGCTGACAGATGGTCCAAGCTTTTCTGCTAGGAGGTTGGATACATTTTGACATTTGCCAATATCAGTGAAATGAGCTTCCACTTCTGAATCAACAGTAGCCATTCCATCAAAATGACTTGTGTGTTGAAAAATCCTATAGTCTTCAG
>TRINITY_DN12351_c0_g2_i1 len=321 exp=7.45 ortholog=[sp|Q5VVH5|IKBP1_HUMAN Interleukin-1 receptor-associated kinase 1-binding protein 1 OS=Homo sapiens GN=IRAK1BP1 PE=1 SV=1]
CTTGAGTTTCTTGAGATTCTAGTTCATGAACCTGCAATGCTGATCCAACACTGTGATGGAGGACTCTGGCCATTTCTAAAGCTTTCTGTCTGGCATTGTGAATGGCAAGCATCCCAGTCTGCTTCCTCAGTTTATCCAAGCTGCCTCGGCTATGGTAGCAATGAGGTAAGGTGATGCTGACAGATGGTCCAAGCTTTTCTGCTAGGAGGTTGGATACATTTTGACATTTGCCAATATCAGTGAAATGAGCTTCCACTTCTGAATCAACAGTAGCCATTCCATCAAAATGACTTGTGTGTTGAAAAATCCTATAGTCTTCAG
>TRINITY_DN12368_c0_g1_i1 len=491 exp=8.26
AACCAATTTTATTTGGCAGGTTAAGAATATAAAATATTGGATTATGTGGCATTGTAAATAGGAATATATAATAAACAATATCAATTATATGTTAATACACTGTATTTTTATTCCCATTTTCAGATTTGTAATAATATACAAGGAGTTTGGTCAGTACTTGTTCAAAGATTTATAATGTTTGGATTTTTATGTTTACAGTTTGCTTTATGTTATGTTAGAAGTCCACGTCACTTCCTGTAACTTTTCAACCTATTTGTCCTCTAGATAACATGTTACATCTCCTCTCATAATATCAATGTCAAGGAGAATGCCTCTCAAAGACTTTGTTTAATTTATCTTTGCTTTATGTTTATTATCAATCTATACCACTGAACGTTGTCAATACTGCTAAATGTAATATCAGGATGATCTGCCCTTATCTCATTGTACAGACCTATCATTGTACAGACCTATCATTGTACAGACCTATCATTGTACAGACCTATCATTGT
>TRINITY_DN12388_c0_g1_i1 len=212 exp=0.55
ACATGTTGAGTGGCATCAGTTCATACCACTATAAAGACCTTCAACACAGTTCTTCATAGCATTGAATAAATACTGGCCTGAGTTTGTGTTTTTGATTGAATGTTGCGACATATTGGCTAAAAGAATAATCTTCTTTTACTTTAAACTTTTTAAAATGACATGTAGAGACAAAGTTTCTTTAGCCTCTTCATCATAAGTGATAAGAATCAGAA
>TRINITY_DN12388_c0_g2_i1 len=257 exp=0.34
CATCAGTTGTTACACTCGCCATCAGTTGTTACACTCGCCATCAGTTGTTACACTCGCCATCTTGCTCCATGCCAACCCAACACTTTGAACACAGTTCTTCATAGTATTGAATAAATACTGGCCTGAGTTTGTGTTTTTGATTGAATGTTGCGACATATTGGCTAAAAGAATAATCTTCTTTTACTTTAAACTTTTTAAAATGACATGTAGAGACAAAGTTTCTTTAGCCTCTTCATCATAAGTGATAAGAATCAGAA
>TRINITY_DN12334_c0_g1_i1 len=231 exp=0.86
GAGAAATAAAAATAAAATGCTCTAAAAATACGGAATTGGTGATATTTAAGAAAAAAATGCCTTATATGTAGATTGCGGCCTTTTGTGGAAATACCGAAAATAAAATACAATGGTTTGATAGAAAGCTTGCGGTTTTTCGCGAATATTGGTCCCAAGGTTTCTGCGATTCTGTCTTAGTGCGCGTCAAGGGGGTAAAAAGAACATGTGTGAAATTTCATGCGGACAGTTTAA
>TRINITY_DN12327_c0_g1_i1 len=1314 exp=1.11 ORF=[internal,439,1-1314(+);complete,106,581-264(-)]
GCTTTTCAAGCTTCCCCATATACCATTGGGATGCCAACCCCTGTTACACAATATTCAGTTTGCATTAGTACTTCAAATGCTGTCCCCCAGTCATCACCCGGCATTTGGAATGTTTTAAATGGAGCACCAGTAAAACCATTAAACCTACGCAGATTTCCTGCATCACCAACAATTCCTGCTGTAAATACTATGAATCCTCGGCCTCCGCCATTGTTGTTTGCAGCTCCACATACTCAACGGATGGTCCTGACTCCTGGTAGAGGTCAGAATCTTCCTCCACCTCCCCGTCTTATCCCTGCTGGTGTGGTTTGTAGGCCATTTTCTAGACCACATTTACCATTGAACCCTCTGCTTGTTGTTGACAAGGCAAAGATAGGTCCTCGTGTAAATGCTTTCAACACATCAACCACTGATTCTTCTGTGTCAGTGAGCATTTCAAATAAGAGCAGCTCTGCACAGACAGAGGAATTGAAAACATATACTGTTAGTAGTGATGAAGAAGATGATATTTTAGTTGTAGATGAACATCCGAATGTATCTTCTTTACCAGTCACAGCTCCTGAAACTACACCAACTGCCATGAAAAGTAGTGTCAATCATGTTGTTCCTGACAAAGAACAATCTCAGCCATTTTCCTCTAAAAACACTTCTGTTCAAAAAAGTGCTTTAGAACCAAATGACATGCATGGGCCAGTGATTTTAAACAATCCTGAGGATGCAGTTGATTTGTCTCTGCCTGTTTTCTTTGAGAAAACCACCAAACATGGTAAAGATCCATACCCTATTGTTGTTAAAGATATTAATGATATATTACGCTTGGAATCAGAAGAGAAAAAGCAGTCACCCAGAATAATGATAACTCCAGTGAAATCTAGTGATGTGTGTGAAAATAAAAATTACTTGGCAACAGATATTGAGGTTTTACTCAAAGTAAAGGAGGATGAGGCTGACATGTCCACATCATCTGAACCCACACAGAAAGAATGCAGCAATTCCAAAAAGATTAAAATACCATCCCATCTTGCCAGGACATTCAATTTGGACAGAGCAGTAAGGCTTAAAATAAACAATCAGTTTCACTGTGTGCCACCATCTCACATCAAAGCATCTTCTGAAGAGAGCTTGGAGCTCACCATTCCACCTGACACTTACTCAGATTCTGGATGTGATACATCATTGACACTTACTGTAGTTCCTTGCCAGTCATCTCATGCCATACCTGCACCACACATTACATGGTGTAAAGATTACCTGCAATCTTTATACATCAATCAGTTTCCCTTATCTGTCCTGATGACCATATTTAGATTTTTG
>TRINITY_DN12310_c0_g1_i1 len=416 exp=1.76
CATAAATTTAAATCATTGAACATTTTACAGGAGTTAATTTTTTAAAGACCTAAAATTTAAGCTTAAATGAATTTGTTTTTAAAGTGAAGGTTTGATGTAGATTCTATTGTTGAGTGAAAAAAGTATAGGCTTTGCCTGTCTCTGCATAGAGAGAGCTAGAGTTGGACGAGAACCCAATGTTGTGTGTGTATTTATGTATTTGGTGTGTAAGAATTCTTGTGTTCGTGGCTTCAAGTGTGTATGAAACCTTATGTTAATGGAGAGTATGGAAATACCTTTTCATTTTCGTTGGCTGTGTTTTTAGTTTTTTTTTAAATTTTAATGCAAAGTTGAACAGTCTGCACGGCCATCACACACTTTGTATATAGATGTTTACTTCAAGTCCACCGAATAGGATAACTGGAGTATGTATTCAG
>TRINITY_DN12396_c0_g1_i1 len=893 exp=3.36 ORF=[5prime_partial,123,844-476(-)]
AATCTAACTATAAATAAGAATTATTAACCGAACAACTTAAAAGGATACCATATATGCTATATAGTCTAATCCAAGGTTTTGGGCAATACTTTTGATTTAAGAATTACTTCAAAGTACTTACTACTCTTGGTAAGCCAAATACATCTTGATTTATATATTTTCTCTTATTTGATCATCATTTACTTGAAACATCCTATATCCCTGAGAGCAAACTAGAGTTAGTAGAGTATACAAAATTCAGGGTCTTCATCAGATGAAATAAAGGCCCAACAAGCAAGCATTTCACCCTTATAGCAGATCATATTGAACACCTTTTTTGAACACAGAATACATTACATACAACATTTTTTTTCCAAGTATAATTTAGAAACTGGTGAACTTGATTTCAAGTTGAATGAAATTGAGGACCTAACTTTAAACTGCATACAGACACTGATATTACCCTTTTTTATAAGACAGTTTAAAAAGGTAAAGCTTAAACCCTTTCATAAGTTATAAGGAATTCAGGATAACATTGGCTGGCATCGTAGACTACAAACTCTCTAAAAAGCCATTTTCCATCTCCCATCACAGAGTCATAATAGTCTCTGTTTCCGCAGTAACACAGATCATCATGACAGCTCATACATGGTGGCTTCTTGAATCTCTTTTTGGGATCTAAATTAGATACTTTTTTGTGACTTTCATCACATACAAATGCATTTCCTAGCAAAATTCTTGTCATTATCATAGTTAGCTTAGTTCCATTAGGACGTCGAAAATGTTTGTCTGTATACTGGTCAGATTTCATAGCCTTTTCAGCAAAATATATCCCTTTTCCAAATAAACACCATTCATTGGAATA
>TRINITY_DN12331_c0_g1_i1 len=1058 exp=3.93
CTGGTTAAAATAGAAGTATATCTATGAAATTGCCATTTGGTTAAAACAAAAAAAAAAAAAAAGCTGACAAGCAAAAAAAAAAAAAAAAAAGAAAACAAAATTAAAAAGCAAATATTACAAAGGATCATTTTCTTGGCTTGAAGTTACAGAATTAATTATATTTCCTAATCAGCAAAATGTACTTGTTTGGATAAGAATAAGGCCTAGCATTGAATATTGTTGTGTCTCTAGTGTTGAAATGGAAATGAGAAAAAAAAATGTTTCTACTGCAGTTAACTACAATGTGTCTTGACTCTGTGATTTACAAACTGACTAATCAGTGGCTAGTGCTTCCTAGTTTGAGTCAATACAATCACACTGTGTTCTGAAAACATTGCAACTGACCTTTATTGTAGTAACAAGTACCGATAGTGAACATTGTGAAACATAATCACTGCATAAGTACAAGTATCGTTGATAAACATGAAAGTATACACCACTTTAACTGCTGTCTGTAGACATACAATAGCTCTGTCTCATAGAAATTAAATAAAAGTAGCCATAGAATTCCTTTCAGACCTTGTAATCTTTGGGGCAGACGATGTAATGGTCATCTGTTTCTCATTGAAAAACATTTTTTTTAATCTAAGCTCAATGGGGCAATGCAGATTCTTTTTTTTTTAAACCATTATTTATTCCAAATATTTGTACTGATTTTCATAATCAGTGTAAAATCTTTGATATTAAATTACAGATAAATGTTTATTTACTCTTATAATAATACAAGTGGTACATAATGATCACATTGTATCTGATGTAGGAGAGGCTGAATGTTATGTAGACTACTTCACCTGATCAGTGGTTCTCTAATTTATATATATATCTCTAACATACAGCTCCAATTGGTGAACATATGTAATGATAAAAGGGATTGTGTAACAAACTTATTTAGTAGTTATAAACTTATCTACCAACATAGTAAGACTCCACTAGCACGATTGTAGTAGGCCTTATAGACTCCAGTAGCACGATTGTAGTAGGCCTTATAGACTCCAGTAGCACGATTGTAGTAGGCCTTA
>TRINITY_DN12319_c0_g1_i1 len=1042 exp=1.00 ortholog=[sp|Q01622|HLOX2_HELRO Homeobox protein LOX2 (Fragment) OS=Helobdella robusta GN=LOX2 PE=2 SV=1]
GCCTGAAGCTCCTTCTTCTCCTTCATTCGCCGGTTCTGGAACCAGATTTTGATCTGTCTTTCCGTTAGACACAGCATGTGTGAGAGTTCGATCCTCCGCCTTCTGGTTAGATAGCGGTTGAATTTAAACTCTTTCTCCAACTCAAGGGTCTGGAATCTGGTGTACGTCTGACGGCCACGTCGTCTCTGATTTGAATTTGGACCTACTATAGACATCCATGGATAAAAAGATGGTGCATCCGACTCCGTTGGCACGGCTACTGCTTTTGTACAGGGTGATAGATTGTCCGCCCTGTTCTGCTGCGGGATGCAGTTCGAAGCCACCTGGGCTGAGTCCATGCCATCCCCGAATCGCATCCCCATGTTCATATTGGGGTAGAATGAGGGCCTCGAGCCCTGCAGCCCCATTCGGAGGTCGTGGTGGTTTCGGTGCTGCTGCTGCAGCGCCTCCATGCGACACGCCTCTGCGTTGTACGCCCCCATGTAGTACCTGGGGTTCCTGTAGTTGCCCGTGGGGCAGATCTCTGGGATGTTCAGAAAGTGTTCCATATATCCGCCGCTGTCCATCATGCCGCCCATGCCATGCATGACATTGTCCTCGGCGCCCACGGGTCCCCTTGGCGTCGTGGGCACGCCATGGGCGCCCGAGTGGCGTAGAGGCAGGTAGGAGCTCATAGCGCTGCCGCCCCTGTGGCAATCCCCTCCGTAAAGGGCCGTGGTGAGATCCCCGCCGCCTCCGGGCGTCGTGAACCCGGACTCCGCTGACGCAACCGTGGGGTGGATGCTGTTTCCAAGGCGCCCGCCGCCGTAGATGGTAGAGTTAGGATTATCCCGGAAGCCTCCTACGTTGTTGGCAATAATCCTGTGATGTGCCTGGTTATCGCTGGAGTTATTGTTGTCCACGGGTCGGCTGAGAGAAAACCCCGGGCTGTAAAGCGCGCCTGAAACCATCAATACAGCAATGAAATAATTTCAACTAGCGACAAAATCATTTGAAGAGAAAAGGTGCACAGAATGGCCCAGGCTATAAACGCCACACGATA
>TRINITY_DN12354_c0_g1_i1 len=1334 exp=3.40 homolog=[sp|Q8C8R3|ANK2_MOUSE Ankyrin-2 OS=Mus musculus GN=Ank2 PE=1 SV=2]
GGCTAAGATTGTACATAATTAAAGAAGAGGAAGCAGAGAAAGCGATGGGAAGACAGCATTAAAAAAGATTCTATCCAAGGTAAAAGACAGGAATGGATAACGACGGTGGACAAATCATGTGTGGTGCCCCAATGGTGCAACAGACTAAGGGATACATAAAGATGGCGCTAATCCAAGTTTTTATGTGTGAGCGACTTGACTACTCACTCCTCTGAATTTAAACATTCATTTGTTATTCGCATCTTCATCTCTGAGAGTGGAGGTAATAGGTTCCATTGTTTACCTTTTGCTTGGTGACAGTAGAGCACAGAAGGATAAGTGGAACCCATCGGAAAGATTTATATTCTTAGGAAATTTATGATGGAGGAGTCAGTGATGGAAGCCGTTAGAAAGCTGGACTGTGACCTTTTCCTGTCACTCATACCAGACAGTAGTCAACAGCCGAGGTTGTCTCTAGAGTTGATGAGAACTCTTTTCTTTGTAGCAGTAGACAGCCTGGTCCAGGCATCATGCTCGGGCATGCAGAGCGCTCGAATTGTTTATTTGTTACGGAACCTCGGCGCCCAGATCAATAGACAAAACGAGGACGGGAACACTCCATTGATGTGCTACATGAAAGCGGGAAATCCCGACAGTGATATTGTTGAAGCATTTCTTCGCTGTAACGCTGACATTTACATTGCCAATAAGCTTGGGGAGTTCCCCCTGGAGTATGTGATGACCAGCTCTCATGTCACACCTGTGGTCAGAGGTGTCTTCACCAGATATGTGCCTGGTATATGGGAAGCTGTGGCTAAAGATGATGCCATGAGTGTCCGTAGACTCATTAATGAGTGGTGTCGGGTGGATGTACAAAAGAATGGTCAAACCTTGTTACAACTGGCTCTTGAGATGGGAACAGAAAACATCATTCGAGTTGTCAGTGGCATCAGATCTTCTATGGAATTTGCACACAGCGTGTTAGCTGGAGATACACAGATTGTAAGAAGAATGCTTCGACTCAAGTTGAAGATCAATGTGAACTTTAGAAACTTGGGTGACCGAGGTAAGACGCCTATATTTTATGCTCTTGTCCAAGATAACACTGACCTGGTTCACACTCTGTTGGACAGAGGAGCAAGAGTGGACATTACACTGAAAGGAGAAGACGAGATTGACATTCCATTTTATTTTGCTGCCTTGGAACACAGTCCACCAATATCTACAGCCTTGCTAAAGACTATCATCCCATTAGCACCAGTGAAAGTAGATAGTTTATTTTACAAAGGGCGAAATATTTTGTTTCACTGCATAGAGAAGAATGTCGGAGAACAGCTGGTAGACTATATCTTAAG
>TRINITY_DN12354_c1_g1_i1 len=212 exp=1.63
AAATAAATCACCTTCACTAATCCCTTAGTCTGTTAGACCGTCTTTCTCCATCCCTCTCTGTCTTTTGCCTTGGATAGAACCTCTTTCAATGACAGGATCTTCCATTCTTTTATGTTGTCTTCCCATCGTTTTCTCTGTTTGCATCTTCTTTTTTTTTTTTTGTTACTTTTCCCTGTAGGATGGTCTATTCGAGCTCTGATTACCCTGTGATT
>TRINITY_DN12328_c0_g1_i1 len=225 exp=1.09
TTTCTGACCTCCATTCTTGGTTGGCTGGATGTCCAGACACTTACAGTGGACAATAGACCAACAGTTCTGTAAGCTATTTGCTTCATAACATTCAAAGTGATGCCTGTTTTTTTAGAAAAATTTTCACACCACCAATCTTTCAAAGCCTTTGGACATTTGAAATGCTCTTGACACAGAAAATTTATCTTTAATTGAAGATCGGAATTGCTGATTTTTTCCCCCAGA
>TRINITY_DN12395_c0_g1_i1 len=311 exp=1.53
TAACAAACAAACAACTGATAAAAAAAAAAAAAAACAAGAAGTAAATTATGCACAATGATCTTCACCACAATCTTGTTTCTTTCCAGGGTCCCGCTTTCTTTTTTAGTTTCACGTAAAACCTGTTGCGTATGTGAGAGAGAGATTTGTGTGTGTGTGTGTGTGATTTGTGTGTGTCTGTGTGTCGAGATGTTTAAACGATGTTCGATACATAGTGTACGTTTTATTTTTGTCATGGCTTCGTCTTAGTAAAGCGCTTGGCTTCCGAGCCCAGGTGTTTAGAAGACTGGGTTTATTAATTTCCTGATCTTTAG
>TRINITY_DN12340_c0_g1_i1 len=360 exp=1.07
AAATGATTATGACAATAAGATTAGATCATGCTGTCATTTGATTTTAATCTCTCTGTGGAATTATCTGTTTTAACAACATGAGTTTAAGATATGTATCTTGACCAAACATCAGTCATAGTTATAATGATATAAGCTCATGATTTACTTTGTCAAGTTACTTTCAGACTCTGTCATGTACATTAGACATTCTTTTTATTTTACTTTGGATTCTAGTAACAAAATATTGCACCCGGGAGAATTTTTGTTATACCTTCTGTGATGCATTATAGCTACCAACTTCATTGTGATGTACATTAGCTTTCTGTAGGTCACTTTAATGATAAACAATGGATACTGTTTTCTCGTTCTTTATGTCCTCAT
>TRINITY_DN12365_c0_g1_i1 len=346 exp=1.01
TAACTAATCTCTTCAAAAGAAAAAAATAACTAATTTTTTTTTAGTATTTTAGACTTGGCAATAAGAAGCAAGTGGAAATATTATCAGAGAGATGAAGTAAGAATGACATGTACTCACTAATGTTCCTATAACACTGAAGGGGTAGTGCAAGAGAAGAGAAAGGCTATGACCATGGCTTGACATGAAATGCAAATTACATTGCAGTAAGGATACAACATGTAGATAAAATTAATACAATGATCATAACCATTCTTTATTGGATTTATTCTTTAAAGACTGAAACACAACTCTATAAAGAAATGAGCCTAGTTAACATTTTGTGTGAATAGCACTCTTTAAAAACCTG
>TRINITY_DN12365_c0_g2_i1 len=346 exp=1.79
TAACTAATCTCTTCAAAAGAAAAAAATAACTAATTTTTTTTTAGTATTTTAGACTTGGCAATAAGAAGCAAGTGGAAATATTATCAGAGAGATGAAGTAAGAATGACATGTACTCACTAATGTTCCTATAACACTGAAGGGGTAGTGCAAGAGAAGAGATAGGCTATTACCATGGCTTGACATGAAATGCAAATAACATTGCAGTAAGGATTCAACATGTAGATAAAATTAATACAATGATCATAACCATTCTTTATTGGATTTATTCTTTAAAGACTGAAACACAACTCTATAAAGAAATGAGCCTAGTTAACATTTTGTGTGAATAGCACTCTTTAAAAACCTG
>TRINITY_DN12300_c0_g1_i1 len=874 exp=1.84 ORF=[internal,291,872-3(-)]
AGGCTAATATTGTTATTGTTTTTATATAAGTTTTCAGCAAGAGACACAGTTTTGAATGATTGTTTTGAGACATTGGCGGAAGAACTTGGAGACATATTCTCTTCACTACTGACGCTTTTTGTGAATTGACTGAGTGATGGCTTCAAATTTTCACATTTATTGACATTATCTTCATAATGCACTTTGTCTTTTGTGATAGTCTTTTCATTTTCCAGGTCAGCCTCACTCCTAGGTAGACTTGTATCACTTTCAGCTCCAGCAAATCCTGCTTCCAAACAAGATGAAGGCTTATGGGAGAATTCAACATGGGTATCTTTCTCACTAGACACTGCATTAAGTGAGCTTGTCAGAGCAGGATCTCCAGCAGCATACAAGCTTTTATATTTCCAAATATTAAAAATTTCTCTTTTTGTTTTAGGAAACATTTCAACAAATTGTTCAAATGTTATGTTAGGATTACTTTGAACAAAATGAACTGCTTCATTGATTTGTACTTTCCATTCAGTATACAAGTTAGTAGATATTTCTGGAAAATGTAATTGAAAACCTTTATCAGTTTCAAATGGATTATTCTGACAATATTCATATGCTTTCTGTAGAATATCTTCATCTACAGGAGAAGTTTCTTGGTGATCCATGCTTTGGTCTAAACCTACTTTTTTGCCAGCATTTTTAGCCTCTTCACATGAGGCTTCTATGGTTGCCATATCATCTGGCCCCAAATTTTTCCAGAGTTCAAAAATGTCTTCTGTTATATCCTTGATGTTAGAATTGAAAGTAGAATAATCAATAGTGGGATTTGATGCAATATGTGTCAAGACTTTTTGAATTCTCTTCAGCCACAACTCAAATGTAATAGGTGAGACATAATCAA
>TRINITY_DN12309_c0_g1_i1 len=503 exp=12.40 ortholog=[sp|Q5ZML9|SETD3_CHICK Histone-lysine N-methyltransferase setd3 OS=Gallus gallus GN=SETD3 PE=2 SV=1]
CATAATGGTATCAAGCCTAGTGTCGCTCGAGAACCATCTCTGGCTGGAATTTGGTTTTGTCTTGTCATGACAGAAGAAACTGCCCATCTGTAATTATCAAATGTGAAGCATTGTTTAACATATAACTGGGTCATGCTATCGGGTTGTTTCTGTAGTAACCTGTAAAAGTAAGCATATTGCCTGGCAATATTTCTATATTGGTTTATGGCATCACCTTTAACAGGTGAACCATTCAGGAGTTGAAGATCCTCAGAACTCCAGTACAGTGGATTCAAATAACTACTAGGAAGTATGTCGATGTAAGGTTTCCAAAAAGATTGTGGATTCAATTTTTCATTCAGTAAATGCAGAGCTAGAGTCACATTAGGCATGACTTGAAGAATTTTATCTTCCTTGATTAGTGCCCCAAGAGGAGACTGTTTTGCAGAGTCAACTGTCATCATCAGTTTCCTTGGGATCTGTAACAACTTCTCTGACTCCTTCAGATCTCTTGTAGCCTTCAG
>TRINITY_DN12390_c0_g1_i1 len=226 exp=1.39 ortholog=[sp|P53356|HTK16_HYDVU Tyrosine-protein kinase HTK16 OS=Hydra vulgaris GN=HTK16 PE=2 SV=1]
GGCCACCTTCCTCCTTTTGTTGCCTTGTAGTACTCTTTGTCTGTGCCCATTGCCCTTGATAAGCCAAAATCACTGATCTTCACCTTTTGTAAAGAAAACAGAAGGATGTTCCTGGCAGCCAGGTCACGGTGGACAAGTCTTTTGGTCTCCAGGTACATCATTCCCTGCGCAATCTGTGCTGCCCACAAGTAAAGCTCCTGCTTCACTCTGACCTTCTCTGGGTGGT
>TRINITY_DN12386_c0_g1_i1 len=500 exp=0.60 ORF=[5prime_partial,107,499-179(-)]
GCAGGCTGTCACATAAAAAGTATTACAACTTTAGCATGAGGATCCACCTATCTGTACTGGCGAGTCTGCTGCCTGATTCTAGCAGACTGTGCCCTCTGTTGAGAGCGAGGAGATGGCTGCACATTGTATCTGCTGTCCAGAATTTGAGTCTGGCTTCGAAAACCCAAATGGTGTCATGTTAAGAGAACTTTTGTGGGTGGAATGGCTGATGATAATAGATTGTTCCACTGTTTTTACCAGAATCTAGAACTTGCAATTTTTCATTGAGCCTGTCTAAAGATTCCATCAGCTTTTGTTCCTCTATAGACAATGCACTAGGCCCACCTCCTTTGGTAGCTAAGAACTTTGACCTATTGTAAGCCTCCTGTTTACTTTTAGCATCCTCCATAGCAAGTTGTATGTGACTGTCTGTCAGAGATTGTTTAGCCAGCCTTTCAGCCATCAGGAAAGCCGCTGTACTTTCAGAAACTTTGAAATGAAAATTATGCAAACGAAAACCA
>TRINITY_DN12386_c0_g2_i1 len=266 exp=0.49
GCAGGCTGTCACATAAAAAGTATTACAACTTTAGCATGAGGATCCACCTATCTGTACTGGCGAGTCTGCTGCCTGATTCTAGCAGACTGTGCCCTCTGTTGAGAGCGAGGAGATGGCTGCACATTGTATCTGCTGTCCAGAATTTGAGTCTGGCTTCGAAAACCCAACTGGAAATGAAAGAAAAAAGAGACAAATTCAGTTATGCTTCTGATTTCATACTGTCACTAATTACATCTGTTAAAAAGTCTGCTGCTATTTTAAAATGT
>TRINITY_DN12318_c0_g1_i1 len=799 exp=0.70 ortholog=[sp|B4F7A1|LYRM7_RAT Complex III assembly factor LYRM7 OS=Rattus norvegicus GN=Lyrm7 PE=3 SV=1]
GCAGTCTTATATTTAATTATACCACCATGGTCAACATACTATATTTCTTAATAAATTACAGACATTCAATGAAAAATAAAAGTGATTACTATGTCCTACACTAAGCCATGCCTGTGTATTAATCTAGAAGTTATATTTAAATAAGAGAAAACAAAGTTCTTTCATTCAAATATAAATGCTTCATAAACTTTCCAAAATAAAAAAATATATATCAGTTATATCAATCAACATGGCAGATAACATAAGAAGAAATTAAAAAAAAAAAAATGAGTTCTATGTTGTGCTAGGTTCTGTTTCGGGAGAACATTTCTTCCTCCTGGGTTTCATAGGTACTTCTTTGGTTGGATCATATGGTACATTCTTTTGTGTGGCAGTGTTCTTGGTGAGGCGCAGCTCAAAGGTATCTTTGTTTTTCTGTCTCAGCTGGACAACTGAACAACGTAGATACTTAGCAGAATCTGTTGCCACAATAATAGCCTCTTCTATTTGAGCTGGATCTTTTAAGTGAATATTTTTTCTGAATTCCTCTCTGATTTTGTCTGTAACATATTTTAAAGCATAGGGGTCACCTTCAAAAACTTCCCGTTTCGCTCTGTGAACACTCCTTAGAGCTTCCAATACACGACTTCGAGCTGCCATTTCATTGACTGTTTAACTTGGCCTCTTCAATAACAATTAGTCAAATAACTTGAGAAGTAGAAATGTTGAAACCTATCCTATTGCATTTGTAGATCTAGATCTAACTGATGAATTAATTTTAAATGATTGTTGACAAGTTATTGTAGAAGGTCAACTTTAT
>TRINITY_DN12318_c0_g2_i1 len=814 exp=4.27 homolog=[sp|B4F7A1|LYRM7_RAT Complex III assembly factor LYRM7 OS=Rattus norvegicus GN=Lyrm7 PE=3 SV=1]
GCAGTCTTATATTTAATTATACCACCATGGTCAACATACTATATTTCTTAATAAATTACAGACATTCAATGAAAAATAAAAGTGATTACTATGTCCTACACTAAGCCATGCCTGTGTATTAATCTAGAAGTTATATTTAAATAAGAGAAAACAAAGTTCTTTCATTCAAATATAAATGCTTCATAAACTTTCCAAAATAAAAAAATATATATCAGTTATATCAATCAACATGGCAGATAACATAAGAAGAAATTAAAAAAAAAAAAATGAGTTCTATGTTGTGCTAGGTTCTGTTTCGGGAGAACATTTCTTCCTCCTGGGTTTCATAGGTACTTCTTTGGTTGGATCATATGGTACATTCTTTTGTGTGGCAGTGTTCTTGGTGAGGCGCAGCTCAAAGGTATCTTTGTTTTTCTGTCTCAGCTGGACAACTGAACAACGTAGATACTTAGCAGAATCTGTTGCCACAATAATAGCCTCTTCTATTTGAGCTGGATCTTTTAAGTGAATATTTTTTCTGAATTCCTCTCTGATTTTGTCTGTAACATATTTTAAAGCATAGGGGTCACCTTCAAAAACTTCCCGTTTCGCTCTGTGAACACTCCTTAGAGCTTCCAATACACGACTTCGAGCTGCCATTTCATTGACTGTTTAACTTGGCCTCTTCAATAACAATTAGTCAAATAACTTGAGAAGTAGAAATGATCAAATTCATACTGTTGAAACCTATCCTATTGCATTTGTAGATCTAGATCTAACTGATGAATTAATTTTAAATGATTGTTGACAAGTTATTGTAGAAGGTCAACTTTAT
>TRINITY_DN12374_c0_g1_i1 len=400 exp=5.63
ACATGCTTTGTTCTTTCATTTCTTTATATTTTTTGAATTGTTACATCGCTTTCTTCAAAGTGTCTGTTCACACAAAAAAAAATTTAGAAAAGTCTGGCCTGTTTGGAGCCATTTTTGGCTCCTTACTTCTTCAATCCTTTTGACTCCCAGAGGAGAATAGAGCCACAACGGTGATTCGCCTTTGGACTCTTGTCAGTTACTCTCAGTTGGTTCCGTATCCATCCTGCCGTCTTCGCTTCATGTTCTTCTGATCACCCTCCACTATTTTTTTTTTCACAGCCTTTCTCTTCCCCATTTGAGTTCCAGCCCAGAGCCTGTTTTATTTGAGTTCCAGCCCAGAGCCTGTTTTATTTGAGTTCCAGCCCAGAGCCTGTTTTATTTGAGTTCCAGCCCAGAGCCT
>TRINITY_DN12374_c0_g2_i1 len=428 exp=5.34
ACATGCTTTGTTCTTTCATTTCTTTATATTTTTTGAATTGTTACATCGCTTTCTTCAAAGTGTCTGTTCACACAAAAAAAAATTTAGAAAAGTCTGGCCTGTTTGGAGCCATTTTTGGCTCCTTACTTCTTCAATCCTTTTGACTCCCAGAGGAGAATAGAGCCACAACGGTGATTCGCCTTTGGACTCTTGTCAGTTACTCTCAGTTGGTTCCGTATCCATCCTGCCGTCTTCGCTTCATGTTCTTCTGATCACCCTCCACTATTTTTTTTTTCACAGCCTTTCTCTTCCCCATTTGAGTTCCAGCCCAGAGCCTGTTTTATTTGAGTTGCAGCCCAGAGCCTGTTTTATTTGAGTTCCAGCCCAGAGCCTGTTTTATTTGAGTTCCAGCCCAGAGCCTGTTTTATTTGAGTTCCAGCCCAGAGCCT
>TRINITY_DN12346_c0_g1_i1 len=237 exp=1.51
GGCTAGTCTTCGAGTCGGAAGATCAGTGAGAAATGCAGTAGTTCCCATGGCTGCGCAGTCCCAGCTGTGACCTACATATTTGACACATCCAGGGCAAGCAAAACCATTGTCCGCAGGTGGTCAATTTAGAGTTACTTTTCGCCGTCAGCGTTTGTCCTCGACAGCAGATCAGGCGTGTTAAGTTTGCAAGGATTTGAAAGAAGAAACTATACAATTTGTTTTGAACTAGAAACATCT
>TRINITY_DN12339_c0_g1_i1 len=427 exp=4.95
ATGAATGCATGTTTGAAGATGTAAAAGTTAAATGCATTGCTCATTAGTTGTACCATTGAGCTGTTTGTAAAGCTAATTAACCCATTCACCCCTATGGCAGTAGAACTAGAATGCAGTGTTCAAGGTTATCTCCTTATGTGGTTCATTACAGCAGGAAGATACCATCAGAGCTTTTGTTTTACTTTTGTGTAAGAAGAGCTCTTCCTGCCTCATGCAGAACAAACAGATAACACACTTAGATACATTTTTTTTTAGTGAAAACCAATTGTCTATAGATCTAGCTCTTTTAATTTTTTATTACAAAGTTGACTAAATTGAGAAAAAAAAAAAAAAAATTAAATTTTTTATGAGATCAAACACAAATTTGGAGTGTTTATAAGGATTAATTTTTGTGTTCTATTTTTATGT
>TRINITY_DN12314_c0_g1_i1 len=544 exp=1.98
TTAATTTAATCCATACCATCTGAAGTGATTCTTAAAACTCTTGAATCCAATTCGCAATGTGAAATTCAATAAAATCAAACTTCTGGCCCAATCATTGAGATTCAAACACATGTCTGCCCTATTGAGTCTTCACACCGTTACACGCGGGCAATATAAAGGCATTATTAAGTATTAAGAGAATCAACAGTATTCTAATCAAGTAATAAAACGGACAAAGATATATCTTTATTAAGTAATGTATCGCGCAAGGATATCTTCATTTAAAATAATCGATTCTGGAATCGACATCCTTTTATTGCTATGTTAACCTTTGACCCAACTTCAATATTTAGTTAAAGACTGCCCCCTCCCCCTTTAATCCTATATATTATTTGGATTTTTTCAGAATGGAGTGTCCAGTTGCTGGGGGTAACTTTGATGTTGGACTATTTCTCTGAGGTACGGGAGATTTGTTGGTGCTCCGAGAAAATGGGTCGTTGGTCGAACTTTTCACGTCCGGAGAAGGTAGGTCAAAGGAGACATTATCCTCCATTACAGTCTTTAG
>TRINITY_DN12384_c0_g1_i1 len=523 exp=0.66
TGCGAACAGAAATGACTTGAAATTTTGAAAATTTGTGCAGTTTGAAGTTTGGATAGAAGGTACAGAAATACAAATTTGATGAACATCCAACAAGATTTTGTCCATTAGTTTGTCAGTCAACAAAACTGATCGTGTGTAAGTAGGTTAGGGTGGCTAATGTAACAGCACTCTATATGTTTGTATCACTACATTTCTTGCTATTTATTATTTCCTGGTTGCTAGGTACTTAGTTCTACGTCTACAAAATTGACGTTGATCATTCCAGCAGCAACTTGTATATAATGGACGTACTCATAGAAGTCATAGAGGTATCACGTCTACGTCATTTATAGGTAGAGTAGTATGATGAGTTTAAGCTAATGTGTATGTATATATATATAAGCACTCACACAAATACATATACATACTCAGTGACAATATCTGTGTGTATACAGTGTATATATAAAATATGTATATATCTATAATACCGTTGATGAATACACTGTTGAGAATATTTTTATTTTTTATTTTTGATGAAATAAAG
>TRINITY_DN12385_c0_g1_i1 len=1277 exp=1.65 ORF=[5prime_partial,180,1275-736(-)]
CACCCTATACATGTCCTTGTTCATTTCTCTTTCACTCTTTGTCAAAGATAAATGATGATACACAATAAAATATATATATAATTACTTATATATGCTTAAATTGTGCCATGTTAATAATAATGAAATACAAAACAGTAATGTATCTCTATATACATCATATTTTCAAGTGTCATTATATACAACACATGAACTATATAACATTATATATATATAATATTTCTTTGTACTACCAAAATTGCTTTTTTTCAACTTTATAAGTTTAGATAAAGTGTGTTTCTTGTAGAAGAACAGGTTGTTTTGATGAAATATTAAAATTGAGTTCAATGTCCATCCGTACATTTGGTCTTAAACGTTGATTTAACATGGCATAATTATGAGATGATGGCATGATTCTTTTAGCTTCTTGATATTGATTTACTGTCTTAATAGTAAAAGGTGTGTGACACAGTAAAACAGTTGCATATGGGTCGCGGTAGATTCAGACCAACCCGTGAACAAATTAAAAACTCCGGCGCTATGTGAAGTCAGTGACTTCCAAACGAACTCTTGTAGACTGTTAACTGATTGTACGTTGAATTTAAAATCTAGCTCTGGTAATAATATGAGGCTCAAGCTATAATATCGAAATAGTCACCTGTAAAACTTGTACTTATCAGGGAATAATACTTGATAGACTTCACGATCTTGGTAAAAAAATAGTTCCTCCGTGAAATTTCGTGTGTGTCAAGGACACTGTCAATGGCAAGAGCTTACATACTTCTTGACATCTTTGGTGATGTTTGGCCAATAAAATTCTTGGAGTATTCTTTTCTTCGTTCTGGTGACACCCATATGACCTGCGTGTGGAAGATTATGTCCTGTTGCCAATATTGCTTTTCTGTATTTCTGAGGTACAATTACTTGCTGTATTGCTTCATTTTTACTGCAACTGTTTTTCATGAGAAGACCATTTTGAAGATTTGGTTCATTTACAAAGTTTGGTTGTTTATTTGCTTGAGCCTTCTTGTAGAGTCTTTGCAATGTTGGATCTAGCTTCTGTTCAAATTTGAATTCGTCATGTTTGAGTTGTGGCAGTACATTGTCATTGTCTGGTAATGCACTGATAACTGGTTCTGTTTCATTCTGAATGGTCTGTACTTTTGCATTAGCCATTGATTCATCTTGGCTAACTTGTTCAGATTCTAAATGTTCTTTTGGTTTGGTCATTGATCTGGTTACTACAGCATAGCATTCTTGACTTAGTTTAATGATATTTGCCCAATCTAAGAGTTCTTGAG
>TRINITY_DN12385_c0_g2_i1 len=552 exp=0.24
CACCCTATACATGTCCTTGTTCATTTCTCTTTCACTCTTTGTCAAAGATAAATGATGATACACAATAAAATATATATATAATTACTTATATATGCTTAAATTGTGCCATGTTAATAATAATGAAATACAAAACAGTAATGTATCTCTATATACATCATATTTTCAAGTGTCATTATATACAACACATGAACTATATAACATTATATATATATAATATTTCTTTGTACTACCAAAATTGCTTTTTTTCAACTTTATAAGTTTAGATAAAGTGTGTTTCTTGTAGAAGAACAGGTTGTTTTGATGAAATATTAAAATTGAGTTCAATGTCCATCCGTACATTTGGTCTTAAACGTTGATTTAACATGGCATAATTATGAGATGATGGCATGATTCTTTTAGCTTCTTGATATTGATTTACTGTCTTAATAGTAAAAGGTGTGTGACACAGTAAAACAGTTGCATATGGGTCGCGGTAGATTCAGACCAACCCGTGAACAAATTAAAAACTCCGGCGCTATGTGAAGTCAGTGACCTCCAAACGAACTCTTGTAG
>TRINITY_DN12355_c1_g1_i1 len=207 exp=1.78
TTGAGCCCAGATCTAGAGTAGATTATATTCATTATATAGACATAGATCCAGATCTAGTCTAGATATCATCTCTATTGTCGTATTGATTTAGATTATAGATCTAATCATGACATCTAGATCTAATATATATATATATTTATATATATATATGACAAAATAGTGGATCGCGTAAGTGTTACGCATTCTGGTGCCAAAATACGCATTTTG
>TRINITY_DN12363_c0_g1_i1 len=332 exp=4.42
GAGTCAGCTAGTTTGTGAGATGACCAGTGAAGAGCCATCACAAAGACCAACCACTAAACAAATTTTAGACCATCAGCTCTTCAAAGATGTTGTACCCAACAGAGCCAAACAAAGAAAGAGAACGCATTCTGAAAACTTAACTGGCCAATCAGCACATTCAGAAAGCTTAACTGGCCAATCAGGCTCATGATTGTCCAATCTGTTTGTACACCATTGTTCATGTTTTCAGCTCTTTCATATGATTTGTTCATTTTCCTAGCAAAACACATTCATGCTTATTTGCCTCTTGGGTTCAGTTTGCATATATATGAACTTTGACTACTTTACAATCA
>TRINITY_DN12301_c0_g1_i1 len=1068 exp=2.11 ortholog=[sp|Q9CYI0|NJMU_MOUSE Protein Njmu-R1 OS=Mus musculus PE=1 SV=2]
GGTCAGTTCAAGAATCACATAAGCGTCAGTTTCATGTCCTTGATGAAAGTCTCTAAGACAGACAACACGCTCAGGGTTTCAGGCCCTCCATCCAGCTTCACATATCTTAGCAGCATGTCACCACAACCACATTTCTTCAGATAAGAAAAGGATCTGTATAAAGCATAGTAATCCAGCTCAGCTTGTTTTAAAAATCTTTTTAATTTATTCAGGCAATGCACAAAAGTAAGTTTTATAGTTTCTAAAAAATCTTTTATCTTAGAAACATTTGTCGGATCAAAACTCAAAAGTTTCTCTGAAGCTTGTGTGCAAAAGTTACAACTGTATGTTTTATCAAAAGTCACAGACTGTCCTTGTCTTAGTGTAATTGTTATAACAATGGGCTGCAGAAGCCATAAATCATTAAATTCAGGACAGGTTTCAATCTTCACACTTTCTGATGACTGCAGCTGTTCCACAAGACTTGATATGCTAACACAGTTAATAAACCTTCTAATGTCATCTTCTTGTTCTTCAGTTGCATCATTTATTTGAAGATTTGCATTCAGTAAGGCTGAGTATAAAAGGTGCTGAATCCCAGACCCAAAGTACTGTATCGTTCTTGTAAGATATTCTAGAACAACATAAGGCCACTGCTCCAGGTAATTGTGAATTCTGGTGCTTAATTGACTAAGTTCCTTGTCCAGTAATGGAATCAAGCCTTGTGTATAAGAATCAAAGTCAGAGCGAAATTGCTCAAGTGAACTGTCTTGGAACGATAAGAAACACACCAGGAATTGTTGAACTTCATTTGGTCTTATGTCTGAACATTTTCCTTCTTGGCTAACGAGATCAAAATCCAGAGTATCAAATGATGACTCAATAAGACAGAAGTAGCATGATGCAGATACTGATGCTGCAGCACTGATGTAGATTGATGTAGACGTTTTAGGATTTTGAAGACCAACAGACAAAAACATGCCATCTCCAGATTTGGGGCAATTTTTAGAAAGTCTCTGGGCTATGGATTTTCTGAGGTCTGTTTCAGTAGTAGCAGTCAAGTTTGTTGCAATGATATTTAAGCTTAAG
>TRINITY_DN12301_c0_g2_i1 len=427 exp=0.40 homolog=[sp|Q9CYI0|NJMU_MOUSE Protein Njmu-R1 OS=Mus musculus PE=1 SV=2]
AAAACTTTGAGGAAGGGAAGGTGACACAATAGGTTCCTTGTCCAGTAATGGAATCAAGCCTTGTGTATAAGAATCAAAGTCAGAGCGAAATTGCTCAAGTGAACTGTCTTGGAACGATAAGAAACACACCAGGAATTGTTGAACTTCATTTGGTCTTATGTCTGAACATTTTCCTTCTTGGCTAACGAGATCAAAATCCAGAGTATCAAATGATGACTCAATAAGACAGAAGTAGCATGATGCAGATACTGATGCTGCAGCACTGATGTAGATTGATGTAGACGTTTTAGGATTTTGAAGACCAACAGACAAAAACATGCCATCTCCAGATTTGGGGCAATTTTTAGAAAGTCTCTGGGCTATGGATTTTCTGAGGTCTGTTTCAGTAGTAGCAGTCAAGTTTGTTGCAATGATATTTAAGCTTAAG
>TRINITY_DN12321_c0_g1_i1 len=248 exp=1.30 homolog=[sp|Q8BTT6|DIEXF_MOUSE Digestive organ expansion factor homolog OS=Mus musculus GN=Diexf PE=2 SV=2]
CGGGCTATGACACGGCTCCTGGTTTTTAAGACGTGGTTCAGAGCGTGAAGACAATATAGAACTCTAATCTCCTCTGTATTCTTGATGGTTTGTTTTGGGTACAGAAGATCTTGATAACAGTTCATAGCACAAAACAGTCGATGTTGGAGAGGGCTCAGTGAGGCTCCAGGTTTCAACTGGACATTAGCTAATTCTGTATTGGTGGATGCCACAGCCCTGACTAGTTTATGTTTAACATATTTCTTAAG
>TRINITY_DN12321_c0_g2_i1 len=248 exp=1.18 homolog=[sp|Q8BTT6|DIEXF_MOUSE Digestive organ expansion factor homolog OS=Mus musculus GN=Diexf PE=2 SV=2]
CGGGCTATGACACGGCTCCTGGTTTTTAAGACGTGGTTCAGAGCGTGAAGACAATATAGAACTCTAATCTCCTCTGTATTCTTGATGGTTTGTTTTGGGTACAGAAGATCTTGATAACAGTTCATAGCACAAAACAGTCGATGTTGGAGAGGACTTAGTGAGGCTCCAGGTTTCAACTGGACATTAGCTAATTCTGTATTGGTGGATGCCACAGCCCTGACTAGTTTATGTTTAACATATTTCTTAAG
>TRINITY_DN12335_c0_g1_i1 len=201 exp=2.73
GAGGCAGGTGTTGATGAATGCCTGGATTTGTTAAAACTTCATTTGTGAAGTTCGAAACTAATTATATTTACAGCCCCCTTTTTTTTTGGGAAGGGGGGGAGGTGTGTGTGATGGAGGTAAACCATATATCAGGAAAAGTTCAGCTTGAATCAACTAAACCCAGCCTCAGGCTCATTTCGTGTCGAAGCTATATTTCAAAGC
>TRINITY_DN12352_c0_g1_i1 len=1192 exp=1.26 ORF=[5prime_partial,279,1192-356(-)]
GTTTGATTGAAACAATTCTCTTTCTTCTCACAATAACATTAGCCTCCTGGCAACAGACAAGTCAAGTCTTGATTCAACTTAATAGTCCTAAAATAGGGCTCTTGTGTACATTTACTGCAGCAGACAGAAGAACCAAATGTAGTCCAGATTTCTTTGGAACACTTTTCATGTTACTTGAGCTGGTTTCTTGGTTTGTGCATATTTAACTCAAATACTGCCCCTTATTTTCATGTATAATTTAGGCATAGTACATGGGCTAGTAAACAACTAGTATTATTGTCTTGTCAAGTCAATGTACATATAAACAGTGGTTAGTAAGGACAGTCGCAGGAGTTTCAACAGTTACAGATAAAGGCTATAAATAAGTGTTAAAGTCTGGAGGCAACTCTTGCTCATCAAACCGAGCCCCTTCATTTGTAAAACCTCCACTTTCATTGAAGTGCTCCTCTAAAGACTGCAGGGTATGTTCCAGGACATGGCGATCCTCTGAAGCCATTCTGTGGTGAAGACTAGGTCCCCCACCTCCCCCAGAATGTCCAGGCAACACAGAGGAACTAGGTAAATAAATTTCTTTTTTCTTGACGACTGTTACCACAGATGAACCAGGTTGTGCCAAGTTATCAGATCCTATGGCAGCAGTATTAGGTTCACTGGAGACTGATCCATCATGAGTGGCACTAGGACCTTCATTTACCTCCCCTATGGGAATGGATGGGCGACGTGAAGGTGCCCTTGACCTATATGTAGGAGGCCTAGAGTTCGGTAGGTCACCCTCGTGATCAAATGTTATATGAATGCCAGAGTGAGCAGTAGAAGCTCGTGAGCGGTACGAGGGTGGAGGAGAACTGGGTGCATCATATATTACAGAGGTGACACTTGTTGAAGAAATGTCTTGCTCTGATAGTCCTTGGCTTTGATAATCTTGCATAGAAGCTGCATAGGATGGGGGAGGACACCTGTATTGAAATTCTGGATACAGATAACCTCCAAACCAGTTTCCATCACGGTTTCGATGCCTTCTTGGATGTCTTGTTCTGCTGTGACCATGGCGAAATGTTCCAATCCCAAAGAGTGCATGGAGAGGCTCATGACCTCTGGGTGTGCACTTCCATCCTACTCCAACAACTATTACAAGCAAGACACCCAAGCCAATGAACATGATAGCCAAAAACAAGAAGCTGTTTCCTGCTGA
>TRINITY_DN12311_c0_g1_i1 len=1243 exp=1.40 ORF=[internal,414,3-1241(+)]
AGTCATTTGACCTAATTAGTCGTGCCAACACCTGCCAGGGGTCGACCATGCCTGGATGCGAAATGGACAAATTACTGAATGGCACGCATTCAGCCACGCACAAACCCCACCTCTCAGCGCGCACACACGACACACCCACACACACAACAAATCAACGAGCAAGAGAGATAACTCCGTTTCCTTTCCGTCAGCAGACGTCAAAAAGTAAAGACTGCTTATGTCATCAATTAGAAGGTCGTTTTACAAATTTCGAAGGTAATGTCCAATTACCGAGTTTCCCTGCTTTGAACCGAGATACAAAACAGACTTTATCAGATGCTAACGTGGGCTGTGTATTTAACCCAACTCCCAGCCGCCCTACAAATCAAAGCAACGACACAAGAGATCATAAAATGTTCGATGCTGATAAGGAATCAATCATCGGCGGCCTCTCACACAATGACACGAAGCCAGGCTCGCTTTACGGTAAAGGAAAACTCGATACACGGCAACTCCTGGAGAGTGACACCACAGGGGGGTGCGACCTCGTATCGTCCAGGGCGTCCGGTACCAATGTATCATTATTGAGCCCCAGCGTCACATTAGCACAGACGATTGCGTCCCCGAGCAGTGGCGCTGTCACGGAGGGGGCAGCCGTAAATCAACGGTTTATCGAGTCTGGCATGGTTCAGGGGGAATTCATTAGTGTGTCGCCGAGTGGGTCTGATTCAGATCGACGTTTGGAGAAACCGTCACATGGGAGCGACCGGGTGTTTTCTTGCGATGGGCGCAGCGGCTTCTCATCTCATCGGCTCGTCGGCCCCGATACGCCGCTGACGTCGTGTGAGTGTGTAATTCAAAACTTGAAACCATCACCGGAAACGACGCAAGGGTGTTATGATAGTGTTCCACCCCGTGACGTCATAGGAGGGATCGGTGTCAGGGAGCTTGACGGGGATGTGAATCAGTTCCGCGACGACAGGGGCGGAGAATTGCACTTTCAGCAAGATACTTTCATTGAATGTGCAGATAAGCATCTTGAAAGCAATCAGCGCCCACGGTGTGCTATGCCAGCAGAAGATAACGCTGATTCAATCATTTCAAATACAAACAATTGGTCCTGCCCTATCTGCAAAAAACCTAATCTCCTGCTCAGTTTGTCAATATTCATCTCTGACGTAAGGTCATGTGACCTTTGTTTACTCTCTTCTTTGCGCGGGGTCTGCTCCGCCCCATCCCTCGCACGCTGCGCACAAACTCTACG
>TRINITY_DN12366_c0_g1_i1 len=213 exp=0.74
GAAAACATTGTATTGCTCTGTATCCCACAGGCCACAATACATCTTTCTTTAGCAATTCTAGTAATGGACAAGTGATGTGATTGTTGTCATGTTGGTGGAATGAAACTTGATAGAACATTCAGCATCTCTAGTAGTCTCTGAATTCCTCCTGAGTGATCTGCTGGTGCTGGCATCTTCATAGGTTGATCATTGTTTGTTTGTTTTACATATCGG
>TRINITY_DN12325_c0_g1_i1 len=568 exp=1.79 ORF=[3prime_partial,113,233-568(+)]
GTTGCGATTACCTTTGTTGTCAACATAAATACCAAAAACTGCGGTTTCTTCCAGATGTGTAACTGCGTGAGTTGAGTTTCGTCAGTTGTGTGTTGGCTTTGTATGTTTTACGATTAGTCTACTAAGCTACTGATTGTGCTGGTATCAAAGTTCTTGAAGTTCTTTGATTTACATAACCTTCAAAGAAAACATTGTCTGCCAGGTTATAATTTGGCAGTTCATTGTCTTCACAATGTCCGACTTACTACACATAGAACAAGAGGCAGAAAAACTACATAAAGATGGGCATTTTGCTGATGCTTTAATTAAATATACAGAGTTGATAAATCTAGACAGTTTTAACTCAGTCAAGTGGCTTTTAGAAAGAGCAGAATGTTATCTAGAATTAACCAATTGGAACAAGGCATTAGAAGATGGAAAGAAAGCAATACAGGGAAGTCAGACCTATAAAGACAAGAATACATCAGCTGATGAATTTATTATTAGAGCATCCATTCTGTGTGGAAAGGCATGTTCAAAGCTTGGTTTTTATACAGAGGCTCTTGAATATTTCAAAGATGGTCTTAAG
>TRINITY_DN12399_c0_g1_i1 len=324 exp=0.13
AGATAAGATAAGATGTAACAACAATAATGCAGTGTGATGATGAGAGGGGGCTGAGCTGCCTAAGCTGCTTTCCTAACTTGAGAGGGGGGGGTGGGACTGAAATTTGGTTCTCCTTATTAACCAGGAATTTTAGTTGGACATCTGACCTTGAACTAAATTGTGTCTGTTGAGGGCACAGCACAGAAACCAGATCCCCCCCCCCCCCCCCCCTCGCCACTCCCCCCCCCATACGCGACGACAACCAACACCTGTTTTATATTTTTATTAAACATTTTTTTTTATAAATTTTTTTATATTTTTTTTTTTTTGTCATTTTTCATAAAT
>TRINITY_DN12377_c0_g1_i1 len=955 exp=6.02 homolog=[sp|Q86YW9|MD12L_HUMAN Mediator of RNA polymerase II transcription subunit 12-like protein OS=Homo sapiens GN=MED12L PE=1 SV=2]
AGCTGTCCTAGACAACAAAGGAAACAGAGTGCAGGGGTTTGATGCCATTGGGAAAAAACCAGGACTTCAAGTGGCCCAAAAAGTAGTTTTCAACCCTTGGGAAATTATTGAAGGCCACAAGAATATGCCACCTATTCCTTGGTCTTATTTTGGAGCTGTCAGGCTGGAAAAGAAAACTCTGAAATATGAAGAACAAAAGAGACTTGACCTCTATCACAGCCATTGTTTACGTAAACCTTTGTCCTACTACCTAGAGCCACCTAATCTGCCACCAGAAGATCTAGAGCCAATACCAGAAAAACATGATGAGAAACCCAGAGAGCATATTGAACATTCACTAGATCTCAAGAAAACAGTTAATAATAAGAAAAAGAAAAGACCTGCCAAACCTGCTCCACCAAGTAACTCCTTCCCGAATATTAATAATCCCATGAGACCTACTTACTACACTCAACCCGAACCAATATACAGTCCAAATACACCGCAGATATGGCCGTACAACATGCCCCCGCAAACCCCATATATGTACAACAATCAGCAGCCGCAGCCACCCAGGCCAAGGATGGGCAATCACAACAACTCCAAGATTGTCTTGAGCAAGATGTTGATGAATAGATCCATTTCTGCATCCAATCCAAACTACATGCAACCCCCTACACAGTTGCCAGGACCCTCTGGAATGGCCATGTCAAAACAAACACCTCACCACAATGCAGCTCTCAGGCACCATATTCTGCAAAGAAATCGTGGGATGATAGATTCTAGTCAGGGAAGCATGTTTACTGGAGCCATGCCTGGACAGAATCAAGGAGCTATGGTTCACCCAATGGGACAGCCTCAAAACAGTTATTATAACACAATGGGGGCTCAACAAGGTCGTATGATAGATCCAATGTCAGGTGGTAGTGGTATGATGACTGGAGGATTTAATCAGGGTTACCAAGGAGGACCTCAG
>TRINITY_DN12376_c0_g1_i1 len=620 exp=0.90 ORF=[internal,207,1-618(+)]
AAGAAGATCAGGGTTGCAGATGCTAACACACAAATCTCGGAAGACTTCTACGCGTCTGCTAGTTCAAGGCAGCAGGAAGATCTTCTGATGTCTTCTCGCAAGAGTCTGTATGCCATGATGACTAGGGAGGAATTTTGTGATGCAGTTCTTTCGACACCTAAGCAAACTGTCAAGATTCATCAAGCTGTCCTGTGTTCCATGAGCCAGTATCTCTCCACTCTCCTCTTGAACATGAAGCCCAATCCTTCCACAGTGGCTGCAAGCTCAGAGCCCATCTCCCCGTCAACTTTCTACTTCTCCAACTCAGTCTCCAATCAAGGGGTCCTACTTCTGGTCAACTGCGAGACCATCAAGCCCAGCTCTATTTCTGCCTTCCTAGTTTTCATCTATCTGGGCAAAACGGAATTCAGCGAGAGCAACATCCTTGATCTCTACATTCTGGCTTGCAGTCTGAAGGTAACGTCTCTGGAAGACCTCTGCAAAAAGTTTATGTGGTCGACGCAGATGCCGGACGATCACATCAAAGTGCCGCAGCTTTTGGTGTTTAGCCACAAATCAGAAACCAGGGACCAGTCCAGCATGGCAGAGCTGGGGGCTCCAAAAGTCTTTGAAGATAAAAG
>TRINITY_DN12359_c0_g1_i1 len=1462 exp=7.26 ortholog=[sp|Q8BHJ5|TBL1R_MOUSE F-box-like/WD repeat-containing protein TBL1XR1 OS=Mus musculus GN=Tbl1xr1 PE=1 SV=1]
TATTTATGTAAGAGGATTAACTTGTGAGATTAAAAGCTTCCGCCTTTGTCATTTACTGCAAGATCGCGGACGAAGCTTTATGGGTGTCGGCGTAAGTTCAATGATTGGACTCCAAATCCAATTGGAGTGTATTCTGCTAACTTCTGGCTGTTGACGTTATAGTTTTGCATCTGATTTTTTATTAAATTGTGTTCGTTAATTGGATAAACAACAATTCCACTGGTTTAGCAAACTGTATAAAAATTTATGGACATTTTCTGTCGGAAAGATTTTTACTTTAGACCTGCACATTTGATTTTGAGTCCATACTTTAAAAAAAAAACGTTTTTCGTGTAGCCTGCCATCGTTGTCACACATCGTTGTCGGCTACCGATAGATCTTGATTTAATTGATCACTGCAAGGCCTGATGGTAGATAAGGACTGGACTTGGACCTGACAGAGCCAAAATGAGCTTTAGCAGTGATGAGGTCAACTTCCTTGTCTATCGTTATTTACAGGAATCAGGTTTCCTCCATTCTGCATACACTTTTGGGATAGAGAGTCATATTAGTCAGTCAAACATTAATGGGGCATTGGTGCCACCGGCAGCATTGTTGAACATAATACAGAAAGGATTACAATATACAGAGTCTGAAATCAGCATAGGAGAGGATGGAGCTGAAAGGACAATGGAATCTCTGTCTTTGATTGATGCTGTGATGCCAGATGTAGTGGAGTCTAGGAAGCAAGCCATCACCAAAAGTAACCAGGTCAAAACGGAAACCAGTAATACTAATGGAGACAATGGCACACATGGGGCTGTTGATAACCACACTGAGTCAATGGAAGTGGATGGTGCAGTAGACATCCCCAGTAACAAGGCCACAGTTCTCAGAGGACATGAGTCAGAAGTCTTCATTTGTGCCTGGAACCCCACTAATGATTTATTGGCATCTGGCTCTGGAGACTCAACAGCCAGGATCTGGAATATGAACGACAACAACAGTACCTCTAGTGCTAGCCAATTGGTTTTGAGACATTGTATACAGAAAGGAGGAACTGAAGTCCCAAGTAACAAAGATGTCACCTCACTGGATTGGGTGTGTGATGGTAGTTTATTAGCCACAGGATCCTATGATGGTTTTGCCAGGATATGGAGTATAGACGGTCGTTTGGTCAATACACTCGGACAACACAAAGGACCAATATTTGCTTTGAAGTGGAACAAAAGAGGAAACTATATCCTGAGTGCAGGAGTTGACAAGACCACCATCATTTGGGATGCCAACACAGGAAGCTGTACTCAACAGTTTGCTTTCCATTCAGCTCCAGCCTTAGATGTGGACTGGCAGAACAATACCACATTTGCCTCATGTTCAACAGACCAGTGTATTCATGTTTGTCGTCTGGGGGAAACCAGGCCAGTCAAAACATTCCAGGGACACACTAATGAAGTGAATGCTATTAAATGGGACCCTCAAG
>TRINITY_DN12350_c0_g1_i1 len=422 exp=2.76
CCTTGGCACAGTCTGCAAAAGAGCTGACAGCTCAGCAGCAATAAAGCTGGCTAGAAGAAGAAGAAGAATGAGAGAGAGCTGCTTGTGAATACTCAAAGGTCGGGTCCTAGTGCACTGTTTATCAAAGTTCCGGCAGGAATCAGGCCGAGAACAAAAACTCACGACCTAAAAATAAATCTCTGGTGTCAGAAGAAATAAAGAAGACATGCAGACTATGTCGTCATGGTGACAGAAAGAGGACACTGGTAGAAGACGTAAGCAGAGGACATAAGTCAATCACATGATTTAAGTAGAGGACATAAGTCAATCACATGATTTAAGTAGAGGACATAAGTCAATCACATGATTTAAGTAGAGGACATAAGTCAATCACATGATTTAAGTAGAGGACATAAGTCAATCACATG
>TRINITY_DN12347_c0_g1_i1 len=203 exp=5.01 ortholog=[sp|Q8CHR6|DPYD_MOUSE Dihydropyrimidine dehydrogenase [NADP(+)] OS=Mus musculus GN=Dpyd PE=1 SV=1]
TATGACCCTTGTCCAGGACCAAACAGTTGGCCACTAGTAGTACCTCGGATAATTCTGGGAGAAACATTTGTTACTATGTCCTTGTCTAGTGAAAATGTTTTGGTTAAAGCGAATCCCCAGCCTGCTTCAAAAGCTCTCCTAATCATTGGGCTACTTGTTGTAGGTGTGGCAGAGGCCAAACCAAATGGATTTGGAAACTTAAG
>TRINITY_DN12306_c0_g1_i1 len=366 exp=3.07
ATTCAATATCTTTTTTTTAATGACTAAACTTGAAAACTTGGATGCATGATAACAAACTGTTATTTGAATCAAATTCTGTACTATTTGTTTCTATCTCTTAGTTATCAACACTATGTGCAATATGAATTGTTATGTTCTAGCCATTAATCAAAACTAGAATTTACTGTAAAGCTCTTTAAAACTAGACTTGATTATCAAAATAATTGACTGTGTATTGATGTTACATATAGGACAGTTTTACAATGTCATCACACTATAGCTAACGTTAATAATAATTTTATGTATAAAGCGCTGTTAACAAACAAAATGTAGGCTCAAGGCGCTGTGATAACATTTCAAACACAAACGCCTCAGCTAAAATGACAA
>TRINITY_DN12320_c0_g1_i1 len=561 exp=1.36
GGCAGCAGTCAAGATGTGGCTATGTTAACAGAGCACCCCAAGTTCATGCTGGATGAAGTTAAAAAGCTTTTCATCTGGACAAATGAAAACCAGCTTGCTGGAGATAGCAATAGTGAGTTCCTTTTATACTGTGAGATATTGTTCCTTTATTTTGACTATTAACCATGCATGTTATGATTGACAATTTTAAGGCTATCAAAGTAAGCTTAACTACATTGACTAAGTCTAATTCTTATTTTCAAACATGGTGAAGTAGTGATGTCTGACAAAATGCAACCAAGAAGTATGTTGAATGTATAAAAATTCAAACTTACAATAGTGATTATCTTTGAGAATCTAGTTGCCTTACATGGCAGTAACAGAAAGTCAAGTTACAATGCTTCGTTGAATTAATTCAAAATATTGTAGATCCACATGATAAACATAAAACTCTTTTTTCTCTTACAATTTCCACAACAGATATGACTTTACATGATAATATCCTCCATACACTTTAGACTGTAGAATAAGGCTTGAAACAATGTTTCATATCACATGTTGGAGTCTGATTGTTTTGTGCCT
>TRINITY_DN12320_c0_g2_i1 len=562 exp=0.91
GGCAGCAGTCAAGATGTGGCTATGTTAACAGAGCACCCCAAGTTCATGCTGGATGAAGTTAAAAAGCTTTTCATCTGGACAAATGAAAACCAGCTTGCTGGAGATAGCAATAGTGAGTTCCTTTTATACTGTGAGATATTGTTCCTTTATTTTGACTATTAACCATGCATGTTATGATTGACAATTTTAAGGCTATCAAAGTAAGCTTAACTACATTGACTAAGTCTAATTCTTATTTTCAAACATGGTGAAGTAGTGATGTCTGACAAAATGCAACCAAGAAGTATGTTGAATGTATAAAAATTCAAACTTACAATAGTGATTATCTTTGAGAATCTAGTTGCCTTACATGGCAGTAACAGAAAGTCAAGTTACAATGCTTCGTTGAATTAATTCAAAATATTGTAGATCCACATGATAAACATAAAACTCTTTTTTCTCTTACAATTTCCACAACAGATATGACTTTACATGATAATATCCTCCATACACTTTAGACTGTAGAATAAGGCTTGAAACAATGTTTCATATCACATGTTGGGAGTCTGATTGTTTTGTGCCT
>TRINITY_DN12369_c0_g1_i1 len=747 exp=1.45
GGTTCCATTACACCATCATCACATTTCTTTATATTGCTTTCTATTCTTTTCCTCATTAAAAAAAAATTACAGATTTGAATGAAATATATGACACCCCTCCTTCATTTTGCCGAGTCTGTACAGGGCACACATGCCCAAGCTACAATAACATGCCCAGTTGGTAGCCCAACACCCCGGACTCAAACGACACTGAAGTAGCAGAAATATACATCCAGGCCCTCGGCCTCCGTGATCACGCAAATAGCCGATGGATAAACTTGAAATTATGTGATTCAATTAGTCAAGATTTATTTAAGACAAGCTGTTGTTTTTTTTTTCAATTGCACGAAGCATCAAACTGTATTTGTTATATGCAGCCCATGCACGCCTGTGAGTGTTCGACAGACATTAACTACAAATGCTAGACCACATGTTTGACATGTCACGGATGTTTCATTACATTTGAAGATAATTACATTATGGCTGAAACCTGCCGCAGACAACGGGGGATGACAGTTGGCAGGGGTTCGAACCCAGGATCATAGAGGTCACCGAACGACAGTCCAGAGCTCATACCACAAGACCAGTAAGCCAGCCATCTGACCAGGCTGCCATCCACTTTCGTATCTGTTGATATATGTTGCACTAATTTGTTTAAAAAAAAAAAAAACAGTATAATTTATGTATTTAAAAGCCATTTGGATTATTACACAATCATCTTTTTATTTACAAAAGATTTTCTATATTCAAAAAATTATTAGATTAAAA
>TRINITY_DN12369_c0_g2_i1 len=746 exp=7.27
GGTTCCATTACACCATCATCACATTTCTTTATATTGCTTTCTATTCTTTTCCTCATTAAAAAAAAATTACAGATTTGAATGAAATATATGACACCCCTCCTTCATTTTGCCGAGTCTGTACAGGGCACACATGCCCAAGCTACAATAACATGCCCAGTTGGTAGCCCAACACCCCGGACTCAAACGACACTGAAGTAGCAGAAATATACATCCAGGCCCTCGGCCTCCGTGATCACGCAAATAGCCGATGGATAAACTTGAAATTATGTGATTCAATTAGTCAAGATTTATTTAAGACAAGCTGTTGTTTTTTTTTCAATTGCACGAAGCATCAAACTGTATTTGTTATATGCAGCCCATGCACGCCTGTGAGTGTTCGACAGACATTAACTACAAATGCTAGACCACATGTTTGACATGTCACGGATGTTTCATTACATTTGAAGATAATTACATTATGGCTGAAACCTGCCGCAGACAACGGGGGATGACAGTTGGCAGGGGTTCGAACCCAGGATCATAGAGGTCACCGAACGACAGTCCAGAGCTCATACCACAAGACCAGTAAGCCAGCCATCTGACCAGGCTGCCATCCACTTTCGTATCTGTTGATATATGTTGCACTAATTTGTTTAAAAAAAAAAAAAACAGTATAATTTATGTATTTAAAAGCCATTTGGATTATTACACAATCATCTTTTTATTTACAAAAGATTTTCTATATTCAAAAAATTATTAGATTAAAA
>TRINITY_DN12336_c0_g1_i1 len=516 exp=2.40
GTTTAATTGTTTACAAAACACTCTCAGTGACTATATCGAAAGTAATGCGCAAATAAAGACCCGCGGGTCACATATGTCTAGTATATATATATAATAGATAATGAGAATTATACTATTTAAATTATATGTTTATTGTTGATGGTAACATTGATCATTTTTATGGAACTTGATGTAACATATTTCAAGTTACTTATTAATTTAGAAATACACAGGAATTGGTATACCAGAAATTAACAATATATCACATAATTATATAGAGATCTGTATAAAGTAATATGTAGAATGTGTTAATAAAACACAATTTTAACAATGTAGATATGTTAAGTCTTAATGTCTAGTATCATTCACATTTATTCAATTCTACACCTCAAGTATACTGAATTTTTTATTCTGCATGTAAACTCAGGTACACGCTTCTACTCACAAACACACAAAAGACCACAATAACTATTCCATAAAAAGTGCCTCTTGAAAAACAAAATGAAATTTACACCCTAATTAAAGAACTATTTTTTA
>TRINITY_DN12358_c0_g1_i1 len=527 exp=1.00 homolog=[sp|P51793|CLCN4_HUMAN H(+)/Cl(-) exchange transporter 4 OS=Homo sapiens GN=CLCN4 PE=1 SV=2]
TAGAAAATAAAATGGAGTCTGTCATTGACAAAAGCTGAAGATGACAAAAAGAGAACTTAAACTCACCCAGTTTACAGCTGTTTCCTTTGTGTCAGAAATTGACAAAGTATGTGGATCATGGCTGGGTCTTTATATCCACGCACTTCAAGAGATTTGATGGACTACAGAGAAACAGATGCCTTAGTGATGGACTATTCAGATTCAAATCCTGCTCAAAGCAGGTCACTAACTGTTACCAACACTGATGATGAAAGCTTACTGAATGCCATGATTGATGGAATGGGCACTCATGGTGCACAACATGATCTCAATGGTTACATGCATAGTTTTGAACAGAGTGATCATCATTATGAGGATGCAAATGACTATACTGGTGCCAGTAATGTCATGGACACTTTGGAAGACCTATCTTTAGAGTTTGGCAAGTATGATGATTTTCACACAATAGACTGGCTGAGGGACATTGCCAGAGACAGAATGCATCATAGGCAGGTTGTTAAAAAACGCCAAGGTGGCTTGTGGAGGAG
>TRINITY_DN12333_c0_g1_i1 len=550 exp=0.68 homolog=[sp|Q9BQS8|FYCO1_HUMAN FYVE and coiled-coil domain-containing protein 1 OS=Homo sapiens GN=FYCO1 PE=1 SV=3]
ATGACTTAGAGCCTGTGAAAAAAAAAAGGTTGCTGACAATGTTAGTCTGTATTTCTTTTGGTAACACTTTCAGTATATTACACACGTCACAACAAATGGAACATGAAATTGAATGCGAAAATCTGAGTATTGCACAGAGTATACACAAGCACCAGATGTTACAGTTTCTTGTATGCCAGTTTGTAATGAATTTTCTTTGACGTCAGCCTGGAGTATGTGTTATCAAAGATGAGTGTGTATATGCCAGATGTTTTAGCAGTCAGCTCTCCTGTGACAGTCTGCTTGTGAGAGTCACACTTGCAAGGGGCTACAATCGCCTCAGCATCAGCAATGTTGACACTTTGATTGGACCTATAGTTCACACTAAACACTATATCCTGGGGAAGCACAAACAATAGATATACATTTTTATTCAACAAAAGATTTGTAAAAACAAATGTACTTGTTACTAGTTCCCTGTGTAAGAGACATGATTGCGCCATTGTTCTCATCTAATGATCAAGGACTATAGAGGAAGTTTTCCAACCTGTCAAGTTTTAGACAGTTGCTG
>TRINITY_DN12394_c0_g1_i1 len=495 exp=2.96
AAAAAAAAAAAAAAAAAAAAATAAAAAAAAAAAAAAATATATATAAAAAATAAAAAAAAAAAAATTAAAAAATAATTATAAAAAAAAAAAAAAAAAAAAAAAAAAAAAAAAAAAAGCTAGAAAGCAATGAAACTACAGCTAGGTCTAGGTACTCAAGCCCTTTAGAATTAGTTACATGATACACAAGTATTAATTAAACCAAATGAGTTTTTTTTTTTTGTACAAACAAAAGATGGAAGCTGATCTATAAATATCACAACAGACTTTGTTGAAGGTTTCTACACATAATACTTTCAAGTTTAACACAAACAGATGTAAGCAGAGAAGAAAAATTTGTTTTGTTTTTAAATAAATAAAATGGTGTCAAAAGTGGAAACAATAGTTCAGTTCAGAATGTTTAAAACAAACATCATGCTAAGGACAGAAACGTTATGTTATTGAAATCAATGACTATCACAATATGTTAGAGAAGTCCAAACGG
>TRINITY_DN12389_c0_g1_i1 len=830 exp=1.76
GTGGGATATCTATTTCAAACACACAAAAACAAAAAATGAAAATGTTACATAAAAAAAAACAGTCACCTATAAAAGTTTACAAAAATTTGTTTTAGAAAATCACAGAGATTAAATTTTTGTGATTTAGATTTTCTAACAAAAACTCAACAGTGTTTAGAAAAAACAAATGCAAAAAAAAAATAAATAAAACTGGACAGACTGTCCCTCTGGACAGCTTTATCTGATTTTCAGGATACTTTAGAAAATATTATTTATAGAGCATTCATTGTCAGCCTTCACTCATACATCAACATAGTTCTAAAATGATTAATCCTGATTCCAATGTTTTATCACAATATAGTAAAAAGGAAAATTCAAGATGGGATTCCACTGGCCAAAATTTAAATTAGTTCTGAATTAGGCAAAAAAGGGATCAAATGAAAATGATTAAAAAACAAAAATAACATAAAAAGTGGCATCTTTGAAAAATTCTGTAGACATGGTTATAATACACAAACTGTAAATACATAAGCAATACTTGCTCTGTTCTACTATTGTATCTTACTACTTAACTTAAACAGCAGATTATTTCTTTTTTTTATCTTATTACATAAAAAGTTGAATCACATTTAAATGAATAAATAAAAATTTCTTTAACTCTTTCTCTCTATAATTATTTTTCTACGTTTGGACGGAATTCTTCAATTTGCTCATTACTTTTTCACTACCCTGTTATGATTAAGCATCAATAGCTTTGTCATTTGTGATCGGAAAATATTTTAATTGATATAGAATTAAAGGGGAATGCATGCTTTTTTTATACTACACAAAATAAGGTTTATAAAATTTAA
>TRINITY_DN12338_c0_g1_i1 len=471 exp=1.06
AAACAAGTTTATAGTTAAATATAGACTGGCCTCGGTGATGTGCTGTGAAGAATGCCACACTGCGACTCACCAAGCCCACTCCTTTTGATAGTATTTATAATTATTTAGTTGTAACTGAAAGAACTGATACACATAAAGAACTAGATCCGTCTACATATCTTCTACTTTGTAGATATCTTGTAAACACGTTAGCCAATTAGCCAATGGATGAACTAGCTTTAGAAGGCTATCCACTAATTCTAATTGATGTCTTTCTGATCCAGACGTCTTTAGTTGTTAAACATCATACAATCGAGTAGCTCTTGACCTTTGACCTCAACTACACGAGAAGCAGTGCTTGACCTCGACCTGACCAGTGACAGCCTATAGTGATCGGTCAAGTGAGAGTTCCTCTATATATCGCCTGCCGCTATCAAGTTTCATGACCGCGAAAAGGATTAGGAGAAAAGCACATTAACACCCCATTCACAA
>TRINITY_DN12381_c0_g1_i1 len=468 exp=12.78 homolog=[sp|Q8MPM1|GELS2_LUMTE Gelsolin-like protein 2 OS=Lumbricus terrestris GN=gelsolin PE=1 SV=1]
GAAGATGACAATGGAGCTGGCTTCTTTGACCACTTTACTGATGATGATGATGATGACGATGATGATTCTGAATTTGAAGATGACAGCAAAACTCCTGAATTATATAGACTCAGTGATGCTTCTGGTGAAATGGAATTTGAAAAATTGAAAGAGGGAAGAATTTTTAAAAATGATTTCAACAGTAAGGATGTTTTTATCTTTGACAACAAAAAGGAATGTTTTGTTTGGATTGGAAAAGGAGCTTCAAAGGCAGAGAAACAAAATGCTTTATCTTATGCACATAAATTCTTGCAAGTCTCAACTCATCCACTCATCCCAGTAACTGTTGTCTCAGAAGGTCAAGAAAACAAAAGTTTTAGATCGGCCATTGCTGCTTAATCTGCATCCAGTGTATATGAGACTAGTTTACTATTTTAGTGTCATGTTGTATACTTTCTGTCAGCTGATCCAGATACTATAGTTGTGCTT
>TRINITY_DN12391_c0_g1_i1 len=238 exp=1.27
GCGTGTTATGGAGTGGAGAGAGTTTTATCTCATCGTGTTTGGCGAAATCTGATGAGATTCAACTCCTCCAACTGCAGATCACGCTTGGAAACTGCACTGACCATCCAGAGCTACATACTGACCAATCAGTAGGAACTGACCATCCTTTGAGTTTTAGAATAGTTTTATTCAGAAATATAAAGATGCCAAGAACATAAACGCGAATTCCAACAGGGGAAAAAAAAACACAATCGCGACG
>TRINITY_DN12367_c0_g1_i1 len=480 exp=1.01
CTCAATGCCATCAAAAGTTGGTTTTGAGGCACTTTCACCTTGTTATCTCACTCAAGAAAAACTGCTTGGGGTGCCTGTCATGCAAGATAAATGTAGCCATAACGAGCTCACATCCACAACATCAACTTATTGCGTCGCTAATTTTTGTGTTTGTTTACGTGTAGTCCTGCCTCTTGATCGGAAGTACAGTAAGTAGTTAATGTATCGAAGTTTATTTTACGTTAGGCAGCTAGAAATACTTAAAAGTTTGTTCTCTATTTGTTTGATATAATAAGAACTTTTTTTTCTCTAATGGTATCTTTTATTTCAAGCACCACTTTCTTAGATTATCATTTCCCTTGCAATGTCCCCACCCCCACCGTTGCCTTTATAACAAAAGATCATCATCATCATCATAAAACCCCATTAGAGTGAGGGCTTGAGAGGCTCAAATCCTCTCTTGCAAAAGCCCTGGACAGAAACCCTGCTGTCTTGCCTAGG
>TRINITY_DN12329_c0_g1_i1 len=410 exp=1.40
AGGGGGCATTGTATATTGTAGTCCGAGGCGTATTTGACCTAGATTTATTTTTTTAAAAGCTCAAATACTAGTAATAGCGTAAGTCGGTCACAGAAAGGTTTGCTTATTGTTTACACGTTTTAGTCGTAAATTTTAATGAAAGATGTGCATCCACTTTTCAGCATGACAAAAAATAATACTGTTAATAAAACTATTTGCGCATTGCATCCAGTATTTAGCTAGCCTAGCTCTAACTCCCCATCCATGACCTTATTTGGGAACTCCAGCTTCAAGGTTACACGTAAACCGGGATAGCTGGGAAAATGTGGGAGAGAGAGAGGAGTGGGGGGTATGTTTGTAGTAACGTAAGGCAGAATAAGAAATTAAGTGGCCAATGCATTTTTTTTTTTTTTTTTTTTTTTTTTTTTTTA
>TRINITY_DN12303_c0_g1_i1 len=687 exp=2.29
GCTGTATAAAAAAAATGTCTGCTCAAAGGGACATTTAGTGTTCCTAAGGGTGTCTTAAAGAGCAGCTCAAATGTTTTCTGCTGGCATGGTGTAAAGAAAGTTTGACTGAAAACTAGATGTAACATCTTCCAGTAAATAAATATATCCTAGATTTTCAAACTCATGTTAAAGCATTACAATGTCCATTTTCTTGATATTCTAAGACATTATTAGTTACAAATCTAACATTTGATTCTTCTGTCATAAAGTATTATGGTTACTACTTAGATCCTCTGGCCCTATTTGTCCACTGAGCTGCAAGTTGTCTCCATAGAAATCAATCTCCAGCAATATTTGCAGCCTTTTCCTTAACTTGTGCTTACTGATTTGAGATCTTCCATGAAGGTTCCTGTCTGCTTTTTCTTTGTTTCAGCCTCTATGCTATTGCTATTATTGGGATGTGTGATTCATTCTGTAGGAGAACATGTTCTGCATACCCCATGCAATAAGCAATGCTTCTCATAACCTCGCTTAATTAGAATTAGATGAATTACAGTTGGAGCATGTCTTTCCACTCAGAAAAATGTCAGTTATAAAGAGTAACAAAAAAAAGTAAAACAAATTAATTCCACTTATCTTATTCATGGTAAACCAGTAACACAGACTAAAAACGCAAAATATCTAGGTGTTATAATAAATGAAAAACTG
>TRINITY_DN12356_c0_g1_i1 len=210 exp=1.88
CTGATTTGAATACATAGGTCAGTGTATCTCATTGGCTTGACACTTCAGTGTCTCAACTTGTTTTGTGTCTAGAAATTCTCTCTGGCCAGTGGCTTGATAATTTCCCAATAATCAAATCCATACGATAGAGCTGAATTAAAATACACTTTTCATGCAATAATCCCTGACCTAAATAGGAATCTAGCACTGCTCCTGGGCAGTTATGCCAGG
>TRINITY_DN12302_c0_g1_i1 len=385 exp=0.24
TAAACATCAACATTCCTTTTGCCATATTCTGGCAAGTAGAGCCTTCTCTAGACATTGTAGGTACCTTTGTTTCAGTGAGTAAGTACTCAGTACAGGCACAGGGAAATATAGATCTAGATCTAGTCAGTGTAGTCACTGTAGTAGGTGTAGACTCTAACTCTAACTCTAGACTAGAATACTCTAGGACTAGATTCTAGATCTACTGATCTACCTAGGCCTAGTGATAGGCTAGTGACTAGTGAGTACCTAGAAATATATAGTATATAGATACTAGATAGTAACAATATTTATATATTATAATTTTATATAGATCTATTAATCTAGTCACCTAGTCTATTTATACTTTTATAGTTATAGCCAATAGAGGTCTAAATTAAGATTAAGA
>TRINITY_DN12302_c0_g2_i1 len=402 exp=0.92
TAAACATCAACATTCCTTTTGCCATATTCTGGCAAGTAGAGCCTTCTCTAGACATTGTAGGTACCTTTGTTTTTAGTTTTTAACTTACTCAGTGAGTAAGTACTCAGTACAGGCACAGGGAAATATAGATCTAGATCTAGTCAGTGTAGTCACTGTAGTAGGTGTAGACTCTAACTCTAACTCTAGACTAGAATACTCTAGGACTAGATTCTAGATCTACTGATCTACCTAGGCCTAGTGATAGGCTAGTGACTAGTGAGTACCTAGAAATATATAGTATATAGATACTAGATAGTAACAATATTTATATATTATAATTTTATATAGATCTATTAATCTAGTCACCTAGTCTATTTATACTTTTATAGTTATAGCCAATAGAGGTCTAAATTAAGATTAAGA
>TRINITY_DN12398_c0_g1_i1 len=848 exp=0.74
GGGTGCAGTCCTTTATCTTGATCAATAAATCTCTTGTAACACTGAGCAATGTATAAAAACAGAAGTAAGAGTTAACCAGACAACACAGAGGAACACATCAGCTCCACTCTCTAACTCCTTGCCAGGAACACATGGGTATAGGACTTCATTACAGTGGACTGGTGTAGAGACATTGGTAGGAAAAGAAATTCAGAAACAGTGAAGGATTGCTGAACATTGACTTCTCTAATGTGCTTAGTAAGTATCCACCATGTAAGTAATGGAAGACTTTAGTTCAACAACATGCTCAATGTGTACTGGATAAAGAGCACAATGAAAAATATGACACCCATTTTATTGGGTTATAACTTGATAGAGGTAATGTGCAGAAAAATCCTTTTTATCTTTAGTAAGAGTAATACCAATCTTTTAATTGTACCCAAACCAACCTTATTTGGCCAAGTGCCATGTACATTTCCAGCACATGGGTCATGGACGACATCACCTCAAACAAAATTTGTTGTGTCCAATGGAACTAACGCTGTGCAGATAAATACTGAAGGCTGAAATAAATTGAGTCTGGACAAATCCATATCAAGGGCCAGATATAGTCATGGGCAGTGATTTGGACATTGCTGTCTTACATTTCAACAGTTGAAATTTCTTTAAACACAGAAAAATATCTGGATCTTGATAGATTGTGTATTTGCTAGCCTGTTAAACGTGTTTCTGATGTTCCTTCAGTTGTTTGAAGATAATGGTAGAAGGCAGGGATTGAAATCTAGACCATCAAATGACAGTCCAGAGTGCATATCACACAGCAGACAAAAGGTAAGTGATTGTAAACAAGGCTTATTTAGCTACAAAAC
>TRINITY_DN12398_c0_g1_i2 len=903 exp=0.55
GGGTGCAGTCCTTTATCTTGATCAATAAATCTCTTGTAACACTGAGCAATGTATAAAAACAGAAGTAAGAGTTAACCAGCCAACACAGAGGAACACTGGAGATGAGAATGTGGCTATGAAACTTGTTTAAAGTGAGGGAGAGTTGTGCCACATCAGCTCCACTCTCTAACTCCTTGCCAGGAACACAAGGGTATATGACTTCATTACAGTGGACTGGTGTAGAGACATTGGTAGGAAAAGAAATTCAGAAACAGTGAAGGATTGCTGAACATTGACTTCTCTAATGTGCTTAGTAAGTATCCACCATGTAAGTAATGGAAGACTTTAGTTCAACAACATGCTCAATGTGTACTGGATAAAGAGCACAATGAAAAATATGACACCCATTTTATTGGGTTATAACTTGATAGAGGTAATGTGCAGAAAAATCCTTTTTATCTTTAGTAAGAGTAATACCAATCTTTTAATTGTACCCAAACCAACCTTATTTGGCCAAGTGCCATGTACATTTCCAGCACATGGGTCATGGACGACATCACCTCAAACAAAATTTGTTGTGTCCAATGGAACTAACGCTGTGCAGATAAATACTGAAGGCTGAAATAAATTGAGTCTGGACAAATCCATATCAAGGGCCAGATATAGTCATGGGCAGTGATTTGGACATTGCTGTCTTACATTTCAACAGTTGAAATTTCTTTAAACACAGAAAAATATCTGGATCTTGATAGATTGTGTATTTGCTAGCCTGTTAAACGTGTTTCTGATGTTCCTTCAGTTGTTTGAAGATAATGGTAGAAGGCAGGGATTGAAATCTAGACCATCAAATGACAGTCCAGAGTGCATATCACACAGCAGACAAAAGGTAAGTGATTGTAAACAAGGCTTATTTAGCTACAAAAC
>TRINITY_DN12324_c0_g1_i1 len=648 exp=532.92 ortholog=[sp|Q93134|GBLP_BIOGL Guanine nucleotide-binding protein subunit beta-2-like 1 OS=Biomphalaria glabrata PE=2 SV=1]
TCCGGTTTAGAAAGCCGTGTAATGGATTGGTCTTAGTTAGACCTCCAGATAAAATCACATTTAATCGTGGTAAAATAAACAATATCCAAAATGTCGCAAGAACAGATGACTTTGAGGGGAACTTTGCAGGGCCACGGTGGATGGGTAACTCAAATTGCAACCAATCCACAGTATCCTGATACAATTTTGTCTGCATCAAGAGATAAAAGTCTCATTTTGTGGAAGTTGACTAGGGATGAGACTAATTATGGTGTGCCATACAAGTCTCTCCATGGCCATGGACATTTTGTTAGTGATGTAGTTTTATCTTCAGATGGTCAGTTCGCACTATCCTCCTCCTGGGATAAAACTCTTCGCTTGTGGGATCTTGTAGAAGGCAAAACAACTAGACGCTTTGTTGGACATGAGAAAGATGTTTTGAGTGTGGCTTTCTCAGCTGACAATAGGCAGATTGTCTCTGCATCTCGTGACAAGAGCATCAAACTGTGGAATACCCTTGGAGTTTGCAAGTACACAGTACAGGAAGACACACACAAAGACTGGGTTTCATGTGTGCGTTTCTCACCCAATGCTTCTAACCCAATTATTGTATCATGTGGCTGGGATAAAGTTGTAAAGGTATGGAACTTGACCAACTGCAAACTTAAG
>TRINITY_DN12349_c0_g1_i1 len=388 exp=29.87
CATTAAAGAAAAAATGAACATTTTTTCCAAACACGAATTAAATATCCACTATTATTCATAAAACATTATGAATGTATTGGTCGCTAGTCTGATGGGATTCAGGCTGAAAGAAGTGTGCTTGGCGTCAGCTTACTTTTTGATATTATTATTTCTATTGGTCGCTACTTAGGTAATCGTCCAATGCCTTCTAACTTTTTGAAGGCATATTATGGTTGAAATATTGTGCCAATGTTATGAAAGTGTGTAAGTTTCAACCACAGACCTATATATATATATATATAGGTTTCAACATTTCAGTGACTTTATTAGTAAAACAGCTTGTTCTCTATACCACATTATTCACAACATTGAACCCATTTTTTTAACAGTTTCTTGTTGCAACATTAAG
>TRINITY_DN12349_c0_g2_i1 len=232 exp=0.22
CTTAATGTTGCAACAAGAAACTGTTAAAAAAATGGGTTCAATGTTGTGAATAATGTGGTATAGAGAACAAGCTGTTTTACTAATAAAGTCACTGAAATGTTGAAACCTATATATATATATATATAGGTTTCAACATTTCAGTGACTTTATTAGTAAAACAGCTTGTTCTCTATACCACATTATTCACAACATTGAACCCATTTTTTTAACAGTTTCTTGTTGCAACATTAAG
>TRINITY_DN12322_c0_g1_i1 len=321 exp=1.87 homolog=[sp|A2T812|ZN287_PONPY Zinc finger protein 287 OS=Pongo pygmaeus GN=ZNF287 PE=3 SV=1]
CAAATGGCTTTTCACCAGAATTTATTAGCTCATGGTGTTTTAAGTTAGTGTTCTCTGTGAATTCTTTTTGACAAATTTTACATTTGAATGGCTTTATACCAGAATGTATTCGCTCGTGCCTTTCTAAGTCATGGGACCGATAAAACCCTTTCAGACAAACTTTACATTGAAATGGCATTTCACCAGAATGTTTTTTATTATGCATTATTAAGTTAGATGGATCATTGAATTCTTTCTGACAAATTTTACATGCATATGTTATCCCATCATGCCTTTGCTCATGCCATTTTAAGCTAGAAGAGTAAGCAAATCCTTTCTGAC
>TRINITY_DN12322_c0_g2_i1 len=210 exp=3.23 homolog=[sp|Q93560|BLMP1_CAEEL B lymphocyte-induced maturation protein 1 homolog OS=Caenorhabditis elegans GN=blmp-1 PE=1 SV=1]
GAAATTTCTTTTCATCAGAATGTATTACTAAATGGTTTTTTAAATTACAGGACTCAGTGAATTCTTTTTGACAAATTTTACATTTGAATGGCTTTATACCAGAATGTATTCGCTCATGTTTTTCTAAGTAATAGGACAGATAAAACTCTTTCAGACAAATTTTACATTTAAATGGCATATTATCAGAATGTTTTTTTTTATGAGCTATTA
>TRINITY_DN12382_c0_g1_i1 len=1138 exp=2.17
GAGGTTTGGGCTAAGATGTGATAATTAACTTTAATTTGGAAAGAACATCTAAAAACACGTAGAACAAAAACAAATGTAACTTTTATGTCCTAACTTCTATCATTTAATAATTGACTATTTGAGTTCAGCAAATCAGATACTTCAATATCATCCAAGTCCTGAGACAACTGTCCGCCACCAGGGGGGTGGTGCACATCCCAGCCATTGCTGTCTATTTGAGTAAATCCATGCCATGCTACATCATTTTTTAAATATTTACCAAAACAGCTAATTCTTTCTAAGACTGCCATATCAAGACATTGTTCAGTACTTTGTGTTTCAAATGAATCAATATCTATGAGTACTTCAGTACTGTGCAGCCCCGTGTTAGGATCTGGACAGACAAATGACAAATCCTCATATTGTGCACTTGGGAGAGGTTCCTGACAGGTTAGAGGATGACTGTTTTGGTGCACTAATTCATTTTGAGCAACTAGTCTAGGGTGTTTGAAATTTACATTTTCATTCTCAAGTTCATATGGTTGCTCAAATTCAACTTTGTCTCCAGGAACATGCACAGGCCCTCTATGGGAATCCCGAGATACAATGATATCCCCTTGATCTTCTCTAGTTACTTGTTTATAACCATTAATGTTTGTAATACTTTTGACATTTTCAGTACAACATTCTTTGTATTCTTCCAGCTGTTTACAACTAGGCCACACATAGTGGACACAGAAATTGGGCTCTTCTTTTTCCCCTCTGATATGTGAGAGAAAACTATACAAACTCCTTATTTCATCTGGGTCTTTGACAAGTATTGTCTGAACAGAATTAAAGATAATCTGTACAGTAACAAAAGCCAACGGGGCTTCAGACTGAATGTTTTTGATACTGTTGAGTGATAGTCTGACAATGGCCGTTCCATTAGGTTGATCTTTGAGTATATCATTGCAGTGTTGCTGGCTTAAAAAAACTGGAAAATATTCTTAGTTTGTGCACTTCCAGTTGAAACCTTTTCAGAGTGTTGCAAGCTGCTATGAACCAGTTGTAGAAGGAAAATTTGTTTTCCTGGGTATGCCTTTTAGAATTGTCAGAACTCCTGATGCAGGGTAGTTTCCCTTGGAGTATTTCATTCATCTGTACATCATGGCTTAAG
>TRINITY_DN12382_c0_g2_i1 len=1137 exp=4.73 ORF=[5prime_partial,349,1136-90(-)]
GAGGTTTGGGCTAAGATGTGATAATTAACTTTAATTTGGAAAGAACATCTAAAAACACGTAGAACAAAAACAAATGTAACTTTTATGTCCTAACTTCTATCATTTAATAATTGACTATTTGAGTTCAGCAAATCAGATACTTCAATATCATCCAAGTCCTGAGACAACTGTCCGCCACCAGGGGGGTGGTGCACATCCCAGCCATTGCTGTCTATTTGAGTAAATCCATGCCATGCTACATCATTTTTTAAATATTTACCAAAACAGCTAATTCTTTCTAAGACTGCCATATCAAGACATTGTTCAGTACTTTGTGTTTCAAATGAATCAATATCTATGAGTACTTCAGTACTGTGCAGCCCCGTGTTAGGATCTGGACAGACAAATGACAAATCCTCATATTGTGCACTTGGGAGAGGTTCCTGACAGGTTAGAGGATGACTGTTTTGGTGCACTAATTCATTTTGAGCAACTAGTCTAGGGTGTTTGAAATTTACATTTTCATTCTCAAGTTCATATGGTTGCTCAAATTCAACTTTGTCTCCAGGAACATGCACAGGCCCTCTATGGGAATCCCGAGATACAATGATATCCCCTTGATCTTCTCTAGTTACTTGTTTATAACCATTAATGTTTGTAATACTTTTGACATTTTCAGTACAACATTCTTTGTATTCTTCCAGCTGTTTACAACTAGGCCACACATAGTGGACACAGAAATTGGGCTCTTCTTTTTCCCCTCTGATATGTGAGAGAAAACTATACAAACTCCTTATTTCATCTGGGTCTTTGACAAGTATTGTCTGAACAGAATTAAAGATAATCTGTACAGTAACAAAAGCCAACGGGGCTTCAGACTGAATGTTTTTGATACTGTTGAGTGATAGTCTGACAATGGCCGTTCCATTAGGTTGATCTTTGAGTATATCATTGCAGTGTTGCTGGCTTAAAAAACTGGAAAATATTCTTAGTTTGTGCACTTCCAGTTGAAACCTTTTCAGAGTGTTGCAAGCTGCTATGAACCAGTTGTAGAAGGAAAATTTGTTTTCCTGGGTATGCCTTTTAGAATTGTCAGAACTCCTGATGCAGGGTAGTTTCCCTTGGAGTATTTCATTCATCTGTACATCATGGCTTAAG
>TRINITY_DN12330_c0_g1_i1 len=422 exp=1.64
AAATACTAATAAAATAATTACATGTAATTAAAAATATTAAAATTAATAAAAAAAAAAAAAAAATACCAAAAAAAAAAAAAAAAAAAAAAAAAAAAAAAAAAGAATTTCAGTTGGGACACATTACTTCTGAAACATCTAGGACAATCAATCTGAATTGCTATGATTTAAAGACAGAAAATGTTCTTAAATTAAATTACTTTCTATTTCAAATACTTTGTCTGCTTCCCTCTAGAATTGAAAAACAGATAAGCTGATTCTGCTACACAGTTTTAGTGAATGTTTTCAAAGATTACCTGGCATTTACTTTAAAACTCTATAAACTCTATTCTATAAGCATTTTAAAACCTATTTTTGTACAAGCTATATATCATATTTTTATAAATTCAGATTACAAAAAAACTGAAAAATTCTTTGAAACTTGT
>TRINITY_DN75848_c0_g1_i1 len=271 exp=1.57
AACAGTTGGAAGAAGTCAGATCCAATAGAGGCAGTTCCCTAGACAGAAGATCTCAAAGTGACTCTGAAAGCCACCAGGTTATTCCCATACCTGATTCAGAGCTGTTACCAGAAGAATGGAATTACAAAATCTCAGATTTTCCAGCTGTTGAGGATGCTAAGCAGACGCTGGATACTTCCGATGAGGCTCGAACTAGCAATGATTCAGAAGTGACCTCTGTGGCCTGTAAAAGTTTAAGTCTAACTCAAGCTCTGGCTGAAAAATGTCTTCG
>TRINITY_DN75831_c0_g1_i1 len=262 exp=1.47
ACTCAGCATAATCTGCTCTACTGTGCACACTCCACTCCATTTCCTTAGAGGGCATCTAGCTATGGATTGTACAGGATGGACACACCTTGACATCTTTGTGATCAGTCATTCTGCAGCTTTCTTGGGACAAAGGAAGGAGCAATCTTTTACATATCTTGCAGCTTCTTGGTAACTTGGTAAGAGAAACAGAGTCTAATCCTAATGTGACAAAACTATTTGCAGTTCAAGGTCTTGTGGCATTAGGTCTGATGACAAGTTTAAG
>TRINITY_DN75831_c0_g2_i1 len=251 exp=0.85
AGCGAAGTTCATTTGAACATGTGCCTTAAATTCTTAGAACTGAATCTATTCGCTAGGAACATGTGTGATAATAGCCAAATACTGCATTCGTATGCTTACCTGCAGCTTTCTTGGGACAAAGGAAGGAGCAATCTTTTACATATCTTGCAGCTTCTTGGTAACTTGGTAAGAGAAACAGAGTCTAATCCTAATGTGACAAAACTATTTGCAGTTCAAGGTCTTGTGGCATTAGGTCTGATGACAAGTTTAAG
>TRINITY_DN75880_c0_g1_i1 len=568 exp=3.10 ortholog=[sp|Q80VY9|DHX33_MOUSE Putative ATP-dependent RNA helicase DHX33 OS=Mus musculus GN=Dhx33 PE=1 SV=1]
AAAGACTTGGCGAGAGATTTGAAAGACGTCCCACAACTTGTGGTGCTGCCCCTGTATGCGGCCTTGCCTTCCCAGACACAGATCAAAGTGTTTGCTAAAACTCCACCAGGTCACAGGAAAGTTGTTGTAGCCACCAATATTGCTGAGACATCCATCACAATACATGGAATCAAATATGTTATAGACAGTGGCATGGTGAAAGCTAAAGTGTACAACCCTCATAGCGGTCTCGACCTTCTCAAAGTCGTCACAGCTTCCAAAGCTCAGGTGCTGCAGAGAACTGGCCGTGCCGGGCGTGAGGCTCCTGGAGTCTGCTACAGGCTGTTCACAGAATCAGAGTTCCAGAACATGAGCACCAACACAGTTCCAGAAATACAAAGGTGTAATTTGGCCAGTGTGGTGCTACAGTTGATGGCTCTGGGGATCTCAGATGTGTTAACCTTTGACTTTATGGACAAGCCCGCACCAGAGTCCATCAATGCAGCCCTGGAGGAGCTGGTGATTTTAGGAGCTCTAGAGAGACAAGTGAATTCAGATATACTGAAGCTTACTCCATTAGGAAAACAGA
>TRINITY_DN75889_c0_g1_i1 len=209 exp=0.41
TGTCGCCGCATGTCAGTAGTCGCCACTACATTTTTTTACGACCTCTAATCCCTGACCTTGAACTCGAAACTTGAACTTTCATAAATATTCATGCAGTTGTTGGTTGACACTGATCATGTGAATGTCGAACTCAATTGAAACCTCGTATTAACTTGATGCTAGGCGTCTCATTCTAGTGTCGTTGATTTCTTGATAATAGATTATAGCAG
>TRINITY_DN75843_c0_g1_i1 len=431 exp=0.87
GGGTGGAACACTTCGGGGGCCGATTTTGAGTTTGTATTTCCACACAAACTGTCTTTGTAACCTTTTTTTAAAAAGTATTTAAAAAAATGTTTATCATGTTACAGTTCTATGTAAGTATCTCACTGTATTATGGTTCTCAAAAAGAACGATAGTTTTTAATGGGAAAGTTTATGGGCGAGGGGCTGACTCTAGTGACACCATTGATTCCTGATACTCTTTCTTTACTACATTCAAATGGGTACACTTTTATTTCCATTGTTTAATGTAACGGTCCTCATTTATATAACACACACACACAGATAGATTTGTCGCGTGAATTGAATTACCGCTTACGTTTTAATAATAGCCAATATAGCCGATGTTTATTTGGCTGGAGAGTCGATCATGATTCGATCGTGAAAAGTGCTGAGTGGCGTCCACCTAGGTCTACA
>TRINITY_DN75842_c0_g1_i1 len=563 exp=0.77 ORF=[internal,188,1-561(+)]
GGAAAAGACTTTATGTGTTTAAAAGCTAACTATCACCTAGGCTCGGATGAAATCGCCGTGGCTAGATGGCCGATAGCTACGCCTTCTGCTGATTGTCTTTTGTTATGTAGCACTTTGATACCCAAATCCGGGGCGAAAGATTCCTCCACGAAACTTACGCCTGATACAAATTTTATAAAGAAGTATCCAGAGAGTGTAACCAGCAGGATATCTCCACGGCATGATACCGTTATCACAGAACCAGGAAACAAAGTAAACGTTAATAATTCTGAAACCGAGCACATACCTATGTACTCCCAATACCATATGTCAGCTCTACCTAAATCGGACTATGACAAGGCCTGTACCCAGATGAATCCGCGTCAATCTGTCAGTCTAAGCCATAGTAGAGAACCACCGCAGCCTAGAATTGAGAGTCCAAGTGAAAAATTCCAATCGCTAGCGGGGAAGTCTGCCATCTGGAAGTTACTATTAGAATCACTTGTTACTTTAAGCGTTGCCTCAGATAAGCCATTGGCCTGTCCCTTGACTACCGATAAGCCAAGTGGTGGTAGTACGGTGGC
>TRINITY_DN75885_c0_g1_i1 len=248 exp=1.04
TACCAAAACTATTGTTGTAAACAAATCACAATTTAAAAAATTATAAAATAAAAATATATTGCTAATACTAGTATAATTGTAAAATTGCAAAATAGGGTAAATGTAATAAATAAAATATTGTTAATACTGGCAAAATGCCTTTTACATTAAATCAATTATGCCCTATGAATTGACTAAGCTACTATGATCTGCAATAAACTAGTTATTTCACTAATTCTATTTAGCTATTATGTTATGACCTCCTTCAG
>TRINITY_DN75851_c0_g1_i1 len=394 exp=0.66 ortholog=[sp|Q6PV61|H2A_LITVA Histone H2A OS=Litopenaeus vannamei PE=1 SV=3]
CTGGTGTCTTTTGAGACTTCTTGGGCAGAAGTACGGCTTGGATGTTGGGCAAGACACCACCCTGAGCGATGGTGACGCCAGACAGAAGTTTGTTCAACTCCTCGTCGTTTCTGATGGCCAGCTGGAGGTGACGGGGAATGATTCTTGTCTTCTTGTTGTCTCTGGCAGCGTTGCCAGCCAACTCGAGAACTTCGGCAGCCAAATACTCGAGCACTGCAGCGAGGTAAACAGGGGCGCCGGCACCAACACGCTCAGCATAGTTCCCCTTTCTCAACAGACGATGGATACGACCGACTGGAAACTGAAGTCCAGCCCGGGATGAACGAGACTTGGACTTGCCTTTAACTTTGCCTCCTTTACCGCGTCCGGACATTTTCTTATTGTGTAGGGAGAG
>TRINITY_DN75877_c0_g1_i1 len=833 exp=0.67
ACATAATATTGTTAAATACATTCCTAACGTATAGGATGGGTTTAACTTCACCGTCATAAGACGTGACCATGAGTCGATGAAACATATCCACTGAAAGCGTAGACTCCAGTTGAGATCACACTGTTGGCGTGGTCGCCTTTGACGATTTATTCTCACTGTCAAAGGAAAAGAACACAGTTGCTGACTTTATATTAAGAGAGTTCTGTGTTCCTACAGACCGACTGAGTGATGCATTATGTCTATGTGGTTTAAAACTCCTAGCCAGATTTTTTAGTGTAAAGACCAGAAACTGGGAATAATCATTGAACAAGGAAGGAGATATAGCAAAATATGAAAAAAAAAAAAGGAGGACACCTACAAGGACATTAGGACTGAACACTGACATCAAGCGGGACAACTAGCAATGGTTATATTACATAATCACCATGACAACAGACTGGCAGACGAACTTATGCAGACGTCTAGTTGGAACACGAGGATATTCATTTTTACCAGGGAAAAAAAAAAAAGTCTTAACTATCAGGCTCCAAATGTTTGTCCGTAGCAGTAACAGGTGATATAGAAATGGAGCTTCATGCATAGACGTATCCTACAGTAAAATGTCCTACATATGTCCTGCATTAAAATATCCTATATTGAAGTGTTCTTCATTGAAATGCCCTACACAAGTGTCCAATATTGAAGTGTCCTGCATCGAAATGTCCTACACTGAAGTGTCCTATATTACATATTCCCAGTTGGAATGTCCTACATTGGAGCGTCATACGCCTTCACGATATGTGACTATTTTAAATGTCGAAGGTACAGTTGACTGTAGCGGTGAAGAATCTAAA
>TRINITY_DN75834_c0_g1_i1 len=807 exp=0.93 homolog=[sp|G3UYX5|RGS22_MOUSE Regulator of G-protein signaling 22 OS=Mus musculus GN=Rgs22 PE=1 SV=1]
AAAACTGCTTGCCCATCCGAGGTTTCACTTGTCCTCCCAGTGATTGGCTGAAATTTAAAATGAAATTCAGAGTTTGTTTCAGAAGACCTTGTGGTGATTGAGCTCCTAGGCTTCAAGGATATTGGCTGGGAGGATTTTCGTTTTGCTGAGGTCAGTGATGGATGCAGATCATATTTACCATTTTCTAGAAAAAACATGGCTGGTAGAGATACTGCTCTGCTTCCAGGTCTCTGGTAGGGAAACAAGGCTGGGTAATCAGGCTCCTCCCAGGCAAAGTCAAGGTCATCTAAGTTGTTGTTAGTGCTCTTTTCACCACTGATGCTGAGACTAGAAATGTAGCTCTCACTAGCACGACTATAACCTCTAATGTTTCTGCTACTTTCACGACTGGTTGACTGTCTGTCATTGTCCAGAGGCTTCAGCAACAGTTTGACTAGCTTTAACTCTCTGAAGAGCTGTGTCCTTAGAAAAAGTGGTAATCTCTCCTGACGAGCCCACTCTAGCATTTTTTCCCTTTCCTCATCAGTGGGTCCATATTGTGTAGAAGGACTCAAAGAGGTTAAAGAGTTAGTCACATCTGGCCTGACATCTTCCAGTTCATCAAAGGCTCCAGTTAAACGGTTGTAGAACAGAGCCTGGGGGAAGACCGGAAGCGAAAGAAAACAATTGAAGAAGTCAAGAAAGAGGTCATCATATGCCAACAGGTCTTCCAAATTCTCTCCAGTGATGTCTAGACTGTAAGGGATAAAGTCCATAAAACTATCCTCCAACGTTTCATTGAAATACTCCATTTTCCGAATCAATAAG
>TRINITY_DN75844_c0_g1_i1 len=452 exp=0.60
CTTGAGCGGCCCTGGCTACCAACCAGCACAGCTCTAGTACGTAGATGTTCCGGGCGTTTTAAAATTTGAAACAAGAGAAAGAAAGCTAGAACGCATAGTATTTGTGTGTGTACTATTGACTCCTATTGTCACTACCACATAGCGGAACGATTCGCTGTGCTCTTCATTGTGAACGTGCGCGCGTGGGTTGGTGTAAATATAAAACAAACCCTGGACTACGTCAGGACAATACATGCGACAAAAGTATACAGGGTCTACATATATTTTTTTTGGCTTGTGAGTTATTTCAAAGTGAAGTGAAGCCGGGATATTCGCTAGTATTTTGTGGACATTACATTTTTCCAGATATATTCATTTGTCTACCAACAAGTCTAGAATACAGACTGCAAGAGTTTGTGATTTATTAAGTGTACAATGTTGTAAACATGCCGCTGAATCTGTTTCCTTACAAG
>TRINITY_DN75871_c0_g1_i1 len=215 exp=0.40
GGATGATTGGCTTCCATCATCATCAGTGATAGGAAGGAACAGAGAGTTAATAATGATATATATGTTGCTTCTCTCCTGTTGAAAAATCAGGAGTGTGTTTTCTTCCCATCATTCAAATCTTGGAAGAAAGCTTTCGCTGCTTCGTAGGTAGTCCAGCAGATGGCCGCAGCCGGGGCATGGAATAGCATCCTCGGCTTCCATCCCCTCACGAGACC
>TRINITY_DN75803_c0_g1_i1 len=993 exp=2.35 ortholog=[sp|Q80VY9|DHX33_MOUSE Putative ATP-dependent RNA helicase DHX33 OS=Mus musculus GN=Dhx33 PE=1 SV=1]
GTTTTGACAGCAGACTCAATTTCCTCTTGACCAGTCAGAAATATGAGTATGTCATCTCCTGCTGGAGCCTCTTTGTGAATTTGAAAAAGTGTGATCAGAGATGCAAAGAGATAATCACTTTGTGGTTCTTTAGTGTGCATCACCTGAATAGGGTACTGTCTTCCTTCCAAATACAAGACTGGGGCCTTGTTGAAATATTCTGAGAAATGGTCCACATCCATGGTAGCTGACATTACAATAATCTTCAATAACTTCTGACCAGTTTTCAACCTTCTCCTCTGTGCAGCCTTCACCACACCAAAGAGAACATCTGTGTTAATGGTCCGCTCATGGGCCTCATCCAGGATGATAATAGAATAGCGTGTCAGTGTGGGGTCCAAAATTGATTCCCTCAGCAACATGCCGTCTGTCATGAATTTGAGCTTCGTCCCAGCAGACGTGACATCTTCGAACCTCACACAATAACCAACCAAACTTCCTATTGTGGTATTTTTCTCTAAAGCTACTCTCTGAGACACAGATATAGCAGCCACTCTTCTAGGCTGTGTAATGGCAATAATGGCATTTTGATGAACACCTGCTTCTAGAAGATACTGTGGTATCTGAGTTGTCTTCCCACTGCCTGTCTCACCAATCACAATGGCAGAAGGAAACTTTTTGATTTCTGATACAATTTTATGTTTTGCAGAGAAGATGGGCAAAGCTCGCCTGGCATCCCGCAATTCTTCAAAGCTATTTTTCTTTGGTCCATTCTGTGAGTTGAAGTTGAACTGAATAGGATTTAATTTCTGTTTCTTTTCAGGAGGCCCAAAATCTTCCGGGTTTCTCATTGTGTAAACTGTAAGTATTGTAGTTTAGTTTTTTTTTAGGCTACAGTGTCTTCAAGTTAAAGTTTAGAGAATTTGCTAATGGTGTTACTCTAATCTTATGAATGTAATCATAGTGCTAAGTTAGATGGAGATCTTGAGTCTATATTTCTTTTCGTTGGTAGCG
>TRINITY_DN75883_c0_g1_i1 len=277 exp=0.47
CAGAAACCGGGCACTGTGTCTGTCCTGCTGGCTGGAGATTCTTTCTGTAATGCTATTTATTGCTGACATAGCCTCTCTTACCCTTATATGCCTTCCACCATGCTGACCTGGCTGTGGCCCCACGCTCTGCAGCCATTCTGCATAGTCCTGTCCCCACGCCGAGAGGCCCCACGACGTCCTGAGAATACATGGGGAGCAGTGTGAGCATGTATGTGCCAAGGGGGGACCAAGAGCTTGCTCAAAAGGGACATTAGCTTTCTGTCTGCTCGGTGTGAGG
>TRINITY_DN75858_c0_g1_i1 len=277 exp=0.78
GGAGCAATACCCCCTTTTTTTTTCTTATACCACAGTAGTCATTGAATGCTAAATTTAACCTTATTACTAAAGAAATATCTATTTCAATATTTATAACTTCAACATTAAGTGTGTCAAAAAGAGAAAGCCAAATATTTTGTAAGTTGTATTGTAATTTGAAATGGCAACAAACCATGCCAGTGCATTTCAAAACTGACAGTATTGCTAACAGCCTAGCTTGCTACTCTGACTTGTAAAAATGGCTGTAGATTCAATTGTTTTACATATTTCGAATGTT
>TRINITY_DN75874_c0_g1_i1 len=334 exp=2.83
GGTAGCAGTGCATTTTCAAATATAATGATAGAATATACTGTTCACTTCCTGCACACAATTATTTGGTCAATAACAAGGGACAACTCTATACAGCTTCATCTATTATTGACGAGAAATTTTGTACTAGAATGTCAATGAAACCAGAGACTTCCTCCCCTTTCCACTTTGAACACTGTCTGCAAGATGAGAAGCAGGTAACATTTTACACACATAATGATTAAAACACCAAGTGCCATCTTTTCATTCAACCCAACAAAAATATTTTTACAGTCAGCTGCACAATCTTGTC
>TRINITY_DN75874_c0_g2_i1 len=349 exp=1.10
TGAAGGTAGCAGTGCATGAATAATTTATTTTCAAATATAATGATAGAATATACTGTTCACTTCCTGCACACAATTATTTGGTCAATAACAAGGGACAACTCTATACAGCTTCATCTATTATTGACGAGAAATTTTGTACTAGAATGTCAATGAAACCAGAGACTTCCTCCCCTTTCCACTTTGAACACTGTCTGCAAGATGAGAAGCAGGTAACATTTTACACACATAATGATTAAAACACCAAGTGCCATCTTTTCATTCAACCCAACAAAAATATTTTTACAGTCAGCTGCACAATCTTGTC
>TRINITY_DN75875_c0_g1_i1 len=336 exp=0.64 ortholog=[sp|Q24040|BGB_DROME Protein big brother OS=Drosophila melanogaster GN=Bgb PE=2 SV=3]
GCACCATTCAATATAAATTGAGATTTTAATGAACCTTGCCAGGTTCTACGTCGAAATTGACAAATTCACTTGTGGGTATTCTATCTTCAGGTCTCTCTGACCAGGCGTTAGGAGAAAAATTTAATTGGAGATTTGTACCAGTGCAAACGAATGCCAAGTCAGCGTGACCTTCTCTACAATCTGAATGAAATCGAAGTTGCCTTTCATCGATCGGTCTGTCTCGATATCCAGTATATCTTACCTCGCTTTCCCTACTTAATTTCCTAAACAGTTCATCATTTTCAAAGGTAGCCCGTTGGTCGGGTACGACCCGCGGCATAGCGAAAAGAAACCGTG
>TRINITY_DN75854_c0_g1_i1 len=257 exp=0.59 ortholog=[sp|Q9PSM6|SL1A_BOTJA Snaclec GPIB-binding protein subunit alpha OS=Bothrops jararaca PE=1 SV=1]
TTCTGATTGGATATATCACAACAATCATTGCTACTTCTTCATTGAAGCCAAACTCTCCTGGACTCAAGCTGAAGCCTTTTGCAGCAGCAAAGGTGGAAATCTAGTCTCTATTACTAGTCAGACTGAGCAGAACTATGTCGCTACACTTCTGAGGGATATCAGATCACCTGAAACCAATGAACCTGAGTATAAAATTTGGATTGGCTTAGTTCGTCATTTGAAGCAATCCTTTATCTGGTCTAATGGGCAAACTGCTG
>TRINITY_DN75830_c0_g1_i1 len=766 exp=0.86 ORF=[internal,256,1-765(+)]
TTGGCACTGGTAGTAGAAATGTCACTGTATTCTGGTACCAGTTGTTCGGAAGATGAAGAGATTTGTCAGGACTATATTTTAACACATATTCCTCGTCTACCTGGTTTCACTTGTCATGATGTACTGAACCAAATGTGGGGGTCACCATCAAGCTACAACCACCACCTGTGGATAGAATGGCCAATAAGTGATGAAGAACTTCTTGTGAGAGAAGTCAAACCAGGCCCTGCTGTGTTTCACCAAGCCATAATGTCCAAGTTTATCATGCACACCTTGACCAGACATTCCACATTGACCAGTGCTGATCCCCTTCCATTACACATTGCTTTGGGTAGACTAGAGGAAGAAAGGCAACAGTTGTCACACATCTCTAGACATGTCTGGGCTCACAGTGCAACCTTAGCTAATACACAGTATGGTATCAATGTATTTGAACAACACTTCTTGCTAGAAACTTTTATGGAAATGTTATCTGCCCTTGGCTCATCACTATTACCTCCCCTCGAAGTCACTGCCTGGCAGCAACATGTAAGAAATGTATTGTCTGAGCACAAGGAAGTCCCAGAGCACATTCTGACAGACTTAGAGAATAGACTCAATCTTAACTCCCTCTCATTGCAAGATGGCCTCAAATCAGATATTGCATTGTGTTTTCACCATATGAGACAAGTAATGACCAATATGGAACCAGAGAGAAGGAAAGCTATTGTTGGAAGTGGTCTGGTTTATGTGGGACTTGTTCTGGCTGAGCTCTTATCACCTAAAG
>TRINITY_DN75818_c0_g1_i1 len=549 exp=1.35 ORF=[5prime_partial,115,548-204(-)]
GATACAAATTTACAAACAGAAAAACAAATACAAAAGCTGCCACCTTCGATGATTGATGAAATTCTGTACTTAAAACAATACTTATTGTTATAAGAAGCAGCTTTGTTGTAATAAATAATGTATTGCGAACCCAGTTGTTTCAACACTGTTTCCTTTATAACTCTTATTATCTACATTATTTATAATGATGGCAAATACAAAAATCAGTTTCTTACACGTAAATTGTAATGACTTGAATTCCACTTGTCTGACATGGTCAGCAGTGACGAATTTTCCTTATTAACACTGAAACTAGTACATGTGTGATTCCAGTTACTCATGACCTTTTTAAATTCTGTATTCAAAACAGGAGTTTTATTTGTTGTGGAGCCTGCATAAATGTTTGAAATATTATTTGACAGAGTAGTCAAATGTCTATTTCTCAGTTTTAACCAAGATTGATGATGATTTCTCATTTTTTGTTCCGTAGCAGTAAATACTATATTGTCTGAGGCTATCTTATGTTCTTGTACGGGTACCATTAATTTGCTTGATATATGCTGACATTTG
>TRINITY_DN75849_c0_g1_i1 len=233 exp=0.37
TAATATTATATAGCTTTTGTAACTTCTTTTATTGAGAATTGACTTTTCTATTTTTTTTACTGAAAATGTGGGCTATTCGCGTCTGACATATATAATTTTTATGTGCAGCAACAAAGCCCATTAGAATTTATGTAAAATATTTAAATATTTGAATAATTTTTTGGGTAAACTAAAAATTTAAAAAATAAAGGTAACCTTGGAATATTGATTTAGCCGCCCGCTACAGTAGGCTG
>TRINITY_DN75835_c0_g1_i1 len=975 exp=2.88 homolog=[sp|Q7ZY56|HEAT6_XENLA HEAT repeat-containing protein 6 OS=Xenopus laevis GN=heatr6 PE=2 SV=1]
TTTAGCTTTGTCTTTCTTTTTTCTCTGCCTCTTGATTCTGTCCCCATGGATTGCTCCTCCACCTCTCCCACGACCTCTGCTGCTTTTAGACTCCCCTGGTGTTGTTGAAAAGTTGCCAGTCTGTTTGGGGGTCTTAGAGGAGGCCAAGGGATCATAAGGGGTAACCACATTGGGATACAACTGTGTTGGTATGTTCACTGTTTGACTGGTTAGGCCATAAAACATATAAGCCCTGACAGCAGCAAAGAGTATTCCCAGCTCAATGTTTGGCAAACGTTTCAATACAATAATGTTCTGGATACCACTGAAGCAGTACATGAGAAGCTTGTTTTGAAGATGTGATGCCATTTTCATGTTAGGAGCTCTGTGTAAAAGATGGACAAGAGTATCAAAACTGGCAGACAGATATCTCACTTCTATGTGCTCAGCATAGTTAGGTCTTATTGATGTAAACACAGCTAAACACCTGACAGCTTCAACCACAACTTCTTCATCATTGGTTGTGTCATCTGTTAAGTGTAGTAATAGTCCCTGACCTCCAACCAGAACATCATGGAATTTCTCAATACGATGACTATTATTCTCACAGACTGCACTAAGAGCTCTAAGGATGTCTGAGTGGATAAAACTTTGAGTCTGAAGTAAAGCCTGGGTGAGAAACTGAACAACAGTATGAAGATCACTACTGGACAAAATAACATTCTTGTGTGTAATAAAGTTGGTGATCACCAGACACAGTTTCACTACGATCCGTTCCAGATGTATAGGTATGGAGTGACACAAACGAGCCAACAATTCGCTGCCTTCATATTCATGAATAAATTTACAAACAGAAGAATCAACAGCTATGAGCTCGTCCAAAATAAGGCTTAAAGCAGCCTTTGTTTTTTCATCATCTTGGAAAAAAAAACTTTTTAATCGGGCTAAATTATCTCGGAATTTTTGGGCCTCAACCTCATCCAACTTAGATCGTGG
>TRINITY_DN75888_c0_g1_i1 len=241 exp=0.95
GTCTAGGTGTAGTACAAAATTAAAGCTTTCTTTATCTTACATTGAGCGCTGAGAAATACATTTCCACACGATTACAAATTTGTATTATTCTACATTTTGAGAAGTAAAGTCCATGGTTGTTTTCCAGCAAAAAGAAACTTTATAAAGGTGGACGATTTTGTAAATATTTTTCTAGATATTAATAAAAACATGATTAAGAATCTATCTTAAAAGGAGTTTATTAACCCCGGCTACCTTTTAA
>TRINITY_DN75895_c0_g1_i1 len=219 exp=0.49
GAGATCAGAATAGAAGAGTCATGCGGTTTGTAGTTTGATACTATTCCCTAATTAGGATTCACCCTATATTATAGAAGTTTTGGTCATGCAGCCATGATTAGGTTGAGACCAGGGTGTCCCCCCCATTGAAGAAAATTAGTCTGCAGGCCTGCATGCAAGAAGACCACATATTACCTGGCATATTGCGCCTGTGAAACCTGGGAGAGCCAAGAATGCTGT
>TRINITY_DN75801_c0_g1_i1 len=451 exp=13.44 ortholog=[sp|Q9DCJ1|LST8_MOUSE Target of rapamycin complex subunit LST8 OS=Mus musculus GN=Mlst8 PE=1 SV=1]
AAGTTCAGTACATAAAGATAGATCAGCTGTTCGCCAAATACGACAAGTGCCATCTGCTGATGTTGTAGCCAAGAGCGTTGAGTCTGGGCTAAAAAGACATTTGAGAATGTACTTGCTATGAGCTTGAAATTTCTTCTTTGGGTGTAAATTTGAAGGTCCATTTGACCTACTAGTGGTCATTGTCCATAGATAACAATTACCCTTATTATTGACAGCTGCCATTAGTGTACCCATTGGATCAATGCTAACAGAAGTAATGGCTGCTTCTGGTTCTGGAATCAGATGTTCATTAATATCTGTTTTCAAATCCCAGCAATGAATAGAGCCACTTTGATCTCCAACATAGAGTTCTCCCTGATTAGGATGTAATGTCACACAGTTAACTGGGGCTTTCACTTGAAATATTCGTTGACATTGTAATGTTCTAGACCTTAAATCCCATATTTTGGCA
>TRINITY_DN75813_c0_g1_i1 len=213 exp=0.61
GAGACATATCAGTGTGAGTGTAGTACAATGTCTAATACTACAGTCACAGTGTAACTGAGTGTTAGAGTGTAGCAATACTTGAATTTGAATACTTGCCTTACTTGGCAATAGTAGTCAATAGACTCAATAGTGAATTATGAATAGATCTTAATAATTTTAATCTAGATTTAAAATTATCAGTGATTATGAGTAGTTAAATCAGGCATGTCAAAC
>TRINITY_DN75809_c0_g1_i1 len=898 exp=4.99
TTAAGATCAACAATGTCGAGTATCAACCCGCTTCAGCCAGTCTAAACAAGAAGACGGCCAAAGCTCAGTGTGCCACAGTGTGCTTGCAGGAGATGGGACTTCTCCCAAGAGACCCCCCAACTTAAAAGTTAGCTGCCAATATTGCAACATCAAGTCGTCAGAAATGAAATCATCATTTCTCTTCTGAACATTCTGGGCCTTTCCTCACAGACTGGCAAATTCTGAATCATCCTTGCACCAACGGATAATGGAAAACTTGACAAATGGATTATTTTGTTTTTCTTTGCCACAGTCAATTTCAAAGCCAATTGAATCTAGAACAAAAAGTGATATTTGAATCATTGACAGTTGTTGTATTTGTTTTTTATTAATGTTAACTTCCAAGTCTGTTTTACATTTCTAGGCTGTAAGGAATTGTTTTTTTTTAATCATGCTGGTTGTAAAGACAGATTATGGCTGTATTTGCATGGCTGAGAAGTATAAACCTCATTGCTAACTGTGAATGGGGCTTGAGTTCAAAACCCAATTCAAGCTGAGTTCTGTTTTCTCAGCACCTAAAGATGGCATGGAAACATCTCACTGGTCCACAAAAGAAATAGGATCATAATGCACTGAGCGTGCTATAAGCATGATTATTCATGTGCTATGCAAAGGGGATTTTTTACAAATTATTTTGATGTCATTTGGGTCTATCTTGGTAGTTTGTTATTCAGTGGGGTGGTTTTTTTTTAAACCATTCAATTTAACATTGTTTTTGAATCTTGTATCTAAACCAAAATTTCATAATTTTAACACTGTTGATTTGTTATACATCTGAATGAAATATTTTTTAGATTTAGAGCTTTTTAAATTAATTGTTACAGTGAAAAGTGATATGTTTTAAGATAAAAAGAAACTG
>TRINITY_DN75841_c0_g1_i1 len=348 exp=2.81
TTTGTATAATATAAATATATAATTATAATTTTGTACGATCTAAATAAATAAAAAAAAAAAAAAAGTGTAAATAGCCTATTGCCCTACTTATACAAGTAAATAACAAAATGAATTACTTCCCTAGTTAAATCAACATTCTTTTGATGGCCTTCTTATTGACCTTATAATTACTTGATTTGCTAAAACGTATTGCTTTGAAACTGCTCTCTTAACTTAAGAAGAGGCTTTGGGATAAAACCATATTTCTCATTCAATCCCAACACCCATTGCTTTTAGCCATTTATAACAAACATAGTGCTTATCACCACATGAAATATATCTACATGATCAACCATAAGAAAACCTTAG
>TRINITY_DN75870_c0_g1_i1 len=430 exp=1.15
GGGGTACTGGAATGACATGGGAGCAAATGAAGAAAGCTGCTCAGAACCGAGTTCGGTGGAGAGGTGTGGTTGTGGCCCTATGCTCCCCTGGGAGTGCACAGGATTAAGCAAGTAAGCAGAGAAGACAAACTAAATCAGCAACATTGAAAGAAAAATTTGAATTTTAAATGCTCTACTAGACAATCAGGACAAAACGGTTTTAATCGCTACCTTGTTCAAAGGCATAACAGAATAATTTCTTCCTTTTTTGAAGAAACACCAGCGGAACAAACCACAAGTGCATGAGTTGCATACTGATATGTTTACTTTAGTGAAAGAATTTTGTGGTAATTTCATAAAACCAGAATATATTCCCATGTATAGCACTAAGGACCTGGTGAGTCTTGATGTAACTAACAAAGACATCCAACTATCAGACAGAGACTTGGGA
>TRINITY_DN75859_c0_g1_i1 len=415 exp=0.73
GTAGACATAGACCTATTAGTACAGTACGAATTCAAAATTAATTTATGAATTCAAAATTATTTTTTAAAGTTTTTTTTTAGTTTAAAAAAGATGACTAAATAGAAATAAATTAAATGAGTTTCTAATAGAAAAAAACAAACATTACTGATTACACATTATCCAAAGAAAGATTAGGGTGGGTAAAATCATGGTCAACAATACAAGCTAGATAAACACAGGTATATAAATGGAGATGTTTGTAGGTGACATTTATTTATTTCACTCACGGATCTGATAATGTATTGATATGATGGAGAACACAAGACAGTGTAATTAAACAAAGTGGAATAAAACAAAGTGGAATAAAACACACAAAATATGGAAGAATGACAGGTCGTAATTATACTATAAATGTAGCAAATCAAGGGTGAATACA
>TRINITY_DN75802_c0_g1_i1 len=211 exp=0.41
TCAAGACTAAACATTTAACTGTATATATCTACATGACTAAACAGTGGTGTTGTTAACTAGGTCAAGATCTAAATGCAAACTCTGTGATGCTTTAGCACCAGTCTATTTAACGTCCCAATGGCAAGGGGAGCTAATCTAACGGTACCAATGTCGACAGTTACTGTCATGTGTAGCTCTAGTCAAAGGGCTAGACTGACGCCCTCACTTTCTG
>TRINITY_DN75806_c0_g1_i1 len=317 exp=3.37
AAATTGAGCCTGTAGAGCATGAGTCTCCTGCGCATGTTAGTGAAGTTTTTAAGACTATGGCCCTTGGGAAAGAATTTGTTGCTGAAGTAAAAAACAGGTCACCTTCTGGACATGTGTATGTATGCTTAGAGTCAGTCGAGCCTCCCTATGAGGAAGTCACTCAGTGTCTTATCAATGCAGGCTTAGTAAAGAAGAAGAAGAAACTCAGTCTGCCTCAGACAATAACCAAAGTCATTGAGAAGGAAAAAAGATCATTGACATTTTTGCCTGGATAAAATATTAAGTCTCATTGTCTTAAAGAAATGATGCAATACACA
>TRINITY_DN75837_c0_g1_i1 len=386 exp=1.34
GTCTACCCTTGGCATTTTTTACACTCTGCAGATCCACCGAAAAACTGATATATCAATGAGCGCAGTTTTAAATGTTTGTAGCTTTGTTTACAAAGAAACAGAGACAAAATGGCTTGTATTGAAAATGATTTGCTAGTTTTTTGTCAAGTCGCTAATGAATGGAAAGAATTCCAAGGTCTAGTTGTTGATTTAAACAATATCTTGCCTGGCTTCCATGTATCATTTGTTTCATTTAGCTCTCACATGTTTCAAATTTTTAAACCTTGAATTATTTTTAAAAAGATTTTTTTTAATCAACAAAGTTGTTTGGGCCACTTCATCTTTCTCTTGATGTGAACAATTAAATGTAACTTGATCAGAATTCAAACCCTGGACCTTCAGCTAGC
>TRINITY_DN75891_c0_g1_i1 len=1242 exp=1.55 ORF=[3prime_partial,379,108-1241(+)]
CAGTCATAAGAAACAGTTGTATATTATTTGAGTGATTTTTTCGGACACTTTTTTTGTTTAGTTTTGGAAGACAAACGGATTCCGGGACTTTGGTCAAAGTTTTTGAAATGACTTTTGGAATGGATTGTTCAACTGATGACCAAAGTCCACCTCTTAGTGATCACATGGGGAGTAATTGGTTGAATTGGGAACATGAGATCGCTTCTATCTCAGGTTTAAATATAGAGAGCTCCACCGAACTCAACGGGCTCGTGGAAGACAAAGAGATAGCCGCCAGGGCTGTGGCCTTCGTAGTCAACAGTACACGGAAGGGCATTGTGCCTCTCTGCGCTGACATCGCGAACTTACTCAGAGCAAAAAGATGCCTAGAGAAAAAGGTTTACCTGCTGAAAAGGGAGGTCGAGGCCACTCGGTCGTCTACGTCAGTCAGCTTCCGGACAAGTCATTCCACCAGCCCAACCCCACCCTTGATAGACAAAAGCTTGACGGCGGACATATCATGTTTACAGGAAAGATCTCGGCCCTGTTCACGGTGTAGTCAGTGCTCTAGCAACGTGAGCAACTCTCCTAAACTGGAATGTACGTACAGCTTCAAAAATTATTTGCCATCACCAGCGTTGTCCAGAGAAGCATTACGTCGCACGTCTCCAAGGCTTCCACGCCAGCATCACAAGCTGCCACTTAGTTTGAGCCAGACCCATGTCTGCAGTCTCCATGCCAGTCAAGATTTTCACAGCGGCCAAGAAGTGCAACCTGGCAAGCAGACCACTGAGCCAATCAGAAGTGGCGGGAGGAAGAACTCATTACCAGAAATGACCTCTGAACCCAGTGAGGAGGTCAAGAGGATTAACCCAAAAATTTCCAAAGAAACACAGTGTAACCTCCCTTTGAGAGATGAGACACCAATGGAGGAACAGTTTATTGAAACTGTTCGTCTGAACTCCAGACTGGCAGAAGAACTTGGCTCAGCTAAAAAGGAAATAGAAATACTTAAAGGACGGCTCAAAGAACTTGAGATGAACCACCTAGCCAAAGAATGTACCCAGAACCACTTCCAAAGAGAACTTGATGAGAAGAGCTTCAGTGATGGGCCCTTGCATGAGTGTGGCGTTGTACCAAAGTATATTGACTCAATACCCAAACACCTCCACAACAACGACTCGAAGCCTAGGACAAACGGATTATCAACATCAAAAATTGTGCCCAGAGTTCCTCCCCCTGCAGGAAGTCTTCACTGCGCAG
>TRINITY_DN75826_c0_g1_i1 len=1031 exp=5.17 ORF=[3prime_partial,198,439-1029(+)]
CGAAACGAGCGAGGGAACGCCTCTATACTGGCGTACAGATAGCCGTGGACTGTAGCGTGCTTCCACTGAGCGAAGCATGAAGACAACCCGCCCTAGGTAGAGACAGTCTGTTCATAGAGACGTGGCGTCGTTAGTTCTAATTGAAACTCTGCACCCCAGTGTTGTTGTTTTTTCTTCTCTCGGAATACTTGGCAATAGCCTTCGATAATGGTCTCAAGTGATGGTTGATGGTTGATTTCATCATCTTGCTGAAAACGAACAGGATACGCTATGCCATTTCGTTGACTGTGTAAACAAGAGGATTAGAAATTCCAAGGAGTTTTACAACTATGTATTAATGTGTCATTCAAGTTATTACAACTAAAAGCGGGTTTGTTTCAAACCCGACTTTACTGATACAAAATAATACTAGGAAAAAATTGTGATGAATTATGTGATATGGAATCCAATTCACAAAGTGAGCGTGGAGACCTGTTGATTCTGAATGGAAGAGAGGCGACAGTGTCGGAAACGAGGCCGAATGTCGCTCTAATAGCGGGAGAGAACTTCACTACAAGTTCCACGCTTAAAAATCCGGACGTGAATGTGCAAGCCAACACCCGAAAAAGCCGGCACAAAAGAGACAAAGTCAAATCCCAAGACGTAATGGCCAATTACGGGTCTCCCTCTGACACCAAAGTTAACCCCAAAGAGAACGGGCTGTCGCCCAGACCATGCTCAAAGATCCTGCTGTGGATATTTGCTTGTTTCGCTCTGACGTTGGTGTGCCTGGTAACGGCGTTCATCGTTTGGACTCTGGTCTCCTACCAGAGCACGATCTCCAGACTGGAGGCCAGGATACTCAGGCTGGAGGAAGCCCACGAGGATTACCAGCACAAAATGGAGGCGTACGTTCATCGAACTGTGGACGAGATATTGGTCAAGAAAACTGAAGCTGTCAGTGTCAGGAGTATAGAGAAAAGATCCAGCAACTGTAAATGTATTGGAAACCCTGGTACACCAGGTCTACCGGGACCAAAAGGTGATGTTGG
>TRINITY_DN75807_c0_g1_i1 len=310 exp=2.28
TAAGTATTAAGTTGACATTCAAAAGTTCCAGTTTGGGGTGGGCGGGGTATAGCTTTTGCTACCAGTTTCTCGTTTATAGTATCACCACTGGACGTAACCATGTATATAAGAATCCTTCTGGTAGGTCTAAATTCAGTGTAAAACAGAGGAAAGAAATAGAATTACATACAGGACACTGAGTTAAACGCCATGGACTTTATCACACTGGCTTTGATCTTCTTCACTTCACTACTGGTCTACGCTGGCTATTGTCTGTCTAACAAAACCCTGAACGTGCCCCCATGTCCAGTCAGACCGTTACCCTTAGTAG
>TRINITY_DN75862_c0_g1_i1 len=271 exp=0.64 homolog=[sp|Q8R420|ABCA3_MOUSE ATP-binding cassette sub-family A member 3 OS=Mus musculus GN=Abca3 PE=1 SV=3]
AAAATTAAAGTTTTTCCAGCTTTTCGAAGGTTCTGGAAGACCTCCCACAGCATGTGCTTTGCTTGTGTATCCAAGCCCTCTGTAGGCTCGTCCAAGAGAATGAATTTGGGTGAGCCAATTATAGCGATAGCCACAGAGACTCGTCTTTTAAAGCCAGAGCTGTAGGTCTTAATCAGCTGATCCTCGTACGGAGACATTGAGGTTAGGTCGATGGTATTTTGGACGATTTTTGGAAGCACCTTTCGAGGTACGCCCCCAAGGCGTGCGAACA
>TRINITY_DN75819_c0_g1_i1 len=312 exp=0.78 homolog=[sp|Q10138|YAS2_SCHPO CRAL-TRIO domain-containing protein C3H8.02 OS=Schizosaccharomyces pombe (strain 972 / ATCC 24843) GN=SPAC3H8.02 PE=1 SV=1]
AGGTGTTGCCCATTTACTGAGGACAAGGGATGTCAAAAGCAGGCCTGTGTTGTACATAATTGCGAGGAAGCATGTAGCCGCAGACAGAGACCTTGACAAACTTACAAAATTTACTGTCTACTTATTGGAACAAACATTTCAGAGACTTGATGAACAAATTATAGACAATATTTGTATAGTGTTTGATATGAAGCGGTTCTCTATGGCCAATATGGACTATCAGTTTGTCAAAAAGTTGATATGGCTCTTGGGGAAGTACTACCCAGAGAGGTTAGGAATCTGCTTAGTCTACAACGCACCAGTCATGTTCCA
>TRINITY_DN75819_c0_g2_i1 len=434 exp=0.91 ortholog=[sp|Q10138|YAS2_SCHPO CRAL-TRIO domain-containing protein C3H8.02 OS=Schizosaccharomyces pombe (strain 972 / ATCC 24843) GN=SPAC3H8.02 PE=1 SV=1]
AGGTGTTGCCCATTTACTGAGGACAAGGGATGTCAAAAGCAGGCCTGTGTTGTACATAATTGCGAGGAAGCATGTAGCCGCAGACAGAGACCTTGACAAACTTACAAAATTTACTGTCTACTTATTGGAACAAACATTTCAGAGACTTGATGAACAAATTATAGACAATATTTGTATAGTGTTTGATATGAAGCGGTTCTCTATGGCCAATATGGACTATCAGTTTGTCAAAAAGTTGATATGGCTCTTGGGGAAGTACTACCCAGAGAGGTTAGGAATCTGCTTAGTCTACAATGCACCAGTCATGTTCCAGGGATGCTGGGCTGTTATACGGCCGTGGCTGAATGAAATTACAGCCAGCAAAGTTGTCTTTGTCAGCAATGAAACCCAGATCTGTCAGTACCTAAACCCAGACGCCCTTCCACCAAGCGAAG
>TRINITY_DN75822_c0_g1_i1 len=549 exp=6.09 ORF=[internal,183,548-3(-);complete,102,396-91(-)]
GACGATTTCACGTAGGCAACAGTTGTGGGCCCTGCCAGATTTAGACAATAGTCCGTTGGTAAAGTTGAGCAGCTGATTGGCCAGGTAGTTTCAACATCTGCACCAATGCGCAAAGCTCTTATTTCTTTTTCGGCCAGCTCGCACATCGTCATGCAAGGCAAGGGCGTTCTGAAAGCAGCTTTGCTGCCAAAGGTGGGCAATTTGACATTGTCCAGGCATGGCGGCATGTACAGCGAGCAGAGAAACACGAGCAGCGTGTCTGGGAGGTGGGCGTAGCCGACCAAGACGCTCTCCAGTCTTTGAGATGCATCCTGGAAAGTCAATTCTCCGTATACGTTCGGTGCCAGAAACGAGCTGTAGAATTTGGTGCACCTGCTGGACTCCAAGCTGAGACATTGAGTCCTGGTCGTAGTTTCAGGAGCGTGGGAGAAAGTATCGGTGAAAGGCAATGTGAGGACTTGGTGGATCAGGGGTAGCACTAGCAGCCACGACTTCTTCCAATTCAAAATTTCTGATGACATTATTGGAAATGGAATGTACATCCTAAAC
>TRINITY_DN75814_c0_g1_i1 len=448 exp=6.17 homolog=[sp|P10079|FBP1_STRPU Fibropellin-1 OS=Strongylocentrotus purpuratus GN=EGF1 PE=1 SV=2]
ATAGAAGTGGATTGCAGCTCACTACATTGTATGAATGGCGGTGTGTGCAGTGTACTAAACAATAAGGCTGTTTGTGATTGTCCAGTTGGTACCCAGGGAGACTACTGTGAGCGACGAGACAATTGCGGACTGAACAACTATCCTTGTCAGAATGGTGGTGAATGTTCTGATACTGACCAAGGCTATCTGTGCAGTTGTCCTTTTGGCTGGACAGGACCTACTTGTGGAGAGATCAGGACATGTAACAACAGTTTGGTTCAATGTGAGAATGGTGGCACCTGTGTGGACACACCTAATGGAGTTGATTGTAGTTGTAAGACTGGATTTACTGGCGCATACTGTGAGACTACCCTGGATGATTGTGGTGGCTGTCAGAATGGAGGTGAATGTAAAGTCGCTGAAGTGTTCTCCATAGATTCTTCTGTGAAGTCTTGTGCATGCCCTTCAG
>TRINITY_DN75827_c0_g1_i1 len=2320 exp=1.03 ortholog=[sp|Q93073|SBP2L_HUMAN Selenocysteine insertion sequence-binding protein 2-like OS=Homo sapiens GN=SECISBP2L PE=1 SV=3]
GGCATCAGAGGATACATGGGCAGTAAATGAACGATCAACTCTCTCTGGCACATCACTGTCGTACAGTGACATTATTAAGTCGTCATTTTCAAAAGCTGGAAGCCAGAGCAGACCTCAGTCCCTAACTGGTTCCTGTCTATCTGAAGAGGATGTGGGCGCCAATGATGAGGGCAACAGTAGTCGAACAGGAGCCAGCTCAGAGTCCAAGCGAGCTAGAAAAAGGAGGAAGCGCAGAGAACAAGCCAACAAGGCGGCCGAAGCTGAGCTGGCAGAAATTTCACTGGAGCAGCAGTGGCTCAGGGAAATGGGACTGAAGAAAGCTGTTGGCCAGGGTCTCAGCAGCAAGCCCTTGCCAGGTGTCATCACAGACACTGTGGTGGTGAATGAGGCCAAAAAAGCTGTTGCAAGTAAAGGTGGCGGCAAGAAATCCCAGCAGCCAATAGCCATTGACATAGCAGCCATGATTGATGCCATACAGAAAAAACCTCCCCCATCACAGCCTAGCGCAGCGCCCAACAAGCACATTCCAAATCAAGCCAAGGGAGCCAAGAAGGAGAAAGGCTCACCTGGCAGCAGTATGCCAGGAAACATGCTGGACTCCTCAGCCCCCATCCAGAAGAGAGGAAAAGAGAGAGAGAGTGGCAAGGCCAAGAAGCCCAGTCCTCTGAAGAAAGTCATACTGAAAGAGAGAGAACAGAGGAAGAGATTGAGGCTATTAGATGAAGACCCTGATACAGCTAACCTAGACTCCGTTGGTGCTTCTGGAGTTGGGATTGTTGGTGGAGAGAGTGAACTGAGTCAAGATGCACTGAGTTCTAAATCCGAAGTCTCAGATGGAGGCGAGGAGAGCGGTGCAGCCGAACTGTCAGCTGACCTTTCCCCAATCAGCCAGACTTCACCAATCTCCATGTCTCCTGCCTCACCTGGAAACTCAGGGGTCAATTCCCCTGTGACTGGATCCATAGGGCGTGATCCTGTTCTGATGAAGATACACAGTCGCAGATTCAGAGAGTACTGTACACAGATACTGGATAAAGAAATAGATCAGTGCTGTGCCTCTCTGCTCCAGGACTTGGTCAAGTTTCAAGACAGGATGTATCACAAAGACCCAGTCAAAGCGAAATCAAAGAGAAGAGTTGTCCTTGGTCTAAGGGAGGTCACCAAGCATTTAAAATTGAAGAAGATTAAGTGTGTTGTCATCTCTCCAAACCTGGAAAAAAATTCAGTCGAAAGGAGGCCTCGATGAAGCGCTGAACAATATTCTTAACATGTGCCAAGAGCAAAGTGTTCCTTTTGTCTTTGCATTAGGACGGTGTGCCCTAGGCCGGGCATGTGCCAAGCTTGTTCCTGTCAGCGTTGTGGGCATATTTAACTATGAAGGCTGTGAGCAAAAGTACAACAGCCTTATCTCTCTGACTGCCACTGCACGAGCCGCCTACAATGAGATGGTTCTGGCAGTGGAAAAGGAGGTATCCGAGTACCCAGCCTCTCAGACATCCAGCATTGGTGGTGTGCCTGGCCTGTTTGCAGCCCACATGGGACATTCAAGGACGCCCTCTGGATGCAGTGCCATCTCCTTCACTAGCTCCATATTGTCAGAGCCAATCTCGGAGAATTTTCCTCATGCTGAGCCAGAAGTAGATAGTAAAGGTTACGAGATAGTGAGGGACGCTGCAGGGAACATTGTTCACCCACCCAATGGCCATGACATTGATGACGGCAATGAAGCCGATATAGAAGACTTTGGGGAGAAGGTAAGAAAGAAGAAGATGGGGAAGAACCCCAACTGCGTGAGGTTTGGAGATCTTGTCGGCTCAGAGGCTGAGAAAAACGAGGACAAAGAGGGTAGCGATGTGACCGCCGGGAGGCTGAGCCGCAATGTGAGTGAGTCCACGTTGACAGCAGACGAGGTCAGTCTGCGAGGGCAGTTCAACAAATTGGAGGACATTAATGACGAAGGAAGTGAAAATGAGGAGGAGGAACGAAGGAGAGACATTGAACACATTGACTCTATACACAGTGAGAACTACAATCTGGGTCAGGAGATTCTCTCCCAGCACTCCTCACTGCCACTCGAGCAGAGGTCAAAAGGTCAGCATGCAAGCTCGCCAAGGCCATCCCCTTTATCACCATCTTCCCTCTCAGCTGTCTGTGGTAGTGACATTAGGCAGACGAGGCAGGACAGCGGGGGCGTGGACGAGTACATTGATGAGGACGAGGACAACAGAGAGGAGGAGGATGAAGGTAAAAGTCACCATCGAATCATTGACAAAGAAAGAATAAAGAACTGGCTAGAGTCGCAGACTAACTTAATCACGGG
>TRINITY_DN75838_c0_g1_i1 len=283 exp=0.46
AGCGTATTTTCCCAGCATAGATATATAGATTCATGAAAGTATTTCTTATTTCTCTAATCCTCCTGATATATACAGCTAACGCATCAACAAAAGCACTGTATGTAAGTATATATATTTGTGTGTGTATGTGTTGATACATCATTTTCTACCTAGTATTGAACGCTATATATATATATGCATCAGTCTAAAGAAAGCTGCCCTGTCAGCCAGACAGATGAATATATACATGCACCAACTGTGGCAAACTCTGCCGCTCCAGAACTGGCTTAAACAGTCACTCCAG
>TRINITY_DN75897_c0_g2_i1 len=233 exp=0.94
GTTTTTTCGACATTTTACGAAATTTGAGTATATCTGTCAAGCATATGATATCAAATACAAAAAACTGTTTAAAATATCATACATTTTGACAATCAGTAAGTATTGTATTTTTATCAATCCAAAAAATAAAAAAAAAATATTCCATACAGTCCCATAGAAACGTGTCATTTTTAAAATCATATTTTAGTCATTTTTTCGTTCAGAAATATTTTTACTTGTGCTTTTAGCTTCAT
>TRINITY_DN75896_c0_g1_i1 len=558 exp=0.86 homolog=[sp|Q04721|NOTC2_HUMAN Neurogenic locus notch homolog protein 2 OS=Homo sapiens GN=NOTCH2 PE=1 SV=3]
AGATTGTCTTTGGAGGAGGACATTAACGTGCAGGCAAAAGACGGGTCGTGTGCTCTTCACACAGCTGTTCATCACTACCAGCTTTCAGCTGTAAGAATTTTGATTGAACTTCAGATCAATGTTAACATCCAAGACATGCAAGGAAATACTTGCTTGCATGTAGCAATAAACATGCATGCTGATGAGATCGTAGAGCACTTGCTTAAACTAGGAACAGTGAATGTTGACCTCCAAAATAAACAAGGCCTCTCTCCACTGATGACGGCGATAAAATTTGGAAAGCCAAAACACGTCAGATCTCTTCTGAGAGTGAACGCTCGGACGGATCTCACAGATCAAAAGGGTAATACTGCAACCCATATCGCAGCATTAATGAATAATGCAGAAGCTTTACAAGGCCTGGTAGAATCGAAAGTCAATTTAAATGTGCTAAATCCAGATGAAGAAACCCCTTTATTTTTGGCTTCAAAGCATGGTTCCATAATGGCAATTAAGAAACTTTTGGAACATTCAGCCAATTGTCTGCTGAAAGACAATTGTGGGTATACCCCTTGGAAT
>TRINITY_DN75853_c0_g1_i1 len=285 exp=3.58
GTAGAAGACAATTACATCCCCCGAGTATCCTTGTTTTAATCTAGTTTTATCTTATAAACGACAGATGTTTCAACTAAAGATAAGATAATTATGTCCGACACATATCTGTGTGTTAATCTAAATCTTATCTCAGAAATTCATGCAACCAGGAACTTTCAAAATTAGTCTACAAGTGAGTATCTTAATTTTTCATCCTTGTAAATATACATCTTAAACTTTCTAAAACTTAATAATACACTCAACCTAATCAATGTGTGATCATTGCAACAAAGTTTATATATTTTA
>TRINITY_DN75815_c0_g1_i1 len=478 exp=1.75 homolog=[sp|Q60675|LAMA2_MOUSE Laminin subunit alpha-2 OS=Mus musculus GN=Lama2 PE=1 SV=2]
AGGCTCAGAGACTTATCTAATAATTCCAAGATGGCTGATGATCTCACAACTGCAGCTAATAACAAGATTGAAGAACTAAGAGAGTTAATAAAACAACTGAGGGCATTGATTACAGATATTAATGAACTATACAAATCTGCTAATGAAATTGTTGATGATGCCATAGACAAAGCTGAAAATGCTGACAACAAAATCAGTATGGCTACTCATGAAAGTGATTTACTGGACACTGGTATAGATGAACTCTCTGACAAAGTAAAAGAACTAGAAAAAATAACAAAGAATCTGTATGCATGGGTGTTCAATGCAAGCAGACATGCACAAAAATTGCTAGAACAAGCTGAGCTCATTGATTTGTTATTTAATACCACCAGAGCATTGTCCCTAGATCCTGTTAAAGCAGCCAAAGCTTACAGTGAGATAGTTGAAGCTATAAGGGAAGCCAATCAATCAGCACAGAACGCCTACACGTCAGCCA
>TRINITY_DN75869_c0_g1_i1 len=315 exp=0.55
GATTTTCCCTTTAAATCCAAGCAAAGTAATAAAGTCTAAAAAGCGTTGGTTAAAACAAGCTTACTCATCTAAAGCAACAGAGGATGAGATTCCCAAGTCCCCTTGTACATTTCAAGTTCCAAGTGAAGCCTTCACTTCTTCAGAAGCACACGAGTCTGCATCTCCTGAACTGCAACAGTCCTCTACAACTCCTTTTCCTCCTGAGTCGATTACATTTCCTGACCCAACTGAGTTTTCTACACCCTGCTTACCATTTAAATTTGAAGCTACTTGCTAGACCTCGGCATATAACGCAACATCTCAATTAACCTCTAC
>TRINITY_DN75800_c0_g1_i1 len=519 exp=0.50
AGGCGTGTCAAGTCATCATTAGTTTTTGTTTTGTTCTATCTTGAGAGATTGTCTGAGTAATATCTTAGTCTTGATGCTGTTCCTTTTCTAGCACAATATGGCTGCCTGGTCACATCTGTCCTTTGCACTGTCATCTAGACAGTTCTTAGTTTATACCCTGCCAGATGTCATTTTATAAAAAAAAAATTCTTCATGTATTAACAATTTTTTGATTCATGGAACTGTTAAAAAAATCCAATTTTTCATAAGTTGTTGAGGTCCTTGGTTTTTAACTGAGACATAAATTTAGTGCCGTCTTTCCCGAAGAGTCTTTGGCGTTTTTTTTTACTTGAAAGGTTGTAGCACAAAACTTTACTGCCATAAACAACACTTAGATCTAGATACATGCATGAATGTATAAACTATATGTAAGTTTTATTAGCTGAAAAAATATTTCTAATAAAATTTTAATCTGGCAAAATTATTGTTTACAATTCTTTTATACAATGTAAGCACAAAAGTATTTGATATGCTCTTTAA
>TRINITY_DN75823_c0_g1_i1 len=399 exp=0.54 ORF=[5prime_partial,110,397-68(-)]
GGACGACGAAGATAGGGGTGAGCAAGGTATTGATATGATTGAAAACTGGCATTTAATTAACAAGAAGCTAATGGCTAACCAAAACTCCTGACAATATGAAAAAGTTAAGTGCTACTCTAGATAAAAAGATGCACAGCTGTAGGAACTTATGATCCTGCCCATGTTGAACAGAATTACTGAAACAAAAGAATGTCATAAACTGGATTCTGACCCTCTTGATGACAGAACAACATGGGTGTACTGCTCTGAAACTTGCTTTGAAGATTACATCTAAGAGCATGTACAGCTCTGAAGTAATAGCAGTTAAAAGAAATGATTTCAATAGAGACACAGAAAGACACTCAACGCAAGATACAATACCAGAAATTGGAAAGAAATGATGCGAAGACAACATCAAGG
>TRINITY_DN75850_c0_g1_i1 len=256 exp=2.10
TGATGATGTAGCCTGAATAGTTAATGATTGCTCTGTATTCTCAGCTTCAACCCTTTCAACAATTCCTGTTGTAATACTGGACCGTCTCTCTGATCTAGTGAGTATAGGAAGGGGGGAGGATTGGATGGTAGACTGAGGTTTACACGCCATTGATCTAGGATGTTTTCTAAACTTGTCAGCCAGAAGATGATAGATTGCACTATGGTGGTCAAAACTATTGGATTCCACAGACTTGATTGTAGTCTGAATATCTTGA
>TRINITY_DN75839_c0_g1_i1 len=327 exp=2.73
ATGTCAATGCAAAATATGAGCCATTAAAGTGGATGAGATGTTATACCATCTCCTCCAGTGTTCTGGGATGAAGTCAATGATGAAGAGATACAGGGAAGAGACATCACTGCTTTACAAAATGTATGTCAATATACAAGGAAACAGGTGAAGATGTTAGTATCAAACAAAATGGAATGATGTTTGGAAAACATTAACTATCTAGGACAGAACTCACACAAATAGAAGTGAAATACTAATTATGCTTAGGATACGTCCAAACCAGAATTAGATTTGGTTTATTTTTATAT
>TRINITY_DN75860_c0_g1_i1 len=392 exp=0.99 ortholog=[sp|Q9VGH7|CLCN2_DROME Chloride channel protein 2 OS=Drosophila melanogaster GN=ClC-a PE=2 SV=3]
AGAACAAAGTCCTACAACTTTTGCTATAAGAGTTCTGAAAGTCAAATACTCTTTGAGAACAACTCCTCTGAGTATTGTCTTCATCTCTGGTATACCAGAGCCTATAGCCTGTGGAGATACTAAATGTGTGAATCCAACAGCAAATAGAATAAACAACATGGAGTAGGACACCCAGGCAACATATTGTAAACCAACAGAAAACTGTAGCTCATCATACAACCAGAATTTAGCTTCTTGACACTTTTCTATCACAGTATCCATGGCAAAGCTCAACCAAGCATTTAAAATTCCAAGTATAGCTAGAAAGATCCAGTCTTCACCAATCTTGAGAAATATAATATCTATAACATCTGTTACTCTCTTAAAATATTTCCTCATGCATTGGAAGCGTA
>TRINITY_DN75816_c0_g1_i1 len=652 exp=1.07
CGTCAAGTCTGTGGTTGACCTTACAGTTTGTACAAAATCTAATTCTGTTACTTCTCTTACTGGACAGATTAAGTCTTTAATTTTTTAATGAGAAATTGAGTTCATATAAATTCACATGACTCTTTTCTTTAGTTCATCCAGACAATTGATAGTACTATAAATACATATTTTAGAGATCTGATTCTTGGAATAATGATGAAAATTAATTAATATAAATGGCTATGATGATAATGGAAGTCAATCACTGAAAGACAAACTACATTGACTTTGTTAGGCCTGACAATTTTCATCAAATGGTTCTGATTTAATCTTTTAGTAAGAAATGTGCTTATTGAGCATTTAAGAATGAATTATTATTATACTGTCAAAATGAGTGTAATGGCTAAATGACAAGTGTTTTAATGCCAAATGAAGGTCTTGAGTTAGGATTTGTTAGAGGCTATTCATTTAGAGATTTATTTAGATTTATTACAACTGAATGCAACTATTTTGAACGACACATTTGTGTTTCTTTTTGATGCTTGTTATTTCTCGGACGTAACTGTTTCTTCTGTTTCAATGCTTTGTTACTCAGTCACTTTAATTAGCACCTAAGCTTAGCACAATCTATAGCACCTAATCTTAGCACAATCCCTTGACATCGAAAAATCAG
>TRINITY_DN75845_c0_g1_i1 len=264 exp=0.33
GGCAGATAAAAAGAGACAGAAAGAGAGGCAGAGAAAGAGAAACAGAAAAAAGAGACATAAAAGAAAGACAGAGAATAAGAGGCAGATAAAAAGAGTCCGATAAAGAGAGCCAGAGTAAGAGAAATAGAGAAAGAGAGATGAGAAGGAGAGCCTGAGAAAGAGAAATGGAGAAATAGAGACAGAGCGATAGAGAAGGAGAAAAGCAAAGAGACATAACAAGAGAGAGAAAAAGAGGCATATAAAGAGAGAAAAGAAGAGTAAGAA
>TRINITY_DN75824_c0_g1_i1 len=840 exp=5.13
TCCAACTTTGTTATTTATTCTGTTTCAAACACTTTTAAAAAAAAAATCTTATGTTATCATTTCATTCAGTTCAATCAATTTATATAAGTTTCTATTACTTTAGATCATCTCTTGTATTTCTTAAATTGGTAGCTGTAGATTTAAAAAACACTGAGATCAATTCTACTTGATTGTTTCGATAGTTCTTTTTAGTAAGAGAATAGAATAGTGTTGTAAATCTGTTCCCGCGCTCAAATATATGGTGCATGCCAGCACAATGTTCCACACTAAGGAGGGAAAAACAGGACAGGAAATGGAGACATGGTGGATTTTGGCAAAGTTGTAAAGAAGTACATAGAAAACTTTACAACCTGTTGTTTTGTGTGTCTCGATGACTTTATTTAGTTAATTAATTATTAAATCACTGTAACTGTTTATCTTTCTTAGTTGCATGCTTGCCATTGATTTGTTATTGCATATTGCCATTATGTAAATAAAGTCTTATAGTTTTAAAGTAGGTTATTTGTACCAGATTCTAGTCCAGAGTCTCATTTCTATCTCATGGTACTTTTATTTATTTATTTTTGTCTGTGTTGTGTACATGTCTTTTAAGTGTTAGGGCAGCAATCAGATCAATGTCAGAGAATACAAACATTTAAAAAAAAAATAGTTTAATTAAAAATAATTTATTTTGTTCTTCATTTATACATTATTAGCTCCCTTTGACAAATCTAATTTGTAATTTTCTTTTTTGTTGGTTGTGCCAAAGAGTTACCAAGCATACTTAATAGGTTGATGTTTAGTGCTGTATACTTAATAGGTTGATGTTTAGTGCTGTATACTTAATAGGTTGATGTTTAG
>TRINITY_DN75817_c0_g1_i1 len=226 exp=0.38
TGCTTTACCCCTCAGCCACAGCGTCTCCTCTGCTATATGTGGTAGAGTTGTAATCATGAAATAAACCAGAGACACATTGATGCATTTTCAATCACATTTTAGAAAAATCTGATACCATACGTTTGCTGATTGTATACAGGTGACGTGCTGACATTTCTGGATAATCGATTCAATCAAAATCTGAATTTTTTCGACAGGACTCGGCTCAAAGTGACACGTAATGAGA
>TRINITY_DN75861_c0_g1_i1 len=741 exp=3.61 ortholog=[sp|Q9JLN9|MTOR_MOUSE Serine/threonine-protein kinase mTOR OS=Mus musculus GN=Mtor PE=1 SV=2]
GTAGGACACTAATGGTAACTGCTGGGTTTTGATCCGGTTCTTTCAATTTAGGAATCAATGTCTGCATTATTGGCACCATATAGGGTTTAATAAGTCTAGCAGTATTGGACACTAAATGTCCTAACATTCTTGCAGCCTGTTCTTTATTTCGACCAATACCACTGTGCTCTAACTCTGTTAAAATCTGAATGAGCACTTTCCTCAGAGATGGCATCACATAAGCTGGATTTTTAGAGCTGAGGCGGCCAATCATACAAATACTTCGTTCACGAATTTCAAAAGCCTCATCATTCAATGCAATAAACAAGGCACTAAGATTCTCAGCTTGAGCAAGATGTGGGTCAAAGCGTTCATCAAGTGAAGTAAGTACATTATATCGAATATCAGCATCAGCATCTGTGATGCCAACAACAAGAAGTTTATTAAGTACTTCAGCCACTGTTGTCATAGCTGTCATGCTAACGTGACCAGGTTGTTTCGACAATAACAGAAGAAGTGGAGATAGAAGTTGGGCACATGTAGTCACTGCTTCCATCCTTATCTCTTTGTGTTCACTGCCCAAATAATGCTCTGCACAGTGGCGCACAAACTGGGTAAGTGAGTGGCCTTCAAAGTCAAAGCTGCCCAGTGTTCTAAGTGCAAGGGTTACATTTGTAACATCATTGGCATCACTTAATGGTAGGGCTGTTTGAACTGGTTGTGGTACACTTTGAGCACCTGGGTGTCTTAAAGGCTGACCCA
>TRINITY_DN75892_c0_g1_i1 len=1054 exp=1.89 homolog=[sp|Q8MPM1|GELS2_LUMTE Gelsolin-like protein 2 OS=Lumbricus terrestris GN=gelsolin PE=1 SV=1]
TGAAAAAAGAAAAAAACAACAAATGAGTTTTTAGTTGCTGCTTTGCATATCAAAATAAATTTTTATTTAAAATTTATTTCCCCATAGAAAAGATTAACATTTCTGTTTGTATTCATATCTTGTTATATTGGAATGATCATTGTAATTTATTTGACAATACAGATTTTTTTTTATATTAAGCTGCAAGAGCTGTTTCAAAAGATTCAACTGTTCTTCCTTCCCTTATACAAGAAACTGGAACCAAAGGATGATCTGTCTTTTGTAGATATGAATGTGCATATGCTAATGCATTTTTCTTTTCAGCAGGACTGGTTTCTTTTCCAATCCATACAAACAATTCTGTCTTTATGTCAAAAACAAATACATCCTTGCTATCAAAGTCAGATTTGTTGATCTTGCCAGATTTTTCAAGTGAAAATGTGAGCTTTCCTAACGCATCTGACAATCTGAATAACTCTCTTGTCTTGTTGTTACAATAGAAAATAACTTCATCCTCATTTTGTTCAGTGAGATACTGAGTGAACTCTCTATCAGATCCTTCATCCAGAACCTTTGCTTTTGGTTTGCCTCCCCGATCTTGGACAATGCTTTGCATGTAACTCTGAGCTTTAAATCTTTCATCTTTATTGCTGCCAGAGCCATTCCACTGTAAAAGCTTCAAGCCAAGATCAAGGATGTACACGTCTGAGTTATCCAAGACATTTACATTACGAGCAACCTCTTTGACAAATATATTCTTTCTTTCACCATGGAAATGTAAAAGTCGAGGTCTGTATTCTGCTGGCTTTACATTCTTAAACCCACTTGTAGCGCCACCTTTTAACAATTCAATTGTTTTGAAATAAGATTTGAATAGATTCGACTCAAAGCCTTGAACCTCGCGATGTTGAATGGGAACATCATCCAAATAAGTGTCCAGTTCAACAGTTTTATAAGCAGCAGTTCCATATTCATCTTGAGTGCTATATTTTCCAATCCAGAAGTGGACATCATAAAGAAACTGTTCTTTTCCACTTTCTTTATAAGTCTTACACATAGTGTGACATAGATCTAG
>TRINITY_DN75881_c0_g1_i1 len=235 exp=0.47
TATGAAGTTACTAGATTCCACGCGGCCGTTGCATTACAAATTCAAAGGCTTGAAGATTTTTAGTAACGATTACAAAGTGTGAAACTACAGTCCGAAGCAATAATACATCATGTTAAGACTAACTTTTAGTGACACAAACTTCAGCACCATTGTGTCATGAGATGGTGTGTGAATCTGTTCTCTGGGACGCTAAGTCCAGACTTTCCATTAATTGTAGGGAAATGACAGAACAAGA
>TRINITY_DN75881_c1_g1_i1 len=230 exp=0.75
TACTAAAAATCTTCAAGCCTTTGAGTTTGTATTTCAAATGCCTTGTGGAATCTATTAAAATCAAAGGGATATAACAATTGTGGCTTGCTACTGCCGTATATAAAAAGAGACAAAAGAGAAGAAGATAACAAACAAACAGAAGAGAAACATTCTCTAATGGTATCGTAACACTGACTAGACAGATAAGTTCTCACTATCACCACTGAATAAATTATAAACATGAAACAGAA
>TRINITY_DN75893_c0_g1_i1 len=1799 exp=2.88 ORF=[complete,526,178-1755(+);5prime_partial,187,1798-1238(-);complete,158,912-439(-);complete,139,1548-1132(-);complete,130,423-34(-);3prime_partial,108,1479-1799(+)]
GGGCGGAGACGTGGAGCCACCCAACTCTTCTTCCTACCACGCTACCACACGAAACGTTACAAAAGCGAGTGGGTCCCGGGTTGACTGGCTCATAACTCGTTGGATAACTTGAACAGCTAGTGGCGATGCTTCATTGTACACACGAGGCCTGGACTGTAGCGGCCGGCGGCACTCCCCATGACCCACTTGCACAACTCCAGCAGAGACGAGGCTGAGGTCTGGCTGAGTAGCCGCGGAGCCGCGCAGGGTCATGCAGTGGACGGACCGCACATTGTCGCCATGGACCAGAGAGAGACGCAGAGCCAGGAGGCCTACTACCTGTTCTTTGTGGGCAGTCTGGGGATGGCCCTCAATATACTCGTCATCACAATGATATTTATCCGGAGGAACCTCAGAAGAATGACAAGCGCCTTTCTCGTTCATTCTGGGTTTCTGAACTTACTGAAAGCGGGTTTCTGCATCCCGTTCGGCCTGAATCTCCTCTCCGAAGCAGACGAGAAGAGCCCGCCACAAAACTGCAGGCTGCAAGGGTCCATCTACATCGTGCTGGTCACCACCTCGGCCGTCAACATGGTGGCCATGATCTGCACGGAGGCGTACACCTTCGGGGAGATCAACGTGGGCGGTAACTCGCACGGCACCAGCTGCTGCATCATGTTCGGCCTGCTGGTGGTGTACATCACCAGCGTCATCCTGCACCTGGGGCCGACCCTGATCGGCGGCGCCATCAAGTACAACCCGCACATCGGCAGCTGCGCCTTCGAGCTGGGCAACATCACCGGCTACGTGGCCAACGTCATGTGGATCGTCATCATCACCCTGTCCTTCGTGGGCGTGGGCCACTTCCTCAGCAAGCTCTACAAGGAGATCCAGCTCAACAAACCCAACAGGGTGTCCATGCTGGTCCGCCATTCCATCACCATCACAGAGGAGATGGCACGCAAGCCGTCAGCCTGTACGGTCCAGGAGATGACTCAAGAGGCCATGCACAGGGCCAAAATCTTCGTCATCACGGCCATAGCCTTCGCCCTCTGCTGGTACCCGTTATTCCTTCTTATCCTAATTGACATGCACTTCCGGGTCTCGCCAAAGGTGTATCAAGCGTTCAGCTTCATCGCCTGGACAGAAGCTTTAGTCGAGCCCATTATCCTTATATGTTTTGACCGGAACCTGAACCTGCTCGCCCGGTTCATGTACTGCGACAGGGATCAGTTCACGGCCGCGCAGATCGCCTTTCTCATGGCACAGCACCGGCAGCAGCAGCAGCAGCTCCACCACCACCATCACCACCTGCATCACCATCACGAGGACGATGACCAGGTGGACGCCTCCCGGCAGAGTTCCATCGACGCCGACGACGCATTCCACTGCGGCGCGGCCCACGCCCTTGGGGAGTGCAGCGGGTGCTCCACCAGTGGCGGCGAGCCCCACCACCATCACCACCCTGCGGACCCAGGGCTGCCCAACTCGATTGTCCCATGCCGGCACTGCTGTCCGACCCCGCCTCCACCGGGCGAGACGACGCCACTGAGGTCTCACCACCATCATCACCACAGGCCACACTCGCCCAGCGGCGACTCGCCAGCGTGCACCAGCGCTCACGAACTTCGCGGTTTCCGCGATTTCCAGCCGCACATAATCCCGGACGAGGTCGTCGCCATGGAGATGAACTCTGCCCCTTTCCGAATCGAGACCGAGCTAATAGCACGAAAACAAAAAGACTCTGCCAGCAGGCAGGGCGACATACAATGCTAAACCGGCAAAGCTTCATGTCTTTAGGAATCGATTCTATCCCAAGA
>TRINITY_DN75840_c0_g1_i1 len=514 exp=3.33
TAGACATGTACAAATGACAAAATCTTAAATTAAAATGAAATGCTAAAGTTTACTTATAGTACATTGGAACAATTTCTTTTCTCGGTTTCATGATTGTGTTACCTTTTGACAGGTAGAATGGTAGTGACTGCCTTGTGAATCCATTCTGATGTGACCTTAATACAAGAGTATACATTTTTTTTAAAGATAATTTATTTGTATGTTCCCTCACCCGAAGGGAGACAACTTTGATTAGCATAAACATTCTTGACTTGTTTTGTTGAAGAACTCAGCAAGAAATGGCAATTGGGGTTTCTGTTTGATTGAACCCTTCTGGCTGAAACCTGTGTAGATTCATTTTTGTTTTTATTGGAACCAATCTGGATGAACCCTGTGTAGTTATTTTTTTCTCCCTACCCACAACCCTATGTTAATATATGATGGCTGCATGGATGTGTCTTGATGGCCCTGGTTCAAACTCTGCCTGCTGCCATCCATGTAGGAGATGAGGGTGTGGTTATCTTCCATTCTGAAG
>TRINITY_DN75894_c0_g1_i1 len=451 exp=0.69 homolog=[sp|P70280|VAMP7_MOUSE Vesicle-associated membrane protein 7 OS=Mus musculus GN=Vamp7 PE=1 SV=1]
ATTTCTAAATGAGATGAGAAAACGATTACAATCTGCCTCTTTGAGTGCACGAGCCATGACAGGAGGACCTGGAGACTTGGACAGTGAATTCGGTTCTATACTAGTTCAACAAATGCAAAAATATTCTGAAAATGGAGCTGGAAGTAGCAGTGCTGTGGCTACAGTTCAAGCTCAAGTCCATGAAGTGAAAGAAGTCATGTCTCAGAATATAGAGAAAGTTCTACAGAGGGGGGAAAGACTGGAAGACTTATTGGATAAATCAGAAGAACTAGAAGCTGGGGCTGTAAACTTTTCAAGAACTGCAAAGAAAATACAGAAGCGTTACTGGTGGCGCAATAAGAAAATGACCATCATCTTGGTAGTTGTAGCCCTCGTGGTCATTCTCATCATCACACTTATTGCACTCTTCGCCACTCATACGCTCCCTCCAAGCTCAAATGAGGATAATAAA
>TRINITY_DN75847_c0_g1_i1 len=279 exp=2.16
TGCGAGAGGCAGAATTAGGCCTCAATTTGGGCCACACAAGAAATTTGTGGCTTTTTCTCATCAACATAGCAGAGCTAAACAAAATTATCCTTTTATTTTCCAAAACTTCATACAAAAAATGTGTATGATTTTATTACCAACAGTAAAATTTTTTTTTACTTAATGAATCTGTTGCAATAGCATTATACGATACCGTAAACATTTATTTTGTTTCCTGAGATTCTGATCAATTCTTCAACAAAATATTTGTTGTTTAATTTAGAGCTGTATCACTTTAAA
>TRINITY_DN75846_c0_g1_i1 len=233 exp=1.30
GGGTCAACTTTTTTTCTGCACTACTGTAGGTCTAGCCTCGTTGTACAACGGTCCCTAGTACTTGAAAACCTTGGAATGAACATTTCAAACTTTGACAAAATGTTAAATACTTCTTAGCTTTTATTATTTATGAAACATAAATTTTACAATCTCTTTTTTTTTCACATTGCTAAGGCAATTTCAGAAAAAAATACTGGATGAAAATTATTTTTAACTTAATAATAAGAAAAAAT
>TRINITY_DN75808_c0_g1_i1 len=325 exp=1.36
TTATGGGCCAGAACTTGGGATGCCGTTCGATTCCAGCTTTGCATTCTTTGCCATAGGACTTTTGTTTTTTATAACAATATTTGAATGTCTTCATCTCAACCCTCGTCTAGACCAACAGAAAAAAAGATCATCTTAAAAATATTGCCATTGTGTGAGTTTTTCCTAGTTGACTATTCATTGTTTAACATGACACTTGTTCCAATCAAAATTATTTATTCAAATCATACCAGTGACATTGGAATTGTTCAAATCATACCAGTGACATTGGAATTGTTCAAATCATACCAGTGACATTGGAATTGTTCAAATCATACCAGTGACATTG
>TRINITY_DN75828_c0_g1_i1 len=293 exp=0.64
GAGACAACTTGACTATGAAGACTACTGTCAGTGGTGTATTGTAGGCCTATTTATGTATATTTTTGTTTAGTTTAATATAAATTATTGAAATAAAAGAAAAGACATGATGGAACGTGGAGCTTATTATGCACAATGCATGTAAATTGTGTACAGCCAAGGTATTACTTCAGTCAGATCTACAATACAAGATTGGCACAATTACTCTCTTACATACGCAATTGGAAATATAATATACGTAACAAACACGTGACCAATATTTCCATTATTCTGCACTCGCTAATAAATAAACAATA
>TRINITY_DN75805_c0_g1_i1 len=245 exp=0.55
TGGATACTTGGCTCTCTTGTAATTGTTCCTTCTTTCATTGACTCAGTTTCGAGTTCAGACTGCAGATCTGAGGTGACAGTTAAATGACTTGGCTCAGAAAAAAAGTTTTTGACTCAAGTCAGCTCTGCGTACACAGCGATCCCCAAGTGATGGCTTGATGCCAAATCTTTTTGGATCCTCTATCCTCTCCTGGCGGCGATGATCTATGTGATCATTTATAATTTTCTGTGCCTTTGCTGTAGAAG
>TRINITY_DN75805_c0_g2_i1 len=244 exp=3.09
TGGATACTTGGCTCTCTTGTAATTGTTCCTTCTTTCATTGACTCAGTTTCGAGTTCAGACTGCAGATCTGAGGTGACAGTTAAATGACTTGGCTCAGAAAAAAGTTTTTGACTCAAGTCAGCTCTGCGTACACAGCGATCCCCAAGTGATGGCTTGATGCCAAATCTTTTTGGATCCTCTATCCTCTCCTGGCGGCGATGATCTATGTGATCATTTATAATTTTCTGTGCCTTTGCTGTAGAAG
>TRINITY_DN75868_c0_g1_i1 len=369 exp=0.35
GGACGAGTCACTTGTCTCTTTCATAACTGTACGGATTGTCCTTATCAAATAACTCTTTGCAAATAAAGTGCTCACAGGCTTGAAATATTTCAAACAGAAGTAGAGCTTTAGAGATGTAAAACTTGAACACATTTATGGACTTTTCGCTAGCATTAGAAACCGTGTTGGTGTTTTTTTTTTTTATAGTAATTATTACGGACAATATAGATTCGCAAGAATAAACTTGAATCTTATAAAGTCTACAGTAAAAGTTATTTTTTAAAACATGTTTTTGACAATGTAAGTAATATGCAGTTGGCCGAGATGGGAAAAAATATAAACTTTTGGATTAACCATAAAATGATTTGTGTTTGTTTTTTCAGATCTTTG
>TRINITY_DN75832_c0_g1_i1 len=427 exp=0.50
GGGGATTTAAATATTAGAACCATAGGTATAAAACTTCCTTTTTCTTCTTTGTTTTAATTTATATGCTTGAGCGTTCAGACAAGTAGTCCTATATCTACAATGAACTGCGCATTGGTTTCCAGATCTGGCAGCTATTTATATAGGTTTTGTTCTGCTGGCAAGTATTTAGGCCAGTGTCTCTGGCTTCTTGCTAGAATATGCAGTTTTGAAAGACATGGTTGGCATTCTCTGATGATGCTCACCAAGGGTAAATCTCACAAGTCCCTATTTTAGCTTTTAAAACTTCTTGTCTCATTCTGTTGTGCATGACTCTTAGACAAAATATATTTTGGTCAAGTCAGCACAGCTTGAAATAGGCATCAATTTTCTTGAACTTTGGTAGAGAGCTGTTCCATTTCTCATTTATTCTACTATTTTTTGTTCCACT
>TRINITY_DN75825_c0_g1_i1 len=220 exp=0.59
ACAAAATGAAAAAAACAAATGTACCACAAAGATAATGTGCAAGATAATGAAAGCAAACTATGAGCCCAAGCTGAATTACAAGAATAAACAAGTTTTAATCAATGGACAAAGGAAGATGCTACAGTTGTACTAAGACTTCTGTTGTCTTGAGTAGAAAAAATATTTAAAGCTAACATTGTACTCACAGAGAAAGATTTATTACAGCAGTCAATTTTAAAAA
>TRINITY_DN75878_c0_g1_i1 len=741 exp=0.79
GTAAAAAAAAAATGGAATGGATAAGACCTTGAAAACAAATTCAGAAACAAGACAAAAAGAAAAGCCAAAATAAGAAAGGAACCTTTGATTATTCGAAGGAGAAGTTTGAAGATTCAAATCTTAAAGAACATTTTAAAAATGAATCAGATCTGGTATTAACAGTTAGGCTAAAGAAAAACACTTTGTTTCAAAGCTCCTCTTCTCATCAATAATATAATTTTCTAACCAAGTTTCAAAATCTGAACTGTTACAGTGTCAATTTTACTAAGGACTTTTTTTAGTTACCATAACTAACAGCTTTCCTTTCCCTCGACAGTCATTTCCTATTTCATTTTTTTGTTGAGGACATCTTCACTCACTGAGATCATTGATTAGTTCACTAGAGATATGAACATTTCATAATAACTGGCTGTCCAGTAAAAAAATAAAATTTTTGGGAATGTTCTGCAATCTAGACAAACAGGAGGGAAGTCTTAACATTCAAAGAAAAGGAACACAAACTCTGCATGGACCAAAATAAGTTACGAATGAGTTGTCTCAAATACCTTTGTAGCCATCTTATGAATCCAACTAAACTACCCTGAACTTACAAAACGAAAACAAATGCTAACAGGAATGTTTCGGGTATAAACCAAAAAGTTTTAAAGACGATGAAAATAATGACACAGAAACCTGACAAAAGCACACAAATCCTAAAAAAAATTTACTTCTGAGAAATAAAACCACAGAAATAACAGCCAG
>TRINITY_DN75804_c0_g1_i1 len=388 exp=0.53
TGAAACTGGATGGAGGACACACACTAACCAGGAGATAATTTACAGCCCATTGACTCTTCAATGCAACCTTGTTGTTCCTCTGCTAGTAGCTTATGGGCAGAGCAAAATTTATACATTTTACTTTTCTATAGTGAAGTTAGTAGTTTATACACAACTGACAGACAAGTGATAGGGCGACAGTTTGATGGTTGATTCAGATCACCTTTTTTAAAAAAATTATAATTATTTTATTATTAATTACCAATATTTTCAAAGACAAACAAGCTAATTTTTTATTGCTAATTTTAATACTGGAGTACTGAGAGAAGAAAAATTTAGAAAAATCATATAGACAAGCTAAATGTTCAAAATAGGGTAAATAAATCTCTTTTTAGTGTTAGGTGTCGTG
>TRINITY_DN75833_c0_g1_i1 len=227 exp=7.37
GGGACTCAATGGGCTCCAGAAGTGGACCCAGAGGCAATGAAGATCAGTGTAAAAATAGCAGAAATTCTAATTGCTTCTAAATGTGATCCTACTCTTCAGACCAACGATGGAAAGACACCAATCATGCTGGCTATTGAGCAGGTGAATGTTGAACTGGTCAAGTATCTTGTAGAAAATGGTGGCACAGTGTCACCAGACAAAAACAATGATGAAAAGACAGTACTTCA
>TRINITY_DN75852_c0_g1_i1 len=214 exp=2.13 homolog=[sp|Q9VCE9|UBS3A_DROME Protein UBASH3A homolog OS=Drosophila melanogaster GN=CG13604 PE=2 SV=1]
GGCAAGTTTGATGGCTGGAATCCCACCTAGGACTAGGTCTAGAAGCTCAAATGCTTCATGGAAAGAAAGATCACCACTAGAGATATTGCTACATATGGGTTTCTCCAAAGAAAGAGCAGAGAAGGCCCTGGCAGTTACTGGAAATAATGGTGTTCATATTGCATCTGATTGGCTGCTTTCTCACGTCAATGACCCTCATCTTGATGATCTTGAG
>TRINITY_DN75855_c0_g1_i1 len=259 exp=0.67
CATTGACAAGAAGCAGGCGGATACAGCATCCTACGTTTATCGCAAAGAAGATGAGGGAAAGAAGATACTCATTGAAGAAAGCGGTTCCGTCGAGATTCAAGTGTGTGGCTGGAATGATCAGTTTGTAAAAGATGATTCCACACCACTCATTGAAATTTGTGAAAGTTTCTTCGAGAAATTAGAACTGGAGAATGCCTAACAGGACTGCCAACTGGAGAATGCCTAACAGGACTGCCAACTGGAGAATGCCTAACAGGAC
>TRINITY_DN75890_c0_g1_i1 len=255 exp=1.77
AACATGATGCCTAAAATTTTTATTATTGTAAATAAATGCACAATATTGTTATAGTAATGTCACTAAAAGAGAACATGAATATTCCCAATATTACAAAACATTTTCTGATACTTTAAAAATCTGGCATTTAGTCTAATATGGTAAATGTTAGATACCCGTACATTTAGACTGCCAAGATGTTAAATTCTATAACCTACAAATAACTGAAACATTCTCCCTTGGCTGACAGAGATCTGCCACCAGGACTTTCTTCAG
>TRINITY_DN75872_c0_g1_i1 len=420 exp=0.53
AACCATCAGAATCTGAAACTGTTGCTGGAGAAACAGAAGAACAGGTGACCATTAGATACACTGTTGGCAGCCAAGAGGAGCCAATTGTAGAGACAGTTGAAGAGAAAGAAGAGGCTGAAATAATTAAAGTGCCTACACCTGAGCCAGAGGATGATGGCAAATTTCATCTAAAACTGCATGAGTCTTTTGAATTTCCACAAATCAATTACCCAACTCTTCAAAATGTTGAGCCTGTTGACGCTGAATCAGTGGAGCAAAACAGCTGATTTGTTTCATCAAATTTATTTTGTTTACAAAGAAATGAAAGGAAAACTATTTCAGATGTTATTTTTGTCTTTAGTGTCACTCAACTAAAAAGTTTACAATATAATTGGAAAAATATTTAAACAAATGTCATGGGACCACATTTAGAACTTGTCA
>TRINITY_DN75812_c0_g1_i1 len=551 exp=1.13 ortholog=[sp|O54747|DPOD1_RAT DNA polymerase delta catalytic subunit OS=Rattus norvegicus GN=Pold1 PE=2 SV=1]
GTCTGAACTCTACCAGAAAGAGATTTGTCAGGTGCAGGTACTGGAGGAGAGATTTTCACGTCTGTGGACCCAGTGTCAAAGATGCCAGGGAAGCTTACATGAAGATGTTTTGTGTACCAACCGAGACTGTCCCATTTTCTATATGCGGAAAAAGATTCAGAAAGATCTGCAAGAACAGGATGCACTTCTAGCCAGATTTCAAGTTTCTTGGTGAATGTGATGTGTAGCTTGGTAAATCTAACATGACACAGCATCTATCTCTAACAGCACAATCTTTTATCTGTGTACAACTTTATAAGAATCTTAAACATTGCGGATAATACATATACATGTAGATACATCATTTGGATAAATCTATCCTGTACAGAAATCTTTTTGACTGGACTTGTACATGTCATAATGTAACTCAGCCATAAAATCTATGTTTCAGAGTAAATTTGATAACTGTTTCAAATTCTTATGTGTTTCTAAGAGATTGTTTTGAAAAAGGAAAAATAACTTTTCTGTATGTATATTGAATTGTCATTTTCAAATGTCCATTCATGCATTGT
>TRINITY_DN75898_c0_g1_i1 len=285 exp=2.90
ATAGGTTACCTATTAGTGCTTCGTAGACTTAAAAGGTTTACATAACTTTCCCTTTGATAATGACTTGAACTCTGAACTCACCACAACCATTTAGCAAACCCATCTTATTATGAGTTAAAAACAGCAAACAAGCAAGCAAAACATGTCACTGTTCAGATGTAACTTGTCATAATACCATTTTGTTGTCTTTGTTCCATATCATGTTGTTATATTTTTTTTGTGTCACTTTGATCATTGTGTTCATTCACTGTCGATTTTATTTTGTGAAATAAATCTCATTCCAGA
>TRINITY_DN75836_c0_g1_i1 len=238 exp=0.36
GAGGTTTACTGGGAGAGTGTGAAGTTGTAAAGACCAACTAGAAATATTAAAGCTTACAGCAAAGAAAGAACAAAAGAAAGAAGGTCAGAGTGTTTGAGAACTCTCTTCACTTCTCAATTCGAACTATAAAACAAAAAAAAGTGAGATGTTGCTCCGTTGGATGAAAGTCACTTCTACACCAGCGAGCGTGGTAACGCGAACACTGACTAGATGAAGGTGTCACACTCAAGCTGCCGAG
>TRINITY_DN75886_c0_g1_i1 len=329 exp=0.55
TTCAGCTACAGCAACAACCTTAACTTTTTGTGGATGTATTTTTGCATATGTTGCATACACAGATCCTCTTGAACCAGCTCCAACTACAAAACACTTTAGCACTGGAGCATCTGCTTCATTGTGAGAACATGTATTTCCACTCATGTCTCTGGAGATCTATATCTAAAAGTTGAGATCAAAATTGTTCAGCCCAGAAAATGTACACAAGTAGACTGTAGATCTAAGTGATGACAGCTTTATTTCTTTTTTCTTCTTCTTTTGGTCTTAGATTGTTCTACATTTTGGGCAGCACACATTTACACGATGATGATCGGTCGTTTCCATCCCAG
>TRINITY_DN75867_c0_g1_i1 len=380 exp=5.29
GAAGGCTAGGACTGCTAAGAGTCTACCCTTCTTTCATGCACTTCTGAGTCCACTACTCTCTCCTGGTTACCAAGTCCAACTTTCTGCATTCTTCTAGTATGAGTTACTCAGCTCTCTCCCAGTCTATAGTGGGCAGGCCTAATATTGGGTACAGTTCCAGACATAGAACATAGTAGTTATTCATTGTTCTGTAATATGACACACTTTTTAACTCTACCAACCTGGATGGCCTCAATAGTCCCAGGTTCAAACCCTGCCTGCTGCCATCCCCAGTCATTCTGTGGGAGGTTTGGCTAATTTGTATAACAAACATTTTTACTTGACTTCTAGTTCCAAGAAATATCCTCTTTTTCTTATTAGCCCTATTCAAGCTTGAAAGG
>TRINITY_DN75811_c0_g1_i1 len=621 exp=0.49 homolog=[sp|P33450|FAT_DROME Cadherin-related tumor suppressor OS=Drosophila melanogaster GN=ft PE=1 SV=3]
CAAGGACTCTGGAGATTATGGTAGAGTTCTATACAGCCTTTACAAGCAGAGTCCATCTGGATACTACTTCACTATTAATGCATCAACTGGGGATATAACTCTCAGCCGACCACTTGACCGTGAGACTTATCAGTCTTTTAAACTGACCATTCAAGCAATTGACCAAGATAAGGTGATAGCCAACAGAAAGACTGCGGAGAAATCTCTAACAATAATTGTGCAGGATGCCAATGACAATGCCCCGCTGTTTCAGTCGGCTTCTGTTTTCATGGTTCCCTTTAGTTCCTCCAGTGGCAACACTATAGCCTCTGTAACAGCAACCGACCAAGACTCTGGAGACAATGGAAAGGTAACATATAATTTTGCTGGCCCAAAGCAGGTGTTGTTTGGAATAAATCAACAAACCGGGACCATATCCCTGAATAGTACCTTGCCGCAGTCTCCACAGGTCTACTCCTTATTAGTTGTGGCCTCAGATGGTGGTGTCAATGACGCTCTGGGGCCGAAGTCGTCAACTGTCTCGGTGACCCTTCTGGTCTACACCAGCGACAGCAATGGCCCTAGATTTTTGTCCAGCACCCCCACTTCTGGCACCGTCCTGGAGAACAGTGGGGTTGGCAG
>TRINITY_DN75879_c0_g1_i1 len=473 exp=1.15
GTGTAATTCCAGGATTTATTAGCTATGCTTCCAATCATGGTAGCTGGTGGTAGCTCTTCATCGATTTCGAACTCAGCGTCCGGGCTTTGTCCGAGGGTACTAATAGGGAGGTACAGAGATAAAACCAAAATATAAAATGTAAACATGATGGTACTGATGTTTTCTGAAAAATGAATGCGTTTGAAATTAGAGTACTATCATTGGCTTTTACTGTGATTGCGTCCCACACAGCTGGTAGACAATGTTGATACTTGGTCATTCAACTATGACCAGTCATTGGAAACTATCAGTTCGCATCGTTTTCTTGACTACGTGTATAGGTGATCCCTTCCACGCTTGTGCAGGTATGTACTAGTTTTGGCTACCTGACGTTCACACTTGGTTGTTCAAACAGCGTTAATTCTGGATTATCCTAAGACGTCAGAAGACAACTTTCTTGACCAAATGTTTGAAAACAATGACCAAGTGCAGAC
>TRINITY_DN75884_c0_g1_i1 len=289 exp=0.75
GCTTTGGCCTCAAGTTCACGTCGGCGCATGAAATTGTTGACAACCCCATAGCGACAGGATCGGCTGTGGTGCCACCTTGTGATAGCATCCTCAAACACTGTCATACAGTGTCTGCACCAAAACCGTTTAGCAGAAGGTAAACTGAGCAGGTGGCAAGGATGGTTAGAAACTTCTTTGGCTTTTGGCATGATGTCTTCCCACGTCCACAACCACAGTACTTGTCAGGTGAAAGGGTTGACTAGTTTTTTATAGTTTAATTTCACTTATATTGAATTCCCACTGTTTCAAG
>TRINITY_DN75887_c0_g1_i1 len=1507 exp=1.00 homolog=[sp|A2ANX9|ZN711_MOUSE Zinc finger protein 711 OS=Mus musculus GN=Znf711 PE=3 SV=1]
GCTGAGTCTTGTGGGCAAGCATGTGTTTAATAAAGGCAGAATTATCGCTTGAGGTAAAAGAACAGCTTGTACACTGGTAGACAACATCCTTTGGGAGAGTTTTCTTACCTGAGTCAACATTCATCTTGAGGACACCCAAAGTAGTAGAAGGAGCCACCAATGTATCTGAAGATGGATTTACTATATTTGAATTCATGAATTCTTGCTTGCAAGCTTTCTTCTTGATATGAATCCACATGTGTTTTTGCATTATCTCACTGCTAGAGCAAATAAAGCCACACTCGGAACACATCATGTTTGTTATCAATGGTGTACTAGGCTTAATTATTTCACTGTTACTTTTGACACTTTCATCTACTTTCAGACCATTCTGTTTCCCCTCTGCTCCTTTCACTAAATGGAAATTATGCACATTAGTCATATGGGAAATCAAACTTTCTTCACTCTCAAGGACACAATCACAGTTAGGGCAAGAATAAACAGAAGCCTCATTGTGAGTCTGCAAATGACGCAGCATCACTTCCCTGTCTATAACAGTGTGGTCACATAGTTTACATTTAAACAGCCGATCTGTGTTGTGAATCTTACGCAAATGTGTCTCAAAAGCTTCTGTGTCAGGGAGTTGGATGTTACATACACCACAATGAACAAGCTTTTGGCTAGTGTGTAGTTTGATGTGGTTAGTTAGATGACCCTTTTTTCTAAAACTAGCATTGCAGTGCCCACATATGAAAGGTCTCTGATTGGAATGGACAACCATATGTTCCAGGAGAGCGTGGCGACGTTTACCAGCATAGTCACAGTGAGGGCATTTGTAGGGCCGATCTTCTCTATGCACAAGGTCTACATGTTGCTTGTAATAATGCTTGTTATGGCTAGAATACTCACACTCTGAGCATTTGTATAACATAGATTCTGACACTGAGGAAGTTGTAGAAGGAAAACTGTCACAGGAACTGTCATTGCTATAGATTCCTGAGAGTTTGTGCTCGAGTGACTGGATATTTCTTACTGGGGATTTATCTTCAAGGTTATCTGCACTCTCTGTGGATGACAAAACAGTAATGGTGGAGGAACTTTTTACAGTGTCTGGAACCTGGTCAGATGAAGTCACATAAACAGTTACGACTGGATCAGACAATGCACTGTCTTCTACCACAACAGATGGCTGTATAATTTTGCCTGACATTTTTGTATCTAACTCTGTTGTGGAATGCTGACTGGACTGGGTGACACTAGTTCCAGCAAACGGTAGTGTTTTGATTTTGGAGGTAATTGAAGATGTTTTAATAGTGGTTTCAGATTTAAAGACACTTGGTGAACCATCTTTTCTATCTGGATTATCTAATAGGGTTATATTTTGTTCCACTGAAATATTAGGTGTATTCAAGTCTGTCTCTCCACTAGTCTTATTTTCCTCTGACTTAGACTCTGAATAATTCTGCATGACAACGTTATCTGAAGAAGTCTCCTTTCTACTACATGAGACATTAGGTTCTTCAAAGTT
>TRINITY_DN75863_c0_g1_i1 len=436 exp=0.49 homolog=[sp|Q550R2|CTXB_DICDI Cortexillin-2 OS=Dictyostelium discoideum GN=ctxB PE=1 SV=1]
GTTTTTGAATCCCGTTGCTAGGGACGCTGACATGACCTGGAACTCTGTGTCCGGTTAGTGACTCCACCAAGGCTACCAGCTTGACGCCGTCAGCAAAGTCCGTCCTTACATCGTCCACAGTAATACCTCTTGGCCGGAGCCCTTCGTTGACCCAGTTAGTGAATGTGGTTTTCTGTATCTGGAGCCATTCTCCGTGGCTCCTGGAGTTCAACGATTGCTGGCGGTTAAGGGGCTCTGACTCCATGCTCCAGCCCAATCAGTCACGTGATCTTATATAAGATAATCTACAGGTTTCTAATTTAACGATCGAACTGATGACTGCAAAGACTCGTCATGTTATCTCCGACACTGATCTGTCATATACTAAGTTTTCCAGTGTGTAGAGTCATATCCAAGATAGTATATCCAACGGTGAAAAACTCATCACTAAATAATG
>TRINITY_DN75882_c0_g1_i1 len=1022 exp=3.84 homolog=[sp|B9EKI3|TMF1_MOUSE TATA element modulatory factor OS=Mus musculus GN=Tmf1 PE=1 SV=2]
GTGGTCATGCAAGCAGCACTGGCTCCTCAGACACCAGCAAACTGGACAGCAGTATTGACACAGTGGTTGATCAGACAATCGTTGACAGCCATAGTGACAATGAACTTACAGAAAATGATCCAACATTTTCTATTCTTAGTGAGAGAACAAAAGAAGACTGTCTTGACAGTTCAAAGACTTTGGAAGAAAGTGCTCAGTCTCTGAGCTCATCTTATGTGAAATGCATGATTGAAGAAGCCATGGAGGATTTCAGTAAGACAGAAGACTCAGGAAGTGATAACCATTCTAATGGTGAAAAATCAGAGAGCTCAAAGCAGGATTCCGAGCTAGAGAAAAGTATTTATAGTGGTCATGAGTCCAGTGATGAAATAGAAACGACCACCTCCTCAGATATAGAAATAATTACTGCTCCAAGCTCTAATGGGGAAAGTAAATATGGTAATTCATTTGAAATATCACCAATGAAGATTGTTTTACAGAGGTCTGTCCGCCAACATGGACATAGTCAATCTGATAGTCAGTCTAGTTCCAGCGCAAATAGTAAAGGAGATTTGGACAGACTAAGTCCTGAAAGAGAAGTTTTACCTTGGAAAGAAGATGACTTTCAACATCATGAGTTACACAGAGTAAGCGATGACAATGTCAACAATCCTTATCACCCTGAACAGTTGCTCAAAAAACTTGCTGAGATGGCTGAAGTCTTACAGGCCAGAGAAAACAAACTGGTCCAGTTGAGTAAAGATAACCATCAACTGATGGAAGACAATAACATTTTACGCTGTCAACTGCAGCAGTCAGAAGAAGCAAGAGAAGCTGAGACAGCTGACTTAAATGCCTTAACAAATGAATTCACTGCTAGACTTTCAGAGGCAGAAAAAAAGCTGCAAGCTGTAATCAAGGAAAAAGAAAATCTGAAGCAAAAATTAAACTTGACAGAAAAAGAATTAGAAAAAAGGTCAGGAAGTTCAAGTCTTCAAGCTTTGTTGGATGAAAAACAAGAGCAGGTTGTCCAGCTTCTAGCT
>TRINITY_DN75856_c0_g1_i1 len=228 exp=0.38
GTTGAAAAGAGGTAGAGTTTACTGTTGGTGTCCAGGTTTCACTGAGGCCAAATACCTGCTAAGATGTGTATAAATAACCATCTGTAGATTAGAGGTGTAAATTACAGACTGGACTCATAAGACACGTTGACTATTTATAATGATGATTTGATATGGCTGAATTTACATTTTAATTTCTGTATATATACAACAGCAAATAAACATTGTTTTGTTTTCAGTGTTTTTACG
>TRINITY_DN75866_c0_g1_i1 len=301 exp=0.57
AGAAATTCTAGTTGCATGTGAGCTTTCTGTTTTATTGTTATCTATTAAAAATATAAACTAAACTTGTAGATCAAGTAAATATATATATATATATGATGCTTTCTTTTTAGTGCTTCTTGATTAGAGGGAATAATAATGGTTTGAATCTGTTCTGGCAGTTTGTCAGTGGCAACCAGTTTAGACATCTGACAATCCAGTTTTCTGGTTTTATCATTAGAGACTTTTGAAGATGATTACTGATTTTTAAAAAAAACTGTGTTTTTGATATTTGTTGTAAAAAAGTATAACATTATTGATTTTT
>TRINITY_DN75873_c0_g1_i1 len=449 exp=0.67
TCAATCTCCTGAACAATCTACTCTTACCCGCATTGTGAAAATTAAATGAACATGAAATCACAGATAAGAATTAGCAGAAGTATGAGATGTATATAGTATCGGTATGTCAGTATAAAAAAATTCTAAAATAGCTAAACTAGAGAAAAGGTTTGAAGACCTGATATTAATACAATATAATTATGAGAATGATAAGCCATCCGTCTCTAAATACAAAGTAAGTCCATGGAGTCTAAGCAGCGTCTACAAAGGCTGTCAATTATCTTGACCTATTTAATTGGTGCACATACCATAAAAGTAATGAGATCAACGCTTGTTGAAAAGTGAGGCAAAGAATGATGGTAATAAAGACTACTGGATAAAAACTAACACAGTGCTTCACTATGTTCATTAAATCTTGACTATAACTGTAGCTTGTCAACAAGCTCAAGAGGATTTCAGACCAGTTTAAG
>TRINITY_DN75876_c0_g1_i1 len=1133 exp=1.32 ORF=[5prime_partial,163,1133-645(-);5prime_partial,143,1131-703(-);5prime_partial,121,1132-770(-)]
CTACGGATCCATCGTTCTGTCTTAGGCAGTTGCCTTTGTTCACAGATCCCTAGCGTCGTCACTGCCAGCGTTTTCTTTACTGAACAGCGCATTACACTCACACGCCCACATACAAACACACATAGGCTAGATTCTAAATCTCTCTCTCACATATTGGCCACCCAATGAAATGTCTTGACTTCTTCAGCATATAGAAACAAGAAAGACAAAAAGTCTGTTTCTTCTCTATTTAATTATCATTCCATCCATCCATCATCGAAGTTACCGTTAGAACAACAACGTCTACAATTTTTCTTTTGACGAGAGCATTCTGGGAAAATAACAACATACTTTTCTTTAAGTAAAAACAACAACATCCCAAAGAAAGGAAACAATATAAAATGTGGAAGAAGACTAATTGAAATGTCAAGATCAGGTGTAGAGCAAGCAAACAATAAATAAACAACAAGTTGATACTGGTGCTGGTATAATTTGATTAGATAATGCTTTTAAAATGTCAATTACTTTGATGGCGTCTTTTAGACGTCTTAAAAATACTTGAAAACATCCGGTATCCTAAATGTATCTCGGAGTTATGTTATTACAGCCATTGGGAAAAGGTAATAAATAAGTGAAGTAAAATTGAAGTCTTGAAGTGATATATGTCATTGTTGATTGCGTAGTACTTGTATCACTTGTAAGTATGACATATCGGTATGACATTTATGTGAGAAACATTGAAACCAACAGAAAGATTTTAACAGAGTACAAAGTAGCCAAGCATATGGACCTATGGGCTTTTTGTGGAAAAGGGAGAGAGAAGGGAGAGAGAGAGAGCGGGGGGAGAGATAAATTGAGAGGGAGAGAGGGTGTGTAAAAAAGGGTGTGTGAAAGAAAGCGAGAGGATGAGAATGAGACAAAGGGAGAGAGAGAGAGAGAGGTGAAGAGAGAGAGCGATAAGAAGAGATGGACAGAGAGGGAGAGGGAGGTGAAGTAAAAGAGAGGAGGGAGGGAGAGAGAGAGAGAAAGAGGTGAAGAGCGAGAGCGATAAGAAGAGATGGACAGAGAGGGAGAGGGAGGTGAAGTAAAAGAGAGGAGGGAGGGAGAGAGAGAGAGAAAGAGGTGAAGAGCGAGAGCGATAAGAAGAGATGGAC
>TRINITY_DN75829_c0_g1_i1 len=578 exp=1.12 homolog=[sp|Q7T6Y2|YR831_MIMIV Putative serine/threonine-protein kinase/receptor R831 OS=Acanthamoeba polyphaga mimivirus GN=MIMI_R831 PE=3 SV=2]
AAGTTTTTTCAACATCTAAGAACTCAACAGATTTGATATGTAGAGCCTCATGAAGACTCATATCCATGTATTCCATGACTATTGCTAAATTTGGAGCCTCAACACATGCTCCAAGGAACTTTACAATATTGGGGTGATCAAGTTTACAGAAAATTATTATCTCATCCTCAAACAGTTGAAGCCTCTTTTTAGAAACTTGTTGGTTTCTGAGTTTTTTGACAGCAACCAGTTCATCATCAATCCACTCTGCAGCAAACACATCCCCAAAGCCACCATGCCCGATTTTGTCTACCAGTTTTAGTTGGTCATATTTAATGATCTTGCCTCTGTATTTATCAATAACTTGCTTGGATGTGTGATGGTGTGCATCCCAGGCAGGCGCTTCCTCCAATCTTTTTCTGATGTGGTTTTCTCTGTTCCTCATCTCATGGAATGTCTGAATAAAATCTTTATCAGCTTCATCTTGATATTTCTCAACAAACTCATCAGGAATATCATCATCCTCATGGAGTTCCCACAACTTTTGTAAAAGCTCTGCATGAGATTTACCCTGGGCCTGGTTATTTTCCCACTTTAAG
>TRINITY_DN75820_c0_g1_i1 len=368 exp=1.61 homolog=[sp|Q1ENI8|PXDN_CAEEL Peroxidasin homolog OS=Caenorhabditis elegans GN=pxn-1 PE=1 SV=1]
ATGTACTTCTCCACCTGTTCGGGCGTGGGTTTAACTCCAGTCTTCTTGACTATGATGCCTTCAACTATTCTTCTGGCCAGTTCGTTGTGGTAGAGATGAAAAGTGAGATGCTGAGTGCCAAGCACTGGCTGCTGATTTACGCGTTTATCACCTGAAAGCTGACAGTAAGATGTTGGGCTTGTGGTCCTGACACACGCTGCTTTGGAAGACGTATCATTCGGAAGACGTTCTTTGCCGTTGACTATAGTGGTCGACAGCAGTATTCCTTTGCCATTTTCAGTTCTAAGTCTTTGGGTAGTTATAATGTCAGACCCATAAATGTTGGATCCATCAATGAAGGAAGTAAGGGCATTGATTTGTTCTCTCGG
>TRINITY_DN75857_c0_g1_i1 len=527 exp=0.57 homolog=[sp|Q8BGC3|MOT12_MOUSE Monocarboxylate transporter 12 OS=Mus musculus GN=Slc16a12 PE=2 SV=1]
GCAGCTTGAGTAAGACGTTGCTTAGCAACAGGAGTAGGCCGGAGCCAAACATACACGCTCCTCCGAGGTAGAAGGAGCTGTCGAAGGAACCCAATGCATCCCGGAGTGCACCTGCAAAAGGGGGACCCACGAGAGTCCCCATCCCTTGAAAGAATTTACTAATGCCCAGAGAACTAGGCATGACCTCTCTGCCCAGAATGTCCACAAGCACCACCATTTTTTGAGAGATGAAAGCCCCGGTCATGAATCCGTAGGCGCCACTGACCACGCAGTACATGGCGAAGCTGTCCAGCGAGGGAATTACGCAGGACGCTACGGCAATGAAGAAGAGCAGCATGTTGAAGACGTATGGGCGAAGTGGCCGGCATGCGGGGATGTCCATCACTAAACCAATAGCTATTCTTCCAAATGTATCCAACGCACCGGATATAGTCAGCACCAAAGCCGCCTCTGTTTTTGTCAAACCTTTTGAGATGGCCATGGAAGGCAGAAAGGTGAAGGCCGTCTTGAAGGCAATCAGAAAGAAT
>TRINITY_DN75810_c0_g1_i1 len=235 exp=0.92
AACATTTTCTGACAGTTTTTAAATGTTAACAACGGAAGCATAAAAAAAAGGCACAAAGAAAATAAAACAACATTCAAATGGGACAGACACAATTTAAATATTAGATTTGGAGCACTGCTCTATGTATATATGTACATGTGTAGTATAGACATGCAAATAGTGTTGAGATATTTCTATTTACACTCTGTGAGCACCATCAACTACAGAACAAGAATCATAAAATAGTCACCTGAAT
>TRINITY_DN75899_c0_g1_i1 len=246 exp=0.53 ortholog=[sp|Q8SQH5|ADT2_BOVIN ADP/ATP translocase 2 OS=Bos taurus GN=SLC25A5 PE=2 SV=3]
GTGTCATAGATGCCAAAGTAAGCAGCCCTGTAGATGATGATGCCCTGGACAGACACATTGAAGCCCTGGTACAAGCCCCTTATACCATCAGACTTTGAGATCTTGACCAAGCAGTTTCCAAGACCAGAGAACTCTCTCTCGGCTCCAGCCTTTCCCACATCTGCAGCCAAACGGGTACGGGCGAAGTCGAGGGGGTACACGAAACAGAGGGAAGTGTCTCCGGCGGCACCACCGGATGCCAAGTTA
>TRINITY_DN75864_c0_g1_i1 len=1554 exp=1.72 homolog=[sp|P0C6P6|TYY2_RAT Transcription factor YY2 OS=Rattus norvegicus GN=Yy2 PE=3 SV=1]
TGAGGTTAGCAGACGAAAAACCGTTGAAAACGACATTCATTTTCCTTTTAAAATTTTAACTGAGAATTTACATGTGACGAATATGTCAAGAATACCTAAGTGGCTTTTTCAGAAAGATTGGTTGTGTTACCAAGATGTTGTAAAATTACTAGAAAACTCACCATCTTGCTTAGAATATGCTCTGGCTCAAGATTGTAGTGAAGAGATTCGTAATATCTACAAATTTATTTGTACATTTTCTCCCGAAATATGTCATATGGAGTGTAAAGAATATAGATTCGAAGAAATAGCAAGACATAAAATGCGCACGCATTTGAAAGAACATATTAATATATTAAAATCAGAGGAAAATCATCATGATTTTAGAACAAAGAATCAGTTATTTAAAGGCAATAAAAATATCCAAAAACACAAATCTTCACTGGTTGTAAATAAAGAAATTTCACCAAAAAAAGTAAAAATGTCAAGAAAAGAAGTGTCTTTAGAATTGAGTACTAAAACCAAAGGACTCAAAATTTACAAATCTAAGTTTACTAAGTTAAAAGTACCAAATAAGACTACCATGCCATCAGTCAAATTTGAAGAAATTACACAATCAGTAGATAATCAGTTTGAAGAATCATTTGCTCCTTGTCATAATCAGAAATCTGAAGCTAACACAACAGCTCAGGAAGAATTCAAATTGAAAGAAGAAAACCTTTTTGATGAAGAATTGGAAGAAAATGATAGGAAAAATTGTGAAACGCAAACTTTGTATACTGGCAAAGAGCAAGAAACATTTCAATATAAAATTGCTACAAAGTTATTTGCTGTTGATCGTTCACAATGGAGTACTATTGAAAAGGTACTTGATGACATTGTCAGCTCTGAAAGTCCTGATGAGAATTTATCTCAAGATGACAGAGAAAAAATATTAGTTGGAATGAAGCAATGGATGGATTCTGTACAAATATATGATCACCAGACAGTCTCTAGATTGCAGGATCCATTAACTCAAGCTGAGAAAACTGTTTTAGAAAGTCTAACTACTGAAGACTGGAGAAAACTTGAAGCTTCTCATGATTCAGAATCTAAATTAAGACTGACTGTATATGCAAGAATGTTACTTAGAGATTATGAGTGCTTTCCTCGCAAGCTTAAACCCAAATATTGTCAACATTGTGGAAAGAATTATACAGCTAGCACATCATTGTATAGTCATCTTGTTAGCTTGTCAGGTATTAGATTTTGGGTGTGCAGTAAATGTAAAGATTCTAATATGGAAGATGCTACATTTACAAGGAAGCACTCGTTACAGTATCACATTCTTAAAGAAGTAGGTATACCCCGATATAGATGTACTCAGCCAGGATGTAATAAAACTCACAATCATACTCATCATCAGAAGAGTCATGCAAGGCAGCATACTGGAGAGAAACATTATATATGTGTGATAGAAGGTTGTAATGGCCGCTTCTCTAATCGTAACACATACAGCCGTCATCTGCTGCAGTTTCACAGTGTGGAACTAACAAGAAATAATCAACTGCAAGAAATTGATGAAAAGGAAGCTAG
>TRINITY_DN83773_c0_g1_i1 len=324 exp=2.67
TGGCTTTGTATTCATTTCATTTTAATTCAAATTAAACGTTTAAAAAATTGACTTTTTTTTGTTTGCATTGTAAGGTAAAAGATAATTACAAAACAAAGTACAATGACGTCATCAGATTGTGAGTAGATGTGATATAAATAGTGAATGATGTGATGGTAGCACTGAGCTTTCATTCCTAAACATCGGTGGTTGGAGAGTGGAACTTGCTTTAAATCTGCAAGGTATTCACTAAACACATTTAAAATGATTAGAAAGTGACACAAACACTCAATTAACCAGATACTTGGGCCATAGATAATTGGATTTCTTAAAGAAATCATTAAG
>TRINITY_DN83716_c0_g1_i1 len=911 exp=1.92
AGCTTGTCCATGACTAAAAAAAAATGCATAGTATTAAATAATTTGATTGCCATGGGAACAATGAATTGTTTTGTGATCAGTGTCTTGCATCTTCTCTGTGCTAGTCAAATGTTAAAATCGCTACCCAAAAAGTGCTTTTTTCCCCACCTTTAAAAACATTTTAGCTTTCTTAATAATGTGATACTAAAAGCTACACTGCAGACTGATAAGCAGTAGGCTAGATTTGATGCAATAGTCAATCTACCTTCACAGCAGTATGCTGATTTTTAAAAACTCTATAAAGTCTTTCTTATCAAAATTGTAAAATGCTTTTTTTAAAGTTGCTTTAAAAATATCGAAAGTATCATTTTTATTTTTTATCTATTAAAAAGAGTTCAAACTACAATGATCAATGTTAAAGGAATCAAAGTGAATTATGTAAGCAGACTTTACCTTTGCTTGATTCATAAGCATAAATTGATAACATTAAACAAGAATCATCTTATAATATTCTTCAATAATGTGGCAGTAGGAAAACGAAGTAGTCTTGTCTCATTCATAAAGAACTAGAAAAGTTAAAGGTTTAATGGAATGGAGGCAGTGAATGCTACAGCCATCGAAGTTGTACAACTATAACAGGTATGTTTAACATTCAAGAATCAGTAAGTCAAAATCAGTGCTATCATCTAAGAGTATTGGTCCAGTTAAGAGTTCAAGGCAAATGAGGCCAGAAACAAATCTTAGCTAACATCTAACCAGTAAATAGAACACATACACCACACAAGGGAAGGAATCTGAACAAATGGTGTGTACACTGTCACATATCATTTCAAGAGTGAATCAAAATACATTGTAAAAGATGAAGGCCTATAGATATATATAATATTTGCAAAAATAAAGGTAGCTGGCTTATATCCATTAATGATGAGCTG
>TRINITY_DN83776_c0_g1_i1 len=323 exp=8.32 ortholog=[sp|Q9H0M0|WWP1_HUMAN NEDD4-like E3 ubiquitin-protein ligase WWP1 OS=Homo sapiens GN=WWP1 PE=1 SV=1]
TGGAAACTGGGTCAGTTTCGTTACCTGTGTCACTCCAATACTCTTCCTGGTCATGTCAAGATAACAGTGTCCAGAGACAATCTGTTTGAAGACTCGTTTGCCCAGATCATGAGACTGCAGCCTTTTGACCTGAGAAGAAGACTCTACATTATATTCAAAGGGGAGGAAGGTCTTGACTATGGTGGTCTAGCTAGGGAATGGTTCTTCCATGTCTCCCATGATGTCCTGAACCCAATGTACTGTCTCTTTGAGTATGCTAGCAACAGCAACTATAGTTTACAAATCAACCCAGCCTCCAGTATCAACCCAGACCATCTGCAGTA
>TRINITY_DN83704_c0_g1_i1 len=244 exp=0.53
GATCGTCTTGGGTTTAAAGGACAGTTAAAACTGAGGTTTTAGAATGTCCATGCATTCACCCCGCTCTAATTCCACATTGATTTTCAAAGTAAAGACAAATATACATAAATCTGCCTAATAAGATGTCATTGTCTCTATTAAGATGCCATTGTCACCTAATAAGATATCATTGTCTCCTAATAAGATGTCATGGTCACCTAATAAGATCTCATTGTCATCTAATAAGATGTTTCACTTGTCCATG
>TRINITY_DN83757_c0_g1_i1 len=399 exp=1.50
ACAAAGGAAAGAGTTAAATGCATTTTAAGATTAACTCAGTCATACTGGCCACATGACTCCCTCATTAACCGTGGGCCACAGAAAACAGATGACCTTTACACCATTTGCCCTATAGATCTAAAAAGGAGGAACTTTTAATCACAATTCATGATGACAGCTGTTCATTCATCCAATAGTGCATTAAATATAACCACTAGAAATGTATATGCTACATATATTCAGCTAATAGAAATTTGTAAAGATTTTAGTATAAATAAAAATTCAACTTGTATATGCAACATAAATAATTGCATTGTATCAAATTCAATTAATAAATAGGTTAAAGATTATTGGTAGAAAGAGACAAAGGTTAAAGTTGAAATACAATACAAACAGTAATCCTATTCTCTAACACTTAAA
>TRINITY_DN83706_c0_g1_i1 len=320 exp=3.85
AAATGTTGCGCTGAAGATTGTGATTATATTTAAGAATGAAATTGCTAAAATCATGAGATCAAATTCTAGAGGTAATTACATATTGTATCAGACAAATGCTCTTGCAATAAAAAATTCAAGTAGACACCACTTACTAATATAACATTGAATTGGTAATAATCTTGATTTCGATAAATGTCCAGCATTTTCTATTCACTTCAATAACTATATTGGGATCATGTAAAATGTCGCACAATATGCATATTATTACTACCTATCTACACTTTAAAATATTTAATAATATAGTAAAATATATATTACTTCTCAAAAGTAGATCCATA
>TRINITY_DN83706_c0_g2_i1 len=320 exp=0.40
AAATGTTGCGCTGAAGATAGTGATTATATTTAAGAATGAAATTGCTAAAATCATGAGATCAAATTCTAGAGGTAATTACATATTGTATCAGACAAATGCTCTTGCAATAAAAAATTCAAGTAGACACCACTTACTAATATAACATTGAATTGGTAATAATCTTGATTTCGATAAATGTCCAGCATTTTCTATTCACTTCAATAACTATATTGGGATCATGTAAAATGTCGCACAATATGCATATTATTACTACCTATCTACACTTTAAAATATTTAATAATATAGTAAAATATATATTACTTCTCAAAAGTAGATCCATA
>TRINITY_DN83746_c0_g1_i1 len=1167 exp=2.45
TAAAAGACATTAAAACAGAAAAGATACATTGTAACATTAAATATACACCGGTATATCAATATATAGATATAAGACCAAGAACAGCATTAATAAAAAAACCCTGATCTTCCAGAGTTTCCTTTGTTCATCAGTGCGTGCTTCAATAAACGTTGAATAGCACACTGGACTTGTCAAAGTGACTAGACAAACATCAAGATGCACAAAGTAGGTCATCATGATAGAAAGACATTCAAGGCATACTGGTCAAAATCATTGGTGGTTATATTTCATGAAGGTGGACCAAAGCAGATGATTTTAAGGTACACGGAAGCATGACAACAGTAGGACATTGTTTCTCCGTAACGTCAAGTCAAATATCAAATGTCAAGTCAAATATCAAGTGAAATGTCAAGTCAAATATCAAGTCAAATATCAAATGGCAAGTCAAATATCAAATATCCGACTGCTCCCTTTTTTTTTGTTCTACAATAAGGTCTTGTTGATGTGTAACTTATTCTATAACATTCCTTCTTGATCTTAGTATAATCTAGCAATACTGCCATATGACTTTTATGTACATTGTTAATGAAATGGACCATTTATATATTCCCCATTCAGACAGACCCTGTTCCCACTAAATCCTGATAATTGAGTTTGCACTATAGATGGCTCAAATTATTAGACAATTGCAAAAAGACTGTTTATCTTTTGTGGTGCCTTATCTTTTTTCTGACTATTTCCCATTCTGAGCAGCTGTATTCAATGTTTATGTCAAATTATGGTCCAGTTTGTAGAATTTGATTTGCGAAATTGGTAAAACAATAACATAGTTTTAGTCGTATTTGCATTTAAAAAGTGTCAGACCAACTACAAATTTATACAGTCCAAGCTGTGGGACAGTGAAAATATTATTACTTATAATTTACACAATTCAATGCAAGACAAAAGACAGAGGAGGCAGAGTGTTAAGAGAGTGACTTTCAAAAGAATTTCTCCCTCTACTTTCAAAATCCATTCCAATTTATTGGACTAATACAGCGCAAGGCTAAAATCTCAGCGATTCTAAACTCATTTTGATGTGGAGGCAATATACATTTACATGGGAGTTGGTGAAATTTGAGTTTGCTGGGGAGGTGTGGTTGGCAGCCACTTGCTGCCCCGGGGGGTTTACAAGAATATGTTACCTGA
>TRINITY_DN83766_c0_g1_i1 len=428 exp=0.60 ortholog=[sp|Q92831|KAT2B_HUMAN Histone acetyltransferase KAT2B OS=Homo sapiens GN=KAT2B PE=1 SV=3]
AGATATATTTCTACTATTGTTGATCTTTACAGATTACATAAGCTATGTCGACAAATACAGATCCACCTTCTACACCCACTGATGATGTTATCGGTACTGGTATACCTAAACAGACAACAGCAGCAACTACTGGCGCTGCTCAGTCACAATCGACGGAAATATCTCATAAAACTAACAATTTGCAAAGAATAGCTCAGAAAAAAATGCTTGTTAGAAGTTTTCCTCGGAACAAAAAACTTGAAAAATTGGCAGTATATTCTACATGCAAGTCAGAAGGCTGTAAATGTAATGGATGGAAAAATCCTAACCCACCGACTCAGCCAGGAGCTACTGATCCCATACCTCCTGTTGTCAGTTTAACTGACCCTTGCAAAAGCTGCAGACACTCCCTGGGGGCTCATGTCTCACATTTAGATAATACAGATGAA
>TRINITY_DN83780_c0_g1_i1 len=233 exp=0.57
TGTAGAGATGCCAAACTGCTGGGCAAAGTTGGAATTTTAAACAAAAGCAACAAAATATCAGGATTTCAAATTCAAAAGGAAACAAATGAATAAATGCACAGCTTTGAACCATACCTATACTTACCATTCTTTTACAATGAGGAGCCCAGCTAAAGAAATGACATCAATGAATATCAATAGAAAGTCTTAACTCTTTCTCTCCTAACTGACGATACCAACGTTGATTCCACCAG
>TRINITY_DN83760_c0_g1_i1 len=215 exp=3.23
GATGGAAATCCAACTTTTGTATGTCAACGAAGCATGTACATAAAAAATCCTAACAAAAAGAAAGTTAGAAAAATTTGCACAAAGAGTGTGTCCCAGAATCGTGGTACGATTTTTGAAAACTCCAACCTAAAAAGTGGGCCTCGTAGTACAATTTGCAAGCTTATAGCATTTTGGGTTATGGTTCCACCCCCAAGAATTGACTTTCTTTGCCTAGA
>TRINITY_DN83726_c0_g1_i1 len=449 exp=2.26 homolog=[sp|Q17LW0|MYO7A_AEDAE Myosin-VIIa OS=Aedes aegypti GN=ck PE=3 SV=1]
GATGCACAAGATGCTTATCTAGAGCAGCAAAGGGAGATTATGCTCACCAAGAAGATCTTAATCATACAGAAGATGGTCAGGTCTTGGCATTACAGGAGGCGGTTCTTGAAGATGAGGAAATGCATTGTGACCGTACAGTCCACTGTTAGGGCCTATCAGGACAGAAAGCGTTTCCTTGTGATGAAGCAAGGATACATGCGTCTGCAGGCTATGATCAGGTCCAGGATTCTAACTGCCAGATTTAATTTTATTCGGGGCTGGGCCCTCAATGTTCAGCGTTTTTGTCGTGGTTATCTTGTCAGACAGTGGGTACAGAAGAGAATGATTGCTATCATACAGATCCAGGCATCAATCAGGACAATCATTGCTCAGAAGAAACTCAGGAGATTAAAGATTGAGTTTGATATGAAGATGGAGGCTGAGAGACTTAGAATTGAAGAAGAAGCAGC
>TRINITY_DN83734_c0_g1_i1 len=1256 exp=20.01 ortholog=[sp|Q68FT1|COQ9_RAT Ubiquinone biosynthesis protein COQ9, mitochondrial OS=Rattus norvegicus GN=Coq9 PE=1 SV=2]
GATCGACTCTAGATAGAAAAAATGGCCGTGTGTTTCGTAACTCGCAATATCGTAAAGGTTTTTTCATCTCAACTTTTGGGCGGATCTTCAAACAATTCATGTCTCATTTGTCGCACACTTTTAACATCAACAAGAAGACACAACAGTGAAGGCAAACAGTCAAAGGACCCACAAGCAGAGAGAAAGAACACTGAAACTGAAACAGAGTTCAAGAAACAAGAGACATCTCAAAGTACAGTGGATGAAGCAGAGTATGAACATGCCATCAAGCAAAGAATCCTAAAAGCTTCACTTCAATATGTTCATGAGTTTGGTTGGACACAGAAAGCCATTGAAGCTGGAGCTAAGGATGAAGGTTTGCCGCCAGTGGCTCATGGGATGTTTCCAAGAGGTGGTGCTGAACTTATCAACTATTTCTATGTTAAAAGTAATTCACAATTAAAAGAGTTTTTGGAGAAGGAAGTTGCCAAGGCCAAGGTTGAAGGTTTAGAAAAACCTACAACAAAACCATTAATTCGTAATGCTATAGAATACAGACTTAGGCTCATTCTACCCTACATAGAGAAATGGCCTCAGGCCATGGCTATACAGGCCCTGCCACAAAATGCTGTTGAATCTTGGAAAAATTTGCTGAATCTCTCTGATGACATTTGGTACTATGCTGGTGACAGATCTGTAGATTACAATTGGTACACCAAGAGATTAGCTGTGGCTGGAGTTTACAAATCTACTGAAATATATATGATTCAAGACAAATCAACTGATCTTCAAAATACATGGGATTTCCTGGATCGAAGGCTGGCTGATTTGCAATCTTTTGGTGCTAATAAGAAAAAGTGTGAACAAAGCTGTAACGTTTTATCAGACGCAATTAAAGGTTTTTGTATCATGGGGCGCAACATGCTCAGCATGAACTCAAGGAACAGATAAAGACAAAATCAAGTTGTTTGATTGTTGCTGTAGTAATTTTTTTTAAATGAAACAATGTGATGAAAAAAAGTATTTATATTTTACTTGTTAGCTGTTTGTTCTTAGAACGCATTTCATTTTTAATTGTAGACAGTAAATCGTGTTCCTTTTTTTGTTCTTTAAAACTCCCAGAATTTTGAAATAGTACTGAATAAAACAAATTATTTTGATACATTTATGCTTATCACTTTTACAATTTAGCTTTGTTTTTTTCTGAAATAATGGGTTTCAATTATTTTATTTTCAATTATTTTATGTTAAAATGCTCAATAAAAAATTATCGCAAC
>TRINITY_DN83779_c0_g1_i1 len=666 exp=3.62 ortholog=[sp|Q17LR9|MED20_AEDAE Mediator of RNA polymerase II transcription subunit 20 OS=Aedes aegypti GN=MED20 PE=3 SV=1]
CGGCCCCCACCGAAAACAAAATTTTCTAATCGAGTTGATAGAGGCCTGATGTTTTTAGATCTAGATCTCTATATAGATCTAGATCTAGATTTAATCTACATCGAACAATAATTACAAATTTAAATCTATAGTCTATCTAGATTTATTTAATTATAGTAAAATGGGCGTTTCATGCGTCTACATGTATCCTGTGCCCGAGGGTCGCAGTGGTGCCCATGTGGTTGAAGTCTTACAAAAGCAAGTGGAGACAATTGGTGGAGTGAAGATGGGAAGTTTTGTTGTAGATTGTGAGTCCTATCTCTCCATTATGTTATCAGTTTCTAAAACATTGCAAATTTTACACAATACTGAGTATCCAGCTTCTTGTTTTGCCGTGTTAGACTCTGGAGCCACACTTGTAGCAGACACCCTTTTTAATGGACTCCTGTCTCATCTCAAAGCTTATTATCAAGCTCGAAAGGGTTCTAAAATTGAGTCTAAAGGCAACAGGTACCAGCTGGCTGACTTTGTAATCAAGATTGGATCTGTCACTTTATCTGGAAGTTTTAAAGGCATTCTTGTGGAGGTTGAGTACTGCCCATCAGTAATAGCTTCAGAATGTTGGAACTTGATGAAAGAATTGCTACAGAGTCTCATTGGAAACATTGCTGAGTCACCTCCGCCCAG
>TRINITY_DN83718_c0_g1_i1 len=694 exp=1.15
ATAAAACGTTTGTCCCAAGATATTAGATATGTTGTTGATCTTTCTGTTGTTTCTCAAAACTTTTTTTAAAATTAAAGATCACTTCTATAAATGCAATGTTTGAAATTATGTAAGGGTCTTAGAATTGAATATAGCCATTCTATTATTTACATTGTCATACTTATTGCTGGATTACTTTTCAGCATGCAAACACTATTGGAATTTTCTTTGAACGCAAGGAAAAAAATAAAACAAATTATTACCAATAATCAAAGATTAGTTCAAATAAAATAAATCCCCAGTTGGTAATCAGTTGTAGAACACTAATTGTAATTAAAAAATGTTAGTACCGGTATCTCTAATTTAGTATCTAATAAATAGAGCACAATTAAAGTTGTATGTTTCTTTTAGAAATCAACACCCTTTGACCAATCTTGATTTTGAACATTCCTTAGACTGTTGGGGAGTCTGTTGGCATTATTAAATACCTTACTGTCTGATTTGTTTTAACTTCTAGAATAAACACGGGCAACACTGTGTATTTCTGCTTGTTTGTAAATGAATTATGTGTTATGATTTTCTAAATTTTTTTAACTTGCTTTAATAGGGATAATGAATTGTGGGTCAAGATGATGTCACCAAATGTAATAGTAATGTAAAAATGCTTATGTGTGCTTACCTTTGTGTTTATTGATTACCAGTATTTTATCTTAAG
>TRINITY_DN83703_c0_g1_i1 len=260 exp=1.17
GCATATTGCTCAGTGACAAATTATTTGAAATCAAGAAGGCTAGATTCACCTATAGAAAAATCCAGCCCTGCCCAAGCCATTGGAGGACACAATAGTTTACCTGGTTGACAGAAAAATTTAAAGTGTAACTCTTCCTATTGGTGTTTGTCAACTAATTCGCGCCTTGATAATTGGTACCCGGTCAATCAATAATTGGCTTCTCCCATTTTCCCATCAATATTGTTCTCACTATGGCTGCAATGTTTTTAGACTGTTGATGG
>TRINITY_DN83719_c0_g1_i1 len=590 exp=1.40 homolog=[sp|Q9CXE0|PRDM5_MOUSE PR domain zinc finger protein 5 OS=Mus musculus GN=Prdm5 PE=2 SV=2]
ATGACATTAATTCAATCATAAATCATCACATATATTGGTATACAGAAACATATACAGTTTTAGTTTGTAAAATGTTTGGCTTGAAATCATTGATCATGAGATCATTTACAATGAAGTATATGTTTGTCATATTCTAAGCCAAGTCTAAAAACAGCTAAACACACAGGGCACTGCGCCATCTTGTGAACACCTCTAAGATGCATTTTAATAGTTCCTTTTTGTGTAAATTTGGAATCACAAATTGGGCACAGATATGATTTTCCTTTATGACCTTCCAAGTGGAGGTTGAGGCCTGTGTATGTTAAATAACCTTTTCCACAAATCTGACAAATAAAAGGTAGTTCAATCCTGTGTGTTTGTGATGTGTGGGCATTAAGACTGTAGTAATCATAAAACACAGCAGGGCAATGAGAACATCTTATAAGGCTTGGAGTTTTAATATTTCCATGAGATTCTCTTGAGTAAGAAGGTCTTGCCAATTCAACTAAGGGCCTATTAGGTTTCTGATGCTTTTGTAATTTATTTTTTTCACCTGAAAGTAAAAGATTGCAAACTATTCATAGGAAAATAAATGATCACAAGGAGTAAAT
>TRINITY_DN83785_c0_g1_i1 len=342 exp=0.63
GTCTAACTTGTTGAACATGGAACCTCCCTTTGTACCCCAGCCAGACAATGAAATGGACACTGGCTATTTTGATCCTAAAAATTCTGTCAGGGGCATCGTCTTGTCAGCTGTTGACATGTGATTAGCCGGGAAAAAGTGTACATCCAGGTCAGATGACTTTCAAAGATTTCAGAGAGTGGAGACTTCAACTATCCTGGTTGTTCTGCATGTATCGACGCTACATGGCTCTAACAGATTGTCTGCCAACATAAGGGTTTGTCTCCCATGTTGCTAGACAGTGCTGACAATATACATGTTTTCTCTCTCATTCTTTATCCTTGATAACTTTAACATCAGACAAAT
>TRINITY_DN83702_c0_g1_i1 len=392 exp=0.67 ORF=[internal,131,3-392(+)]
TTAAGCTCCAACAATCACTACTGCAACTCTTTAGTGTTCGCTGTCACCCCATATTCTACGGTGGTTTGTTTGTGATGAGCTTCGAAACCGTGGCATCCTATGCCGTGTCTGATGTTGAACCTTTTTGTGGCCGTTATTCATCTAAAAATTTCGCCAACGTTATTAAAAGAACTTGGATCAATGGCATACGCATTTCATTAATTAACAGCAAATATATGTGCTTCGCCTACAAAGGGTCAGGGATGATTGAGTTGGTCAAAGTACAGTATGGCTTCAACGATGTCAACTCTCAGATCAAAACGATTTTTGCAACTTTTCATGTTTCGAATGACACACCAGATGAATGGAGCTATTGGTGTGAGGATGTTGTTGGTTTGTTTAAATCAGTTGTG
>TRINITY_DN83772_c0_g1_i1 len=1671 exp=12.86 ortholog=[sp|O35015|YNGK_BACSU UPF0748 protein YngK OS=Bacillus subtilis (strain 168) GN=yngK PE=3 SV=1]
TTAGCAGTGACCTTATCCCACTACAGCGGTCACCACTGTGACAGGATTGCTGTCCGTTTCAACCCCGAGCCTGTTGACAGCAGTGACCACATAGTCACCGTTACTGCTGGCCGTGTAAGACGTCGTGGATGGAGGTAGGACCTTGACCAGGGTACAGGTGTTGGATGTGCTCTTGTACACTGCCCAGGAGCGAACGTTGGCCTTGGGACTACCGGACCAGTCCAGGACGGCTCCGTTGGCCGCAACGTTGGGCGATGCTGGAGCAGGGACGCCGCCCCTGTAGCTGTAGACGTCGGTCAAAGTGGGTGATGTGTAGACGGTGGACTTCAGTGTTGTCAAGAGATTGTGGGCATTGGTTTCCAGCTGGTGGGCGCTGAAATGAATCTCGCCCCAAACCTGCCTGCTAGTTCGTATCTCCACTAGTTGGATCTGGTGAACGATCTCGTTGGGACTCCAGTTGTTATCCACTATCCTGTAATCAGCCAGACCTGCGTAAATGTGCTTGTGTGTGGGGTTCTGTGCAGGGTCGGACCACCAGTCAATGAGCTTGGTGAAACTCTGCGGCCCATCGATGGTCCAGTAGAGTTGTGGAGCCACGTAGTCCAGCCAACCTTTCTGCAGCCAAAGTTTCGAGTCTGCGTAGATTTCGTCTACACTGGACATGCCTGTCACTCCACTTGGGTTGCCTGAGCGCCAAATACCGAATGGACTAACACCAAACTTGACCCATGCTTTAGTCTGATGAATATTGGTAGATAATCTCTCAATAAGTTTGTTGACATTGTCACGTCGCCAGTCAGCGAGGCCCAAAGTTCCACCACCACTCTTATAAGCGTTGTACGTCGCTGAGTCGGGGAAGGCTGTGCTGGTGGGGTACGGGTAGAAATAGTCGTCCAAGTGGACACCGTCCACGTCGTAACGTCTGACCACATCGAGGATGACGTTGTTCACTCTATCCTGGACTTGAGTGCTTCCTGGGTCCATCCACAGGTTGTTGCCGTACGCATGAGCGTGAGCTGGTATGGCCTTGGCCATGTGGTTGGCTGCCAACCCAGCTGTAGATGTGGAACCAGACTTGGCCCTGTATGGGTTAAACCAGGCATGGACCTCCATGTTTCTGGCGTGGGCTTCGTCAATTAAAAACTGTAAAGGGTCCCAAGCTGGGCTCGGGGCCGTTCCCTGAGTGCCGGTCAAGTATTGGCTCCATGGTTCGATGGTGGACGCGTACATAGCTTCTCCGGCTGATCTGACCTGGAAGAACACGGCGTTGATGGTGGCATCATGTAGAATGTCCAAGAGATGTCTCAAGTCTGCCTGATTCTGGCTGGTTGTTCTGGTGTTGGACTTTGGCCAGTCGATGTTGCTGACCGTGGCTATCCAGGCGCCTCTCAACTCACGTTTGGTCCTTCCAGCACTGCATGCTGACTCTACTTCAGACTCCATGCCACACAGAAGTATGGCTAAAAATACCACCTTTAAAATCATGGCTGTGTGCAACACTGCTTATAGTCTGTACACCAGATACACCAATAAGCTAACCATTTGTAGTTATCTTTCCATATATGAAAATCTGCAATGAATCTAGTTGACGTACTCAAAAAGAAAATAGAACAATTTAACAACATACATTCTTTACTTTAGTAAATCAATAAAAGTGAAACAGGAAGTAGG
>TRINITY_DN83722_c0_g1_i1 len=598 exp=2.26 ORF=[internal,200,2-598(+)]
AGAGGAAGCATTACTGAGAGTTCTCACACTGACTCAGAAAATGGATCAAATTGAAGCTGTGCATAGCTTTATAGAAAAGTTATCTCCTGCCCATCAGCAGCTCATTTCCTTGTTGTTTGGCACTTGGTTTCGAATAGTCACTTATCAGGAAAAGAATTGCATGTCAGTGGAGGCCTTGTCTCGTAGTGTTGCTGGCAGCATGTTTCACACTTGTGCAGAAGATCCAGCAAAGGTGGAAAAAGCAAGTCGCATCATGCAGTTTTTGATAGATAATTTTGGAGTCGAGAGAATGTTCGGTCAAGAAAACCTTAGGTTTTTTGCAGAGACGACCCATACTGGCATTCATATACGAGAACTATATCGGTATAGTTATCGGCCAGATTCACAACTCATTCCACCCACAGCACCAGATTTAATAGAAGTCACTAAAATGAATGAAGAAGATGACGAGAATGAGGATTGTGGTCTTGGGAAGGAGCGAGAGCTTAGCGAGAGCCCACCAACATCTCCCACTGCTCTTCGTCACTCGGACATGTCCCGGGATACAGATGATCAAGATGATTCTCACATTATGCTCAATGTGTCCACACTTTCAGCT
>TRINITY_DN83749_c0_g1_i1 len=557 exp=1.05
AAATGCTTATTAATATATTATTGTAATGTACCATTTAATTTGCCTTTTATTTGGGCCATATGCTAATTTCATGTTGTGAATTTTTAATGTCTTCAACTCCGAATGAGGATATTTTTGACTCGCGAATGTGCGTCATTTGTTAGGCACGCTAAGTAAACTCATGGAGGAGAAGGTGTCTGGACAGTTTCTTTGATAATGGCATTGTCAGTTCAGAAATAAAATCTTTTTTCTTTTTTTAAATGGTTACTTTGCTAAGTTGGCAATACAAATCTGAAATGACAGACACTCAATGAAATAAGAAGTCTCATTGAATGGAAGTGGCCTTACAGATTGGTGAAAAGGTGGTTTGTTTGTTCTTTTTGTTAGCAAGCGAACATTATGAATAGAATACTTTTACCTTTCACTGTCATCGACATGTTAATTTTTTAGCTGTATAGTTTCTACTTATATATGACATGCTCTACACTTTGTTATTGTATTACCAACTCCACAATGTACTACTTTGTTATTGTATTACCAACTCCACAATGTACTACTTTGTTATTGTATTACCAACT
>TRINITY_DN83724_c0_g1_i1 len=230 exp=0.56
GTCTTCTGATGGCTCCGCTTTCGAGGACTTACACAAGGAAATTACACTGGATCCAACAGAATTTGCTCAAACGATAAGCAGTCTGATGAACAAGAGGAAGGAGAAGAAGATGAAATATAAACATCACTTCAATAAAATGCATGAAGCTAGTCAGTCATTATTGGGCAGATTCAAAGATTTAGTTCGTTTCCATGATAGATCAGATCATAAAGCTTATCTGGAAAAGAGGG
>TRINITY_DN83717_c0_g1_i1 len=372 exp=1.71 homolog=[sp|Q3ZBE1|ARMC1_BOVIN Armadillo repeat-containing protein 1 OS=Bos taurus GN=ARMC1 PE=2 SV=1]
GCAATGGCACTGGATTCTAAAAAGAGGTTTGCATTGGCAAAAGATTCAACATGTATAGGTGGACTTGTGATAGTGTTGTCAAATACTAATCAAGAAATAGTCAAGGAAGCTTTACAGACATTGCTGCTGCTAAGTGAATGTCTAGAAGCTCGTTTACTACTCAGGAATCAGGTGGGCATGATGGACCAGTTAGAGTCTATCATGTACAGTTCGAAAAAAGAAGAAACATTATCAGGTCTAGCAGGATCACTTTATACAAAGCTGAGTGAAACTTCTGATGTATCTTCCAACTCTTTGAAAGATATCAGCAATGTCTCCAGAAATAATTCAAGTGTGAAAAATCAGAGTATTCACAGTCATTCTAAAGACAGC
>TRINITY_DN83768_c0_g1_i1 len=247 exp=0.52
TCAGTAACTATACATGATGTTATCCCTTTGAGAGACTAGTGGTAACTGTCATAAAAATCTACATCAATAATCTCTAACCCAATGCCTGTGTCGTCCCATACATTTCGCGTTTAATGTCTGTCTACTACAGTGCGTCTCTAAACTAAACTAGGTGTCTAACATAATGTAGTGATAATGTTACTCTAGTCTTACCTTATCTTATATAATACAGAGGTTACTTCCAAAACGAAGGTGATTACGTCCTAAG
>TRINITY_DN83745_c0_g1_i1 len=528 exp=1.51
GTGATCTTAGGATGTTAGGTGGTCCTTTAACAAGAGACTTTACTAGATTTAGGTCAATGAGACATCTTAACGTAGATTTTAACTATTAAAACTACATAGATGCCTTTTATTGCATAACCCCAAAAAAAATAGAAAAGACCTGAGCAAAGCCGGTAAAAACATGTATATAAAGTTTATATATAAAGATAATTTTTATTCTTTCATACATTCTCTACTCTACAAGTATTCATTTTGTGTCAGGTGCTAGAAGTTATTGTGTTTATAGGAAGTTAGAAGGCTAGTCTTTATAATCTTCATTGTAAGTCAGTAGGATAGGCTTTATATAATCCTTACAATGCTGACACAACAAACTTTTTTCTTTTCTTTTTTTTTGGTATTTTGATATCTTTATATGAAAAATAGAGAACACATTTTCTTCCAAAAAAAAAAAAAAACAAAACATAAATATATAATGGAGGATTAAAAGAGTTTTGAACAATTACTTTTTAACATTTTTTTGTGATCTGCTTATTATCATTTTACAAATTG
>TRINITY_DN83713_c0_g1_i1 len=324 exp=0.68 ORF=[internal,108,3-323(+)]
ACTATTCCTACGGCAGTACCACGTCTATAAACCAAAACTCCTATGTGCACGATCGGGAAAGCCCGACAGGTCAAAGTTCAAATTACCCAGAACAGATTTCAGGAAACACTAATTCTAGTCATGCGTTTCCAGGAACCAGCAGAAATTTGAGTACATTTAAACCAGAAAAGGATAAATCTGCCAGGTCTCCAGAAACGGCTATCGGTCCTGCAGCCAGATATCCAGACATGTCAATGCATTCATCTGTCAGAAAATCTCCGCGACTCCCAGGACCCCCAGCATTAGCCAAGGCGGGAAATACCTTGGCTCCTGCATCGCCTCAAG
>TRINITY_DN83731_c0_g1_i1 len=842 exp=1.79
ACGTTTACCAACTTTTGAAACTAATAATGGATTAACTTTTTTCCATTATATCAAATCATCTTTTTGACTTATAGGAACATTTACATTTATTACAAGTACAGTAATCGTGTGAATATTTTGTGAAAGATAAAATCACTTGTATTAACATATCATTAAAACAAACTATTCTGATGGCCCTTTTACATCCATGTGTTATATGTTTTAAATTCACATTATTTATCAAAAAGGTCCTATGAATTCCCATAAACTATCAGTAAGGTCTTATCTTGGTCTTATAGGCCTACATCAGCATGCTTTTTAATGAAGACTGTGCCAGTCTTTTGTGCTTGTTGCCAATCGACCAAAAGTTTTTTTTTATAGTACATGCCAAAAAAAGGTTATAAAAACTTATAATCTTAAATAAACGTATTTATACAAATTTGGAAAAGTGAAGACTGCAGATATAAAAAGTGTTGGTGGTGTTGGGGTTCCGTTATGTATTTTTTGGTATAAGACTGCCTAGTCATACGCGTAATGGGCGCACTTTGAGTCTCTGCAGTATAGCAGCCATTTTAGCTAGAGATAAACAAAATACATTTTTTTTAAACTCGTGAAGTTCAATTGTCCTTAGTTTTATATCATTACAAGCCCCACCCTTACCTTTACTATGTTTAGAGACTTAATGAGTTGAATTCGCAGGAATCAAAGCAACCACTTTTTTTCTTGACATGTCAGTTTCTTCGATTCCATTAAGTCTTCTTTTCAGCAAGGCTGCTAATTGAATAGATCTAATGCAATGTTTCTCAAATTATTACTAGTTAGAAAAATTTCGTTCGCACCCGCCCCCCTTTAGCATCTGGGGA
>TRINITY_DN83795_c0_g1_i1 len=1350 exp=1.87 ortholog=[sp|B6NXD5|BRE_BRAFL BRCA1-A complex subunit BRE OS=Branchiostoma floridae GN=BRE PE=3 SV=1]
GTGAGTTTAGCAACACCACAGCCCATAGTGACAATCAAAGATATTGAGGGCTTTGTTGTTGTTTTTTTTTAACTATTGTTAATTTAACCTAATGATTTACTTCATTGCTAATGAGGCAGACCCATGAAATTAAACTAATGTTGGTCTGACGTATTAAAGAGAATTTTCGCTATGAAACTTAACTACCGCTAGCCGATATGGAAACGAAAAATTAGTGGTGTGAAAACATACAAAAATACACAAAATATCCAAAGATACCATGTTTCTTTTCATCCATTTGAATTTTGTACAAGTGAATAAGAAAGACAACTTGGCGGCACACATAATACAGAGCTGCACTCTAACCTCTTTAAAAGATTAATAGCAAATAAAAACAATATTTCATCCAGTGTAGCAGTTGTAGTATAATTGAATACAAATGGAAATACACCACTCGTAGTTGATAGTTGTCATTGACTGGATAGTTAAATATTTGGCACAGCAAGGAATGGAGACTAATTGTTGATTAGACATCATCTGTCAGAGTTATTCACCGAAGCCATCTGGAACGCTTTGATGTGAGAAAGAATAAAGTCACTGGTTCTCTTGGCCATTTCATTCCCACTCCAACGCGGACTGTAGGGGAAGTGAGTGTGTTTCTCAGTGTAAGGTTTCTTGTTCTGGTTGTGATAAATGGATTTGAAGAAAAATGTGGGTCGGTCGTCAGGAAAATGGAAGGGGAGTTCCACTGTGAAGGTGAAGAAAAAGTCATTCCATTCAAACAGAAGTACAATTTTATTAAATGCTTCAACATCATATTCCAACACAGACTTTCCAAAATGATTCACAAATGCTAGAATGAAATCTTTTCTCTTTTCATAATATTTGGTCACTAATAATATCTGGTTCACTAGAAGCTGTTTGATTAATACAAGGTACTCCCCCAACAGAACTCCCTGTTGAAAGGCTGGAATGTGTAAACTGGTTGGACCACCAAATGCATTTTCAACAGCTGGTGACAAAAAGAGTTGAGTTTTAATATAAGATGCATCAGGATTAGACAGGTACGCATGTAATACTGCAGAGTGGGGTCCTGGCTTGCCCTGCTGTAAATATGGAGGCAAAGACTCAAAGGTGACTTCCAGCTTAACAAGCACATTCACAGTACTTAGACCTTTCTCATTTTTGTTGACAATGACCTGCAAGTCTCTAGGACTTTCGGCCAATAGTGACCGAAAATGTCTTTGAAGATTAATATTTGTACCCGCTCTCTCCAGGTGGTGTTCTTTATAAAGCTCCAGTAGTTCGGCCACAACAGCTGCTAAACTCTCTTGGTTCTTCCAATCCCACAATATAAAACTATTTATTTTG
>TRINITY_DN83795_c0_g2_i1 len=748 exp=0.27 homolog=[sp|B6NXD5|BRE_BRAFL BRCA1-A complex subunit BRE OS=Branchiostoma floridae GN=BRE PE=3 SV=1]
GCTCCAACGCGGACTGTATGGGAAGTGAGTGTGTTTCTCAGTGTAAGGTTTCTTGTTCTGGTTGTGATAAATGGATTTGAAGAAAAATGTGGGTCGGTCGTCAGGAAAATGGAAGGGGAGTTCCACTGTGAAGGTGAAGAAAAAGTCATTCCATTCAAACAGAAGTACAATTTTATTAAATGCTTCAACATCATATTCCAACACAGACTTTCCAAAATGATTCACAAATGCTAGAATGAAATCTTTTCTCTTTTCATAATATTTGGTCACTAATAATATCTGGTTCACTAGAAGCTGTTTGATTAATACAAGGTACTCCCCCAACAGAACTCCCTGTTGAAAGGCTGGAATGTGTAAACTGGTTGGACCACCAAATGCATTTTCAACAGCTGGTGACAAAAAGAGTTGAGTTTTAATATAAGATGCATCAGGATTAGACAGGTACGCATGTAATACTGCAGAGTGGGGTCCTGGCTTGCCCTGCTGTAAATATGGAGGCAAAGACTCAAAGGTGACTTCCAGCTTAACAAGCACATTCACAGTACTTAGACCTTTCTCATTTTTGTTGACAATGACCTGCAAGTCTCTAGGACTTTCGGCCAATAGTGACCGAAAATGTCTTTGAAGATTAATATTTGTACCCGCTCTCTCCAGGTGGTGTTCTTTATAAAGCTCCAGTAGTTCGGCCACAACAGCTGCTAAACTCTCTTGGTTCTTCCAATCCCACAATATAAAACTATTTATTTTG
>TRINITY_DN83769_c0_g1_i1 len=445 exp=0.58 ORF=[5prime_partial,118,3-356(+);3prime_partial,111,332-3(-)]
GACATCTGCTGTGTGGTACCCGGCGTGAGAGGGGGCACGCCATTAGTCACTGTGAAATAGTCGTTCTCGCTGGAGTTCGGACTCAGGATGTTCGGCACTTTCCGGTCATCCTTGTTGCTGTCGTAAGAGTTTGGGTAGGAGCCACTGTAGTCTTGGATCGGACTCTCGGAGAGATCCTGCTGGGGAACGTATGTGAGCCGAGTCGGCACTGCTGCAAAAAAGACCTGTTTGGCCTTGGACATGCTGTAGCTGCTGCTGAAGTTGGTGGCTGGCTCTCCGAAGAAGTCGATGTTGTCCAGGTAGTAATCTGGGTGGTAAGGATCAAGTTCCATAGTCCAACAAAAAGAAACAAATAACCAAATCAATTATTGAACACTTTAAACAGCGTAAATATGAACTCCAAATGTCTAATTCCAATAGCGTTGTGCTTATAAGAGTCTGTTTG
>TRINITY_DN83736_c0_g1_i1 len=465 exp=0.87 homolog=[sp|Q13309|SKP2_HUMAN S-phase kinase-associated protein 2 OS=Homo sapiens GN=SKP2 PE=1 SV=2]
GTTGAAGTTTGTTTGCCACTGACGCTTTCATCACTGATGACAAATTTTGATCATATAATCTCGAACGACAACATGGAAAACTTGCCTGATGAGATACTTTTACAGATTTTTTCAAAACTTTCTTTCATCGATCTGTTATCAGGAGTCAGATGTACTTGCTGGCGCTGGTATCATTTATCTTCAGACTCTACATTGTGGTCTAATATAGATCTGTCACTGATCAAATGTTTTAGAAGTACAGACAGCATTCAGTCCGGCATCAAAGTGATGCTGAGAGAAGTTCACAGTTGTTTGGAACATTTGACTTTTAGTAATATACCAGTCAATGGTGGAATTTATGAACTTTTTGGGTCATGTTGGAAGCGAAAGAACAAAGTGAAATTTGAAAAACTTAAATCCATAGATTACTCCTACAGTGATGTTTCTTCTAGAAACCTCCGTGTTGCCCTAACAAACCATCCTGAC
>TRINITY_DN83789_c0_g1_i1 len=1689 exp=146.43 homolog=[sp|Q5UPS7|COLL4_MIMIV Collagen-like protein 4 OS=Acanthamoeba polyphaga mimivirus GN=MIMI_R240 PE=4 SV=1]
CTTGAGGTCCTGGTGGTCCACTGGGTCCACGGTTGCCCTTCTCACCAATTCGCCCTGGGGCACCAGCAATACCATCATTGCCACGGTCTCCGGGTGATCCAGCTTCACCGGGGTAGCCTGCAGGTCCAGATGGGCCAGGTGGTCCTGGTGGACCTGATTGACCATCTTTACCATCTCTGCCTGGGGCTCCTGCATCTCCTTGTTCTCCTGCTGGGCCTGTTGGTCCAGGTTCTCCCTGGGCTCCAGCAAAGCCATTGAGTCCTCGTTCTCCTTGTGGCCCGACAGGTCCGGGTTGTCCTGGTGGTCCGGAAAGACCTGGGGCGCCTCTCTCTCCGGGAAGACCCTCATTGCCAGGCGCTCCAGGTTGGCCAGGTTCTCCAGGAATACCAGGTGGGCCAGATTCACCTTGTGATCCCCTTTCTCCTTGTGGGCCAGGAGCTCCAGCAGGTCCAGTAGATCCTGATGGTCCTTGTGGTCCAGGTGGACCATTTGTTCCAGGTTGTCCAGGTTGTCCAGCAGCTCCTGGTGGTCCAGCCTCTCCAACTGGTCCTTTACCTCCTTCATTGCCTGGACGTCCAGGAGCTCCAGGTTCACCAGGGGTTCCTGAAAGTCCTCTCTGTCCTGGGTCACCTCTCTGTCCAGCTGGTCCATCATCTCCAGGCTGTCCAGGTTCTCCAGCTGGTCCAGGTGGTCCTTGTGGTCCAGCAGGGCCCAACTGGCCAGGTGGGCCAGGTCTGCCTGATGGACCGACTCCTCCCGCAGGACCAGGAAGGCCAGGAGGACCGCGATCACCTCTGTGGGCTACTTGTCCAGCGGGTCCAGGCTGGCCAGCAGGTCCTGCTGGACCTGGTTCACCTTGCTGTCCAATCTCACCATCTTTGCCAGATTCACCTGGAGGACCTCGAGAACCACGAGGGCCGGGACGACCTGTTGGACCTCTCTCACCAGGACCTCCAGCAATGCCTTGTGGGCCTGGGTCTCCTCTTTGTCCTTGTGGTCCTGATGGGCCTTGTGGGCCAGATTCTCCAGATGGTCCGGATGGGCCTCTTTCACCTGGTGCACCTCTAGCTCCTGGAGGTCCTAATTCTCCGGGATTACCTGGAGCTCCTCTCTCTCCAGGTTTTCCTGCTTCTCCTGGTGATCCAGCTTGGCCGGGTTCTCCTGGTCTACCATCCTGGCCAGAGGCGCCAACAGGTCCAGTCAACCCCTGTAATCCAGGATCACCCTGAGGGCCAGGGGGACCAGGCTCACCAATGGCTCCCGAAGGTCCTGCAGGTCCTGGTGGTCCAGAATCACCAGCAGATCCTCGTTCTCCTCTTGGTCCTGGAGGTCCAGCTCTCCCTTCGGGTCCAGTCTTACCAGCAGGGCCTGGGTCTCCTCTAGCTCCTTGTGGTCCAGTAAGTCCAGGAGGTCCTGGTGGCCCTGATGGACCTTGCTCGCCTGGTGTGCCATCTTCACCGTCAGTTCCCGGTGGTCCTTGTAGTCCTGCGGCTCCTTCTTTACCTGCAGTTCCAGGATTACCACGTTGTCCAGGAGCTCCGGATGGGCCTGGTGGGCCAGGATTTCCATTATTTCCTGCTGGTCCTCTCTCTCCGGGTGGACCTCTATCTCCATTAAGTCCGTTGTTACCCTGTGCTCCAGGAGCTCCAGGGGGGCCAGACAAACCAGGGGCACCAGCCTCTCCTTGAG
>TRINITY_DN83709_c0_g1_i1 len=349 exp=2.61
CGATGATGGTACTTTATGTGCCGGTAGTTTACGGCAAATCACGCTTTGCGCATTCGGGGCATATAGGTGCGGGCTATATGATTTTGTTTCCTTTACTTAGTGTGTAATCTGTGCGGGGTATACGTGTGTGCATGTAAGGCGTGAATGCGGGGTATATGCGCGAAAATACGGTATTAGTTATAAATGCTGAATAAAAGGAACCTTGGTGTTGTTTTTAAATCTATATGATAAATGTTTTATTTTTTACCTATTGTCTTTGTGTGTGTGTGTGTAGATTGTAATTCCATGGGGAAAGTGAACTATCAGTGTTTGTTTTATAAGTGCTGTGAAAAATGTTTGCTGTGGTAGG
>TRINITY_DN83797_c0_g1_i1 len=488 exp=0.86 ortholog=[sp|Q9UPU5|UBP24_HUMAN Ubiquitin carboxyl-terminal hydrolase 24 OS=Homo sapiens GN=USP24 PE=1 SV=3]
TAACATAGACCAAGCCCAGTACTGTGATAAAATAAAAGGCATTGTTGACTTTCTGGGATCTAAGCTGTCCCTTGATGAGCTGTCTATGATATGGAAGATGCAGAATGGGCAGACCAGCAATGTTATAGACAACATACATTCCATTATAGCAGCAGCAGCAGTCAAATTTGAATTCAATCAGTTGGAACATCTGTTTCTTCTAATACAAAAGAAATGGCAAGACGACAATGACAAAACAAGAGATAAACTTTTGACCCTTATTGGAAAAATCGGCAAGGATGCCAAAGTTTCAAAAACAACAACAAAAGTGTTAGAGCTGCTATGGGACCTCGCTCACCTACCTTCATTGAGTACAGCTTTAGTGGAACAAGCGCTAGATGAGCACCATGCTATTTTGTCAGACTCCTACAGTGTGAAAGAACAAATCAAAATGCAGTATGTTAATAAGTGTGTTGAGGATATCAAAAAGGGAGCATGTGTGCTACCAG
>TRINITY_DN83737_c0_g1_i1 len=640 exp=1.27 homolog=[sp|P09523|POL_FMVD Enzymatic polyprotein OS=Figwort mosaic virus (strain DxS) GN=ORF V PE=3 SV=1]
CATCAACATAATTAAAACAGCCTTCCAGTCCTTCTAGGGCTAGATAATAACTTCTTTGAAAAATTTCTTAACTCACTTAAAGACCAAATGGTACGCTCTTCCATTTTGTATACACCAAAGGAGTTATTGCTGTCAAATTAGATGATTCTGTACCCAACTTTACCAGCTTACAAAAAGCTTCTTGCACATCAAATTTGCTGAAAATTTTGGCCTCATTCAGATCTGCCAGTATGTGATCCAATTTCCAAATTTATCAAGCTATAGAATTTTCTTGATAAAGCCTTATTAAATGCTTGTGGATCTATGCAAATTCTAATTTTTCCACTGGTTCTAATATTCCTCTCAGTATGTTCTATCACTAATTCTAATATTTCTGTCTGTACTAAAGTCGTTAGCTCCTCTTTCCAAATATTTCTTGTAAAGCAATAGGGATCTTTCTACAGGGCAGAACCTTGGGCTTAACGCTGCAATCAATTTTTAAGGAGACTTCTAAATCTTCCAAATCACTTGAATAGGATGGACTAGAGTCATCATCTTGGTTTTTCACTACCGATGTGATGAATCAATTTTATTGATGTTGATTAATTTCATTCATGTTTAAGTTTCATACCTAGAAGGCATGCTATTTATTGTTCGGTAG
>TRINITY_DN83791_c0_g1_i1 len=417 exp=1.99
AGTAAAAGATATGGTGATGAGAGAGAAAAAGAAGAGAGGAGGAGATAGAACGAGAGAGTGGGGAGGAAGGGGGGGATAGAGAGGGTGGGGGGCGGATGGTGTGAGACGACGACAAAAATCAATGGTTTCTACTGTTGTTTTGACACTAACAATTTCAATCTTTTAAGACCCTTGAAGTTAAATTCCCCTTTCAGTCTATGACATCCCCATTGTGGTACATTTCATACCATACACTAATGATTTTTTAATTGGATAGTCCTTTTTGTTCCTTAACACTACAATTGACTACTTGCCTTGCTCTCAGAAAGCTCAACCTTAAATGATTATTTCAGAGAAATAAACATTGAAAGCTAAGTGTAATAATAATTTTTAAAAAATTTAATGAAAACAAAAAACAAGGAAATGATAATCAACTTT
>TRINITY_DN83756_c0_g1_i1 len=387 exp=2.49
ATAAAACACAAATACACGTTTATAAAACCAAAAACTAATTTAATTTAATGGGGTAAAATGAAGGATGGTATATCATCAATTATAACAACAAGAGTTAAAGCGTTTTAAAAGTGCCTTCATATCAAATCAAACATCAATACACTTCATTATTGGACATGAAGGACCATCGAACGGTTCTTAAATTTAGTTCAAAATTCTGGGAAACAATTAAAGGAGACACCGAACTCATTCTATGCCAATTCCCCCCCCCACCCCCTTTTTTTTTTTAATTTTCCAATTAAAACCAAACTAAAACTTTTTTCTATATTTACAAACATAATCCCCAACTGCAAAAATGGTTTTTTA
>TRINITY_DN83740_c0_g1_i1 len=2537 exp=2.22 ORF=[5prime_partial,805,2536-122(-)]
ATTAAATAAAGAGAAATATATTAACTGATAGGAAGGACAACAAAAAAAAAAAAAAGGCCATGGTGAATACAAGCCTGGTCTAGTAGAAAGCCCTTGAAAAAAACAGCTAGCTAGCAATACTTCACTCCGAGTCTGACTTGGGTTTGTAATTCAAACGATATGTTTTTGACATATTTTCCATAGTATTCTCTTCACATTTAGAAGGGTCATGTCCTGCTTGGCCACAGTTATAGCATATACTTTTACCAGCAATGACAGGTGCAGGCTCTGCTGGAACTGGATTAGGAATAACAAGTTGAGGTGTAGAATTGCTATTAGCAGTTTGTGTAATGGTTGGACCATGATTTGGGAATATAGTGTTGCCATACATGAAGGGTATATGATTAGGTAATAAAGGATTACCATATCTTATTGGCCAGAGCATGTCATGTGGTATACCATTCGGCAAAGACTGCTGTGGAAATAAATATGGAGCCACCAATCCATTGTAAATAATCACACTTCTTCCTGCTGTTGGCGGCTCAGGCTGCTTAGGTGGAACAGGTCCGAGAGGAGGGCTTGGTGTCCCAGAGTCAGGTCCACTGGCATTATTCTGTGACTTTGTTAGATTGTGGTGGGGTGGGGTGTGACTGGGTGGGTTTAAAAGAGCCCCATCAGACCTATTTGACTCTACCATGTCTGTGTTTGTCAAGACTGAAGTTGTTTGCTCAGGGCTTGCATTTGGTGCCAATGGAGCTGGAACATGACTGAGCGGGGCCCCACTCAAAAGACCCTGAGGAGTGTTTATAGATGAAGGGTTCACCATTCGTGATCCAGGAAAATAATACAATTGATGATATCCTTCTGGCAATGATGGTGGAGGTGGCTGTGAACCCAATGGAAGAGTGTTATTTGAAGGATTTTGCAGTAAAATTTGATTTGAAGGATTGGCGGATGCGGGCATGAAATGTTGAATGTGAATTCCGTTGCTTTTGCCTGAGCCCTGAGAAGATTGCTGCATGTCATAAGTCACTGGCATTGGAATCAGATTCTTTTGACCAGTATGTGTTGGCTGTGGCGTTTTATAACTAGGACGATAATAGTTCCTTGCTAAAGTAGGGGGTGGTCCCTGTAGAGGCTGTGGAGGTGGGTCCGATGCATAACCATTGACTATAGAAAGAGGGACCAAAAAAGGATGTGCATCAGTCCTTGGCTCAACATTGATCAAAGCAGGATGCGTGTGCGGTACTGATACAGAGTTGGACATGGTAGACATCTTAGACTCTTCAACTGACTGAGTTGACTGGCTTATTTGGGGAAGTGACTGAGAATGTTGCGGTCGACCTCTTCCTTTCACTTTGTTAGTTACCATTAGGTTGGACACTCTATCATCCTCTGATCCAGAGGCATCCACTGTGTGAGACCAGGCCTGCTTGGTTTTTATATCTGCAATAGCTGAAACTACTGCAGAAGGAGGAGACATCACTGGCAATAAACTGTTCTGAACAACATGATGGGGAGCTGCTTGATCAGCTGACGGCAAAGGACTGGAAGGCGGGCTAGAAATATCGTTATTTATTGGCGAGCTTGAACCAGCAGAAGGCTGTACAGGTGGTGGTGGCGGCGGCGGCTGAATAACTGTGCCAAATTGAGAAAATTCTGGAGGATGTGGAAACTGTGAATAGGTTTGGCTCATAAATGGATAAAAAGAAAGATATGTGGGAGTAGATTCTGCTGAGGGCACTCTACCAAGGGGGTCACTTATACCATTGGAATACAAGGTCAGTTTTAACTTTTCCAGTTTTTTCCTAAGCCTTTCATGAGCTTCAGCTGGTAAACCTGACTTGATAAAATCTTCTGGGCTCATAAACATAACCTGCTTAACCGAAAACTCTTTCAGATTTTCAAAATACTTTTCCAAATTGAGCAAAACTAAAAGTTGATACAATGAAAGCTCAATGTGAGATGGTCCAAACGTCTGGGCTTGTCCCACGAGGTGAGTGCCCACAGAGGAGCCTTTCACATTCATCAAGTGTCTGTTTTGTGCACTGGGTAGGGGAGAAGTGGGTGAAGAGGTTCTTGAGTTGGCTGGGGAGGTGGTAGAGGAGGACATCTGCGAGGGCCCTGGTGAGCTCTGGACTGGGGAAGAACTGTTGCTGAGTCTTAGAGAATTGTGTCTCATGAATTCTACTGATTGCACAGATCTTGGTCTATCAGATAACACAGGTGGTCGATTAACTAAAGTTCCACTTCTAAAAGGTTCTGTAAACACATCACAGTCTGGAAATTGGGTTAATACTTTGGCCATTTTGCTTAGATATTCATTGTAAGTCTCTCTATGTTTTTCTGCAGATTCATCTTTGCCTCTAGCTGGAAAAAATGGTATATGTTTTCTTCTCTTTTTCTCATCTGGCAGTTGACCTACAAACTTTAAATGTAAATCATGTAGTGCTTTTGGTTTCATAAAAACTTCCCTAATTTCTCCATTCGACCAGTTTGAATGTATCTGATATCCTTTTATACTTTTTTCATTTTTCTTGTTGTAAGGGAGATCTTTA
>TRINITY_DN83728_c0_g1_i1 len=514 exp=2.71 ortholog=[sp|P78364|PHC1_HUMAN Polyhomeotic-like protein 1 OS=Homo sapiens GN=PHC1 PE=1 SV=3]
AGTCAGGCTGCCTTTTGCCATGGCCTCAGGCAACAGTACCACTAATCCAGACAACAATGAAGACAGCAACACAGCACCTGTGGGTGATGAAATGAGCAGCTCCAACAGTGCTCAGGACACCAGCTCATCTGCTGCCTCGCCGTCCAGGTCACAAGACTTTGAAATGGACATGGAGGCCAACATTCCACGCACTGACCCAGGGAAATGGACTGTCACTGAAGTCTATGAGTTTATCCAATCTATGCCAGGCTGCAGAGAATATGCCGAGGAATTCCGCTCTCAGGAGATTGATGGCCAGGCCTTACTGTTGTTGAAAGAGGATCACTTGATGACTGCCATGAATATAAAATTGGGTCCAGCCCTCAAAATCTGCTCCAAGATTAATTCACTCAAGTCTGAAAATACCCCGTCATAATGTCTACTTTAACTGACAATATGGTCATCTCAACACTGCATTACCTGTCAGTCAGGGCCTTTGGTGATAATGGAAGAAACATTTCAGGGATTCCTAAAG
>TRINITY_DN83738_c0_g1_i1 len=426 exp=0.94
GCTAGTTTCTGACTGTGTAATGTGATCTGATCATTGGCCATTTAGAATGATTCATAACTTGAAATCTAATAAGAAAGCAGAAAGATTATTTTTGAACTCAAGTGAGAGCTAAATATTTCAGGACAAGATTGTCAAGTGTGTGGATATATTTGCATGTATTAAAACAACGTGATAATCTTATGCCAGCTCTCTGGAAAGCAAGTTTAAAAAAGACATTCACAGTTGTGCTGTTCACACAATAGCTCAGGTAATGTCAACAAGTTGGATGAGTGGTACAAGAGGGATGACTTGTACACTGAAAAAGTACTGGTTATATTACAGTAGAATGAGTGATGTATATGTATGAGTGATTTATAAGTTGATGTTTAGTTCTTCAGTTGTGCCTTACTAATTTTCATTAGCAAGATCTAATAAAGCTTTATACCA
>TRINITY_DN83701_c0_g1_i1 len=1247 exp=1.49 ortholog=[sp|Q9H5I5|PIEZ2_HUMAN Piezo-type mechanosensitive ion channel component 2 OS=Homo sapiens GN=PIEZO2 PE=1 SV=2]
AAAGTGCCCTGTCAATAATAATAGCTATGAACTGCAGGATTAACATGATGAGGAAAGGTACTGGGATCTTGTTGTCCTTTATGTAACTAGTCACATCACCATCTCCTGTAGTTTCAGCTGGTCCAAATGAGTTAAAGCTCAAAACTAGCACCAAAAAAAGTATAAAGTCACAAAAAAACATCGGAGCATAAACATCTGCTGAGGCATTGTATGAGGACTGTGTGACTTGTGCAAAGAACTTTGTGAAAGGGTTGATTATGTAGGCCAGTCCTTGACCTAATCTTGACTTCTTTGATGGTATAGATGCAAGCGTATCTAGTGCAGCGGATTCTTGAAGTAACGGTGATTCAGTAATCCTGGCAGGTGAGTTTGGTGTGCTCTTCTCCTTCTGGCCAGCAGCTTCCAAATCAGCTGTTATGTCTGCAGCATCTCTCCATAGACCATATTTCCTCAATATAGACCTATGAAGAAAGAGAGCCAGGAGCAAGGCAATGTCCACATTAGCATAACTTGGGTTCTTTTCAATGCCAATGATGCGTGGAGGGAAGAAAGGGTTGTCATTATAGTTGCCATCATTCCAAGGGAAGAAACCAAACTGAAACATGTACTTACACACCACCACAGCCTCTGTGTAAGTAATGACTGTGATCCAGAATGTTTTAGATGGTCTAGGCACTGACAACATTCCCCACAGGAAAACCATTAGTGGCAATGGGAGAGAAAGCAAACTTCCATAGACCATCTGGTTCAGAATCATGAGAAAATAACAAAGCAGTTCTGATCGTGAAGCTAAAAGTAAACCCAGAGCCATTGTCAGTCGACTCAAACGGTCCTTGCTTTCCTCAAACTGTTGCTTGATTTCTTCTTCATCTTCCTTCTCCAGTTTGTCCAAGCTCATTTTGGGTGCACCTGTGGTCTCATCTTCCAGGCTCAACAAACTGCCTACTTTGACTGGAGCAAATGTTGAAGAACCACTTGGTTCAAATGTAGAGTCTTCAATTTCAACACGAATATCATCTGTTTTACTTATCCCTGAGTCAGTATCTCTTTTCTTTTTAGGTTCTTGTGAATCCAAAATTTTCTGCTTTTCTAAAATCATTTCCTTTGCTAGTTTTTTAGCCACCAAACGGTAGTTACGTGAAAGGCGATTACAAAATCCTATTAACCAGTCCACAGCACTGTACCACAATTTAGTAATAAAGTTCCAAATGAGGCGTACTTTATTCACGGTTGAAGGTTCTTCATAT
>TRINITY_DN83792_c0_g1_i1 len=299 exp=0.58
GTCAGGTCTGTGTTGTTGTTTTGTTCCTCTTGGGATACTCCAGTCGCCCCTATCATGATCTCTCGTAAGGATGCAGCCAACACATTGCATAAGGACTGAATTTCCCGTGACGCTGTCTCGTCTTTCATTCAACGTTTGATCTAAGTCCAATGTTTATCTTCTGGGCTGCAAGTTTTATTACTTCAAGATGTTCTTTCTTCAAACACGTCAGCAATATGGCTAACTTGCCAGAAATGTCGTTTAGTACCCATCGATATCTTCTAAGAAATATACGTGAATACATGTTAGTTATAAGTTAA
>TRINITY_DN83720_c0_g1_i1 len=347 exp=5.61 ORF=[internal,116,345-1(-)]
TTTCGGCACAGAAAACAACCCTCCTTTCTTTAGAGTTTCCAAAAGCTCATCAATGGTTGGTGTTGGCCCAGTGATCAGAGGTTTGTCAGCCTCTGCTCCACCATTGTTACTGCCAGTGGAACTAGAGCTAACAGTGCTGCCAAGTTTCTCAGCCTTTTTCAAACAGTCCAAAATCTTTTTGGCATCTAACTCTTCCTCTGGTCTTTTTTGACCTTCACCTTGGTCAGCTAACACTTTTTTCTCCTGCTCCTCCCTGGCAGACTTGTCCGCTTCTTTTTTCAGCAGTTTCTTACTCCTGCGCTCCAGGGATGAGAACTGCGTGTTCCCCATGACATCGTTCATGAGGG
>TRINITY_DN83774_c0_g1_i1 len=338 exp=1.16
TCTATATTTTTTTTAAGACAGTTTTTTTGGATACACGTATAAAATGGGGATATATGAATTCAGAAGTCCCCACACATTTGTGTGAAATGAGTGCACATTTTTGTGTGATAGAAGCACACAATAGTTGTGTCAAGCACACAATAGTTGTGTGAAACATTGTATCTCTCAGTACCTGTTTAGTTACCTTGTGTGTTTTCCTATGCCAAATATCTGAGCAATACAGAGAGTGGCCTTTCCTTGCTTGAAATGCAGTGTGTACCTTGGCTCTACTATTAGACTCTGCACTAATACATGGATGGTGACTTCTTGTAACAACTGTCCTTTTTTTTTTCCATCAG
>TRINITY_DN83762_c0_g1_i1 len=305 exp=0.90 ORF=[internal,102,2-304(+)]
AATAATTATATACCTGTATATTAGATATTGTAGGAGACGTCCTAATAATACTGATCGATCTGGTGAAGTAAGATACCATAGACCTCCAAATGCTACTGTGCCTGATAAAGATTTACTTGACCTGTTCTCAGAAATTGAGAGAGTTTTGAGCAAAGATGATATCATTAGGTTAATTGACTATTTACATGATCCCAATGGCAAGATCATTAAACAGAAAGAATCACAAAAGGCTTTGATAAGCTGGGCAAATGGATATCCGGGATTTGATCACCCATCATTGATCAGGGACACACTTTCTAGAATAG
>TRINITY_DN83748_c0_g1_i1 len=719 exp=13.84 ortholog=[sp|Q62383|SPT6H_MOUSE Transcription elongation factor SPT6 OS=Mus musculus GN=Supt6h PE=1 SV=2]
CTGAAGTCGACGCGCAATAGAGATAGCATGCCTGAGTGGAGCTGGGTATTCTCGGAACTCATTCTCCGCCCTCTTGGTGTTCTCAAAGATCATGGCCAGCTCATTGTCAACCAGCTCTACATTGATGGCAGGCATCTGGTGCTCCATCTCTAGTTCAGACAGGATGGCCTTGATGTCATCAATGATCATTAAAGCTTGGCGAGACTCTGAAGTCACTGCTATAACATGGGGCTTCTTCTCTGCTATAAATTCTTTCAATTTCTCCAAGTCTTTGGCCTTCCCTTTCTTGTCCAACTCTCGCCAAGAATTCTTCCGCTTGGTCAAGTTTTCCATCCTGATGTACTCCATCACAGAGGCATCCCCGTCAATGAGGGCACCAAAAGCTGGAGTGTCATTGCTAGTTGAAAAGGCTATTCCTAAGACTTTGAGTCCATCTTCATTGTTGGATTCATCAAATTCATCTTCCAGTTGTTGGTCCATTTGGTAAGGAGCTACCTTCAGCCAATTGTAAAGTTTACGAGCACAAGCCCTAAGCACTCCTTCTCGGGCCTCAGTGATCAGCTTGGTCCTTAATTCTTTCTCCATCTGTGGATATAATATCTGGTACAGGGCTCTCTTGAGAGCTTCACTGCGCTGTATGTTCCACTGTTGGACAAGGTGACTGAACTCATCCCTGTAGTAAAGCTGTTTTATTTCCTCAAAGTAGCTGGTGCTAGTAG
>TRINITY_DN83759_c0_g1_i1 len=641 exp=2.78 homolog=[sp|Q8BTM8|FLNA_MOUSE Filamin-A OS=Mus musculus GN=Flna PE=1 SV=5]
TCGTGTCCGTGAAACAATCACAAAAGACGTTGAACCAGCTGCAGCCATCAGTGCTGGATCACCGTCTGAGTTTGTACTTCAAATTCCAGGTACCAACCCATTCGACATGGAGGCCAGCATGACCGATCCCGAAGGTATCTCGGAACTGTGCGAGGTGATGGACCAGGAGGACTTCCACTACCTGATCAAGATGACCCCTAAGACAAACGGACTTCACACCGTCAGTATCAAACACAAAGGCATGCATGTTTCAGGAAGCCCCTTCCAGTTTTCTGTGGGTCAGTTATCTCATGGTGGGCCACACAAGGTTCAAGTTGGTGGCCCCGGACTGGAGAAAGGAGAAGTAGGACTTCAAAATGTTTTCAATATATACACTCGTGAGGCGGGACCTGGGACCCTCAGTGTCGCAGTAGAAGGCACAGCCAAGGCTACCATCCAGCTTGAACAGAGGCCCAATGGATTTTTGGGGGCCCAGTACAAAACTAGCAAACCCGGTATGTATGGTGTCCATGTCAAGTACAATGACGTCCATATTCCGGGATCACCATTTATGGTCAATGTGGCACCAGACAGTGGAGTAGCCAGACAGATCAGCATCCATGCACTTAAAGACAAGGGTTTATTGATTGACAAGCCAGTGA
>TRINITY_DN83735_c0_g1_i1 len=224 exp=1.50
GTACAGTATGAGCTATATGTGACGTTATAAAAAATACCAACTATAACGATTTCAACTGCATTTTTATGATAGCAAAGAAAAGACGGAAATAAATGACAATCATGAAAATGCGGGGAAAAAATTGGTCCGGATTAAGAGTCTTTATATAATAAAGACAACTTTATTCGGGAAAGGGTAGCTGTAAAGATGATTCCTAGCTCATTGCTTCACTTTCACACCCCAAC
>TRINITY_DN83752_c0_g1_i1 len=341 exp=0.78
AAAAAGAGAAATGAAAAAAAACAAACAATTATTTTATCCATTAGTTGTGATTAATTTATTTTGTTTTTATATATAGAATTATATATATAACATGCATGTCAAAGGCATTAGTATAACAATCACCAGGCTAAGCCTTGTGTAGAGGAATAATATTTCTTAGATGAGGGGTATGTTGAGGATTAGATGATAAGAATTGAAAGATAGGTAGAGTAAAATAAAAATTAAATGTTTGTGTAAAGATGGTATGTAATATTTTATGTTCATGTTAAGATTATATCAGAGACTATGTATATTAATTAATTGTAAAGAAAACTTTGTATAGAATTTGTTAATTTACACTG
>TRINITY_DN83732_c0_g1_i1 len=385 exp=1.03
ACAAGCATTTACACTGGCAACACGAATAATATAAAATCATTATTTAAACAGTAATTATTATTAGTACTAATTAAAAAAAAATACAACTTCTAAAATGATAAATATTTATTATTTATATAATATTGTTGTTACTATTCTCCTACGCACTGCTAGTCCTATTCTGGAATATGTACTAAACGGGGTAAGGCTATGTTGTTTTCATAGGGAGAAGTGTCCTTCCGCCAAAAAAGCAACAAGAAAGGAATTAGTGAATCTGGCTTGCTGTGATAAGTGGAAAGAGACGTATTTGGTCTCAATGCTAGTTTGGATTGCTGTCGCCGTGAACTTACAACGACACTTGAATGTGTATGTGTGTGTGTGTGTGTGTGTTTTCTGTTTAGGGGTG
>TRINITY_DN83708_c0_g1_i1 len=464 exp=0.56
AAATAACTCTGGAGATATGGTCAACAAGCTGATAATACATCAGGCCAGTAAGTCCAAAGGAACAAGTGACATCAGACACACAAAATCCAATGAAAATATTGAGCAACTTTTAAAGAATAGCTGGGTCACTGGTTTGGGTTGAGTTTTACTATTTTTCAATCTTTTAGTCATAACAAACTGTTTACACTTGCATTATTGAAAGTAAGTGTGTTTGAATAAATATATTTAATGCATGTGTTTATTATATGATGCGATATAAATATATAGAGAGAGACTGCCAGGGATAATTGTATGGCTTAGCTTACCTTTGTCACCTGGCCCCACACTAGAGATAACTAAATGATGATATTATGCAATGCAATTAAACTGAGTCACATCATACAGGATTGTTAACATTGACAAAGCTCTGACACAAAGTTCTTTAAGACATTCATCAGGTCAACAGACAAAGCAACAGACTTCAG
>TRINITY_DN83794_c0_g1_i1 len=330 exp=0.91
[truncated: 92,532,059 more chars]
