# Supplementary material for: Central nervous system transcriptome of Biomphalaria alexandrina, an intermediate host for schistosomiasis
Source: BMC Res Notes. 2017 Dec 11;10:729. doi: 10.1186/s13104-017-3018-6 (PMC5725652; doi:10.1186/s13104-017-3018-6)
Supplement: Supplementary file 5 — Additional file 5. Hi-Express transcripts: Highly expressed transcripts annotated by the BLAST results against the comprehensive NCBI Non-Redundant (NR) database. [file 13104_2017_3018_MOESM5_ESM.fasta]

>TRINITY_DN42264_c1_g1_i1 len=909 exp=exp=140.31 ortholog=[gi|524873045|ref|XP_005093276.1| PREDICTED: cytochrome c oxidase subunit 4 isoform 2, mitochondrial-like isoform X1 [Aplysia californica] >gi|524873047|ref|XP_005093277.1| PREDICTED: cytochrome c oxidase subunit 4 isoform 2, mitochondrial-like isoform X2 [Aplysia californica] >gi|524873049|ref|XP_005093278.1| PREDICTED: cytochrome c oxidase subunit 4 isoform 2, mitochondrial-like isoform X3 [Aplysia californica]]
AATAATTCAATACAAATTTATTTCAATTGTGAGACATAACCATCAGCAAGATAAGCATAAAAAAAAAGTGTACTGTCTATAGAAAATTAACACCCAATTACTTCTTTGTCAATGCATAAACCACAGTTGAAGACCATACATAAATTTTTTTTATGCCTATCCGGAAAAATGAAACAAAATGGCTTTTGTCTAAATTATTGTCTAATTATACCGTCATAGGTAATAATTTATTTTTTCCATTCCAACTTTTCATAATCCCATTTGGATGAGATGCCCATGATGCGGCCTTGTTCTTCATCTAACATTTTCTGTAACATTTTTTCTTGCCACTCTCTTGTTAAGTTTTTGGGTGGTGGTGGGTATACAAATTTTTTAACAAACAACATAATCCATCCAGTTGCTGCAAGACTTAGTAGAATAACAGAAAGAAACATCTTCCATTCTCCTGTAGGGGCATTAATTTCACTGAATGTTTGACAGAAGCTGGCTCTGTATAAAGCTTTCTTTTCTTCCAGTGTCAGGTTCTTCCAATCACCCTTTTCTTTTTCCCTGAGTTTAAGAACTTCTGGTGTATCCTCCTTGAATCTAATGGCTGGACAGGGAAATTCACACCTGTCAACATATGTGGCTAACCCATTGAGACCAAATCCAACAATTTCACGGTTTCCTATCTTGGGATGAATTTCATCCTTCAGTTTCTGTTCCAAAACAACATTTTTGGTACATACTGCAGATAAACTAATGGAACGGTGAGGTAAAATAGTGGCACGAAGGCCTGCTCGAAGTAAATGATTACTCATCCCTTTAGTCTATCGGTACTACCGAGTAAAATAAGGGTAGGATAGCCTAGAGGACTTCTCGTTCTTTCACGTTAACGACACTTTTT
>TRINITY_DN42234_c0_g1_i1 len=576 exp=exp=100.94 ORF=[3prime_partial,120,218-574(+)]
GGTATGTTCGATAATGTATGTAGACAACTCTGCCAGACTTCCCCGCGCATTGTGACGTCACGTAAATGTGAGCCGGGAAAATCTTTCATCAAGACCTGATGAGAGTAGTCTGATCAAGGGAGTGAAATCTCTTGGTGTAGGATTTCCACTTATCTTCCCCTGTGAGCTAGTTTTAGCGCTTTCTGAGGAAAAACAAAATTGAGAAACGCTTGTTGCCATGACAACGTATTCGTCTTTTGGACTCCATCTCTTAATGCTGACCAACTTGACCAACGTGTCGGTCAGTGGTAGTGAGGAGGAGAGGTTCCACAGGGAAACCATGCGGCTGTCCAATAACTGTTCTTCTATATTCATTCGGCTGGACAATTATCATCATAGAGTAGAACTAACTTCAACAGACGAGAACCCTCAGGAGTCTATCATACGGGCCAATACGTCATGCTCAGCCCACGTTATGACCGGAAACAAAGATCAAGGCATCTGCATCCATAGCAACGACCTGTTTTTCTTGAGCAGAGACCTCGGAGTTCAGTTAAAAATATACACCTCCAAATTCGGACCTGAGAGGGCCTTTAG
>TRINITY_DN42250_c0_g1_i1 len=1091 exp=exp=214.35
AAACTGTTTATTTCAATGCGTGTGTTTATCTAGTCAGTAGCAAGCATTTTGTTCAGATAAAATAATTGAGATTCTTAAAGGATTCTCAGCCTTATTATTATTGCTATTATTTTTGTTATTGCTTTTTTTTTTTCTTACAGCGCACTGATCCAATTTCTTTTGTGGACTTTGGGAGAGGGACTACCTAAGAGTAGGTTTACATGTTGCGCTCAGAAAACACAACTCAGATGGAATGAATTCTTAATTGAAATTCTTAGTCTACATTCTAAAGCACCCCCCCCCTTTTCTTGATTAAGGTTTAGACAAGCGGAGTATGCCGCCAGACACTCCCCATACATTAATTATGAAAAGATAAAAAAAAAATTAGCATAAATTAAATAAGTGTATTTAATAGTTTAATGTCCACAAATCTCTTATGGCTATAAGGCCTCACGATGTTTTGTACAGAACAAATATCTCTGTCGTTGTGTTAACAATTTGTTGTACTTGCGATTAAAACACCAAACTTCAACGGAAAGCTTTGTTAATTTACTAAGTTTATTAAGGTTATGATTCAAATTTGCTCGTCTAGACTTCTCATTGGTAAATACAATACTTGTATGATTATCTAGGCGACAAGACATTCTTATCGATGTAATCATATACACAATAGTTTGCTGTTACATTCACTATAGTTTTTTAATACTATTTGTATATGTTGAGCGTGCGAGATTGATTCATACATACAGACTTGTGCATTCAACAGTTGCAGGCCCATCTTCCGATTGTTCACGGACACGATGTAATGTGCTGAAATCCGAATCCTCCAAAGATCTTCAGACCCAAGACTTCCAGCCTCTGGTAAACCATCCAAAGCTATGTACGATCTGTGGGACACGTGAAGAGGCTGTTGCCATCAGACTTTCTACCATAGGCATTTTATTGTGTGTGCACATTGAACTAGGATAGGCATTTTATTGTGTGTGCACATTGAACTAGGATAGGCATTTTATTGTGTGTGCACATTGAACTAGGATAGGCATTTTATTGTGTGTGCA
>TRINITY_DN12324_c0_g1_i1 len=648 exp=exp=532.92 ortholog=[gi|524876391|ref|XP_005094913.1| PREDICTED: LOW QUALITY PROTEIN: guanine nucleotide-binding protein subunit beta-2-like 1-like [Aplysia californica]]
TCCGGTTTAGAAAGCCGTGTAATGGATTGGTCTTAGTTAGACCTCCAGATAAAATCACATTTAATCGTGGTAAAATAAACAATATCCAAAATGTCGCAAGAACAGATGACTTTGAGGGGAACTTTGCAGGGCCACGGTGGATGGGTAACTCAAATTGCAACCAATCCACAGTATCCTGATACAATTTTGTCTGCATCAAGAGATAAAAGTCTCATTTTGTGGAAGTTGACTAGGGATGAGACTAATTATGGTGTGCCATACAAGTCTCTCCATGGCCATGGACATTTTGTTAGTGATGTAGTTTTATCTTCAGATGGTCAGTTCGCACTATCCTCCTCCTGGGATAAAACTCTTCGCTTGTGGGATCTTGTAGAAGGCAAAACAACTAGACGCTTTGTTGGACATGAGAAAGATGTTTTGAGTGTGGCTTTCTCAGCTGACAATAGGCAGATTGTCTCTGCATCTCGTGACAAGAGCATCAAACTGTGGAATACCCTTGGAGTTTGCAAGTACACAGTACAGGAAGACACACACAAAGACTGGGTTTCATGTGTGCGTTTCTCACCCAATGCTTCTAACCCAATTATTGTATCATGTGGCTGGGATAAAGTTGTAAAGGTATGGAACTTGACCAACTGCAAACTTAAG
>TRINITY_DN83789_c0_g1_i1 len=1689 exp=exp=146.43 ortholog=[gi|4519617|dbj|BAA75668.1| collagen pro alpha-chain [Haliotis discus]]
CTTGAGGTCCTGGTGGTCCACTGGGTCCACGGTTGCCCTTCTCACCAATTCGCCCTGGGGCACCAGCAATACCATCATTGCCACGGTCTCCGGGTGATCCAGCTTCACCGGGGTAGCCTGCAGGTCCAGATGGGCCAGGTGGTCCTGGTGGACCTGATTGACCATCTTTACCATCTCTGCCTGGGGCTCCTGCATCTCCTTGTTCTCCTGCTGGGCCTGTTGGTCCAGGTTCTCCCTGGGCTCCAGCAAAGCCATTGAGTCCTCGTTCTCCTTGTGGCCCGACAGGTCCGGGTTGTCCTGGTGGTCCGGAAAGACCTGGGGCGCCTCTCTCTCCGGGAAGACCCTCATTGCCAGGCGCTCCAGGTTGGCCAGGTTCTCCAGGAATACCAGGTGGGCCAGATTCACCTTGTGATCCCCTTTCTCCTTGTGGGCCAGGAGCTCCAGCAGGTCCAGTAGATCCTGATGGTCCTTGTGGTCCAGGTGGACCATTTGTTCCAGGTTGTCCAGGTTGTCCAGCAGCTCCTGGTGGTCCAGCCTCTCCAACTGGTCCTTTACCTCCTTCATTGCCTGGACGTCCAGGAGCTCCAGGTTCACCAGGGGTTCCTGAAAGTCCTCTCTGTCCTGGGTCACCTCTCTGTCCAGCTGGTCCATCATCTCCAGGCTGTCCAGGTTCTCCAGCTGGTCCAGGTGGTCCTTGTGGTCCAGCAGGGCCCAACTGGCCAGGTGGGCCAGGTCTGCCTGATGGACCGACTCCTCCCGCAGGACCAGGAAGGCCAGGAGGACCGCGATCACCTCTGTGGGCTACTTGTCCAGCGGGTCCAGGCTGGCCAGCAGGTCCTGCTGGACCTGGTTCACCTTGCTGTCCAATCTCACCATCTTTGCCAGATTCACCTGGAGGACCTCGAGAACCACGAGGGCCGGGACGACCTGTTGGACCTCTCTCACCAGGACCTCCAGCAATGCCTTGTGGGCCTGGGTCTCCTCTTTGTCCTTGTGGTCCTGATGGGCCTTGTGGGCCAGATTCTCCAGATGGTCCGGATGGGCCTCTTTCACCTGGTGCACCTCTAGCTCCTGGAGGTCCTAATTCTCCGGGATTACCTGGAGCTCCTCTCTCTCCAGGTTTTCCTGCTTCTCCTGGTGATCCAGCTTGGCCGGGTTCTCCTGGTCTACCATCCTGGCCAGAGGCGCCAACAGGTCCAGTCAACCCCTGTAATCCAGGATCACCCTGAGGGCCAGGGGGACCAGGCTCACCAATGGCTCCCGAAGGTCCTGCAGGTCCTGGTGGTCCAGAATCACCAGCAGATCCTCGTTCTCCTCTTGGTCCTGGAGGTCCAGCTCTCCCTTCGGGTCCAGTCTTACCAGCAGGGCCTGGGTCTCCTCTAGCTCCTTGTGGTCCAGTAAGTCCAGGAGGTCCTGGTGGCCCTGATGGACCTTGCTCGCCTGGTGTGCCATCTTCACCGTCAGTTCCCGGTGGTCCTTGTAGTCCTGCGGCTCCTTCTTTACCTGCAGTTCCAGGATTACCACGTTGTCCAGGAGCTCCGGATGGGCCTGGTGGGCCAGGATTTCCATTATTTCCTGCTGGTCCTCTCTCTCCGGGTGGACCTCTATCTCCATTAAGTCCGTTGTTACCCTGTGCTCCAGGAGCTCCAGGGGGGCCAGACAAACCAGGGGCACCAGCCTCTCCTTGAG
>TRINITY_DN44569_c0_g1_i1 len=775 exp=exp=128.58
TTTAAGGATGTTTTACCACCATCACCTCTCAGTGTTGCTTCTCCATCTTTGTGCATGCAAAACAAAGGAGTGACTCATGACTTGAACAAAGCAGGATTGATTCATGACTTGAACACAAAACTTTTTTTTTTCTTTTACTGAGGTGTAAAAAGTGTGTTAATTATGGACTCCCATTTACATCAGCAGAAAAGAGCAAAGAAATAAGAGCCCATGACCTAAAATTGGATAAATTTTGTATCCATATTGTTTGCAATCAAGTCCAACCTAGTGGTCAGTATGAAGGATCAACTGTAAAGCTCAATTAGCAGGAAGTAACTTCATACTTTTGCACCTCATTGATTAGATTTATCCCCCTTTTTTCTTCCAAATTATTTTCTCTCTTCCCTTCCCAGCAATTTTTTTCTCTCTTGTTAGCTCAAAGTTTTCTTTCTTGAATTGAAGATTTTGTTTCTCTGTAAAGAAAGTGATTGTTTGAGGTAACAACCAACACAAACCTGAAAATCCCTTGTCTCTACCATGTCTCAAAGCTCAAAGGTCAAGGGTAAGAGTTACTGCATGCTTTTAAAAAACATGCACCATATTGATGTATCGTTATATTGCATGCACTATGTTTAAAAGTCCTGATATTCGATGAAAGATAAGTATCTTGATTTGTCAGACTGGTACCACAATATTTTGTTTCTCTGCAATATGTGTACATATATAATATATATAAGCTCAATAATCAAATGAACTCTATTGTGTTCAAAGTTACTTTACAAATTGTACTCTTAAG
>TRINITY_DN44528_c0_g1_i1 len=457 exp=exp=171.07
TTTGTCACTTTCATGTTTTATCGTATCTTATAAATTACAGACGATACTTCAAAATAGAAGAGAGTTGAAGTAATGTTAAGAACACATAGCGATTCTTCATCACTAGCCTATATATACATTTATTGTGCTTAGTTTAATTCTTTAATTAATAACATTTGAATATTATGAACTGAAAGTTGAAAGCTTATTAGCAGTCAGTTGTGTATCATGCAATGAAACAACACAGTAGACCTATACAACTATGCGCATGTAGGACTAAGCATATATATAGGCCTATATCATATGAAAAGGTCGTTTGGATGTGTGTGTGTGTGAGAGAGAGAGAGAGAGAGAGAGAACATAGGTAGATAGGTACTCTATTTTGCACATTAAATGACTTTATGTTAAAGAAATTTAAAAGATTTTTTACTTGTACAATTTTCGCCATCAGGACTGTGAATATTTAGTATTGTGTCGT
>TRINITY_DN44528_c1_g1_i1 len=714 exp=exp=1671.02 homolog=[gi|67464051|pdb|2BJ0|A Chain A, Crystal Structure Of Achbp From Bulinus Truncatus Revals The Conserved Structural Scaffold And Sites Of Variation In Nicotinic Acetylcholine Receptors >gi|67464052|pdb|2BJ0|B Chain B, Crystal Structure Of Achbp From Bulinus Truncatus Revals The Conserved Structural Scaffold And Sites Of Variation In Nicotinic Acetylcholine Receptors >gi|67464053|pdb|2BJ0|C Chain C, Crystal Structure Of Achbp From Bulinus Truncates Revals The Conserved Structural Scaffold And Sites Of Variation In Nicotinic Acetylcholine Receptors >gi|67464054|pdb|2BJ0|D Chain D, Crystal Structure Of Achbp From Bulinus Truncatus Revals The Conserved Structural Scaffold And Sites Of Variation In Nicotinic Acetylcholine Receptors >gi|67464055|pdb|2BJ0|E Chain E, Crystal Structure Of Achbp From Bulinus Truncatus Revals The Conserved Structural Scaffold And Sites Of Variation In Nicotinic Acetylcholine Receptors]
AGCAACCCTGCACTTAATCCGCCGGAGATTGATCACAAACATGCTTATACTACGTTATTATCGTGTATATTTAAAGAAATTTAAAAGATTTTTCCTTGTACAATTTTCGCCATCAGGAATGTGAATATTTAGTATTGTGTCGTATACCTTACGAATAAATTTTAATTGACAGATTGTTTTTTCGAGACGGGGGTTAAAAGAAGCATAAAATTTAACGGTTATCAGTTGCCATTTTCAGAGTAGATGATACTTTAAGCTATGAAAGATAAATCTGTCTATATTCAATTTTTGTTGTCTATTTGAAGGTTATGTATAAGGAAACCTTTAAACTGATTAGATCTAAGCATATGAACCCTTGGTGTATTTTAATCGTTCAAAGACTTGTCCCTGACAGTGAAAACGAGGCTGAGCTCATCATATGTATTCTTACAACAACTGTACTTCTCGTCCTTGACCGTCTGGCTAACAACCTGGACACTGTACTTCTCGCTCTGAAAGTACTCCAAGGGGTCGGCGCCCTCGGGGATGGAAAGCGTCACATCTTTGGTGGAGTGCGTCCAAGAGCCGGCCCTCAGTCGGCAAGTGGCGCCCTGAAAGTGGCGAAGGTTTTGACACTTGACCTTGACCTTTAGTCTGGGTACGAAGGTGACGGCTCCGTCGGATCCAACAACGACCCTGTCGGCCACCAGCAGATCCGGGTACGAGATACTGTTT
>TRINITY_DN44528_c1_g1_i2 len=523 exp=exp=1781.90 homolog=[gi|67464051|pdb|2BJ0|A Chain A, Crystal Structure Of Achbp From Bulinus Truncatus Revals The Conserved Structural Scaffold And Sites Of Variation In Nicotinic Acetylcholine Receptors >gi|67464052|pdb|2BJ0|B Chain B, Crystal Structure Of Achbp From Bulinus Truncatus Revals The Conserved Structural Scaffold And Sites Of Variation In Nicotinic Acetylcholine Receptors >gi|67464053|pdb|2BJ0|C Chain C, Crystal Structure Of Achbp From Bulinus Truncatus Revals The Conserved Structural Scaffold And Sites Of Variation In Nicotinic Acetylcholine Receptors >gi|67464054|pdb|2BJ0|D Chain D, Crystal Structure Of Achbp From Bulinus Truncatus Revals The Conserved Structural Scaffold And Sites Of Variation In Nicotinic Acetylcholine Receptors >gi|67464055|pdb|2BJ0|E Chain E, Crystal Structure Of Achbp From Bulinus Truncatus Revals The Conserved Structural Scaffold And Sites Of Variation In Nicotinic Acetylcholine Receptors]
GCTTAAAAGAAGCATAAAATTTAAGGGTTATCAGTTGACATTTTCAGAGTAGATGATACCTTTAGCTATAAAAGATAAATCTGTCTATATTCAATTTTTGTTGTCTATTTGAAGGTTATGTATAAGGAAACCTTTAAACTGATTAGATCTAAGCATATGAACACTTGGTGTATTTTAATCATTCAAAGACTTGTCCCTGACAGTGAAAACCAGGCTGAGCTCATCATAAGTGTTCTTACAACAGCTGTACTTCTCGTCCTTGACCGTCTGGCTAACAACCTGGACACTGTACTTCTCGCTCTGAAAGTACTCCAAGGGGTCGGCGCCCTCGGGGATGGAAAGCGTCACATCTTTGGTGGAGTGCGTCCAAGAGCCGGCCCTCAGTCGGCAAGTGGCGCCCTGAAAGTGGCGAAGGTTTTGACACTTGACCTTGACCTTTAGTCTGGGTACGAAGGTGACGGCTCCGTCGGATCCAACAACGACCCTGTCGGCCACCAGCAGATCCGGGTACGAGATACTGTTT
>TRINITY_DN67866_c0_g1_i1 len=583 exp=exp=111.44
GGAGTCAGATCAGGTAGCCGCGTTAATTCAGTGTAGTCTTATTGCTCTTATTTTTCAATGTCTACTGAGTGTTATTTTTTATTTTTTTTTATAAAATGTTCTTACTATTATGAGATAATGTAGATACAAGTCAAGGAAGACACATTTAAGTAAATAGGGCTCTTAATTTATTTGGAGACAAATACAGGGTTTAGAGGGGTTCACAAGATTAGTTTACATAGCTAGAATGAAAATTGTTCCTATTAGACATTAAACTGTGCCTGCCTTGATATTAGATTAGCCAGTGTATTGTTAGATGTTATGCCTGCGTTATTATTAAAATATTGTAAGACAAAAGCCTGCATTAAGATTTTTAAGTTTTGCTTTTATATTCCATCAGTATATTTATCATTGTCATTAATCATTCAACCATGTCATTCTTTCAGTCATTTCATATCATTTGGGGATTCTGGGCTGGGATATTCATTCATCTCAAAATTTGTCACCACTGTATTTTTATGTTGTCTGTCTTGTGTTTTTTTAATGCATAAATGTTTGTGGAATAAAATGTTTTTACCTTG
>TRINITY_DN91879_c0_g1_i1 len=1342 exp=exp=304.88 ortholog=[gi|524889988|ref|XP_005101544.1| PREDICTED: far upstream element-binding protein 2-like isoform X2 [Aplysia californica]]
TTTAAGAATACAACATTCTGACTTAAATTTAAAAATCCTGAATAGAAAAAAGTTTTTGAAAGTTGAAGATAAAAAAAAAACATTTACACTTGTATTAATTATTTTCTTGAAATACAAAAGAATAGATACCATTTAAACAAACACGAAAAATCAACAATAAAAAAAATTAGTTATTTAATTAATTGGTGTTTATTCAAAGCTGGAAATGTAGGCATTATATGCACAAAATAAAATAATGAACCAGTTTCTTCTCATATCAAAATACCTACTTTATAATCTGGCCTGCACATTTTATTCCATAAAAACCAATGTTTTTATACAGACCAGGCCAAAAAACCCACAACTTGTGAGTGCATTAAAAAATCTTTGATAAAATTCAGTATGGTCAATGGATGAAATATGAGCAATAATGACACAGACTACAAAACAGAACCAAACAAGAGTAAAACAAAGGGAAAGAAAAAATATGACATCATGAACATGACCATGTCAACACTGAACCCTCTTTATTCAGCCCAAGAAAGGTTGAATAATTCACCAACCACGGCCGCGTTCGTTGCCATTAACTATTTCAACTCCGGCATCTTGGATAAGTCTCTTAGCTTCTGAGATGGCACTTTTGCTACCAGACAATTCTACTGAACTGTGTCCTGCTGAATCTCCATCACGAGATACCTTTATCCTGCAACCACTATCAGCTTCCATATCTCTGATCCGACTTCCACCACGGCCTATAATTCTGCCAACTTCTGATGATTCCACATATATTGTTTCAGATTCACCACCGCTGCTGCCACCAAAACCACCACCACCACCTCTACCAGAGCCTCCACGGCTACCTCTGTCATAATCATCTCGTCTTCCCCAACCATCTCCACTATCTCTATCTCTGCGACCCCATCCTTCATCTCGCCTTCCATATCCACCACCGCTTCCGCCACGTCCACCACGTCCTCCTCCATAACCGCCTCGTCTTCCACCCCCTCCACTATCACCTCCATTCAAACACTCCTCAATCATTCTTCTGGCATTTTCAACTTCTTCCTCTGTTCCACTGATTTCTACAGATTTCATGCCATCTTCATTTTCATCTCTTGATATCTTTATCCTGGCATTACTGTCCTGTTCCAAATCTCTGATTCTGCTTCCACCACGACCTATAATCTTTCCAACGTTAGAAGATTCTACCATCATAGTTGTGGAGTTGCCACCACCACCACCTCTACTTGCACTATAAGACATTATTCGGCTTAAAAGATGTTAAAAAAAAAAAAAAACGGGTGGTATTCTTGATAAATTTGACTCAACAAACACTACATGTGCGCCACCAGAAGTTGACAAG
>TRINITY_DN91835_c0_g1_i1 len=613 exp=exp=1878.56 ortholog=[gi|1709087|sp|P80090.2|MPI3_LYMST RecName: Full=Molluscan insulin-related peptide 3; AltName: Full=MIP III; Contains: RecName: Full=Molluscan insulin-related peptide 3 B chain; Contains: rename: Full=Molluscan insulin-related peptide 3 A chain; Flags: Precursor >gi|544545|gb|AAB28954.1| insulin-related peptide III [Lymnaea stagnalis]]
AGCTCTACTGGACGCCATAGACGAAGAGTTTCTTCTGTAGCAGATACGGCAGTAATCTATATCCAGGTAACGAAATGTCTTCCGATCTTACAAATGCCAACCTGTTCCTGACAACAGCCTTGCTAGTTCTAGTTCTTGGTGTCACGCAGACGAATGGGGTCCAAACCAAGGTCTGCACCTCTTTTGATCGGCCTCATGCTCGTGGCATTTGCGGCTCCCGACTGCCGGACACGGTTCAGGCCCTGTGCAGTATCTATTCTCAGAGAGCCAGAAGAGACACTATGTCGGAGCCAGTTGATTCATTAGCGGACATCTCGCTTAATAAACCAAACGCATTGTCGTTCTTGAACAAAAGAGAGTCTGGCATGAACATTGTTTGCGAATGCTGCATAAACCGATGTGACATTTACGAAATGCTGGATTACTGCCAATCCGGATAACTCTACAGGAAACGTCAAATTCTTAAATAAAATGTGTAAACTCAATACGCTAGTATTTTTTTTAAACGTCTGATTATCCCTGATATTATTTTAGATATTCGGCTGATAATAATAAAACTACCTTGTGCTTTGTTTTAGTTAAATTATAAACATATCGATACTATTTGACTTAA
>TRINITY_DN91883_c0_g1_i1 len=757 exp=exp=432.17 ortholog=[gi|524885349|ref|XP_005099283.1| PREDICTED: 40S ribosomal protein S7-like [Aplysia californica]]
AACCGAGTACAGCTTCCTTTTCCGGTAGACGGTCGCCTCTAAGATGTATTCGGCGAGTGCGAAAATAATTAAGCCTCAGGGCGAAAAGCCTGATGAATTTGAGTCTGCTATTAGTCAGGCTCTTCTGGAGCTTGAGATGAACTCTGATTTGAAAGCCTCTCTGTACGAGTTATCCATCACTGGAGCAAAAGAGATAGATATGCAGGGGAAAAAGGCAATTATCATTTTTGTCCCAGTGCCTCAGCTGAAAGCATACCAAAAGATTCAGACCCGTTTAGTTCGTGAGCTAGAAAAGAAATTCAATGGCAAGCCTGTCGTTTTCATTGCTCAGAGAAGGATTTTACCCAAGCCAACTAGAAAGAGCAAGAGGAAAAACAAACAGAAAAGACCAAGAAGCCGCACATTGACAGCTGTCCATGATGCCATTCTTGAGGATTTATGCTACCCTGCTGAGATTGTTGGAAAGCGTATTCGTGTAAAACTAGATGGGTCTAAAATAATTAAAGTACATCTGGATAAAAGTCAGCAAAATAATGTTGAGCATAAGCTGGATACATTCACATCAGTTTACAAGAAGCTCACTGGCAAAGATGTTACTTTTGAATTTCCAGAGTTCGTTTTGTAAAGACTGGATATGCATTAAAAACTTAT
>TRINITY_DN33683_c0_g1_i1 len=1481 exp=exp=188.37
GAAAGACCAAAATATTTTTAATAAGATTTTTTCACAAAACAATTCACAAAAAAGTGGTCCACAAAAATAACTGCATGGATTGGAGATAAGGGATATACGTACTAGAACATCACGTGAAATCAAATCAATAAACATAAATTGTAAAATCACAACAATAGTTCATTTTAAAAATGACATAACAAAATGACTCTTTGGTCTGGTCCGTTCGCACTTAGATACAGAGGAGACAAGATGTTTGCTAAGAGTGTCGTAGAGATTATCTATGTCGCCTTTTTTTATAATAAAATATGGTTTTCAGAAGCTTGGTAAGAGCGGACAGTACTGACAGAATAGCATGAATTAATATAGGCTCTAGAAGACCTCTATACTTAGCACACAAGTAACACACTTATTTTAGGTCACAAGTTTTTTTATTCTAATAAAAGTAAAAGAGAGAAGACTGTGAATTCACTACCATCAGGATCGTAAGAGTAGAGATCAATAACTATCTAGTGACACACTAGAGACATACTATACATCACTCTGGCTGGATCTGACTCCGATACATAACTGTCTGCATTGACTCTGCATCTCTTAATATGGTTTTATTTTCTTTTAGAATTGGGGTCATTGATATCAATATTTTTTAATAAAAGAATTAGCTACAACTTCCGCTAACATGTATGTCTTCAATTTAATTATGTACAGTATATGTCTTCAATGAATCCAATATTTTATTACACCTTTTGTCACAATGACAAAAAATAGACGCATGCCAGTGACAAGATATTAACAAAATAGTTAAAGTATTTGATGTTTAACTATTCTGATATCATGAATTTAATATGCCTATGTTCTTTCTTGTATCTGTGGCATTTTACGTCTCAATTACAATATTTTTTAAGAAATGTAACATTATTTTTAAAAATAGTAAAACAAAAAAAGAGCTACGATACCGAGACGTTGTCTTAACGTGAGATTTAGACTGAAATACGGAAACCATTTTGGTGCTCGCTTCATTAGTGAACTGATCATTGCAGGATTGGGCAAAATGTTTAAAGCATATAGTAATGTATGGTAACATCTGTTATGGTTTGGTTTATGTTATAAAGCACTTGAATTATGATACACTATTTCGAGATAACAGTTTGGGATAATATAATCTAGTTTGAAGTTTCTAGATCTCATTAACTTTCTACGTTCATTACATTGTGGAAGCTAACATTAAAAAGCTCATTTTTTAAACGCAGAATTGACTAAGTCTTACAAGAAAGAAGTATCAGGGTTAACGTCAATCATCTCATTTTTCCTATATTCTGATAATTTGAAATAGTTGCAGTGAAATGAAGACAATTCTCGATTTTCTCATTTTAAGAAATCATATAATATATATATATATATATAGGAAGCCTACTAGACATGTAGAGCTGTTCAAAGCTTGAGTGGCAAACTATAAAAATGTCCCACCGAATTTTATTATGCTTAAG
>TRINITY_DN83533_c0_g1_i1 len=570 exp=exp=489.87 ortholog=[gi|524914469|ref|XP_005112049.1| PREDICTED: 40S ribosomal protein S3-B-like [Aplysia California]]
GTTGAGTTGTATGCTGAGAAAGTTGCAACCCGAGGACTTTGTGCAATTGCTCAGTGTGAATACTTGAGGTACAAGCTGATTGGTGGATTAGCAGTCAGAAGAGCCTGTTATGGTGTGCTGCGTTTCATCATGGAATCTGGTGCTAAGGGCTGTGAAGTAGTAGTTTCTGGCAAACTTAGAGGACAGAGAGCCAAGTCAATGAAGTTTACAGATGGTCTCATGATTCACAGTGGTGAGCCTCTGAATGACTATGTTGACACAGCTGTCAGGCACGTACTTCTTAGACAAGGTGTCTTGGGTATCAAAGTTAAAATTATGTTGCCATGGGATCCAAGTGGAAAATTGGGTCCAAGACGACCATTACCTGATCATGTCAGCATAGTAGAGCCTAAAGAAGAAACTGCTCCAGCACAACCTTACAGTGAAGGTAAAGGTGGAAAGGCAACAGATGCTGCTGCTGCTCCAGCCATTGGAACAGTGCCTGCATAAGTGACAGTACTGAAACTTGTTTATGCTTAAATTGGAAAATAAAAAGTTAACTGTACATCTT
>TRINITY_DN83529_c0_g1_i1 len=333 exp=exp=399.71 homolog=[gi|524906491|ref|XP_005108543.1| PREDICTED: elongation factor 2-like [Aplysia californica]]
GGCGCGCGCGCCCACAGTGTTCGTTCGAGCAGGGGCAGATGTGTCCAGTGGAGCCTAAGGACCCAGCCACCAAACCAGGCCAAATTGTTATTGCCTCAAGAAAGCGTAAAGGGTTGAAAGAGGGCATCCCACCACTTGACAACTTCCTTGACAAATTGTAATAGTGATTGCAACATAATTTGTACATTTTCTGTCTAGTTTACCAGCTTTTGTGACATTTCCTGGGTCAGGGTTAAAACCAATTTTAATGGTCCATAAGAAATCTGCTTTGGTTTGAACAGTTTAAGTTCATTGTTACTAGTCCTGAAGTGATATGACAAGTAACACTAAATG
>TRINITY_DN48733_c1_g1_i1 len=1233 exp=exp=152.78 ORF=[complete,120,517-876(+)]
GTCGTTTTGTCGTTTGTCGTCTGCGTCTTGAAAAGGCGTTTGATTGGTTCCCTGGGTGAAGAGGCAATATTTCCTCCCACTGATATTTTGGTCACTTTTAATGAGGTTTTGTGACATCAGCGCTGACCGCTCCGTAACATCAATTGTCTTTCTTTTTTTTTTCATTTATATTCTCCATGTGGGCAGTAATGGGTGCGTCCATTTTACCCACTTTTTTTGAAGTATAAATAGATTCCGGCGAGTTAAAGTAAATTTGCTAGTGCATTTGCTTCGAGGTTATTCAGTTGGTGAAATCTGAATTGTATAATCAGTGAAATTCTGACCTCGTAAAAATAAGTGCTATTTTATGTCAGAGATAGATACATATCTAGTTAATATTATTCATATTTTGTTAATTCACGATTTTGTTGGTACTTGATATAAATCTACCTCTTCTGTGAACTTTGAACTGTTGAACTTTCAACTTATTCGTAAAAAAAAACTGGAAGTGAACTGTTGACCTTCAAATTAGAAAAGATGTCAAGCGTAACTAGTTGTTTCCCACTTCCAATGAAGATATTGGTGATACTTCAAGCACTGGCGTTGTTTCGATGTGCCGCGATGACAGATGAATTCTACGACGAGGAACCCGAATTCGAATCCAAACGTCAGTGGTCACTAAGCTCAGACTGTTCCATGTGTATCACCTACAATGACCCTGAATACTGTACAAGGTGTCTGAATAGCAAGTCATCGATTCCTTTTCACATGGCTAAACGAGCCTTTATAATGTCAAGGTCAACGAGGAATTCTGGGTGCGGTTGCTGTTTGATGAGCAGATTCACCAATAACTATTGCTGCCAAATTTGCAAGGCGGCCAAACGTGGCGTTTATTGAAACAAGATTCCGAGTTATACCAAATTATACTTTTACTTAGCTGTATGCTTTATAAATCTATACATATAATTAGTCAATGTTCTATAAATAGTTATGCAAATTTTTTTTTCCCGACTGTCTGTGTTTTGTCTGCTTGGATTTGCTGTAAATGATGTAAATGGTGTTGACTACATTAAATGGTGAAGAAAAATAGACGATTTAACAACTCTCAGTTTTTTTAATTAATCTTCAACAAACGCCACGATCTCACTTCCAGCTACAATGGTACATTAGCCAGCATCGACAGGTAAACTTAGTGCGAACTGCAGGAACGGTGCAAACAGGCAAGCTGTTTTTTTTTTTTTTTTTTTTTTTTTT
>TRINITY_DN48783_c3_g4_i1 len=1522 exp=exp=101.51 ortholog=[gi|556105861|gb|ESO94513.1| hypothetical protein LOTGIDRAFT_161214 [Lottia gigantea]]
CGATGGCTATAATAATAAAAGAAAAGTCTGAACTTTAAAATCAAAACAAAACAATTTGTTTACTAAACAAGCGTTTTCACTCTTCCATGCATATCTCCAAGGACCAGGGGGACATCGAACATCACGTGACGCCTGGAGGATCATGTCCCAGTGATGTCAAGCACTCTAGAATAATGACACACGAGAAAAAGGATTGTGATGTGACGTCGCCCAGTGGTCGAGGATCAGACAAACTTCGATTCCGTGAGGTCCACCCAGCATTGAAGAGCGCACAGATGATGCTTGGCCTTGCACGCTGAGAAACCTTTGCGCGTCCTTGAAGTTTTCGCACATTGAACGAATTCCGGTGCGCAAGTCTGGACATAACAGCTATAGAGTGAGGCGACATTACTTTCTGGGTCATTGTCATCATTTGAATCTTGCTCAATATCTTTGTAGTTGGATTCTTGGAGTAAACGCTGGTAGTCTGGTGAAGAATCTAATGATTTTTTACTCCACCACGAATTTCTTTTGCTCATCTCTCGTGTGTTTGACCAATAGTCTTGCTCCAAACCTAAAGACTTCGCTGAGGCTACATCTGACTGGGACAGAGTTAAAAATGTGGCCACCAGAGTCACCAAAACGCTTGACCTTACAACTCCAGGACAGGACATTGTGGATGTGTGTTGTTACTGAGAGTATAAGAACAGAGGACCAGTACAGCAGGTAGACCTAAAAGCAGCGAAAGAGCCGGACCTTTGGATCAACACCACGAAATGAAAAGAGCACAGTTACACGCCGCCTATAGTCCTGGAAATCACAGCAACAAAACCAACACCAACAAAATCTTTCCTCCAAATGTTACTTCCAAGAAACTCGCTCGTCTTTAAATGTCCGTAATGTGCTGACGTCAACGCTACAGATCATAAACAAAAATTTTTGGGGGTAGAATATTGAAAACAAAAGCACTAGCTGCTAAATCTGGAGAATAGCGTGCCTAGATAACAATCTCAAGTTGGCCTGTGTCAAATATCAGGTAATAGTGGACGCTTCAAAGAAAAACACTCATACGTCAAATTGGCAGTTGCTTTTTTTGTTGTTTTTTTTTTTAGTGTTGGTTAACTTTGAAGTTTAATGGCCAACATAAGGTCCCTACTATTTCCTACTTGCTCCTAACTATTTTAGTTTCAGACACAATCTGCGCAAAAAAAATGTTCTAATGATCACTTCCTGTTCATGAACTCTTATAGAAACCCAAATTGTATAGAGAGTTTCTTTTTTACTTTTCTCTGCCCACTTCAAATCTTTAGCGCCTCTCTCTTTCTACCTTTTTCTACCCTCTTTCTTTTTGTTCTTTTTCGCTCCTTGCTACTAGTTTTGTGTCACTATTTATATATTTTTCCCCACTATTGATCTGGGCGCCAATGTCTTGTAGGTGTTGGTGTGACAATACGTATAGCAGTGGCGCTGGCGCTGGTCCCCCTCAGCCATTTTTTTAGCCCTCACTCCCCTCCCTGCATGTAGGCGGCAAAATCCAGTCACT
>TRINITY_DN48783_c3_g4_i2 len=1534 exp=exp=161.05 homolog=[gi|556105861|gb|ESO94513.1| hypothetical protein LOTGIDRAFT_161214 [Lottia gigantea]]
CGATGGCTATAATAATAAAAGAAAAGTCTGAACTTTAAAATCAAAACAAAACAATTTGTTTACTAAACAAGCGTTTTCACTCTTCCATGCATATCTCCAAGGACCAGGGGGACATCGAACATCACGTGACGCCTGGAGGATCATGTCCCAGTGATGTCAAGCACTCTAGAATAATGACACACGAGAAAAAGGATTGTGATGTGACGTCGCCCAGTGGTCGAGGATCAGACAAACTTCGATTCCGTGAGGTCCACCCAGCATTGAAGAGCGCACAGATGATGCTTGGCCTTGCACGCTGAGAAACCTTTGCGCGTCCTTGAAGTTTTCGCACATTGAACGAATTCCGGTGCGCAAGTCTGGACATAACAGCTATAGAGTGAGGCGACATTACTTTCTGGGTCATTGTCATCATTTGAATCTTGCTCAATATCTTTGTAGTTGGATTCTTGGAGTAAACGCTGGTAGTCTGGTGAAGAATCTAATGATTTTTTACTCCACCACGAATTTCTTTTGCTCATCTCTCGTGTGTTTGACCAATAGTCTTGCTCCAAACCTAAAGACTTCGCTGAGGCTACATCTGACTGGGACAGAGTTAAAAATGTGGCCACCAGAGTCACCAAAACGCTTGACCTTACAACTCCAGGACAGGACATTGTGGATGTGGATTGTTACTGAGAGTATAAGAACAGAGGACCAGTACAGCAGGTAGACCTAAAAGCAGCGAAAGAGCTTTGCCTAAAGCCGGACCTTTGGATCAACACCACGAAATGAAAAGAGCACAGTTACACGCCGCCTATAGTCCTGGAAATCACAGCAACAAAACCAACACCAACAAAATCTTTCCTCCAAATGTTACTTCCAAGAAACTCGCTCGTCTTTAAATGTCCGTAATGTGCTGACGTCAACGCTACAGATCATAAACAAAAATTTTTGGGGGTAGAATATTGAAAACAAAAGCACTAGCTGCTAAATCTGGAGAATAGCGTGCCTAGATAACAATCTCAAGTTGGCCTGTGTCAAATATCAGGTAATAGTGGACGCTTCAAAGAAAAACACTCATACGTCAAATTGGCAGTTGCTTTTTTTGTTGTTTTTTTTTTTAGTGTTGGTTAACTTTGAAGTTTAATGGCCAACATAAGGTCCCTACTATTTCCTACTTGCTCCTAACTATTTTAGTTTCAGACACAATCTGCGCAAAAAAAATGTTCTAATGATCACTTCCTGTTCATGAACTCTTATAGAAACCCAAATTGTATAGAGAGTTTCTTTTTTACTTTTCTCTGCCCACTTCAAATCTTTAGCGCCTCTCTCTTTCTACCTTTTTCTACCCTCTTTCTTTTTGTTCTTTTTCGCTCCTTGCTACTAGTTTTGTGTCACTATTTATATATTTTTCCCCACTATTGATCTGGGCGCCAATGTCTTGTAGGTGTTGGTGTGACAATACGTATAGCAGTGGCGCTGGCGCTGGTCCCCCTCAGCCATTTTTTTAGCCCTCACTCCCCTCCCTGCATGTAGGCGGCAAAATCCAGTCACT
>TRINITY_DN94125_c0_g1_i1 len=663 exp=exp=155.48 homolog=[gi|403310249|emb|CCJ09599.1| Nacrein-like 2 protein [Patella vulgata]]
CTAAAGGACACAGGGGTTTCCCTGGACGTGAAGGTCAAGAAGGTGAACGAGGACGTCAGGGTGAAAAGGGTGCTATCGGTACTCCTGGACCAGCTGGTGCCCCCGGTCAGTTAGGCCCCAGAGGTTCCCCTGGAGAGCGCGGACGTGATGGTAGCCCAGGCATTCAGGGACAACGTGGAGACGATGGATCACCAGGCAGCCAAGGCCCATCTGGACCCCCAGGACCACCCGGAAATTCTGGATTCCCTGGAGCCCCAGGACAGAAAGGAGATGCTGGACAATATGGACCAACAGGTGAAACTGGACCTTCTGGCCCTCCTGGGTCTGACGGAGCCCCTGGAGCCCCTGGCCCAAGTGGAGCCCCCGGTGAAAGAGGCATTGATGGTGCACCAGGAGCTAAAGGAAACAGGGGTCCTACTGGCCCCAATGGTCAACCTGGATTCCCTGGACCCCAGGGTCCACCAGGCAACCCAGGAGAAGCTGGTCTACCTGGAGGCAAGGGAGATAATGGTCGCGATGGAAGCCCCGGATCCCCCGGTGACGCTGGCGCAAGAGGAAACCCTGGACCACCTGGAGAGAGAGGCTTGCCCGGTATTCCTGGACCAGAAGGAAAGAGAGGTTTGAATGGCTTACCTGGCAACCCTGGCTTAGCTGGTCCTCAAG
>TRINITY_DN94110_c0_g1_i1 len=382 exp=exp=127.68 ortholog=[gi|524887169|ref|XP_005100173.1| PREDICTED: serine/threonine-protein phosphatase 2A catalytic subunit beta isoform-like [Aplysia californica]]
CGTCATTTACCACCAACAGATGTCGCCCTTTTTGTATTTCTAAACTTGTAGGCATTTGAGAATGAGTTTTATTGAAGATAGGGCGTCTGCCAAGGAGCTGGATCAGTGGATAGAACAGCTTAATGACTGTAAACAGTTGTCAGAAAATCAAGTCAAAACTTTGTGTGAAAAGGCTAAGGAGATTTTATCAAAGGAATCAAATGTTCAAGAAGTAAAATGTCCAGTAACAGTTTGTGGGGATGTTCATGGCCAGTTTCATGATCTCATGGAACTGTTTCGAATTGGAGGCAAATCTCCAGACACAAATTATTTGTTTATGGGAGATTACGTGGATAGGGGCTATTATTCAGTTGAAACTGTTTCTTTATTAGTTACTCTTAAG
>TRINITY_DN24875_c0_g1_i1 len=500 exp=exp=216.46
CCAATGTGTCTATTTGTTAGTATGTCATCCCAATGTGTCTATTTGTTAGTATGTCATCCCAATGTGTCTATTTGTTAGTATGTCATCCCAATGTGTCTATTTGTTAGTATATTGTCCCAATGTTTCTATATCATCCTAATGTGTCTATTTGTTAGTTTTTGTTATTGTTATTTGTTAGTCCCACGTCAACTGGGTCAATCAACTGTTAGTCTCAAGTCAACTGGGTCAATTAAGTGTTAGTCACAGGCCAACTGGGTGAATCAAAGGTTAGTCCCAGGTAAACTGAGTCATTTGTTATAAAAAAAATAACTAGGTGTTGTATTAAAAATCTGTACATTACCTAAAACATTAATGAAACTTGTAGAGCAACTTTGCAATGTAATTAGTTTCTTATAAATTAAAAAAAGCCATATTCCACTCTGGAAGTTTTATTGTTTGAATCATTGTTTCTCTATTTGCCTGTTTTGACTTTTTCAAATAAATAAATATTTTCTTTAAAA
>TRINITY_DN46753_c1_g1_i1 len=1665 exp=exp=222.37 ortholog=[gi|443682984|gb|ELT87390.1| hypothetical protein CAPTEDRAFT_109977 [Capitella teleta] >gi|443691360|gb|ELT93239.1| hypothetical protein CAPTEDRAFT_174194 [Capitella teleta]]
CTTATGGTGGAATGCTTTAAAGCAATGGGCTGTGCCATGGTCTTGAATATAGAATAACTTTCTTGGATATCTACAGTGAAATAACTTATATATAGTCTTCAAAAGACATGGTCTTCAGTTACAGTGACCTGGCCCATTTCTGGACAGTCTTGGTCAGCCTAAGTTTGTTTCCATATCTAGTTTTCACTTCAAGTAACGACGATTGCCAGTTACTGCAAAGTACAGTTCCCATCGCTCGTGTCACTACAGCCCTAAACCTGGGCTACCCAGTGCCTGTTGTCTGCAGCGGCGACGTCATGCTGAACAAATGTGAAGGAACTTGCGAGAGTAGCGTATCGCCTAGCGTCACCACTCACCCAGGATTTAAAAAGAACTGTCGTTGCTGTAAAGAGACATCCACCACCACAAAAGAGGTCTACCTGCCAATCTGTGTCCATAATGGGAAAATTTACCCCGACTACCAGCACAAAATATGGGTCAAGGAAATCACCGGATGTCAGTGCCAGGCTTGCACTGGATAAATGGGTCAGAGACAATACTATGGAACTGACTGACGGACACTGGGAAAAGAGGGATGTTCTTACAGCCATTTACCTAACTTGATAGAGAAACTATTTTCTTACATATTTGCTTCATTCACTTATTTGCTTTCCAAACGAATATAAATCAATGGTTACTTGTTGACATGGAGTGTTACTTCCGTAGCACTAGAAACGTTAACACTGCCGACACCAAGACATTTGTCTAATGTTGAATGTCATTATTTTAGGTTAATAAGAAGCATGTAGGCTACAATGGTTATAGAGAGACGATGACCCTGATTATTCTTAAAGAACTGTACGTCTAGGTCATTCCTTAGCATTTACAATTTAATTCTCAATCTATTTTTAGATTTAAAGTCAAAGCTAGACAGTTCATGTTGACCTAAGTATTATGTATTGCAACCTTGACATTTCTTACATTCTTACTAGAGAAATAAATCATTCAGTGGTCATACGATCCAGAAACATCTGTATTCAGAAGTTTGTTAAGATCCAGAGCTATACTGTCATGTCATTATGTGCTTTGTTCCTTAACACTAACATGATAACATCATGATGTACGGATGACAAATATAAGTAACGTTATTATTTGTAGTATTTTTGCAAACAGAACCAAAATTGGAATTTGTTTTCTTAATCTATATTTTCATGCAAAGAACTAAATAAAAAATAAAACTATATAACAGAATTACCATTTAACAGGCAGTTTCATTTTGATTTTTGTTCTTGTTGAAAGTTTAGCTTTGTGTATTGATGTATATTATACTGGTAGTGCAGATGTTGTATTATAGATTATATTTCTTTGTTCCTAGACATGTAGAGACTATTTATTTTTGTTTTATTAATCGTAGATTTTTTTTCAATAATTTCAGATCATATTTTTTCATTCCGTACGTAAAAATGTATTCCTGAGCTGTCCATCTTGTTGTCAGCGCTCCATAGATGCGATTCTCATGTTCATTTTGTTATTACAAAGCTTACATCAACTCACTTGTCTAGTAAAAAATGTGTACACGTTATTTCTCCCACACCCATTCTCAGATCAAACTGAAATTTTGCACATTTATTTCTTTTACCTGACAAAACAAGAATCAATATAAAAAAAAAACAAATAGTTAATTAA
>TRINITY_DN46713_c0_g1_i1 len=3529 exp=exp=249.38 ortholog=[gi|194717628|gb|AAT07668.3| beta-amyloid precursor protein [Aplysia californica]]
CTTAATGAGCCTACAGAACACTAGAATCAACAAACTTTTTGTTAGACCAAAAGCAAATATCTAGTGGAAAACAAAAAAGCTAGACATTGAATACAATGCATATACTAATGATTAGAACCACTAATGCCATACATTATAACTGATGATTATAGCAAAGACTGAATGATGATGATAATGATGTGCTTGAGAGATTGAAGTCAAAAGCTTGACATCTACATAAAAATAAATGTGATCTACACAAAATCAATACACATACCACAAAAGAAGATGTATCTGTATGAAAATATAGTATGTAAGTATATGATTATAGTTAGTAGTACATTCATAAAATAATCTGCTGTCGGATGACTGGAAATGAGAAAAAAAAAACATGAATAAAAACATTTGAATACAAAATAACAACCACCAGTTTTAAAGACATTATTGTCTTTTTTTAAATCAAAAACTTCTTTTGTAGCTTAGTGAGGCACATACATCAAGTTATAATTCATTTTTTTAAAACTGCTATGAAGTCTATTCTTTTGGTTGCTAAACAGAATTAAAAAATTGTTTTGAAACTATATGAAGGTCTCAGATGAACTTTATTTTATTTCCCTAACTGCATACAATGAAACCTTTGAACTAACTTGACACAAATGTATATTTACATGAAATAGTGATGAGATGAAGGAAACAGATCAAAGGATGAAGTAAAGCATTGATACAGAAATGTCACATACAAATTGCTTCACATTTTGAATTTCCAATGAGGGAAAAAAAATAGGATGCTTCAAAGCAGCAAAAAATGTTATTTGATCCATACCAATATTTTGTATTAAAGTGTGACACACAGAAAGATTAGCATAAAATGAAATGGATCTCACTGTCATAAAAAGCAAGTTTTAAAAAAATTAAAACAAAGAATTTTCTATTTACCAATGTTATGAATTTTTAGTTTTTAAATTTTAATTAAAAAATGTATTTCACAAATAAAATATGTTGAACCACAGAAAAAAAAATTCTACTATAAATATTTGTAAAATCTGACAATACTCAGACATATTCCAATATATACTTCAAAATTATGTTTATTCAAAAAAAAAAGTTTCAAAATTCAAGAAAATCAGTTTTTGTCCACAGGTGATGACTGTGTGTAAAAACATTCTTCTTTCCCTTTCAAGTTGTCTTGACAATGATGACACAGACTGAATGAAACACATAAACAAGACAGTACAGGAAACTCACTTGGTACACATCATAGCTTCTTCACTTCACAGGCTCAAGCCTTGGGGTTGTTTTGTACCTCAAAGTATTTGTATGTGGGGTTTTCATACCCATTCATTTGCATGTTGGCTAGATGTCTATCTTCTGGTGACGCACTGGGATCCACCTCCACATATCCATGTGTGACTGATGGCCCTGTCTTCTTACGTCTCAACATGATGATAGCCACAACAATGATAACAAACACACTCACACTGCCCAAGGCAATGCCAATGGTGCTGCCCACTTGACTGCTTGTAACAGCTGATTCAGTTAGTCCCTGTCGGACTAAATGATTGTCTGACTGGTGGTGGGCCACAAAAGCATTGTTCCCTGCAAAGTTGTCCTCTACCATATCTCCATCACTGACTTCTTCAGTGTCACTCAAATCAGCACCTTTTTCATCCTCATCAATGTTGATATCTTCTGTGTTTGTGTTGGATTCAGCAGCAGGAGCTTTGGGAGCCTCAGTAACATCCTCATCATCTTCATCTGAGTCATTCTCTTCTTCATCAACTTTGATCTCAGGGAGTACAACATCCTTGATACTGTTAGCAATGGAATCAAACCTCTTCAAGAATTCATCTATTTCAGGCTTGACTTTGACCTCAATGTCAGGATATCTTGTGAGCATCTCAAGGGCTTGATCTATTCTCTGCTCAGACAAGCGAAGGTGGGTAACAATTAAAGGCTTGATGCGGGCAGCTTCACGAGGAGATGAGTATTTCACATGTTCGAAATGGTTGACTGTATGCATGCGATCTTTTTCCTCTGCTTTGATGTAACCACGCAAGTATCTGATGATTCTATCAACATCTCCACTCTCCAGAGATTTCATGTACTTGTCCATTGCCTCTCTCTTCCTTTCATTCAAGGCAGCCTGGACATGCTGTTGGTGAAGTGAAATGAGCTGTTCTTTCTCTGCATCATTCTCCTGCTCATAGGAAGTATACAAGTTCTGGAACCTTCCAGTGATTTCCTTGGCCATTGTTTCAGCAGTCTTGGGATCTGTTTTTCTGACTTCATTCACATGGTCCCTGGCAGCTTGCCATTCTTGTAGAAGCTTGGTAATTTTGTGTTGTTGATTTTTCTTCATTTGATCTCTGGCAGCCAAAAACTTTTTGTGTTCATTGTTATATTTAGCTGGGAATTCTTGACCTCGAAGATAAGCCTCATAAAGGTCAACTGTGTTGCCTTCCTGCTCTTCACTGCTGCCAGCGCTAGCAGATGTTGATTCACTACTACTACTGGCTTTTGTGCTGTTGTCATCATCATCATCATCATCCTTATCCAGCTCCTCATGAGTGTTGATCCAGTTGTCAGGCTTATCATCATTCTGAGGCTCTTGATATTTTGTCTCAGTTTTGACTGGACAGCAGACATATTCCACTCCACTGAACTTTCCTAGTTGACAGTTTAAAAGCATGCCAAAACTCTCCAGGTGCATGCCTTTCTTAGCACAAGCTTCATCTGCTACTGAATTCCAGTGTGAGAATCCTTCACATTGTGACTGGTCATGACGATGATCAAACTCACAATGTTGAGGTACCAATAGAGCATCTGATTGAAATCCTCCAACTAAACACCTGAATGGGCGTACCCTGTGTGAATGTTGGCGGTCAGATTTGCCCATTGGCCAGTCAGAGATAGTCACAAGGTAGGATGCCTCAACAACATTTGTAATGTTATGATCAGGATACATAGATTTGCAATAGGTCAAGATATCCTCCATTCTATCCAAACAGTCTGTTGATTTATCAGGGATCCAGCCATTGACTCCACGATGCATGGCTGGCCTCTCACAGATGAATGCAACCATGGGTTCATATTTGTCTTCAAGACTTGCTGCTAACAAAACCTGCAGCAATGAGAAAGAAGCGCAGATAAAGCTTAGACGCTTCATTCTGGTTAGATTGAGTAGTAATCCAATTTAGTCTCTTGGTATGTTACTTGGTATGTAAAGGCACCGCTAGCACAGAATATGTCTGGTCTACTAATTTTCTTTCTCAAAATGTCTATGTGACGTCATAGAGTTCATACACCGAGGGCTGTGCGAGTGCCGATTGGTGGAAGAGAAGTTGCTTTATATCATTATGCTAATTCGTTGGGAATTCTTGTATTTTAAATCTAAAAATAAGGTTATATAATGTTTTATTTGCAACAGTGAAACCCTATACAGATATAGATCTAGGTGTAATGTAGGGATTTTCACAATGTGAAAATTTGTTGGGGATAGATTTTGCTTTAATTGTTTAGAAAGCAAATCTCGAATCCAGATCAATAGAGC
>TRINITY_DN46732_c1_g1_i1 len=1452 exp=exp=647.45 ortholog=[gi|524882748|ref|XP_005098012.1| PREDICTED: heat shock 70 kDa protein cognate 4 [Aplysia californica]]
GTCATTTATAAGCTGTATCTCACAATATATATCTTTTTCTATTTTAGGGGGATAAAATAGAAACATTTTTGTTTAATATTGGAAATAATATATATATATAAAGTAAATGACCTAACCTAGTTATATCGCAAAATCAGGTCTCGGTATCGATACCATTTGGAATGTTCGAAGATATCGCAAGAACCGCCCACGAATACTAATAAATTGGTGCTTTCGCATACGCCGGCAAAGTACACATCTGCGCTTGAAGCGTTGTGATCTAGTTGATGCTGATATAGATATTTTCTACACACTAGTCTCGCTAACAAATCAAAATGAGTAAAGCACCAGCTGTTGGAATTGATTTGGGCACAACCTACTCCTGTGTAGGAGTCTTCCAACATGGGAAAGTAGAAATCATTGCCAATGACCAAGGTAACCGAACCACACCCAGTTATGTAGCTTTCACAGACAATGAACGTCTCATTGGAGATGCTGCCAAGAATCAAGTGGCTATGAATCCAGAAAATACAGTATTTGATGCCAAAAGGTTAATTGGTCGTCGTTTTGATGATCCAACTGTGGCCTCTGACATGAAACACTGGCCGTTCACTGTCATCAATGAAGGTGGAAAGCCCAAGATCAGAGTAGAATATAAAGGAGAGAAAAAGACCTTTTTCCCTGAAGAAATTTCCTCCATGGTTTTGACAAAGATGAAGGAAACTGCTGAAGCATATTTAGGCAAAACTGTTACTGATGCTGTGGTTACTGTTCCAGCCTATTTCAATGACTCTCAGAGACAGGCTACAAAAGATGCTGGAACTATATCTGGTCTTAATGTACTTAGAATCATCAATGAGCCCACTGCTGCTGCTATTGCTTATGGTTTAGACAAGAAGGTTGGTGGTGAACGCAATGTCCTCATTTTTGACCTTGGTGGTGGTACTTTTGATGTCTCCATCCTTACTATTGAAGATGGCATTTTTGAAGTCAAGTCCACAGCTGGAGACACTCACTTAGGTGGTGAAGACTTTGACAACCGCATGGTCAACCATTTCATTCAGGAATTCAAACGTAAACACAAAAAAGATATCAGTGAAAACAAGCGTGCTGTGCGTCGTCTGAGGACAGCATGTGAAAGGGCCAAGAGAACATTATCATCTTCAACACAGGCAAACATTGAAATTGACTCACTTTTTGAGGGCATTGACTTCTACACCAGCATCACCCGGGCTCGCTTCGAGGAGCTGAACGCAGATCTTTTCCGTGGCACCTTAGAACCTGTAGAGAAATCCTTGAGAGATGCAAAGCTAGACAAAGCTCAAGTTCATGAAATTGTACTTGTAGGTGGTTCTACTCGTATCCCCAAGATCCAGAAGCTGCTCCAAGATTTCTTTAATGGCAAAGAATTGAACAAGAGCATCAACCCTGATGAAGCAGTAGCTTATGGTGCAGCTGTTCAGGCTGCTATTC
>TRINITY_DN46732_c1_g2_i1 len=1007 exp=exp=768.10 ortholog=[gi|524882748|ref|XP_005098012.1| PREDICTED: heat shock 70 kDa protein cognate 4 [Aplysia californica]]
TGCAGCTGTTCAGGCTGCTATTCTCCATGGTGACAAGTCAGAAGAGGTGCAGGACTTACTCTTGTTGGATGTTGCACCCCTTTCACTTGGTATTGAAACAGCTGGAGGTGTAATGACTGCACTCATCAAGAGAAATACAACCATTCCAACAAAACAAACTCAGACTTTCACTACATACTCTGACAACCAACCTGGTGTATTGATTCAGGTATATGAAGGTGAACGTGCAATGACCAAAGACAATAATTTACTTGGAAAATTTGAGCTCACTGGCATCCCACCTGCCCCACGTGGTGTTCCCCAAATTGAGGTCACATTTGACATTGACGCCAACGGCATCTTGAATGTGTCAGCTGCTGACAAGAGCACAGGCAAAGAGAACAAGATTACTATCACTAATGACAAAGGCCGTCTGTCAAAGGAAGAAATAGAAAGGATGGTGAATGATGCAGAGAAGTACAAGAACGAGGATGAGAAACAGAAGACACGCATCTCTGCCAAGAATGCCCTTGAAAGTTATGCTTTCCACATGAAATCCACAGTAGAAGATGAGAAACTTAAAGATAAAATCAGTGCTGATGATAAGAAAATCATCATTGACAAATGCAATGAGATCATTCATTGGTTGGATGCTAACCAACTTGCTGATGAGGAAGAGTTCCAACACAAACAAAAAGAAATTGAAGGTGTGTGCAATCCCATCATTACCAAGTTGTATCAAGGCATGGGTGGTGCTGGTGGTATGCCAGACTTCAGTGGTGCTGCAGGTGCTGGTGCTCAGCATTCAGCTGGAACTGGAGGAGGCAGTGGGCCAACTATTGAGGAAGTAGATTAAATGGTCTAGTTAGTTTCAGTAACTAATTTTCAAATAGTCTTTGTCATCACCTAGCATTTCAAATGAAAATCTGATTGACAATAATTTATACCTTAGAGACTTTTTGTTGCAACTCATTTGTTTCAATAAATATTTTGTTGGAAAAAATGTT
>TRINITY_DN46763_c0_g1_i1 len=1037 exp=exp=285.32 homolog=[gi|556103410|gb|ESO92062.1| hypothetical protein LOTGIDRAFT_233317 [Lottia gigantea]]
TCAGCTTATAAAAAGCCCATGGTGCCAACTCGCAGTGGCTTAATGTAACTGGTGGCAGCGTGCGGCCCGCTTCGTCTCAGTGGTGAGCCCCTTGACGTCACACAGGACCAAGTTACTCAAGCATTGGTAACAGTACAACACCATACCCTCCCCCTGTGAAGCGAAATTCTGCATCGTGACGTCGTAGGCGCTCTTTGAGTTACATCTCTTGTTAAAAGAGCGCCAACAGGTCCTCAAAGGTTCCAACAACGACAGCATGTTAGCTCAAAGGATGGTGCGGCTGACCGCCATGTTTATTTTCCTAGCCTCCATTGTCAACGTCAGTTCCGGCTACTGGAGGCGGTGGTACGAGGATGACCCTCCACTCTACTGGAGCAGACGAGGGTGTGCTGCCAGTGGACAGCCCTGCAGTCCAGAAACCCAGTGCTGCTATGCTGGAGACACTTGCTTGACCCACACGGACAGCAACTATGTGGTCAGCACATTTTGTAAGGACATCCGAAACCAACAATACCTGGGACCAAGGCTTCCTAAAGAGGCGCCATGCCAGGATAGCGGCCAGTGTATAGACGGATGCTGCCGAGAGTACAGGGGCGCCCGTGTCAGTAAAGTGACAGTATGCGGCACTCCATCTGACAGTCATATGCCACAGTACACCTGTGTGTCATCTTCACCTTTCTAAACATCGAGTAAACTCAAAGACCAAGAAAATAAAACTCAAAGCACTTTCTGGGCTAATCATTCTACCAAAAGTATCTCTTCTCTTTATAGTTTCCAATACAAAATTAAAAACATAATTTGGAAGTAGTAGATACATTTTTTAAAAAAGAATTTAAAAAATATTATTCCTAAAAGTAAAGAAATATTTGCGTGTAAAAAAATGTATACTTTTGGTTCTGTTTGATGAAATATAAGCAGAAGTGAGTTTCATGCTGACTCTTTTAGTTCAATTTTAACAATTTGAGAATATTTTCTGTGTGTATTTCGTTTCGGTGGAGCAGACAATTATAATAAACATTTTTGTTTCATTCCTTAAA
>TRINITY_DN46763_c0_g1_i2 len=1133 exp=exp=1685.80 ortholog=[gi|556103410|gb|ESO92062.1| hypothetical protein LOTGIDRAFT_233317 [Lottia gigantea]]
TCAGCTTATAAAAAGCCCATGGTGCCAACTCGCAGTGGCTTAATGTAACTGGTGGCAGCGTGCGGCCCGCTTCGTCTCAGTGGTGAGCCCCTTGACGTCACACAGGACCAAGTTACTCAAGCATTGGTAACAGTACAACACCATACCCTCCCCCTGTGAAGCGAAATTCTGCATCGTGACGTCGTAGGCGCTCTTTGAGTTACATCTCTTGTTAAAAGAGCGCCAACAGGTCCTCAAAGGTTCCAACAACGACAGCATGTTAGCTCAAAGGATGGTGCGGCTGACCGCCATGTTTATTTTCCTAGCCTCCATTGTCAACGTCAGTTCCGGCTACTGGAGGCGGTGGTACGAGGATGACCCTCCACTCTACTGGAGCAGACGAGGGAGGCGTTATAAGGATGCAGACGTGGAGGTGGGTAAGGAAATAGTGCCGCCGCTGAAAGGATTACGTCACACCATGTGGACGGGCTACAGGCCTAGTTGTGCTGCCAGTGGACAGCCCTGCAGTCCAGAAACCCAGTGCTGCTATGCTGGAGACACTTGCTTGACCCACACGGACAGCAACTATGTGGTCAGCACATTTTGTAAGGACATCCGAAACCAACAATACCTGGGACCAAGGCTTCCTAAAGAGGCGCCATGCCAGGATAGCGGCCAGTGTATAGACGGATGCTGCCGAGAGTACAGGGGCGCCCGTGTCAGTAAAGTGACAGTATGCGGCACTCCATCTGACAGTCATATGCCACAGTACACCTGTGTGTCATCTTCACCTTTCTAAACATCGAGTAAACTCAAAGACCAAGAAAATAAAACTCAAAGCACTTTCTGGGCTAATCATTCTACCAAAAGTATCTCTTCTCTTTATAGTTTCCAATACAAAATTAAAAACATAATTTGGAAGTAGTAGATACATTTTTTAAAAAAGAATTTAAAAAATATTATTCCTAAAAGTAAAGAAATATTTGCGTGTAAAAAAATGTATACTTTTGGTTCTGTTTGATGAAATATAAGCAGAAGTGAGTTTCATGCTGACTCTTTTAGTTCAATTTTAACAATTTGAGAATATTTTCTGTGTGTATTTCGTTTCGGTGGAGCAGACAATTATAATAAACATTTTTGTTTCATTCCTTAAA
>TRINITY_DN31426_c1_g1_i1 len=969 exp=exp=321.33 ORF=[complete,150,221-670(+)]
GTCCTGTTTCCCAGCATGCAGTTTTGATAACTTGTTTTATGCAATAGTGCATTTGGCGACCGACAGAGGGCATGACATTTCGTTCCTGAAATATCAAAAATAATAGCTGTGGCCAGAACACGAGTCGAGTACTATAAAGCAGGTTGGTATCACTGACAAAAGAAAGCTGTGGCTGCTACAAACTGCGCTAAATTGGCAACATTTATGTGCTAAGCGCAACATGGCTAGCAGCCTTCTCTTTGCTGTTGTTACCCTGGGCTTAGTTTGTGTGACCAGCGGTCAGATTCATAAAGGAACAGGGAAATGTCCAGCAAGAATTTTAAAAGATCAGAAATTTTACCCACGCAACTGTAAAGAGTGTACCTGTCAAACTGATTCGTGGACTTGTATTGGGTGTCCAGCCTCAGAGACGAAATTCAACTGGCCGATGTGTTACCGCAACAGCCACGGCAGTAAGCCGGGCAGCGTTCTATGTGCGGGGGACCCTGGCTACAAGGTCGAAGGGATATTCAGAGAGCCTTCCATAAGACCTCGTCCACCTCCACCACCTCCTCCTCAAAGGGTGACGGTGATTCACGTCGAACACAAAAAGCCCAAGAACAAATTCAAAATCAAAACAGGAAATATATTCAAGACAAAGCACACCAAATCTAAACACCGAAAGTTTTAAGATTTATCACAGTGGTGTTTGTAGAATAAGATACAATGTCACACATAACCAAATCTCGTGTATGACAGAACACAACATTACTATTTACCTTTTTTTATCCATTCATATTGTTTTATTAAATACTAAACATTAGAAAACATTTGTTAATACTATTCGTATTATTTTGTTAAGATTTATTTTCTTTATTACCACTTATCTTATATGATACAGACGTTACTTCAAAAAAGAAGATTACGTCCTACGCCTCATGCATATTAACCAATTACCTAGATTCTGCCAAGTTTTCCTGGCTGGCTCAG
>TRINITY_DN31480_c0_g1_i1 len=2613 exp=exp=108.18 ortholog=[gi|524883762|ref|XP_005098507.1| PREDICTED: heterogeneous nuclear ribonucleoprotein R-like isoform X2 [Aplysia californica]]
GGCCGCTATATTTTTTTTTTCAGGATTATAGTAAAGACGCTATTTCTAGAGAAGAGAATTTTGGCTTAATTATTTCTAAAATAAAAATTAGCCCCTATTACTAAAGATGAGTCAAAACGGAGATGATATTGACATGAAAGAAGAAACTCTTACACAAGAGGAGGAGGCAGAAGCACAAGCACTCCTTGATAATGGAATCAATAAAACAGTTGCTAAAGAACTACTAAATATTTACAAGACAGGGAAACTTTCACAATCAGATCTTGATGAAAGAGCTATGGATGCTCTTAAAGAATTTTCCACAGAGGATGCTATTAAAGTATTGCGTCAGTTTTGTGAGAGTAACCTTGAACATGTAGGAAACAAAAGTGCTTTTCTTTGTGGACAAATGAAAACATACAGACATAAATTAAGAGCAGGAAATATGCCTCCACTTGTAAAAGGGCCAGACGAGGCAAAGTTAAAGGAAATTCTAGATCGCACTGGCTATTCTTTGGATGTCACCACAGGCCAAAGAAAATATGGCGGTCCTCCACCTGGAGGTGATCCCACACCCCCAGGCACTGGCCATGAGATTTTTTGTGGGAAAATCCCAAAAGATGTGTTTGAGGATGAACTTATCCCATTATTTGAAAAATGTGGACAAATTTGGGACATGCGACTTATGATGGATCCATTGACAGGCCTTAACAGAGGCTATGGCTTTATAACATTTTGTGAGAAAGAAGCTGCACAAGAAGCTGTAAATCAGCTTCATAACTACGAAATAAGACCTGGAAAACAATTAAAGGTCAATATCTCCATTGCAAACGTGAGACTTTTTGTTGGAAACATACCTAAAAACAAATCAAGGGAAGAAATAAAAGAAGAGTTTGGCAAAAGAACAGATGGTCTTGTTGATGTTATTGTTTATGGATCTGCTGATAATCCTAAGCAAAAAAATCGTGGCTTTGCTTTTCTTGAATATGAAACACACAAGCAGGCTTCAAATGCTAAGAGAAAGCTACAGGCAGGACATCCCAAATTTTGGCAGTGTGATGTTATTGTTGATTGGGCTGATCCAATGGAAGAACCTGATGATGAAACAATGTCTAAGGTCAAAGTGTTGTATGTACGTAATTTAACCTCTGATGTTAGTGAAGAGACTCTCAAAGAGAAGTTTAGTGAATATGGCAAAGTAGAAAGGGTGAAAAAAATCAAAGATTATGGCTTTATTCACTATGAAGAACGAGATGATGCTTTAAAAGCTATGGCTGCCCTAAATGGAGAAAAAATTGGTAGCCTAGAGGTTGATATTTCTCTTGCTAAGCCCCCATCTGAGAATAAGAAAAAAGAGCAACGCAAGCGTGATCAAGAACGGCGTATGATGAGAGCTCATTATTTTGGATTTGATGATTATTGGATTCCTCCAGTAAGAGGACATCCTTCAAACAGAGCTGGGTTAAGGCGTCAACCTTATGCTGAACCTTACTATGATGACTATTATGGATATGAAGAGTTTGACTACTATGGCTACCCACCTCTTCCTCCAATGCGTGGTCGTGCCCGTGGAGGCTTGCCCCCTGTAGCCGCCTATCAGAGGTCGTGGTGGGGGCCAAACTGGCCACGCAACAGGAGGACAGGCAACACGAGGGGCGGCCGCTAAAGGCCGAAATGCTGGACCTGCCCGGGGGGCCTCGCGCGGGGGACGCGGGGCTAGCAACGGAAACAGCCCTTCGGCAGGCTCATCACCAGTTGCGGCCAGGGGAGGAAAACGAAAAGCAGGTACAGACTTCCAGACTGGGAGCTCGAAGCGACGGAATACGGACAGTTGGGGCAGCCAACCAATAGCGCAACAACCGCTAAAGCAAGATATGAAGCAGGACATGTATGGGACCATGAGCTATGATGGAAATGATGATGCATGGTATGAAGATTCATATGGGCAGAATTGGGGTTGAAACAACTTAGTGATAAAGAAAAACTTGTGATAAATCTTTAATCCTGCCCAATATTGTAAAATTAACTTGTAACCAAAAGATGGCTAAATATTGGGCTGAAATTGTAGCCTGGTAAAAAAAAAATGACCCATGTCTAGCGGTCTAGAGAAAAAAAGGGGGGTCACTGGCTTAGGTCTTTGGCCCAGTTTTTTTTTAAAACAAAAAGGCTTCGAAATTTTTGCTGGGCATCAGTAGTTGTTTAAATAAATGTATATTCATCTTCTCCTGGCCTAAATATTGTATATATATATTTTTGATCTTATAAGCATATCCCCCCAAAGAATTTTCTTTTTCGGCAAAGTCTGAATTAAAAACTTATTCGGTCTCCTATATATAATCTCATCATAACCTCAGGCTTAATAAGCACCAGGCATGAATGGATAATGCCTTGATACCGCACCGTGTGGTGTCAGGCACAAGGGTTCCGTTCTACGGCAGCTTATGCAACAGATCAGGACCAATATTTGGATCCTGCTATGCATGCCACATTTGCATACCGTTTAGACCTTAGCAGTGAATAACAAGCACTAGTTCAGCTAGATGCTCTGTTGTTTAGGCAGAGTGTCTTTTCATTAGCATTCATTTGAATAGGAAACATTTTTTTAGAACATTTTGTAGCTTTTGTTCAGCCTTA
>TRINITY_DN32650_c0_g1_i1 len=1165 exp=exp=128.90 ortholog=[gi|524881765|ref|XP_005097532.1| PREDICTED: CD63 antigen-like [Aplysia californica]]
AAAAAAAAAAAAAAAAAAAAAAAAAAAAAAAAAAAAAAAAAAAAAAAAAAAAAAGGTGATAACTCTATGGATTAGAAACAGTTGATACAATGACAGCTTAGACTACTTCGTATTCTTTCTTTATGGCTCTGGCTAAGCAGCAGGCAAACAATATTCCAACCACTTGTACAAAAGCCAGACCAATTCCAACACCTCCAATGATTGCTACCTTGTCCTTTAGCCAATCCTCAAATTTACTCACACAACCTTCATTGTAAATATTTGAAGTGTCATTGGTTGAACAAGCTAATTTGCTATCTTTGCAGCATGAGGCAGGTAGGTTATCACCAGAAAAGATACCCATACTTTTCCATTGTGTGTAGTTGTCAGGACCACAGCAATGAAACTCATCTTGCAAAGAGTCCCAAGTCTTGCGAATACCACTGCTGTTGTTATATTTGGGAAGGGTTTTTGTCAAGATATCATCAATCTCTCTATCAATATCATCTCTGAGTACAAATCCAGCAATGCCTGCTGCAATCTCCAACACAAAAATAATGCCAAGGAAAACAGCAAATGTCATAGTAAGACAGTAGTTCTCCTTGATGGCTCCACAGCAGCCAAAGAATGCCAGGAGGAAAATGATGACACCCACAATGATTAACAGTATGCCTGGGCCGACATAGTCACTTCCAAAGAAGTCATAATACTGATCTAATTTCACTTTCACATAAGCGCCGGCAGCAATCAGGCCAATACCAGCAATCACGAAAATCAAGTTGAACACAAATAACAAATATTTCACACATTTCATTCCACCTTCCACCATTTTCAGTTCTATAATTTAATCCGTAGAAATATAAACCGTAAATATCAGTCTTGATGATTGCAACACACACAAAAATCCCTCGAATAAACACTTCTTTTCTTCAGCAACTTGATTGCTTGTTATTGTAGGCAGTGAACGGTGTGACACGTCGAGTATTACTCCGCGAATCTAGATCTAGAGATCTAATCCGATTGAAAAAAAAACAAAAAAAAACAACCAGAAAATATTTTAGATCACTTCTGTTTGAAAGACACTGGTAATTTATTTAAATTAGTAAATATTTAAGATATTGAGAAGAACAACATATCTTGAAGGTTGCCCTGTAACTAAAGCTTTGCAATCTGTGTACTTATATTT
>TRINITY_DN47016_c1_g2_i1 len=826 exp=exp=432.48 ortholog=[gi|524881991|ref|XP_005097641.1| PREDICTED: uncharacterized protein LOC101860016 isoform X2 [Aplysia californica]]
TCTGACGCAGTCTCGCGTTTTCTATCCCCTCTTTCTCTCTCTCTCTCTCATCCTCTTGTCTCCCCCTCTTCTTCAGCTGTCTCCACGTAGTATAGTATAGTCTTTGACCGATCCTCGTTGCTTTTTTTTTATATATATATTCTAGTCAAACAGAATATAAAGTGTCTTTCTATTTCAGACTGAAAGCTTAGCTAACAGTCACCCAGCATTGGTCACAGTGACTAGTGAAAGACTTAGTTCATAGATTTGTAGTCAAGACGAACAAATGGATTACACGGTTGCACTTTTTATTTGTGGACTGATTTTGATCTGTGAAAAAAGTGCTGCCTTTCAAGTTCAGGACAGTACATCGCCTGGGATAGAAGACAATGACATGACACCTCAGGATGGAACAGATCGGGAACTGGACGGGCAAACCAGCTACACACAGCCGCTGGCCCTGCTGGACAGTGTGAACTCCCTGGGACAAGCCCGGGACCCCATTTTGTTTAAGCTCCTTGGCCAGGCCTTCAGATACAGAGGCCTGACCGACATGGAGATCGCAGACTTCCTGTCTGACGCGGCCAGCAAACTCCAGTGGAGGCAGCCGGAGAAGAGGTCATGGAGCCGCGTCAGTGTCCAGCCGAGGTTTGCCACTTTCGGAACAAAGCTCGTCCCCAACAGAAAGATGGAGAACAACGGAGCGACACTCTTACGCTACGGGAGGAGTACATAAATACTTGTTCCAAATTCCTTTTTCATTTCCCCCCTTAAAACATTATTAATTTAAGATTGTTAGCATCAAAAAAAAATGTGTTGATTTCTTTCAAACTACCTTACATCAATT
>TRINITY_DN47058_c0_g1_i1 len=1673 exp=exp=114.81 ortholog=[gi|156144968|gb|ABU53030.1| calponin [Haliotis diversicolor]]
AGACTTCTCCACGCTCAATGACTCTTTATTAAATAGAACGTCTTCAAGCGTCACAAAGACAGACTTAGGTACTGTAGATTGTAGCGCTGAGTAGCTTGATCGAGACATTCTACATTGAAAATAAATTACCAGGCATTATAAACAAATTGCATAGGATTTCTTCTTCAACATTTCCATAGAGTGAGACTCCATCCAGCTATTGCTAATTACAAATATATTTTATTTATTTTTGTTAAATACTGTGTAAATCTTTTTACCACAGAGCAAGTTCAAATAGAAGACATGAAACAAAAAATTTAAAAAAAAAATTAAAAAAACACAGGCAATATTGACAAATAGAAAGTTTGAAATAAATACTATTATTTAAATAATATTTTTAAAATAAAAAAAATGGAAATAATTCGTATCTAAGATATTTGATAAAACTAATTGATGCTTACTGAAATGGTTGGAAACTAAAAATTAGATTCAGGCGGCCTAGTTGACATTGAATATGATCTTCTTTGACCTAATTTCATTGTACATGAATACACTCCCCTCTTTGATGAGCATATTCACACTATTTGTAACTGGTCATACATGCTCTTTTTATGTAATATGGTCACACTAGTGAAGTTGATTTTCATGTTCAGAAAAGTCCTTACTGTTGTTCATATTTAAAATCATTGGTATTTTCTTATTAGATGCTAACATATTCTAAAACTAATTAGACCATTCTGATGAATTAAGCTTTTAATATTAACACGTGCAAACGTCGCCTAGTATTAGAAAACAAACATGTTTATTGCATCAAGAAATACAGTTTTTTTTGTAAACACATTTGTAAACCAATTATTCGTGTTGTAATCCCCCTTTAAATTGCGTAATTGAGAATTGAGATAATTAAGCATTCGATCAATGATTAGTCTTTGGTGATCATTCGCTTCTTGCCGAAGTTCATGCCTGATTGGTTGGCAAATTTATTGGTCCCCATCTGAAGATTGATGACGCTCTCCCCCATCCTCAGCTGCTCCTCCGTGAATGTCCTCCTGTTGATCTCAGACTTTTTAGGCCACATTCTCTTCCCGGTGTAGCTTGGACGGGACTCCGCCTCAATTCCTAACGCCCGAATGGCTGCACAGACCTGAGAGAGGTTCGTCCTCTCGTACAGGGAGTCTGTTTGAAATGTGTTGTTCTCAGCGACACCAAACTCCTGGCACTTGTACACAAATAACTCGATCCTCGCTCTTTCTTTGGCTGATTCAAAAGCATCATTGTTACTCTTCTTAAACGTCTGACTCTTCATGTTAATCTGGATGTCGTCTGGAACGATAGCATTCACTAATTTGCACAGCAATATCCCATCTTTCAAAGTCCTGTAGAAAAACTCGGAGACTTTGTGCTTGTTGTCCAGGACGCTCTCCAGGTTGATGGGTTCCCCCGTGATTTCTCTGATCCAGGCCAGGCATTTCAAGGCTTCCTCGGAGTCGAAAGAGTTCTCAACCTTGATTTGGTTTTCCCTGGCAGAACCAGCGCGAGGTGCTCTTAAGCCGGCCATCTTGAGCTACAAATGGACACCGGACAATGGATATTTGATAAATCTAGAGCCGGCTTTAAGTCCGCGTTAGCCCACTGCTAGCTAAACACCTTAGCCAGTCCGACTATTTTGGGGTGAGTTTGAAACTGAGATGGGG
>TRINITY_DN19580_c0_g1_i1 len=240 exp=exp=339.72
GGCAGCGTGGAGCTGGCTTTAAGAAATGGTTACAAAAAAAAATTAATAATAATAAAGTCGTCTGCTTCTCATTGAAACAAAAAGTTAAAATTGATTCGGAACAAAATATATTTGTATTGATTCTGGGTGAGGGATAGACGTGTTATACAGACTACATTTCACTGAAAGCTAAACTGGTCATAACTTGTTTAATAAAAGATGGTCAGTATATAGACTT
>TRINITY_DN917_c0_g3_i1 len=650 exp=exp=156.32 ortholog=[gi|325296765|ref|NP_001191619.1| tryptophan 5-monoxygenase [Aplysia californica] >gi|94434835|gb|ABF18968.1| tryptophan 5-monoxygenase [Aplysia californica]]
TTTAAGGTTCCATCATAATATAAATAAAAAGAGACAATTTTTTAACAGAAACAGAAAAAAAAATACATTTAGTATTAAGATATGTTGACACGAGCTTTGGTAACTGAAAAACGAAAGAAGATATAGATTTAGAATTGCGTTTCTGAAACCATCTTATCATTTCTCAATATATTATATTAGTATAAAATGGTTTTGTTTCGTTCAATGTGAGGGTCTACTTTCAATTTTTTATTTGTAACGAATTAACTTCCTCTTTGCATATGTCCGTCAAAGATTGGGGTGAGCCTTGCTTGTGGCTTTCCTGGAACCTGAAATTCTCAATCAACTGGAGACGTTTCAGGGCGTCGCTGACAATACAGAGGTCACCCTTCAGCTCACTGACCACGCTGGCTATACATCTGGTGCTATCTAGGACATCAACGGACTCTGTGTACGGGTTGTAGCGGACAGCAAAAGGTCTTTTGATGGTCGATGCAAACTGTCTCATTTTCTCTTTGGCCTCCTCAAAGCTGTCAGTATAGAAGTAGACATCTTGAAATGTTGTGATGAGACATTCCTGAGTACACATGTGTAGAGGCTCAAATACTTTCTTCACTGCCTTGTCACTCAGTGCATGCGCCAGCTCGCTAATTGATGACAACAGTCCAGCT
>TRINITY_DN917_c0_g5_i1 len=1415 exp=exp=223.79 ortholog=[gi|325296765|ref|NP_001191619.1| tryptophan 5-monoxygenase [Aplysia californica] >gi|94434835|gb|ABF18968.1| tryptophan 5-monoxygenase [Aplysia californica]]
TAATTGATGACAACAGTCCAGCTACATAAGCTCGAAGTTCATTGTCTTGTTTACACAAGCCAAACTCCACCGAGAAAAAGTAGCAAGTGGACAATTTGGCTATATCATTGTCCGAAGCACCAAGTGATGCCAAACCGATCTCTTGGCTGAACTGGGCAAACGATGGGTCAGCCAGGAGAGGCATGTGCCCCATAAGTTCATGACAACAGTCTGGCTCTGGTGTATAGAAAGGGTCTGATCTATGACGTATATACTGGGTACAGTGAAATACTCGAAAAGCCAATCCGGCCAGAAAATCACGAGAGGATAAATATCCGGCCACTGGTCTTAAAGTAAATCCAGTTCTTTCTTTTAAAAATCTGGACACGTCTGCAAGCTGTGGTACATTATCTTCTCTGTAACCGCAGTGTTCCACCAGTAAAGGAATGTTGGCCAGGTATTCTCTGCAAGCGTGAGTTGGGTATAATTTCATCAGTTCTCTGAACACTGTGCCCCAAGTCTCCACTTCTTCTTTGGTGTACTCAATGACTGGAATGTCCGTACCATGTGTATACTGCATGGCAAGATCAGTGTAAAACTTCCTTCTCTGTCTGTATACTGTATCTTTAAAGCCCGGATGATCTGCATCCAGCTCACTGCCGTACATCAGAACGTTGATGGCCGCTTGGTCCAGTTCTGAAACTTTCTTTGGAAACCATGGGACAAGCTCTAGACATGCTTTCTTGGTCAAGGCTGGAGGGGTCATGGGAATGTTGAGCTGGTTAAAGGTTAGGCTAGCCACTTCCCGCTTCAGCCGGTTCACAAGTTCCTCCAAGCGGATGTGGTCTGTCTCAAAGTCTACGTAGATGTCGAAGAGGGCATCCGATCTCCTGGACTTCCTGGATTCTATGTGCACCACATTGATATTATTTTCCTGAAAAATGTTCAGAGCACTGGCCAAATGACCGACATGGTTGTTCACGGAAAAAACAACGGTGGTTGTCGTCCCAAGGCCCGAGGGGCTATTCATGCCTTCAAGATTTCTCAAACTTTCCTCCAACGCTTTCAGCTGTGACTCTGATGGGGGTCTAATGTCGTCACAAAGTCTTTTCCTTGCTAGGCCCTCTCTTAGACCCATTGGCTTCCTGTCTTGATGGTGGTTCATCATTGGAAACGCCTTTTTCTCCTCCTGTGATGGGGGCCCGTAAATTCCAGGCGTGTTCCTGAGTGTTACTTTGTATATCTCCAAACAGTTTCCCATTACGTGTCGGAATACAACTGGAGACTTTGGTTCTATCTTTTCTTTGACAAATACAACTGGAGAGTTTGGTTCTATCTTTTCTTTGACAAATACAACTGGAGAGTTTGGTTCTATCTTTTCTTTGACAAATACAACTGGAGAGTTTGGTTCTATCTTTTCTTTGACAAATACAACT
>TRINITY_DN917_c1_g2_i1 len=955 exp=exp=171.18
CACATCTTGAGAAACAAATAGTCAAACAAAATCTCAGGACTTGTGATAATAGAAGTTGCAGTGGCGTCACTAGGGGAGTGTGTGCGATGTGGAGGTACCGAGTGACACCCATCACGGGGTAACGCCAAAGTGAAAAACAAAAGAGTTCAAAAGCAGACAACTTTAAAACAAAACAGAAGTAACACACGGGTTACATTCCCTATCTTGCTTGTGCACGTTTGATCTACATTTACATTTAGTTTTAGCTAGGAATAATTTTGGTTATCTTTCATCAAATCTAAAAAAAAAACTAAAAAAAAATGTGTGCCGACAAAATGGAAAGAGGGAAGGTGAAGACAAAAACAAAACAAAACAAAACTTTACTTTGTAATAAAAACCCAACTAAAAACAAAATTATGACCTACGTTCAAGAAATTCAATTATTAAATCAAGTGACGTCGTTTCATCTTGTAAGTAGAGACTTTCTTTTTCACGAGAGACTTTAGCGAAAAGATTCTTTTAAAGAAAATGTTACAATGCATCTTCACTTGTAGAATTCTTGAATCTAGCTGCGATCTTATGGTCTGGAGAATTAGTTGTAGACTGCGGGAAAAAGAATTTCTGAAGCTTAGACATGTCATAAAACGTTTGGTTCTTGGGGCTTCCCATCCCCGCTGCACGAGCCCTTCACCAGATGACATAGAGGACCATGAGCACCTTTATTAAACCTTTGGTTTAATATCCCATCATTGACTAAATATACCAGGTCATTCATTCATCTAGTAATTAGGCTGCAAATAGTAGTTGTTTTAGCTAATAAAGAGTTGGACATAAGTTTTAGGTGTGTGTGTGTGTGTGTGTGTGATGCCTGTCACAAATAAAACCTAGAGACCTGTTCTCCCACATAATGCTCATCATTTTATGATGTATTCTGGATAAAAATATTTTAAGTTTCCATCATAATATAAATAAAAAG
>TRINITY_DN950_c0_g1_i1 len=937 exp=exp=223.02 ortholog=[gi|524868037|ref|XP_005090825.1| PREDICTED: 40S ribosomal protein S9-like isoform X2 [Aplysia californica] >gi|524868039|ref|XP_005090826.1| PREDICTED: 40S ribosomal protein S9-like isoform X3 [Aplysia californica]]
GACACCCAAAAAGACAATTGTCTATTTTTCTGGAGATTTCCAGGAGCTCCTGAAAAATCAGGAGGCCGTGGGAACCCTGAAATCCCTAACTTCAAGCACAGTGTGCACTTTGGATTACTGTTAGGTCATTCTAATGTGCAACATAAAAACACAACTGAAACTAAGTTTTAGTGTCATCACTTAATTACGGTACTTAAAAATTTTTTTTTTAAAACAAAAATGTATTTGAAAGTAAATTTAATTTGCACAGTAGACAGTTTATGCAGCTTGGTAAATTAATCTTCAGCCTCTTCATCTTCAGCAGCTCCACCAGACTGACCTTTCTTAGCATTCTTCCTCTTGACACGGCCAGGTCTGCCTCCACCATACGGAGACTTCAATGAAAAATCAATGTGCTTCTGAGAGTCCAAACGAACAACATAACTTGGGATGTTGACAACCTGTTTACGAACTCTGATGTGTCTCTGTCTAATAAGCACACGAGCATGGTGGATACTTTTGGCAAGACCTAATTTGAAAACTTGAGTTTGAAGTCGACGCTCCAAAAAATCTTCCAATCTAAGACCCAAAACGTAATCAAGTTTCATTTTGCCCTCATCAAGCACACCAATCCTAACAAGTCGGCGGAGGAGAGCATTACCTTCGAATAGACGCTTTTGATCTTTTTCATCAAGTGTCAACAACTCTCTGGCTGCTTTTCTGATTTTTCCTAATGTATACTTGACTCTCCAAACTTCACGTTTATTACGAAGACCATATTCACCAATAAGTTTTAACTCTTGGTCAAGACGTTCCTTCTCAAAAGGACGACGTGGGGCAGTATAAGTCTTACTGTGAAGAGTGGGAACACCTCCCGGCATTTTGAAATTAGGCAACCGTTCTCAATGAAGTCCGGGACTAAAAAGAACGGAAAAGGTGGAAAAGGAAGTGAATGTTG
>TRINITY_DN46139_c0_g2_i3 len=1289 exp=exp=189.52 ORF=[complete,100,274-573(+)]
GAGGGGTTTGGGGGGGGGGGGAATCATCTCGCGAGGGTCTGTGATAGTGTCTGGTCACAGCTTCTGAGTGATGCTTGCAATCATCTCGCGTCAAGCATCAGTAAATGTTGTTCCTTGTGGTCGCCAGTGAATGAGTTGAGCGAGCTGTTACAACTTAGTCCAACGACGGGTTTCTTAAAGTCATTGAAACTTAGTGACTTTGTTAAAAGTATCGCTATCTAGGCGTTTATTTTTTCCCTTAAAAACAAAAGTTTCAATATTAATTCAATCAAGATGCTTGCTTACAAAAACAGACCCGTCATTTTGTTGATTTCATTTGCCCTTATTGGTAGCTGCTTGTCGGAGATGTCCACCCTCAGACGCGGGCGTAGACACTTAGATGACCGCGACACATCTCAGAGCCTGGAGACACAATACGACTTACAGAGTAAAATACCCGACTGGGACCTCTTGAGTCAGTTAGTAGCCAGACCAAAGAGACAGTGGTGTCGTAAGGGGATGACGTACAACTATGTCCTTGGATACTGCACCATCTCCTTCTCTGCCATGAAAAGTCGAGGAAGAAATATTTAAATTTGCCCACCAAAAGTGAAGTTGTACAACGACCGATGAAAGTTGAATATGATGATATGTAACGACATTAAACAACAATATCAACACGAACAACTTACAAGCGAATATTTGTCTTTTTCATTTTGCCTCATTTCAATATGTACAGATATTATACACCGTATGGTGGAATTGGTATATTAAAAAGTGAGATTTGTTTACGTTTTTGTTTTTGATCTGGGACTCGCTGTATATGCTAAGTAGCCTACTAGCGAAGTATTTATGTGCATTCTCTATTTTAAAACTAGTGTATATGCTAAGTACTAGCGATGTATTTATGTGCATTCATTCTTTGTTTAAAACTAGGTGTTTATGCTAAGTACTAGCGATGTATTTATGTGCATTCTTTGTTTCATACATTGTGCTCGGAACACTCAAATGTTCATTTTACTTGTTTGGTACATTTTTTATTAAACGAAGTGATTTTATCTATTGTTGTTATAGTCGTAATAGCCACTTAAATGTGGTGTAAATTAATCATTTAAAAAGTAAAAAGAAACATATAAAACTTTGTAGGGGGAAAAAAAACACGAAAAATTTCAATCGCCCTGAATAAAATTTATATAGAAGTGGCCCATATAAATACATTAAAACATGAAATATAATGTAAATTCATTAAACAATAAATGCTTCACTCTCGAAAGTGAG
>TRINITY_DN46135_c0_g3_i1 len=787 exp=exp=233.71 ortholog=[gi|524895429|ref|XP_005104197.1| PREDICTED: basic phospholipase A2 73-like [Aplysia californica]]
GCGCATGTAGGACTAAGCATATATATAGGCCTATATCATATGAAAAGGTCGTTTGGATGTGTGTGTGTGTGAGAGAGAGAGAGAGAGAGAGAGAGAGAGAATGTCGTATAATATGTGTGTTTATGTGAGGATATTTCTGTGTGTTAGTTTAACGTGTATGCGTGTGTGACTTGTTAGCGACAGCGTCTTCGCTGGTATAGATTGTAAAGTATGTTATAGTTGGCGTTCCTCAGACACTGCCCTAATTGGACGTCACACTGGCATGACCTATATTGAGCCGAATTCCTGTTAGAATCAGTGCATTGGCAGAAATTACCAGAACAATGATAACTGTAGGTAAGAAAGGGTAGTCCAGATCTGCCTATACTGGAGAAACAATTGTCATGTTGGCGACAACAACTGTCTGAAGAGTCTACTGGGTTACTCCCCCAGCTTCTAAGACCACAGAAGCAGCCATAGAAAGTATAGGACAGGCAGTTACGTCTGGTGTTTCTCTGTATGATGTCACACAGCTGTAGGGAGTTACGCTTGTTTCGTGATGGGGTGTCCACCACAGCACTCAGAAAAGACGACAAGGATGACCCTGCTAATACGAATAGAACAATCATTTGACTAGTCCACATTTTCAATCACTGGTCGCACCTTGCAGCCTATATGTATGTGTGCTGTAAAGTTAAGGCTGAATCCAAATAGAATGTTTTACAATCCTACAGACGATAACAATGAAGAAGTGGAAAAGTTATGCCACAACAACCCACCAAATAGTGTCCACTAGAGTTAGTTTAAG
>TRINITY_DN92496_c0_g1_i1 len=398 exp=exp=214.14 homolog=[gi|34538626|gb|AAQ74253.1| NADH dehydrogenase subunit 2 [Biomphalaria glabrata]]
GCAATTATTGGATCTATTTTAGGAAATAATCAAACGTCAATTCGTTCAATAATTGGGTCTTCATCTATTTCTCATTCTGGTTGAATATGTGTTGGTGTATGTTTTGGGTATATCTGAGGCTATATATTAGGATATTTAATTATTTTAACATTTATATTATTAAGGTTATTTATAGTGGATTATTTATCTTTTAGTGTAATACTATTATCTTTAAGTGGATTACCTCCTTTTATCATATTTTTAATAAAAATAAAAATTTTATTATATTCTTTGTTTTCATTAGAATATATTGTTTTTTTTGTATTAATTCTTAGTTCGGTCATTAGTTTAAACTTCTATTTAAAATTTTTTTATTCTTATTTTTTAACAAACAAATGAAATTCAAAGTTTTTGTTAAG
>TRINITY_DN92462_c0_g1_i1 len=523 exp=exp=448.89 ortholog=[gi|524876391|ref|XP_005094913.1| PREDICTED: LOW QUALITY PROTEIN: guanine nucleotide-binding protein subunit beta-2-like 1-like [Aplysia californica]]
ACTTGACCAACTGCAAACTTAAGACCAATCACTTTGGTCACACTCAGTTCTTGAACTGTGTTACAGTGTCACCTGATGGATCACTCTGTGCTTCTGGTGGCAAGGATGGCCAAGCCATGCTGTGGGATTTAAATGAAGGCAAGCACTTGTACACCTTAGATGGTGGAGACTGCATAAATGCTATGTGCTTTTCACCCAACCGTTATTGGCTGTGTGCTGCTACTGGCCCAAGCATTAAGATTTGGGATCTTGAAGGAAAAGTAATTGTGGATGAGCTGAAGCCTGATGTTATGGCAGCTGGTGCTGGCCGTGAACCTCCCCAGTGTTTATCCTTGGCTTGGTCATCTGATGGACAAACTCTCTTTGCAGGTTACAGTGATAAACTTATTCGTGTTTGGCAAGTGTCCATGGCTGCACGATAAACTTCGTTGCATTAATGGGGTTTTATTCAGTCATTTTATCACAAGCGTTGGAATAAAAATCTTC
>TRINITY_DN75598_c0_g1_i1 len=221 exp=exp=100.09 ortholog=[gi|524914440|ref|XP_005112035.1| PREDICTED: uncharacterized protein LOC101847164 [Aplysia californica]]
CTTCAGGCCATAGTGATGCTGTTTGTAGTATGTGATACAGCAGGTCATTGTCACATCCACATGCTTTGTAACTCCATTTTTTCCAGTAATCATGTTTGTTTCCTGTTGCGGACCATGAATTCTTTCAACAATGCCTTCTCCCACAACTTTACCGCTGACATCTTGGATGAGAAACTTCTGATCAGCATCAACAGCCTGGATACTGAAGGCAAACCCATAAG
>TRINITY_DN41658_c0_g1_i1 len=657 exp=exp=167.00 ortholog=[gi|524885711|ref|XP_005099460.1| PREDICTED: cell number regulator 10-like [Aplysia californica]]
ATGGAGGACTTGATGAAGATTGCAGGCTTGTTAAATATTGACGTTTTGTTGATGAGTTGATGCTCAAAAAATTCATGAACACAAATCCTTACTCTCGAGCCATCGATTGAACGCCTGGCACTTGTACTTCCTGGGCCTCCTGGACCAGGGCACATGGCGGGCAGCAACAGATGAGCAGGAGGTCATTGAAGGTAGAGCCGGCGATGCCCCTCGTCTCGCGGATCTTGCCCCTGACCTTGATGGCCGCCACAATGTTGACCAGAGGAACAATATACGCCAGGCCACATGTGAAACAGTTTTCCCCAATAGCCTCGGCGTTCTTACCGAAGGTGTAACAGGGTACAAAGTAGGAGATGATGCACAGGCCAAAGTTGTCAAAGCAGCCAAATAGTCCATGCTGCCAGTCGCCAGACATTCTAATGGGCGGATTGGAGAGGTTGAGGTAGAATGATGATGTGATGGCAGAACTCTAACCTAATGAAGTGAGAAATGGAACAGCGAGCTCTCTGCAATCACATGAGTATTTCTCTCTTGTCCGTACGGATGAAAGGAGAACATCAAACACAAGACACGACTCACTACACACTCCAGGAAACAGTGTCTCCCCAGCCAGACTCGGACAAAACTCTGTCAGGCCGATGAAGGCGAGAGAAAAAA
>TRINITY_DN24644_c0_g1_i1 len=729 exp=exp=124.72
ATGTAATGCCGTTGTTTTTTTTTTTTTTTTTAATAGCTAATATGATTGATAGCATATTCCATTGTCAGTAAATTGCCTCTGCGATGGCATCTTTTGTAGAGAACTGTGAGAGAAAGAATCTGTACTCAGGAAATTCTTGTTTGTCACTGTCTGGTGTCACTAAAACAATATTTGTTTGGATTAAAATGTCAATGTTTTTGACAATGAAATAAGTGTCGTTCCTTTTCACTTAACATATTGTTATAAAAAAAATTGCTTACATTTTTCAGTGGTTTTCCAAGTTGATAAAATGCATTTAACAGCAAACCTGTACAAAGAATCTATCCCCAGCTGTTAATAATCTAGACAATACACATTGTTTTTCTGTTGTTTTCTTTTTTAACCAGATAAACATTTGAAAACACCTTTTCTTTGCAGCTTTGTAAGTTGCCATATGTCAGTTCCTCTATGTCCATTATTTCAAGGGTTTGTATTGTATCTTTGTGATTTTTTTTTTTTTTGGTTCACGTACCTTTGTGTTATTTTAAAACAGTTTGAAAAAAAAATGTATTC
>TRINITY_DN35451_c0_g1_i1 len=788 exp=exp=109.83 ortholog=[gi|91088371|ref|XP_967227.1| PREDICTED: similar to Cytochrome c proximal CG17903-PA isoform 1 [Tribolium castaneum] >gi|91088373|ref|XP_976104.1| PREDICTED: similar to Cytochrome c proximal CG17903-PA isoform 2 [Tribolium castaneum] >gi|270011766|gb|EFA08214.1| hypothetical protein TcasGA2_TC005841 [Tribolium castaneum]]
ACCATTTTTAAGAACCAGGGGTGACCTCCGCAACAGTCACGTCTCTTAAAAACTTACAGGTTTCGTGACAGCTAAAACAGAAAAACAACTATTACAATGGGGGATGTAGAAAAAGGCAAGAAAATCTTTGTTCAGAAATGTGCTCAGTGCCATACAGTTGAAGCTGGCGGAAAACATAAAACAGGACCAAACCTCCATGGGCTAATAGGCAGAAAAACTGGCCAATCACCAGGATTCTCTTACACAGCAGCAAACAAAAGCAAAGGTATAACATGGGATAAAGATACTCTGTTTGAATATCTTGAAAACCCCAAGAAATATATTCCAGGAACAAAGATGGTGTTTGCAGGTCTGAAAAAGAAGGAAGAACGTCTAGACCTTATAGCTTACTTAGAGGAAGCTACTAAATAAAGATTCAGCTGCCACTTTCAACTATTGACAAATATGTAATGGACAGAGCATCCTATATATATATATGTATATTTGGTGATTGAAGTGTGTTTGTTTAGATGGGGTTTCTTTTGACCAGAGTGTTGACTGTAATTTATTGACATTTATAATCCTTGTATTTGTATTTTAAGCAATTTTTAGTAAAAAAAAAAAAAAGTAAATTAGAAAGCTAAGTATTCTGATGACATCAAGACTATTATATCTAGAACAAACAGATTGTTGCTACTGCAGTATTAGGCTATAAAGTATTGTCATCCTATTAGCACAAATTGTGTAACACAGTAACTTCTTATCAAAAATATAGCTGTTTAAACCT
>TRINITY_DN35433_c0_g1_i1 len=740 exp=exp=237.01 ortholog=[gi|524895232|ref|XP_005104101.1| PREDICTED: NADH dehydrogenase [ubiquinone] 1 alpha subcomplex subunit 4-like [Aplysia californica]]
GCTACTGGTAAAAATGTTTATTAAATCTATTCAAAACTGTGTAAGACAGTGGAGTACATAATAAACTTAACTTTGAGTGGAGCAATTTTTACAGACAACAAGCCTAAACAGCCAGTTGTGATTCAATTCATATGCCCAGATCTAATTAATATCAAACTTTCCATCAACACAAAAGAAACACAACTTTTACATAAAAAATAATAAGCTAGTGTAAAGAGTATTTCTTACAATAAACCTTGGGGGAACAAAAAATGAGCATTACTATTGAGAAAAAATACATTAGTTGTTACTTGTTTTCATGTGTTACATCAAAATATAATTCTGCATAAATACATCAACAGAACATGAAGCACTGCTGGTTTTATAACTCTGGTCGCTCCTCTGGGTGTTTCAATGTTTTGTAGTCAACTACAGGAGAGAAGAATTTGTATTGCTGGTTGACTGGCCATCTGGTGTTGGACATTTCTTCACTTTTATTTTTCCAGCTAACATCTGGGTTTCTTGTGGCCAAGCGAAGAGTATAGTATGCTGCCCAGAGCATTCCTCCACCAACACACACAAAAAGGGGAATCAGAGATGGGTGCTTTTTCAAGCTAGCCATTGACAGACCCGCCATAGGCATGATTGCAGGTTTATGATGTTCACGTTTATTAGAAAGGAAAAAAAAATGACTTCAATGTCAACCTGCTTTACAGTCTGTAGTGACTTTACAGGGGGCAAGAACAAAT
>TRINITY_DN35489_c0_g1_i1 len=2028 exp=exp=200.45 homolog=[gi|524886950|ref|XP_005100065.1| PREDICTED: AB hydrolase superfamily protein C1039.03-like [Aplysia californica]]
CAGCATCGCCAGGACCAACACCGAGCAGTCGCCGCCAGCCCTGGTCCTGTTGGCCGAAATCGACCCAATAAGGGACTGTGGGATGGCCTACGCGGAGAAGCTGCGGGCCGCTGGCGTCAGTGTGAGGATCATTGTGATAGAGGGCGTCCCGCACATCTTTTTTACCTTCCCTGGCATATTCAAGAGCAAGTGTGAGGAGGCTTACGGTCACGTGGTACAATTTATCAAAGAGTATCAGTAGTTTTAGCCTACTAGCAGGGCGGTGCCAAGTTTTATTTGCGCTCTGTGCCTAGCATAATATATAAATGCTGCCTCCTCACACCCTCTCGCATTTTTACCCATGAAACCTTTTGAAAAGATAATTTAAAATTAATAAGCTTTCAAAAAAAAAAAAAAGGTCACATAATTACAGTTACTCAATCCTAAAATGTTGGTCTCTTCTATATTAACAATAAATAATGAAAGAACAATATGTAGCCTACATTTTATACAAAACATCCTTCATTCATGGCTCTGCCCACCTTTCAATGCCTTTTTTCCCTTATCGACTTAGTTGGCCTACAAATATCACCTCCAAGAAACTGCATTTTATAAAGAGCCATGAAACCAATACAAACTCTTACACTGTGTCATCAGCAAGCAAGACTGCTACCTGCCAACTTGTTCTCTAACTTTTGGTTTTGTTTTTCAAGCCGAGCTATGCCATCACGATGTTAAGATACACTATCTCATCTAAAAATAGCCTACTTGATAGAGCCGACACCTCTATTCTCTATGTCTGTTGTTGTTTTTATTCCTAACATTTTCTCGTTTCTTAATGCTCACTCGTAATTATAAATCTTACATAGATTACATAAAAGTACAAGACAGAAACTAATTTAAATACTCGATGTTGTTGTTTTAAAGGAACAGGGAAATTTTAAATTACAATTTCAAACCTAAATGCTGGCATTGTATGTGATTTTGATATTAGATAATTAGTTCAAGCACTAAGCAGGAGCGAATTGCTACACCAATTGTGTATCAGTTTATCAAGAAGATCTAGAGAATTCAAATACTTTTAAGTTTGGATTTGGTGCGCGGCAAAATCGTGTAGATGTAATTCTGATAGCCTATCAAACTAAATCTAGACTATGTGCAGGCTCATTTAAAACACGTGAATGTTTGCTAATTAGTTAACATGTGACCACCAACAGAACATGTAGGGCCTATATATATTGAATTAATATAGATCTAAGTTGAGCTATTTAAAAAAAATGAAAAAAATAGGGAAATAAAATGAATCAAATTTAGTCATGGTTTAATTATATATGCAAATAGATTGGCACTTCAACACTCTGATGCTCGTGAATTTCCAAATTTTTTTTGCATTTTCTAGTTCTTGGTAAATGTTTGCTGCTTCAATGAATGTCAATCTGGGCATGAAAGCGTTTTACAAATAAATGTAATTATTAAATTATGTTGTGTTTTTTTCTCGGTTAACTATAGCAGAGACAGTTTCCGGGCAACTGGCTTTTGATGTTATGCATTATTTATTTTAATTTTTGATTTGCAAGTACAACTGTGTAATGTTTTCATAAACTAATAACACACATTGTCTGGTACGAAAGCTGTATGAGGCTTGTGTATTTCATGCTTCATTATGGGTTGAAATTGTGGTGTTACTGCTAATGAATGATCAGATAATCATCTACTAGGTTTTCACAAAGATGCCACTGTGCTATTATTATTTGTAGGTCTGTTTCATGCCTTGAAACCTGCTTACAAACATTATTTGACCACTGTAGTTCTAAAACCATGTTCATTGTATTCACAGTAAACGATTTTTCCCCTTCTGTTAAACTTTCACTTCTGCCACTGTGCAATAACTGTGAACGTTGGACGCAAACTATTTTTTTTTTTTGCTGACACCTTCTGAGTTGTGGCCATGTTGTCTACGTCACTGCTTGTGTGTTCATTGTTGGATTTTATTTACAATTGTGCTTTCAACTTGACAATAAACTTGTTTTATTATTCACTAAAAAAAAA
>TRINITY_DN35497_c0_g1_i1 len=489 exp=exp=9078.78 ORF=[complete,112,67-402(+)]
GCGGGGGACCTCATCTCTCAGTAAAACTTGTCACTTTTAGTTTTGAAACTTGAAACCCAAGAAAACATGAATTGCGTGACAGCGTGCCTTTTTGCAGCCTTCATTATGACCTGCCTCTGCATGACCTCAGCAACCTCATCTCCTGATTGGTTCATTGACCAGGGTATTGACGATAATGGCGGGGATTTTGACATCACAGAAACAGTATTACCTCAGAAAACAACCATGGGCGACGACGTGGAGACACCAACGTTTACCAGAAATCGCAAACAGATGGCCCACATGAAAATCACTTCTGACATCTACAATGACAGGCTCCGGGGTGGCTCTGAGCCATCCGTCAAAAAAATCAACCCTCGTTTCCTTAGAGGTAGAGGTGGAGTGAGAGTAGCCCAGGCCTAGGTTTTGAGAGATGAATCATTCATGGCCTTAGCGTGTTTTTTTATCAATAAAACATGATCACACTT
>TRINITY_DN35490_c0_g1_i1 len=1538 exp=exp=109.27 ortholog=[gi|126697398|gb|ABO26656.1| signal sequence receptor beta-like protein [Haliotis discus discus]]
CGTGTTGTTATAGCCTTTATTTTGGTGAAACCCAAGTTCTTTAACTGTATTAATTATTTGTAAATGAATTATTGTTATAAAACTAGAATCTTGCCAACAACCATAACTAAGGTTTGTTATTGTCATGGTGTTTAAAAAAAATATTTTGAAAGAATGATTATGCAGGGAATTATATTAATTCAATTGTAGAATCTGATTTAACAATAATTATTAAATTAAAAAGACATCAGACTACTCAGATCAGTACTGGTTTAGTAAATGTGAATTATTGTGGCAATTTTTGGATAGTTTATAGTGACAAGCTTTTTTTAAAATAAACTAGTTTACCCACATGGCCAAGTCTTTTATTGCCCACCAACACCTTTATTAAGCTGGCCCCCTAACCAATTAAATACCTTACAATTTTTTAATGAAAGCATTACACAAACAACATTTAGGTTTGTTAAAAATCAAATGTACTGTACCTTTGTGTGACTCAATTATAGCTTTAAACATTTCATTTATATTTTTCATCAAAATCTAACAGTCACTCTTCTCACACTATCTTATGCTACAACATTTCAATGTGAACATAACCATTATCACTCCTAGCATTCTACTTCTACACACAACACTAGCAGTCAATCTGTTCAAGAAGTACAATACAGTTTCAATCAATTTTTCTTGGTTTTAGACTGGTCATATTTACTTTTGGAACTGTACCAAAGGAGAAAAGGAATGCCCAGAGATGGTAAAGTCATGAAGGCAAACACAAACCAGTCCAAAACATGAGGAGAGAAGCGTCTATCAAATTCCCTCTGAGGAACTATGCCTCCCTCACCAGGAAAACTGGTGTAGCCAAGTATCCTCTCTCTTGAATCTTCTGCTGTAAGATAACTAATTTCTGCTGAAGTAAAGTTGAAGTATCCAGATTTCAGTGGCTTTAAAATGACTGCATGTGTAACATTAGAGCTAGGTGCTATTCTTTCCCATTCAACTTTCAAATTTCCGCTGATGATGCTGAATGAAGAATCTGGAAAACTGTTATCATTTAGAAGAACATTGAAAGCAACCTTGCTGCCAACATTGTAAATTTTGTACTCTACTGTTAGATCTTTTCCCTCAACAAGATACTGATTCAAGACATTCTTGGAAGCCAAAAGCCTAGCCTCTGTTTCTTCTTCACCGAATGATGGCAAGAAACATCCAAACGTCAAAAGAAGAGCTGCCAACCACAACTTCATCTTTAATCCTAAACAGCTTCTATGATCCACACCGGAGGAAGTAAAAGAACGATTATTAAAAACTACAACTAGATCTAGATTTGATCTAGGTTTTCATCAAGCCAAAAAAAAAAATTATGAACAAATTAGATCTATTCCAGACACACAAAAAAAACAAAATAAAACTAGACCTATATTTGAATTCCTAGTATGTCTATAAAGAATAAAAGATTTACTCTTTTTATAAAGCTTTCACACGTATTACATAAAAATAAAATAAGTTTCAAATTTATAATCGTTATTTTCTTTCGACACGACTACACACCGGTAACTGTG
>TRINITY_DN35422_c1_g2_i1 len=542 exp=exp=150.59
AACATTTCTAAGATCACGTGGTCAAAATGATTCATATAAAAATAAGACAGTCAAATTGATGCAACAATTAATAAAAAACAAAAAAACAAACAAAAAAAAACTTCAAAATGAGGCAAAACAAAAAAGGTCAAACACTGGGATAAACATTTGAACATCTGACACTGATTTATTATCTGAAGGATTTTAACATTATATCAAATTCAAAGGTAAAATGTTCAACTACCGTAAACAGAAGACAGCCGCCTAAAACCAAGATGAATAATTTGTCTATAGATATGTTCAAAACACTGATACATCTCATATATTCACTCAATCGATAATCATTTTTTAAAAACTTTACCTGTTTCCATGTACAGTAATTTTCTTGTCTACGAGGATTCAGTTTTTGTTGATTAACAGTCCTTCTTGATGGGACAGTTATAAAAATTCTAAAAACAATGCCAAAAAAAGCTTCTCTTATATTAGGTCAACCGAAACAATTTGCGTTTATCATTCTCTTAATTATTTGATGTGTGTGTGTGTGTGTGTGTGTGTGTGTGTGT
>TRINITY_DN37530_c0_g1_i1 len=1088 exp=exp=212.00 ortholog=[gi|1174755|sp|P43689.1|TPM2_BIOGL RecName: Full=Tropomyosin-2; AltName: Full=Tropomyosin II; Short=BgTMII; Short=TMII >gi|155940|gb|AAA27816.1| tropomyosin [Biomphalaria glabrata]]
TCTCTCGTTATCATCCTTGGCTGTTCCACTACTTAAACTCACACCCCCCTCCCCACAGGTATTTTTTTGGAAGTTGTTCTGGAATTGGCATCTTGTCTTAAAACCTGCGAGAGCCTCAGTTTCGCTGATTTTCGTCCAAGAACGTGCGAGCCGGCGGTTTGTGTGTAGTGAGTGAGTGTGTAGGACCGACACGACTACTTCTTCACAGTTCTTCTCTCCTCATCATCAGCTTCCTCCGCTCCGCAGGGTCTTAGGGGTAGCTCCTTCAAGTCCAAGTCCGTTCTTCAGCGTCCAACATCGTCAGTTGCAGCTACAGCAACCGATAAGTTCATTCCTACTTATATTATTTTTTTCAACCCACTACAGCAGCAACCAAACAACCAGCAGCCATGGATGCCATCAAGAAGAAGATGTTGGCCATGAAAATGGAAAAAGAAAATGCCATCGACAGGGCAGAACAGATGGAACAAAAACTCCGCGATGTAGAGGAGACCAAAAATAAGTTGGAAGAAGAATTCAACAACCTCCAGAAGAAATTCTCCAACCTTCAGAACGACTTCGACACTGCCAACGAGGGTTTGACAGAGGCCCAAACCAAGTTAGAGGCTTCAGAAAAACACGTTGCTGAGCTGGAAAGTGATACTGCTGGTTTGAATAGGCGTATCCAACTTTTAGAAGAGGACTTGGAAAGGTCTGAGGAACGTCTTCAGAGTGCCACAGAAAAATTAGAAGAAGCATCTAAAGCAGCAGATGAAAGTGAAAGAGGTCGCAAAGTGCTGGAAAGCAGGAGCTTAGCTGATGACGAGAGGTTGGATGGTCTAGAGGCTCAACTGAAAGAAGCCAAATACATTGCTGAAGATGCTGAGCGAAAATATGATGAGGCTGCTCGTAAGCTGGCTATCACTGAGGTGGATCTTGAGAGAGCTGAGGCCCGCTTGGAGGCCGCTGAGGCGAAGATCATTGAATTGGAGGAAGAGTTGAAGGTTGTGGGCAACAATATGAAATCTTTGGAAATCAGTGAACAAGAGGCTTCCCAGAGAGAGGATAGCTACGAGGAGACAATTCGGGACTTGACACAGAGGCTTAAG
>TRINITY_DN37573_c0_g1_i1 len=853 exp=exp=248.39
TTTTTTTTTAAATGTATAGTATTTGTTTAATATACTTTTAAAAGCAATAAAAGTAAAACCTAATTGTACAAAAAAAAGCATCTTGAGGATTAAGTCTCCATTTGACTTTCAAGACACTAGGATACACAGAAACAAAAAATTAGAGGGCAAAAAATTATTTGTAGATAAACAAAACCCATTTTACGTGTGCTTTGAAACCCAGTAAAAACTGAGTTGGCTGGTAGATTTGGAATGTTTGTTATCAAACAAGTTTTTAGCTCAAATTGTTGAATAACTTGTTTGGAATGTGTTAATAATTAGTTTTTCAATGTTGAGATTTAATTTATAAAACGTATGACAGCTGATGAACGAAGACAACACTACTTATAAAATAGGTTATGTTTATCCAGTGATCAGTAGTTTCAAATGGCATATAAATCAAAATTGTTAATCGCTAAGCTAATAGAGCCTTATCAAATATTCAAAACAACAAACAAAAAAAAATATTTTCAATAAAAGATGTTATTTATTTTCTCTTGAAAAGGCAGCAGTGACTGGAATCAGATCAGTCACAACCGTAGAGCTCTCACAACAGAGAAAACAAAATCACAACTTGAGATTGAGAGAGTTAATACAAATCCAATATAAATTCTTATATCACATAATTTTCTCACTAAATAGTTACTCTTTAAACAAATTGTTCATTATATAAATGTTCACATTCACACTTTGATAAGCAAGCAGTCAAAATTTATCTTCATGCTTGCATTTATATATGAAAAAAGTTTTTCTACAGACACAAACACTACTCCTAATAAGTTCGTACAAAACACTAAGACTATAATAAATTATTTGTTTCACTTATTAGCTTAAG
>TRINITY_DN37576_c0_g1_i2 len=405 exp=exp=129.93
CTTAAGCACAGATTTTTATAGATATTCCGCCTCTAATCTTGCGCAACCTAAGTGCTTCTGTGTCTCTCTTTATTTCTGTTGGCTTATGTTGATGTCAATGAAATTAAATATGTGTTACTAAATATACTCGAAAGACTGTATAATATCTTGAAATTTAGACTAAGGCTCTACATTCTACACCAAGAGGGCCGACCTTACTTCCAAAAGACAATTAGACAGCTAGTAGATGAACTCTAAGTACAGGGTCATATTACAATAGCCAATGAAAAGAAGCTAACGATGTGTGGTTAGAGCCACTAGCGCATCCTGAGATGAGCTCCGAGATGTGTGGTTAGAACCATTAGCGCATCCTGAGATGATCTCCGAGATGTGTGGTTAGAATCACTAGCGCATCCTGAGATGAGT
>TRINITY_DN45657_c0_g1_i1 len=1894 exp=exp=118.51 ortholog=[gi|325297040|ref|NP_001191523.1| calreticulin precursor [Aplysia californica] >gi|262054|gb|AAB24569.1| calreticulin [Aplysia californica]]
GAAGAAATAAATTTAATACCAAATAAATTTATCTGGTAATCTCTCAGTCCCCCACATTCACCACTGTACAAACATGTCACCCATCATTCACTCTAGCATCACTAATAGGTAACAGTTTCAAAAAAATTGAACAAAATCACAGCATCTCCATTTCAGTAAAAGTACACACTCACTCAGTTCTGCCAACTTCATACATTAAATATAGGACTAACAGCATGTAAAAAAATGGAATACAGCAGATATTTGGACCATAACTGGCAGTGCATTTGTTTTAACAATACAAAATAAATATGTAAAATATAACCAAAGCATGTTTCTATTGTACACCAATTGCAGCACTGCTTATTATGAAATGAGAGGTCCACTTTTTCACACAACTTTTTTTGATCCAACATTGTTAAATAAGCACTCATGCGCATTAAAACAGCACACTAGATGGTCATAACAAATGTGAACATTATGATACTACAACTGAACAAATGAAAATGATAAAACAACCTATCATAAATGCTGCCTACAACTCTGTTTTGGGTGGTACTTTTGTGTCACTTTCAGCTTCATCAGCCTCATCTTCTTCTTCAGCTTCTTCGTCTTCATCATCCTTTTTGTTAGCGTCCTCTTCATCCTTTCTCTTTTTGTCCTCCTCTTCTCTCTGTTTCCTTTCTTCTTCGTCTTGTTTATCTTTCATTTCCTTTTCAGCATCTTTTGTCTTTCCCCAAGTGTCTTTTCCAAATTGCTCAGCAAAGGCAACATCATCAGTAATCAGGAAGTTATCAAAAATAGTACCAGATTTCACCTGCCACAAGTCCAAGCCAATAGCTCCAAAATCTTCATAGCTGTAGAGGTTTGGATCTTCCTTGTATTCAGGATTATCTATTTCAGGATGGACCCACTTTCCTTTATAGGCAGGGTTGTCAATCTGTTTAGGTTTCCATTCACCTTTGTATTCAGGGTTGTCAATCATTGCAGGCTCCCATTCTCCATCCATATCATCATCCCAGTCTTCTGGTTTCTTGGCTTCAGGGTCAGGGATGTGCTCAGGCTTGTCCCAATCTTCAGGTTTAGTGTCATTGGGGTCATCAATCTTTTCATTATCATCCCAATCTTCTGGCTTCTTAGCATCTGGATCAGGTATCTTCTTGGGTGGCAAGAAATCCCAATCAGCCTCTAGTTCACCACTTTCAACCTTTTCATTATCTATTTTAACCTCATAAGTATTATCTGGCTTCACAATTAAAGTGTACAAGTGAGTGAATACATCATCCTTGCATCTGATATCTTTCTTCACAAGAAGATTCTTTCCTTTGTAGTTGAAGATGACATGAACTTTCTTAGTGCCAGGTCCACAGATATCAGGACCAAACATAATATTATAAGGTGTCTCTCCATGCATGTCTTTTTGATCTAAGGAACTAGGGAACAATTTTACATAGCCACCACCACAATCAATGTTCTGCTCATGCTTCACAGTGAATTGAATGACTAGAGTTTTTCCTTCATTACTAAACTTGTCAAATCTAGCAGATATACCATAGAATCTTGCATCTTCTGATGTCTGAAGACCTGCATCTTTTTCAACATCACCATAGAACTTTCCAGCTGACCTTTTGAACTTCCCCAAATCTGATTTGTGCTTTGACTCCACCCAGCTGTCTTGCCAGCCATCGTCAAATTCTTCTTTGAAGTAAACAGTAGGGTCTGCAAAAGCAAACCCTAGCAACGCGACGAACACCAAGGGTCTCATTTTAGAATGTAGATCTAGATCTCGACTCACGAAAGGATTTCTCTGCTAAAGATAACTGCTTCCTATGTGGCGAAGAACTCTGTTAGATATGCTAGATAAATACAGCCGGTGTTTCCACGTGACCTCG
>TRINITY_DN45644_c0_g1_i1 len=2710 exp=exp=204.99 ortholog=[gi|556114268|gb|ESP02920.1| hypothetical protein LOTGIDRAFT_206060 [Lottia gigantea]]
TCTGTGCTCTCACTTTAAGTTTGATCAGGATAGGAATTCAAGACCTCCAGATTTGCAACATGTAACCTTTATCACTCAATCACTTGTTGAATTTGAATTTTAGGTAACATAGGTCTGTGCTTTATATTAGCAAGTAAAATAATTGTTAAGTTTGTACTGTAAGCTGAACTGAATATAACAGTACAATTTAGTGATTCTACTTGAATCTTCACACAATCCGACAAAATGTTTTCTTTTTTAAAACATTCTATTATTAACTTGTGACCATATTGACTGGTCAACTCAACTTTACCTTGCACATTTCCACCAACAAAATGTGTTGTTTGTTTTTTAATGTTTAATAATTATCTTGAGGTAGACATCTGAGCAAGCTTATTTATACTCATTCATTTTATTTACTTCCAAAATCATATTTTAAAAAATGTTTATCAGTTTATTAGTTCAAAATTTCATTCCCAATGCCGAAAAGCTTTTATCCACAAATGCTTCATTTAAAAAAAAACATTTTTTAAAGAGACACTATATAGAGTCTATATATAGTTGGCCCATCGTGGTTCGATGATGACACTAGGGCCTGTTTGGATTGTCTATTGTAAAAGTCCATAGTTAAACTGACACTTAACTTATTTTGTAACTAGCACATTATCATAGGAGCCATTACAATCATGTTAATTTGATCCATCACACTGTCACAAGGCCATGCATGGCTGCCTGGTCATGTAGCATGCATTCCAAACTGTCATCACGATGGTCCGCGCTCCCACCTTCCATAAGCCCCTGCCATCCTTTCGGGAGTTTAGTGCTAGAACATAATCTTCATTTCTAAAGGAACGTCTGATACTTACAAGTCAAGGACTCATGCATGTTGGCTTGAAAATATTTAAACCTAGATAAGCCACAAAAAGAAACCCAACTAGACTTTTTTTTTTCACCTACTTTTCACCATTTTCTCATTGGAAAGTTGATACTGGTGTATAAATGTAAATAGAAAAAAAAGATGCTCCTGGACATTTGTATAGGTGGGGGGCTTATGTGGAAGAAACCAAGATGTTCATGGGTCAGGTGAACTAGTTTTGTGACCAATTGTTCATGAAGCTGCTATGTAACTAGCACAATGACCAACCAAAACACTTAACTTTATCCAAAACATACCTAATTTCTAATACAGTCTCAAACTTAATACTTCTGTTTTGCAGCCAAGCCAATAACTACACTGCCATAACATAATTCTACTATACTCTGAAACCTCATTTAGCATTTTAAATATTACAGATACAATTTACCTTTCATTTCAATGTCACCTTTTTTTTTTTTAAAGTTTGAAAAAAAGTCAAATGTATATTACATATGCCAAAATAAATTATTATTTTTTTTTTTTACAATTCATTCCAACACATTCACTCATACAGGATGAGATTCTTTGTTAGTCTGGTACCCTCAACAAAATCTGGCCAACTTGTTATCACAGGCACTAAAGTGAGTCCTTGTATCATGGTCTGTTTATGAGCCAGTCAACAAGGAGGCTAAAAACACCCGCAGGACTCTGGAGAACTTGTCGATGACCTGAAAGTTCAAATTTCCAATCGTGTCCCTAACAGAGTGCCAGGCAGTTGGGAATGGTGTGGAGATCAAATGTAGAACTGGAACACCTTTATGTATGAATGGTGTGTGGTCGTCTTCCACATTTTGACTGGCACCTCGTGTACTGAACATGACAGATTGGTAGGTCGCTGCTGGCAGTAAACTCATTCGTTTTAAACATTGCTCTATAGTGACCATTCTGTAGTACAGGGACGAAGTATTGCTGTAGTAGTTAACGAAGCGCGTGTCTGTTGTACCAATCAGGTCAAGCAGTATGAAGAATTTAATATTTTTCAAGCTGTTGACTGAAGGGTAGTTTCTGTCGGGTGTCCTCTCCCAGAGCTCTGCCAGGTGTCTGGAGCCGTAGAGAGAGTCGTCGTCTGACCAACGGATGAATGCTTCCTCGCCGTCAAAGAATAACAACTGGAGTGTAAAATCAATGGTTCCCTGACTGTAGGCCTCGGAGACCATTGAGCCCAGCCAGCGGGCAGTTTCAATCATGACGGAGCAAGGCGCCGCTGAATCACTGGCTGCCACAAAGCCTGGCAAGAGCTTGGAATCGTAGTGACAAGCCAAAACGATTCGTTTGGTCACAGCGGGATCCAATGTGGCAATAACGTTACTAAATGGGATTTCCCCATAGGGCGTCAAATCCCTGAATTGATCTTCCTCCACGTGCCAGCCAAGACTGGTCATTTCTGTTCTGATAAACTCTCGGACCAATCCGTTGCCTCTTGTTCCAGACACTCGAGAAATGGCAATGTTTGGCAAAAGGTAGCTTTCCAAGTTGGTCATGTTCGACATCCCTCTGGTCAACAACTGGACAGTTTGTGTAGACAGCCATGGGATACACGTTTGCTTTGTAGTTCTGGTATTAAACAGCATGCAAGTACATCTCCCACATAGCAAGACCAATACACCGGCCAGTAACAGCATTGCGAAGGTACCCCCCACGTGACCACATCTGCGTGAATCCATCTTCCACCTAACAACAATACCCGGCTGGGAATCTCCTTCTCTCTCTCACACACTCTCTGATTTGGTACAAGGCACGCGCGTGACTTTTTGTGTACCTTCTACATCGTTACGTCACATCCGCTGAGCGGGTATCTGATTGGTCTCCGGTCGG
>TRINITY_DN11727_c0_g1_i1 len=1125 exp=exp=162.64 ortholog=[gi|524909004|ref|XP_005109589.1| PREDICTED: 14-3-3 protein zeta-like [Aplysia californica]]
AAAAAAGTAAAAAAAAAAAAAAAAAAAAATAAAAAAAAAAAAAAAAAAAAAAAAAAAGAAAAAAAAAAGAGAAGCTATTTATGTGGTTGAATATAATAATAATCATAGTATTAAAAATACCTAGATGTGTGAAAGTTGTATGCCTTGCTGTGTAGTGATGATGACTAAAAAACTACTGAACCCAAGTGATGCAAAAGGGACAAGGTTAAGATTTCTGAGATGAGTGAACATGGGGTTAAGGGATGAGGCCAAGGTCTTTAGATGAAGAAAAATGATGACAAGGTGTGTTTTCTTCTTCTTTTAACTGCTCAATTTCAAAATTAAGAATGTGTAGATTATTAGGCCATACATATCACGGGTTTTCGGCCTCTTGTTCCACTTCTGCCTGTGAATCTGATGTCCACAGTGTAAGGTTGTCCCTCAACAGCTGCATTATTAATGTGCTGTCTTTGTAGGATTCTTCGTTCAACTGATCTAATTGGGCAATGGCGTCATCAAATGCTGCTTTGGCCAGCTTGCAAGCTTCATCAGGTTCATTCATTATTTCATAATAAAACACAGAAAAGTTAAGAGCCAATCCTAGTCTAATGGGATGTGTTGGCTGCATCTTTTCTTTGGCTATTTCTGTGGCTTTTTTATAGGCCTCATTTGATTTGGCAACATTAGCTTTTCTATCTTCTCCTACTGAAACTTCTGACAAGTAGCGATAGTAGTCCCCTTGCATTTTGAGGTAGAAAACGTGACTATCATGGTGGGCACTATCTTCCTGGGCCTTCTGGATTAGGTGTTTAGATAGCAATTCCAAAACGTCATTGCATATTGATTTCAGTTCTTCTTCAATAGTTTCCCGATACTTCTTAGCCATTTCTAGCTTCTTCTCACTTCCTTCTGTTTTTGACTCAATGCTTGAAACTACCCTCCAGGCCGATCGTCGGGCACCAACGACATTTTTGTAAGCAACTGACAAGAGGTTTCTTTCCTCGTTGTCGAGAGGAGCTCCAGAAGATTCAGAGTAAACGTAATTTACACATTTTTTCATAGCCTCAGCCATATCATCATACCTTTCAGCTTGTTCGGCAAGCTTCGCTTTGTGCACATATTGTTCCTTGAGAGTAAGACCCTTAT
>TRINITY_DN11757_c0_g1_i1 len=2018 exp=exp=1842.95 ortholog=[gi|524916452|ref|XP_005113003.1| PREDICTED: elongation factor 1-alpha-like isoform X1 [Aplysia californica] >gi|524916454|ref|XP_005113004.1| PREDICTED: elongation factor 1-alpha-like isoform X2 [Aplysia californica]]
AAAACTGACTTAATTGTTTAATTTACACTTAAAAGGAACTGTATCTTTACACATTCAATAAAATTTAACTTAAGTGTCTTGAGGCTTTTTCCTTCTGAACTCTTTCCTGTGCAATTTTGACTGGAGAAGCCACCTAGACAATGAAATTAAAATTAACTGAGTCAGCGTTTTAATGGGCATAAAATTAAATGGTGAAGAAGCAGCTGTGATACTTTCACTGCTGCTATAATGGTGGTATAACTTGTCAGGACTTGGATGATTGATAGTGTATGTCAAAAAATATTTCTTCAGAAGCCCTGTAGTTTTTGGCAAGGGTTCCAGTACTATTCACTTCTTTTTAGCAGCAGCCTTGGTTACTTTGCCAGCGGCTAGATCCTCCTTGACAACTGACTTGATGACACCTACAGCCACTGTCTGCTTCATGTCACGGACAGCAAAACGTCCAAGGGGTGGGTAATCAACAAAGGACTCGACACACATGGGCTTGGTAGGAACCAAGTCAACCATTGCAGCATCACCTGACTTGACGAATTTGGGGTTGTCTTCAAGCTTTTTGCCAGAACGACGATCACATTTCTCCTTGATTTCAGCAAATTTGCAGGCAATGTGAGCAGTGTGGCAATCAAGCACAGGCGCATAACCATTCTTAATCTCACCAGGATGGTTCAGAATGATAACCTGAGCATGGAACTGCTTAGTGTTCTTGGGTGGATCATTTTTGCTGTCACCAGCTACGTTTCCTCTTCTAATTTCTTTGACAGACACATTCTTAATGTTAAAACCAACATTGTCACCAGGTGTGGCTTCCTGAAGAGCTTCATGGTGCATCTCAACAGATTTAACCTCAGTTGTTACATTAGATGGTGCAAATGTGACAACCATGCCAGGCTTGAGAACACCAGTCTCAACTCTGCCGACTGGGACAGTTCCAATACCTCCAATTTTGTAAACATCTTGAAGTGGCAGACGGAGGGGTTTGTCTGTTGGACGTGATGGTGGCAGAATGGCATCCAAAGCATTGATCAAAGTTTTACCAGAAGCATTGCCATCTTTGCGTTCGATAGCCCAACCCTTGTACCATGGCATGTTAGGTGAGTCTTCAAGCATGTTGTCACCAACCCAACCAGAAATTGGAACAAATGGTACTGAAACAGGGTTGTAACCAATTTTCTTGATGTAGTTGCTAACTTCATTCTTAATTTCCTCAAAACGTTGAGCACTGTATGGAGGGGTGGTGCTGTCCATCTTGTTTACACCAATAATCAACTGTTTGACACCAAGAGTGTAAGCTAATAGTGCATGTTCACGAGTCTGACCTTCCTTTGAAATACCAGCCTCAAACTCACCAGTACCAGCAGCAACAATCAGCACTGCACAGTCAGCCTGGGATGTACCAGTAATCATGTTCTTGATGAAATCACGATGACCAGGAGCATCAATAATAGTAACATAGAACTTCTCAGTTTGGAATTTCCAGAGAGCAATATCAATGGTGATACCACGCTCACGTTCAGCTTTCAATTTATCCAATACCCAGGCATACTTGAAGGAACCCTTGCCCATCTCTTGTGCTTCTTTTTCGAACTTCTGAATTGTTCTCTCATCAATACCACCACACTTGTAAATCAAGTGACCAGTAGTAGTAGATTTACCAGAGTCGACATGACCAATGACGACAATGTTGATGTGAACTTTTTCTTTACCCATTTTGAAGTGTTGATTGGTAGATATGAAACCGCTGCTCACACGTTCAGTACCACCGCAGAAAAGGACAGAGGAAGAGAGTCACGTGACTAAAAAGGATAGTCCGGAGACTTCTGGGATAGCCTATGCCGAAATACCTGACGTCAATGCTATTTATAGGTCCAGGCTATCCAAAATCGAGATTCGCATTTATCTGCAGATTTTGTCATTCACCTCTTTTCTTATA
>TRINITY_DN11736_c0_g1_i1 len=1398 exp=exp=335.20 ortholog=[gi|524910950|ref|XP_005110347.1| PREDICTED: peptidylglycine alpha-hydroxylating monooxygenase-like [Aplysia californica]]
ATTAAGGTAGTATAACACAATTAGCAGACAGTCCCAAAAGCTGGTCACCATTGAAAGTCGTGAACATAATTAGCTATCAATAACGTTTGAAGTCCAAGAGTCAACATGTTTAACTTTCTGGATCTAGGGGAGGGGGGGGGGGTTAGCGTCCAAAACTGTTATGATTAACAACAATATAATAATGCTTCCACAAAACAAAGACTCGATAGTACAATTAAAAATTTTTTTTACAAAATCATTCACTTTTGCTTTGAAGGAAGCTTTATTTTTTAAACCAAACAGCTGCCATCGTTTTATGTTTAATATCTTAATGATCATTTTAAACTATACATTTTATTTTGGATAAATTATAACTTGTATCTTGAAGCTCGAAAGGACCCTAAGTTATTTTGATAAATAACACTTTATTTATTTTTAATCGGTTTGCTTTCGATTCTGCACATTGCTGAGTGATGATGAAGTATGTGTGGACTTAGACCTCGTTTAAATATTCTGGAGCCAGTTCTTCTCTTCGCCAAGTGTTCAGCAGCTCTGGCTGGTCCTCTTCTTCAAGTTGTCGAACTAATGACAGAAGCTCATCTGGCTGGATGTCTCGCACTGACGGGTCCAAGTCATTGATGTCTTCAAATCGGCCATTTGTTTCCCTGGCTACGTTTGGGTATGTGGCGTTCCTAAGCAAAGGTTTCTCTGTACCCGGTATTACACTTACTGTTTTGGGTAGGTTTTCCAAATTGAGACCTTCGAAATCCTTCCAGTACCAGGTTGGTGGCCCCTGGGAGAAACAAGTGTTGACTTCCAGCAGTTTCGACCTCTCCACGTAATACATCATGTAGAAGTTACACATCTCATCGTTCTGGGTAGACCCAATAGACACAGATCTCTCCAAAGTGTTCTCCATTGTGCAGCGAGCAGCCAAAATATCTCCTTTGACAATGTTCAAGCCAGGAGTTGTTGCATTGTAAAACATCTCTGGTAATCTGGGATCTTTTCGACCTATCTCTGTCCAAGTATTGTTCCTGATTCTATAGCCAGAAATTACACGGCCGAGAGTATGAGCGTGAGTCCTAAAAAAAAAAAAAAAAATTTCCAAGTTTGGATTTTCTGGCATTCTGCAGGCCACTTCAAAGTATTCAATGGAATGACTGGGGATTTCACCATCTGTCACCATCAAGTACACGCCTGCCTTTCTGGAGGTTGGTACTGATGATGACAACAACGTCAGACCAGAACTGTCTTGCTGGTTATTAGGAGGCAGGAATGGATCAACATTCTTATAATGAACTTGTACAACCAAGTATTTGATGGGGGTATCTTGTCCAACATCGAAACTCACATCCTCGGGCAAATTCAGCTTTGGGGCGTCCATTGCCCAAGCATAGATGATATTACTTCCTTCAG
>TRINITY_DN743_c0_g1_i1 len=764 exp=exp=121.70 ortholog=[gi|269854571|gb|ACZ51334.1| cAMP response element-binding protein [Biomphalaria glabrata]]
CTTAAGCTTTGAAGAAGCAACATTAGCACTGATAGTCTCGGGACTCAACAACAAAGTTGGAGGATCTGCCTCTTTATCAGCTTCAAAGAGAGAGAAATCTGAAAAAAGCAGGGGCTTGTGTTCTCTCACAGCTTCAAAGATGGTGAAGTCCTGGTGCTTTCCCCCTTTAATGGGCTCAAAAAGGGAGAACCCTGACAAAACCAAAGGCTTTTCCTCTTGAACCTCATGAGTGTCCCCTATGAAAGGACTCTCGAAGAGAAACGATTCCAGTGGCGTTTCCTTGTCTTGAGCGCCGCTAATTGCATCAAGATAAGAATCAACGTCTGAAGATTCCATCCATTCTGTTCCCAGAACATCTTCTTGGTAGAGATCATCCAAGTCTTTAGCAAACAATGCATCCTGGGTCAAACAACCTCTGTCACTCATTGGTTGACCAGAGAGCTTAGGGTCACCGAACGGGCCATTTAGCTGATCGAACATGTCCGGCCCGTTGTCCAGACCAAGCGAGAAATCCTCGTTCCAGTAGTTTAATTCCATCTCTAAGTACAGTTGAATGTTCAGACAATATAAAATGGTTTAAGTAAATGGTTGCAGGGAGGGTAGCCGTAGCTAGGTAAACATCTTGAAGTGCCATGGTGAAACTGTGCCCCGGTGGGCGAAAGTTGGGAAGAAATCTAGGCAGACATATTTGTCTCAAACTTGTTCATTGTATCGTTAACGTGGCAAATGTGACTTTAGATGGCTGTTTCCAATGTACCCTAAAG
>TRINITY_DN38385_c0_g1_i1 len=1440 exp=exp=122.13 ortholog=[gi|556106555|gb|ESO95207.1| hypothetical protein LOTGIDRAFT_202396 [Lottia gigantea]]
CTGAAGGCCAATGAAGCCCGCTTACAAGAACTCAACAACATTGCAGATAAACTGACTGCCATGGGGCATACTGAAGCTGCTGAGAAGATCAGAGAGCAAATCATTCAACTGAATCAGAGATGGGTTACACTACAGCAGGTGACTGCAGAGAGAGCTCAGACACTGAGTAGTTCTTTTGAAGTGCAGCGATATCATAGAGAGGTAGATGAAGCCAAGGATTGGATCAAAGAAAAGGATGCTGCTTTGAACAATGACAACTATGGTCATGACTTAGCTAGTGTTCAGGCCCTACAGCGTAAACATGAAGGCCTTGAGAGAGACTTGGCTGCTCTTGGAGAGAAGGTAAGAGAATTGGATGACATGGCTCAGAGACTGATGCAGACACATCCAGATCAAGCAGAAAGTATTTACGACCATCAGACAGAGATCAATGAGATGTGGAATGCCCTGACCATCAAGGCTGATGCTCGAAAAGTAAAGTTATTAGATGCCTATGATTTACAAAGATTCTTAAGTGACTACAGGGATTTGACCAGTTGGATTAACAGCATGACTGCTCTTGTCTCTTCTGATGAGTTGGCTAAGGATGTGACTGGTGCTGAAGCTCTTTTGGAGAGACATCAGGAGCACAGAACAGAAATGGATGCTAGAGCTGGTACCTTCCAAGCTTTTGAACTTCTTGGACAACAACTACTTCAGAACCAACATTATGCCAGTGAAGACGTTCAACAGAAATTAGAAGAGCTGGCTAAGAGCAGAGAGGAACTGGAACAGGCCTGGATAGCTCGGCGCATGAAACTGGACCAATGTTTAGAGCTTCAACTGTTCTATCGTGACTGTGAGCAAGCTGAGTCCTGGATGGCCTCTCGTGAAGCTTTCCTAGCTGGTGACTCAGTAGATGGAGATAATGTTGAAACTCTTATTAAGAAACATGAAGACTTTGACAGAGCAATCAATTCACAAGAAGAGAAAATCAACTCTCTTCAAAACTTTGCTGATCAACTGATTACATCCAGCCATTATGATGGACCAGCAGTTGCAGATAAGAGAGATCAAGTACTTGATAGGTGGTCTAAGTTAAAGGATGCTCTCATTGAGAACAGATCTAAGTTGGGTGAGGCCCAGACCTTGCAACAGTTCTCTCGGGATGCTGATGAAATGGAGAACTGGCTACAAGAGAAGCTGCAAATTGCTTTGGATGAATCTTACAAAGACCCAACCAACATTCAAAGCAAGCATCAGAAGCACCAAGCATTTGAGGCTGAGCTTGCTGCAAATGCTGACAGACTTCAGTTTTTGTTGACTACTGGACAAAATTTGATTGATAAACGCCAGTGTGCTGGCTCAGAGGATGCAGTGCAGAATCGTTTGGAAAGTCTGCTCAGCCAGTGGGAAGATCTTGTGGCCAAGTCTGCAGAGAAAAGTGAGAAACTCAAGTAG
>TRINITY_DN38393_c0_g1_i1 len=722 exp=exp=103.05
ATTCGAACCCAGGACCCCAGATTTGGAAGCCAAGCGCTTAATCACTCAGCCACCACGACTCCCGTAACTTAGTAAAAATCCTCAATGGAATTAGGACTGACTCTGCAAACTGAGTGTATTCATGGTGCGATATAACCTGAAAAAGGCCAACACCACGAAACGCGAGATCAAGCTCGCTTTTTGAATGTGCTATTACTATGTGATCCGTTTCCATTTAGTTACATAATAGTTTCAAACACACATAACATACTTTTAACTACATCTAGATATTTTAGCTATAAAGAAATCTCAATTGTATTCATCTTGTTATATATTCACCTCCTCCAGTCGTAGAACGACTGTGTCTCATTTCTCAGAAAACTATTCTGGGAGGACGTAACCTTCGACACACAGGGGAGGTAAATGTGGCATTCGTTTTGTTGAAGACAAACCAGCGAATCTTTCGTATTTCACATTTTTATCCCAACCAGCTTTTTGGCTATTTATATCTTACTTTGTCGTCATCTTGTTCCACATATGTCTTTATGTAGGGCTTTATGTAGGGCTTTATCTAGGGCTGCTCTATCTAGAGCTTTTTCTAGGGCTCTATCTAGGGTTTTATCTAGGGCTGTATCTAGGGCTGCTATCTAGGGCTGCTCTATCTAGAGCTTTTTCTAGGGCTCTATCTAGGGTTTTATCTAGGGCTGTATCTAGGGCTGCTATCTAGGGCTGCTCTATCTAGA
>TRINITY_DN23192_c0_g1_i1 len=412 exp=exp=892.18
TGGAGGGGGGAGAAACGGTCGGCGTAAAAAAAAAAAAGTTTGACATTCAGATATTAGGATGAACATTTTTCCTTCTTCATTGAACTTAATGTTCATTATTGACTATAAAAACTGACATTAGCTCCAGCGTAAGTAGACAATAAAAAAACTGGTTAGAGCGCTCTAGAAGCTGGACAAGATAGTGCCGGGAAATAATTAAAGATGAATAGTGTGAAGATGTGCCTTGTCCTTGTCAGTGTCACGTGTCTATGTGTGACCCTTGTTACGTCTGCACCAACGTGGCCTGAATGAGTAGACCTGGAAGATCAGAACAGTGGACCTGACTTCTCTTATCCATCAATTCCGGAGATCTACAACCGAGTCAGGAAACAGCTCGCCCAGATGTATGTCGGGAAATAATTAAAGATGAATA
>TRINITY_DN42698_c0_g1_i2 len=624 exp=exp=112.66 ortholog=[gi|300392389|gb|ADK11395.1| fibrinogen-related protein 2.13 [Biomphalaria glabrata]]
CTTAAGAATTGATTTAGAATTTAACAACACCAAGTACTTCGCCTTGTACACGCGCTTTGAAATATTGGGTGAACCAGATTACTATAAGCTACAGATAGGAGGCTATTCTGGCAATGCTGGAGATGCTTTAACAAATATTCATAATGACAAGTTCTTCTCCACGTATGATAAAGACAATGACCTGGACACATCGGGCAGTTGTGCCATAACTTACAAAGGAGCCTGGTGGTACAGAGATTGTTATGATTCAAACCTAAATGGTAAATGGGGAAGTGATAGGATTAACTGGAGTAAATTGACTGGAATTACTAAGAGTGTTACGTTTACTGAAATGAAAATTAGAGAAATAGAGCTAGACTAAAGTTAGAAAAAAAGAAATAGATTAAGTGGAAAAACCCAGGCTTACGAAAAGTCCCTCTGTTTTCTTTTCCTTAAATAAGATAAAAAAATATCATCATTAATTGTAACATAAAGAGAAACGTAAAATAATTTTCTGGTTTTCTTTCATTTCTTTTATGTCTGTTGTCATTTTATTTGTAACTTTTATGTAACAAAAAAGTAAAAAATAAATACTATTTTTTTAAAAGTTCTTTATTTAAATAAAGCATACTGTGAATGTAAAAA
>TRINITY_DN42698_c2_g1_i1 len=419 exp=exp=309.17
CTTAGGGGACTTAAACATATGCTACACTATGACCTGTTATTAATAATAATATTATTGATAATTTCTCTTTAAAGAGAAATCACAACGGCAATATATAAGCTGTTAGTTTAAGTTGAATCACTTGAGGGTTATCAATTATCTGGTAAGTTCCCCTAAAAATTTGATTCACCGCCATAATTTTTAAGTTTTAATATTAAAATATTTTAGTGCTTAGATAATATGGTGAGTTCTGAAATAATAGGGTATCTAATCCTAGTTTTTAATTAAGAATTTAATTTAATATTTTTAAAAAAAGGAAATTTAATTTTTATATTTTACTAAAAAAAATATACTTTTATAAAAAAATTATCTAAAAAAAATCTTAACATTAGGTATGACCGCGACTGCTGGCACCCAATTCGTCTGTTTTTCAAAAAGAG
>TRINITY_DN1906_c0_g1_i1 len=381 exp=exp=413.80 ortholog=[gi|524871748|ref|XP_005092645.1| PREDICTED: translationally-controlled tumor protein homolog isoform X1 [Aplysia californica]]
TTTAAGTGAAATCCTTCGAAAAGCTAATTTCCGTTTCCTTTTACTTGGACTCCTAATAGTTCTTAGTCTTCAAGAATTAGTAGTCCTAAATTCTAAACCATCCAACAAAAAATGAGGGTCTACAAGTGTATCGTAACAGGTGATGAACTATTCACAGATACTTACCCAATAGAAACAGTAGGTGCACTATACAAGATCAAAGGAAAATATGTGACCAGATCAGACAAAGTGGATGATTCTTTGCTTGGTGCTAATCCCAGTGCTGAAGAGCAAGATGAGGGCACAGATGAATCATCAACGTCTGGAATCAATGTTGTACTTGACAATAGGCTTCAACCCACTAGTTTTGGAACTAAGAAAGAGTATATGGCCTACTTTAAG
>TRINITY_DN35040_c0_g2_i1 len=293 exp=exp=109.73
CTTAATGTCTTCCTGGGTGCATTTAGCCCTCACGTCTGCAATACACACTTTCATCTCTCTTGCACCCTGGCAAGTTTCTTCGTTTAGTGCTGGAGGCTGATCCATGTTTTTAGGTGAACATTTCATGATATCGGCAATGCTGCAACCACCGGAACAGAGGGTGTTGTACTGCTGTTCTAGCCCCATCTTCCCAGAGTTCAAATTGCTTCTCTCTGCGTCACTCGTGCATGTCGCAATGGCCGCGTTCAAACAACTCAAGGCAGAGCTTAACTTGGGGCACAATTGATCTAACT
>TRINITY_DN35040_c0_g6_i1 len=228 exp=exp=124.35
CTTAATGTCTTCCTGAGTGCATTTAGCCCTCACTTCTGCAATACACACTTTCATCTGTCTTACAGCCTTGCAAGTTTCTTCGTTTACTATTGAAAGCTGATCCGTGTTATTAGGTGAACATCTCATGATATCGGCAATGCTGCAACCGCCGGAACCTGGCGTAATGCTGGCACATTGTGTCAGCAAGTAATCAGCGAACTGGATTTGCATGTCTATCTGTGCCTTAAT
>TRINITY_DN76889_c0_g1_i1 len=618 exp=exp=166.05 ortholog=[gi|405968030|gb|EKC33135.1| hypothetical protein CGI_10016454 [Crassostrea gigas]]
GAAATTGGTCAAAAAATAAAATTTGTATGACCAGTTGTAACTGTACATAAGACAGCGGGCAGCGTGGCTTATTACTGAAGTGATTGATTAGAAGTTGAAAAACAAATAATTTGAATGAAAACAGGGGATTTAATTATGCATTTTACTGCTTTAGTGTGGTTACTTATCTCAATCCCTGCCACTGTAAAGTCCACTCAGCCCCCTATTGCTACTACTACTGCCGGCACACTGTATTCTACTATTGAAAACTGGACAGGTAATATTGATGAGTATGTACCACCCCCAGTGCCTCCAAGTGAAGTAAACTGCCATGTTGAAGTTCAAACAACACGTCTGCACGGAGGTCGTTGTGTTAATTTTGGTACATCCGGCATCTCAAATAGAGCTGTGCTTAGCTGCCAGGCTGGTGCTTACTTTGAGATCAACAACAAAGAATGCGAGGCACTTCAAATTGCGAGAGAGCTACAACAAGCTAGGGAGCTAGCCAGGCGACGTAGAATCAACTCTAGGACATCTAGACACAACACAGGCGCCACGACACTATAAGAATCAACTTTATGCATCTAGACACAAACAGACGCCATTGCACTATAAAAATCAACTCTAGGACATCTAGAC
>TRINITY_DN48679_c0_g1_i1 len=858 exp=exp=936.35 homolog=[gi|524900516|ref|XP_005106678.1| PREDICTED: glutathione S-transferase 3-like [Aplysia californica]]
TGTTAGTGTGTCTGTTTTTCAAGCCTGAAGTTTCCAAATGGCCGAGGCGCAAAGTGTTAAAGTCCTCTACTTCGATGTGACTGGACTGGGAGAGATTCTGAGGCTTCTCCTGAAGTTTGCTGGAAAAGAGTTTGAGGATGTCCGGTTGGATAGGGACAAGTGGCCGGAGATCAAGCCTACCATGCCTTTTGGTCAAGTCCCTGTGTTGGAACTCGACGGTAAACGATATGGCCAGTCAGTCGCTCTGGCTTCTTATTTAGCCAGGGAGTTCGGCTTCTACGGCAAGACCAACTTGGAGGCGCTGACCATCGACACAGTGTACCAACTGCAAAGCGACTTACTCCACGGCTATGCCAAGTACTATCGCGAGACCGACCCGGTCAAAAAAGAAGAGTACTTAAAAGAAGTGAAATCCGAGATTGGTCCGAGATATCTTGGATTTTTCGAGAATTTACTGAAGGAGAGCGGTACGGGATTCTTCGTGGGAGATTCCATCACCTTGGCCGACTTTGTCCTCTTTGATGTGGCCACTGGCTTTTTGAAGCCAACAGTGGAAGATTCTATTGACAATTTCCCGTTGGTGAAGAAGCTTGTTGAGACCGTGGGGGAAGACGAACGGATCAAACAGTATGTCTCTGAGAGAAAGTAAAAAAGATCTTGTAGGTTCATTTATTTTTAAATACGTACAATGGAGTTTATTTTCATTGCACATGATGACACACTGGAAGCAGAGATTCATCAGAGTTTCGTAATAAACAGAATTCGTTCCTTTCCTCTTTTCTAATTCTTTTCGCCTTTTTATCTTGACTTATTAGGG
>TRINITY_DN48679_c3_g1_i1 len=630 exp=exp=131.81
GGGAGGTTTGGACTAGGAAGTTAACTATCGTCAACTTTGAAGGAACATCCGAAACATGTAAAACATTTTACAAAAATGGGTATAATACTTATATGCATTGTTGCCCATGCGAGTTTACAACTTGATTAATCAACGTAAAGAAAGTATAAGAAATCATTTAAATCATACAATTTAGAATTCATTCTTCACGTGTCGAAAAGGCATGAAATCGCTTGCGCCAAATCTGTCTCTTTTGCTAGTTTACATAAAATCCTCTGACGTAAGAAGTTCTTTACAACTGTTGCATCATCTGTATCTGGCTTTAGAGAATTGTCCTCTCAATCAGTATATCCTAATACTAGCATCGTACTTTTACTGTTACTATGATGTTTTAAACGTATGATATGCTAATGGACAATATGATTCAATAAATAGAAACGTAAAGCTCAAGTATTGCAGTTATTTAATGTTATATCTGTTTACGGTGATGCGATGCATGAAAGGGAAATGATACTTTATGATTAACAGTTCTGTAACGTACTCTTTATAGTCTAGGGTGGTATCAAGCTTGTTATGGATACATTTTTTTTTTTTTTTTTTTTTTTTTTTTTTTCTATTTTTTTTTTTTTTTTTTTTTTTTTTTTTTTTTTT
>TRINITY_DN50281_c0_g1_i1 len=575 exp=exp=387.01 ortholog=[gi|133893|sp|P27085.1|RS26_OCTVU RecName: Full=40S ribosomal protein S26 >gi|6015599|emb|CAB57819.1| ribosomal protein S26 [Octopus vulgaris]]
ACTGGTGGCGTCCCATACACCACAGTTCCCGCCAGCATGACACTGGGGGATTCGGTGCTGGGCTATTTCCGCGACACTCGCCATCATGACTGTGAAGCGAAGAAACAACGGGCGCAACAAGAAGGGTAGGGGACATGTTAAATATGTGCGCTGCACAAACTGTGCTAGATGTGTCCCAAAAGACAAAGCTATTAAGAAGTTTGTGATCAGAAATATTGTTGAAGCTGCAGCAGTTAGAGATATTTCTGATGCTAGTGTGTATGAAATGTATGCCCTGCCCAAACTGTACGCTAAGCTGCTGTACTGTGTCTCCTGTGCCATCCACTCCAAAGTTGTCAGAAACAGGTCTAGGGAGGCCAGAAAAGACAGAACTCCACCAATCAGGTTTAGACCCATTCGTGAAGGTCAGAGTGGACCAAGGCCAGGTGGTCAAGCTCCAGGTGCAGGAAGGAACCAGTAATTGGTTTGACAGACATTGATCTACGGTTGAAAAAAAATTAAAATGATTTACATTT
>TRINITY_DN50203_c0_g1_i1 len=454 exp=exp=138.01
CGGTCGAGTAATTACATAACATTTTTGTTGTAGATAGCTTCATGTTCCTTGTACAGTATAGTTTTATAGATAACTTATCATTTGATTGAATGGCTGTCCATTTTGTTTGTTGCATACATAGAAATGTAAGGCTGTACTTGCCCCATACGAGGCCAATGTGTTCTTGAATAAAGCCTAGAGTCAAACACTGTCGTGGTTTTGTTTAGTCACTTTGATGTATCACTACTTATCTGGATGTGTATTTCCTACCTAGTAAACTTATCCCCTCCTCTCATGTTAGTGGTCAATGTTTATTGCAACACTGAATGTGTGGCATTCTTAGACTGTATGCGATTGTGAATGTTTTTTTTTTTTTTTTTTTTTTTTTTTTTTTTTTTTTTTTTTTTTTTTTTTTTTTTTTTTTTTTTTT
>TRINITY_DN13267_c0_g1_i1 len=679 exp=exp=269.69 ortholog=[gi|402578741|gb|EJW72694.1| actin-2, partial [Wuchereria bancrofti]]
AAGTAAGATATAAAAATTTTTTTTAATAAAAAAGAACAACAAAAAGCTGGTAAAATGTGAGCAAAACTTAAAAAGCAAAAAAGTTAGGCCCTTTTATATCTGTGACTCAAAATTTAGAAAAAAAAAAAAAAAAAAAAAAAAAAAAAAACACGAACACACGAGCTTCATCGATCGTTCCAGTACTGCCCCGCTCGTGGTATTTCTATATATGGAGTTAACCCGAGCCATATTTCTCGGAAACAAAAGTTTGCCGGCCCCATATATGGGCATACGATGCTTAGTCATATGCCGGTATTTTATTTTCACCCCTCGAAGCCCTCCAACCTCGTGTTATAATCAACGGAGTTGGAATTTCACGTCCATTTCACAACTTCAAACTCGAGAGCGGTTCCAGATCTAGATCTATTTATTGTAGCTCACTTTCTTTACTTATTTCAATAACTGAATCAACAATGTGCGACGAGGACGTAGCTGCTCTTGTAGTGGACAATGGTTCTGGCATGTGTAAAGCAGGATTTGCAGGTGACGATGCACCCAGGGCCGTATTTCCTTCAATAGTTGGAAGACCCCGTCACCAGGGTGTGATGGTTGGTATGGGTCAGAAAGACAGCTATGTTGGTGATGAGGCTCAGTCTAAGAGAGGTATCCTCACCTTGAAATACCCCATTGAACATGGCAT
>TRINITY_DN27308_c0_g1_i1 len=581 exp=exp=382.11 ortholog=[gi|524884624|ref|XP_005098931.1| PREDICTED: 60S ribosomal protein L22-like isoform X2 [Aplysia californica]]
ATGATCAACAAGACAAGGTGTTTACAAGACTTCCTTTACTTCTCTAAACCAGACAACACAAAGACATAAATTAATCTTCCTCCTCTTCTTCATCATCTTGGTTGATCTGGAAGTATCTCAATTCAAAGGACTCCTTGTTTGTGGCAACAACACGCAGCCAGTCTCTCAAATTGTTTTTCTTCAGGTATTTCTTGGTCAGATACTTCAAGTACCTTTTTGAGAATGGAATTTCACTTGTAAGAGAAATTTTACTTTTCTGAAGGTCTAGAGACACATTGTTACCAAAGTTGTTAGTTTTTCCTTCTACTTTGATGCGTTCTCGTAAGTATTTTTCAAAATTAGTAGCATCCATTATACCATCTTCAACAGGATGGGTGCAGTCAACAGTATATCTCAGGGTGGTCTTCTTTTTTTTACCACCCTTTCCAGCTTGAATTTTGCCAGGGCGTTTCACTGCTTTGGCAGGCATGTTGATCGGCGTGGAACAAAAAGGAAGTTACCCACGAGATTTCCTTACTAGTCACGTGATTAT
>TRINITY_DN27353_c0_g1_i1 len=207 exp=exp=196.74
TAGACACAACACAGACGCAATGACACTATAAGAATCAACTCTAGGACATCTAGACACAACACAGACGCAATGACACTATAAGAATCAACTCTAGGACATCTAGACACAACACAGACGCAATGACACTATAAGAATCAACTCTAGGACATCTAGACACAACACAGACGCAATGACACTATAAGAATCAACTCTAGGACATCTAGACAC
>TRINITY_DN30177_c0_g1_i1 len=812 exp=exp=441.12 ortholog=[gi|71040619|dbj|BAE16013.1| ribosomal protein S5 [Crassostrea gigas]]
AATTTGGTCCTCCATGTAAAACCGGAAATTCGTCCCCAAGCGTGTTTCCTTTTTGAGCCGTGATCCAAGAGGTGAAGCATTTTAATCATGGCTGCAACTGAAGAAAACTGGGCAGAGGAGTCTGCTGTTGGAACTACAGGTGTAACTGTAGCAGAACTGCCAGAAATTAAACTTTTTGGTAAATGGTCCACAGATGATGTCCAAGTCAGTGACATCAGTTTAACTGACTACATTGCTGTCAAAGAGAAATATGCTAAATACCTGCCCCACTCTGCTGGCCGATACCAAGTGAAACGCTTTCGAAAGGCCATGTGTCCCATTGTGGAGCGCTTGGCTTGCAGTCTTATGATGCATGGACGTAACAATGGAAAGAAATTAATGGCTGTCAGAATTGTCAAACACAGCTTTGAAATTATTTACTTGCTTACTGGAGAGAACCCACTGCAGATCCTGGTAAATGCCATCATTAACAGTGGACCCCGTGAAGATTCCACTCGTATTGGTCGTGCTGGTACAGTTCGTCGTCAAGCTGTTGATGTTTCTCCTCTCAGGCGTGTCAATCAGGCAATCTGGTTATTGTGCACAGGAGCTCGTGAGGCTTCATTCAGAAATATCAAGACCATTGCAGAGTGTTTGGCTGATGAGCTGATTAATGCAGCAAAGGGCTCTTCAAACTCTCATGCCATTAAGAAAAAGGACGAATTGGAGAGAGTTGCCAAATCTAACCGATAATATGTTAATTTTGCTTGTTATTGTGATAACAAGTTAATAAAAAAATATGGTTTAACT
>TRINITY_DN33709_c0_g1_i1 len=711 exp=exp=122.45 ortholog=[gi|524908282|ref|XP_005109244.1| PREDICTED: ATP synthase subunit delta, mitochondrial-like [Aplysia californica]]
GAGATTTTATATAATCATTTATTAAATAGCTAAATTTCCAGAATTCAGTACAAGAACCTAAGTCAGCTGATCATATTCTTAAACAGTCTCTTTAGAATGATCTACTTTAAAATAAGAATATGAACCAACAAACATCCATATCAAAAGAAACTAGACAATATCAATCAACAACAGGTTAATGTTCTACTGCTTTCTGTAAAGCTTCGTAACATTCCACTGCAATCTGTGCCTGTGCTTTGGCTGATTCACTAGATGCAGATGCAACTTCCTGTTGGGCCTTGGTCAAACCCTCACGCACAGCGGATGCATCAATTCTGTCAAGGGGATGAGCTTCTTCTGCTAAGATCTGAACTGATGAGTCATCATTAATTGTAACAGACCCACTGCTCACAAAATATTTTTTAGTTGATCCATCTTCTTCAAAAACATTCACTACTCCAGGCTTTAGGACAGCTAAGGTTGGTACATGGTTAGGAAGAATACCAAAGTTTCCACTGAAAGTAGGCACATCAATTTGTCTCACTTTGGCATCTTTGTAATAGACATCATATGGAGATGCGAATGTAAAAGCCATGTCAGCGTAACTTCTCTGACCGACAGTCACAAGCCGCGAGCATGATTTAATAAGATTTGGTGTCAGCCTTAGTTGTCTACCTACGATAGAAGCCATCTTGTGCGGACAGGTTCAAGGGTAACAAG
>TRINITY_DN59068_c0_g1_i1 len=419 exp=exp=104.98 ortholog=[gi|42632176|ref|NP_976167.1| NADH dehydrogenase subunit 4L [Biomphalaria glabrata] >gi|34538618|gb|AAQ74245.1| NADH dehydrogenase subunit 4L [Biomphalaria glabrata] >gi|34577180|gb|AAQ75764.1| NADH dehydrogenase subunit 4L [Biomphalaria glabrata]]
CGATATGATTTATTAATAATATTATGTTGGAAATCATTTTTACCTTTTGGAATTTGTATATTGTTCTTGTGTTTATTGTGTTGATTAATTATAATATATTTTAATTATATTTTTTAATAATTTTTTATGTTTCACTATTGTTTGTCTTTTTTTTGGTTCTATGTTACTTATTTAATAAAAAATATATTTTAAGCTCATTAATTATTCTCGAAGGAATAATATTAATAAGTATAGTTTTTATAGTATTTTCGTTAATAAGTAGATATGAATCAATATATATATTTATAATAGTGCTTACTTTTGCTGCATGCGAAGCAGCAATCGGTTTATCTTTACTGGTTTCCTTTTTGCGCTTACGAGGAAGTCACATATTAATTGCGCTTACGCATT
>TRINITY_DN38172_c0_g1_i1 len=649 exp=exp=207.45
TTAAGCGACATTACCTTATTCACAGGCCTACACACTGGGTGTGGAACTATAAGCTAGATCGTGTTGAGTTGTACTAATGTGTCACTAGAAAAGTTCAAAGTTGACATTAACTTTATAATCCTAGAAAATATCGAGGCGTTTGCTGGTAACTAAAGGTGAACAAGTCAGTGAGTGCAGTCTAGCGTTTTAAAAGTATTTAAATGTGTTTGCATCATATCAAACTTGTTGACAGAAGAGTTACACGAGCAAAATGAAAACTGAATATACCACTGGATAGGTCTTGATTAAAACCTAATTTTTTAATTTTCATTTCCAAATAATTATATAATGTATGACATATGAGAAGTTCGTTTTACAAGTCTGTTAGATGGAGGAGTCTGAAGTGTTTGGGACAATCTCTTCCCTTCTAACACACACGCAGACACATTGGAAAGAATGAGATGGCATGGGAAAAACTAACAACTTTAATTGTCTGATTGCGTGTTGCTGGGAAATGTTGGATTTTGGAAAATTAATATTTTGCGCATCTTTGTGTGTGTGTTTTCCTGTGTGTGTGTGACAGCTTTGAAAAAAAAAAGGATAGAGTTTTTCATTTGCAAATAAATTCAAAGTTTGATAATTAATGTGTAGGAAATGTCACCAATTCGTT
>TRINITY_DN4350_c0_g1_i1 len=1025 exp=exp=410.22 ortholog=[gi|524871453|ref|XP_005092499.1| PREDICTED: 60S ribosomal protein L4-like [Aplysia californica]]
TAAGGCACCAATTCGCCCTGATATTGTCAATGCTGTACACTTTCAGATGCTAAAGAATACCCGTCATCCATATGCAGTTTCTGTAAAAGCTGGTCATCAGACATCTGCTGAATCATGGGGTACAGGTCGTGCTGTAGCTCGTATCCCAAGAGTTCGTGGTGGAGGTACCCATAGATCTGGTCAAGGTGCCTTTGGTAACATGTGTCGTGGTGGTAGAATGTTTGCCCCAACTAAAACATGGAGACGTTGGTATCGCAAGATCAATACTAACCAGCGTAGATATGCCATCACTTCAGCTATTGCTGCTACTGGAGTGCCTGCACTTGTCATGTCAAAAGGTCATCGTATTGAGGAAATCCCTGAAGTTCCACTTGTTGTCAGTGATAAAGTTGAGGAAATTAAAAAAACTAAAGAAGCTGTTCAGGTTTTGAAAAAGTTGAAGGCTTGGTCTGATATTGAAAAGGTGTACAACAGCAAACGGTTCAGAGCTGGTAGAGGCAAGATGAGAAATCGTCGCAGGATTCAGCGCAGAGGCCCATTGGTGATTTACAACAAAGACAATGGGATAACTAGAGCTTTTAGAAATATCCCTGGTATCACACTGATCAGTGTGGATAGACTAAACTTGTTGAAAGTAGCACCTGGTGGTCATGTTGGTAGATTTTGTATTTGGACTGAATCTGCCTTCAAAAGACTTGATGATATCTATGGAACTTGGCGCAAAGAGTCAAAAGAGAAAAAAGGATACAACTTGCCCATGCATAAGATGGCATCATTTGACCTGGCCAGACTTCTCAAGAGTGATGAAATTCAGTCTGTTTTGAGAGATCCCAAGAGAGACATCAAGCGTAGAATTCTGAAGAAGAATCCTCTTAAGAATTATCGGGTCATGGTCAGACTTAATCCACATGCTAAGCATGCTAAGAAACTGGCTAGGCATACTGAATTGATGCGCAAGAGAGCCAAGGAGGAGCAACTCAATAAAAAACGTGGTATTAAGAAGCCACTTGAGCCTCTCCCTAAAG
>TRINITY_DN46072_c1_g1_i1 len=495 exp=exp=111.84
GTATAACTACAGAACAAAGCTAATTGCATATTTTCATGCCACAATGTTTTTGTTCCAAAACTAAAGTCCAATATATACTCTGATAAAGGTTTCTTTAATAGAATAATAACATACATAACAACAGACACGCGACAGTGTCAGAAACATAAATACAACGTAACACAACACATAGTTCATGTAGGAATGGTTTTATTTTTGTCTATTGAAAGGAAACCCGACAAAGAAATGTAATTTCTGTTTAATCTTTGAAGTCCATGTTTTTAGTATCAACAAGTAGGCTCTATACCTTAGCTATTTAATGAATCAGCATTTAGACAGGAGTATGTCCCAAGTATTTCAACAGTAATATAGGGTCTTGGAGGCTTATCTTTCGATGATTTAAGCAAAATAAGCAAATCCACTAATTGAATTGTAGTCAATTTTCAAGAATTTGCAATGAGGAATTATTGAATAGTATTTTTACTGCTCTTCCTATTTCTATCAGGTAGAGGACAT
>TRINITY_DN46084_c0_g1_i2 len=1549 exp=exp=212.89 ORF=[complete,222,388-1053(+)]
GGAAATAATTTCTACATTGTTGAGATACATAGTTGTAATTGCGGAGTTCTTTCCCTTGGATAAGTTTAATGGAGCATCTGAGAAGCACAAGGGCGTGTCTGAAAAACACACTGATGGAAGCGGATACTTAGTCTGTTGTGACAGTGTAGACCGAGATATTCATGCCACTTTGACGTGAACTTGACACTGTCAGGCCTTCCTCCTGGACAAAGCTCAAATTGAAGGGCAGTCAAGTAGCTCTTGAAGAGCACAATAACAAGTGGGTTGCAGTTCATCACATGTTGGGTTGTAAAGTGGGTTGCAGCTCGCCGCGTGTTGAGATAATTACACAATTACATAATTGTTCACTATTTAGTTGGGATGTGACTTTCATAGGAGAACATCACCATGGCTAAGTTCCTAGCAGCCCTACTTACCGGTGTGTGTCTACATGCCATGTTGTCTGCGGGTAATTTCGCGGGTGCACAGTTAGAGTTACCTAATGAGGTTGTATTGCCGGGGGATGATCCCGAAGAGACGACTGCAGTGGTTCGATCTGGTGGGCGTACAACTGAACAACTTCCCGTAGTGCTGGAAGAAATCCCGATCAAAGAAGTGAATCAGTTCAATGTCGTGGAAAAATCAAAACTAAAGTCGAATAGACCTCGTTTCAACAAGGGACGAAAGCGCTATCATAGAAAAGGAGAGCTCCGAAGAAATGGAAGGAATGGGCATGGTCCGTATGGAATGCGTTATCACGACCATGACAATGACGATTCACGTTTGCAAGGGCATGGGAGAGAACTCCTCAACGCAACACATCTCTTGGTACCGCTACACCCTCAGATGCCGCGCCACCATCGTTACAAGATGCCTTTACATAGACAAGACACTCTGGCAGGAAAGGCTCACACGGGAAGAAGACATCACCACAACGGCAAGCGAAGGCATCATCGAGGACGTGTGCATCGTGTAAAAGATGGTGAAGATCTAGTTGACACCAACGACCAGACAGCGAGCTCAAACGTGCAGGTCGATGGCCTTGGAATCAAAGGGAATCCTGACACGATGTAGAGCAACTGTCCATGCCTATTATACTGATCTCTCACTTTGGTCTGATTTCTCTTTTCAGCCAGTTTTGAGATGATAGGACTCTTATAGTGTTATACGTTAAACTGGGTATCTGATGTCAGTCTTCACTATACTGCTTTTTGTCGCACATTTAGTTGTGACTTAATGTAGGATGTTACTGTAATTATAGGGGAGCGGGTTCATTAAAAAAAGTTCGGAATTTTTTTATTTTTTTTTTAAATAAAAAAAAGAACGTTTAAGTTGGGCTATCTATTGTTAATACAATTTTAAAAATCGTTTCCAGACTTTAGGTAACGCTCGATATCTTGTAATGCGTGCAATCCTCAACTTTGGTCAGTTCTTGGAAACTTATTGACCCCCCCCCCTTTTTTTTTTTTTTTTTTTTTTTTTTTTTTTTTTTTATTTTTTTTTTTTTTAAAAAAAAGAACGTTTAAGTTGTGCTATCTATTGTTAATACAAGTTTAAAAATCGTTTCTAG
>TRINITY_DN46065_c1_g1_i1 len=1352 exp=exp=479.12 ortholog=[gi|524894066|ref|XP_005103540.1| PREDICTED: thyrotroph embryonic factor-like isoform X2 [Aplysia californica]]
GTTAAGGGCCCCGTCTATAAATGATAACATTTTGTCATCTATTTCTACTCCTTCCAATCAAAGCTTGAGGATCAGAATTAATTCACAGAGCACTGAAGCACAATACTTATACCAAGGACCTTTTCTTGGGTTTAATGGAAAATAAGATTATTTTAAACCATTCTTTATTTCCCAGACATTTTGGCAACCAACTGTGCTTTCATTTCTTGAGCCAACTTTTCAAGTTCAACTATTTTCTTCCTCAATGTTTCATTAGCTACTATTAGATCTTCTGCCTCTTGGTCCATTTCCACAAATTTTTGTTTCCGCTGTTCTCTTGATCGTTTAGAGGCAACGTTGTTTTTCATCCTCCTAACAGCTTGTTTATCAGTGATACCACATTCTTGACCCTGCGTTATAGAGCTTGAGCTGTACTCCGAATCGTGGCTTAAATTATTGAATTGAGAAGTTGAGGTATTATCTTGAGAGAGCTTTAATAATTTGGCAGTGTAATCATGATCAAGCTGTGTGTCGACCGCTGCTACTTTTTTTTCAAGTCTTGCAGGGATTTCAAACATACTTGTCTTAAGTACAGTCTCTTTTGTTTTAGTATTTGATAATTTACGTTTTCGAGATGTAAGTAATGGTATTTCCTTAACAACAGTTGTGTTAGCAGTTTCTGTCGAGCTTGTTTGTATACTCATTTCACCAATAGCTTGTTTCATGTTGCCTGGTGATATGTCGATTACTGGACTTACTTCTGCAGTCACATCAAACACATTTTCTCCTGCTAGAATTGTGTCTAAGTTTATAAATGCATCCAGGCTGTCGTTGCCAAGATGATCAGCCTCTAAATCTCCAAGAGGGTCAAGGAGATCCCAGCTATCCATCAAAAAATTATCATTCCCTAAATCCAATTTAGAAGTTCCAGGATTATCTATGCTGTAAGTGGCAGAGTCAGAAAATAGATCACTGATATCATTGGAGTCCTGGCTGGTGACATCATGGGCGCCACCAGCAAAGCCTGTGTCAAATAGGCCACATGTCTTCTGAGGCGAACGTAGGGAAGTGCTGGATATCATGGGAACCCAAGGTTTCAGGGCCCGCCTTGATATCCAGCAAGTCAACCAACTCGTCAAGAGAGTGAGGTAGATCTAAGTCAACGTCCTCGTAAAAGCTCATTTCCTCTTCCATATTTGTCTCCTGACCACAATTAAACCCTGTAGATGCCTCTGCAAAAGCCGTGGAATCAGTAAACTGTGAAAGTAGATCTAGATCTATGTTTAAATTATCCTGTTCCAAAAATTCTTCCGTGATTGATAAACGCGAAGAAGCCACGGCCCAGCTGGCGTTCTACTTGTCCTTCTCTTAAG
>TRINITY_DN46065_c1_g1_i2 len=1366 exp=exp=514.75 homolog=[gi|524894066|ref|XP_005103540.1| PREDICTED: thyrotroph embryonic factor-like isoform X2 [Aplysia californica]]
GTTAAGGGCCCCGTCTATAAATGATAACATTTTGTCATCTATTTCTACTCCTTCCTTAACAGTTCTTCCAATCAAAGCTTGAGGATCAGAATTAATTCACAGAGCACTGGAGAACAATACTTATACCAAGGACCTTTTCTTGGGTTTAATGGAAAATAAGATTATTTTAAACCATTCTTTATTTCCCAGACATTTTGGCAACCAACTGTGCTTTCATTTCTTGAGCCAACTTTTCAAGTTCAACTATTTTCTTCCTCAATGTTTCATTAGCTACTATTAGATCTTCTGCCTCTTGGTCCATTTCCACAAATTTTTGTTTCCGCTGTTCTCTTGATCGTTTAGAGGCAACGTTGTTTTTCATCCTCCTAACAGCTTGTTTATCAGTGATACCACATTCTTGACCCTGCGTTATAGAGCTTGAGCTGTACTCCGAATCGTGGCTTAAATTATTGAATTGAGAAGTTGAGGTATTATCTTGAGAGAGCTTTAATAATTTGGCAGTGTAATCATGATCAAGCTGTGTGTCGACCGCTGCTACTTTTTTTTCAAGTCTTGCAGGGATTTCAAACATACTTGTCTTAAGTACAGTCTCTTTTGTTTTAGTATTTGATAATTTACGTTTTCGAGATGTAAGTAATGGTATTTCCTTAACAACAGTTGTGTTAGCAGTTTCTGTCGAGCTTGTTTGTATACTCATTTCACCAATAGCTTGTTTCATGTTGCCTGGTGATATGTCGATTACTGGACTTACTTCTGCAGTCACATCAAACACATTTTCTCCTGCTAGAATTGTGTCTAAGTTTATAAATGCATCCAGGCTGTCGTTGCCAAGATGATCAGCCTCTAAATCTCCAAGAGGGTCAAGGAGATCCCAGCTATCCATCAAAAAATTATCATTCCCTAAATCCAATTTAGAAGTTCCAGGATTATCTATGCTGTAAGTGGCAGAGTCAGAAAATAGATCACTGATATCATTGGAGTCCTGGCTGGTGACATCATGGGCGCCACCAGCAAAGCCTGTGTCAAATAGGCCACATGTCTTCTGAGGCGAACGTAGGGAAGTGCTGGATATCATGGGAACCCAAGGTTTCAGGGCCCGCCTTGATATCCAGCAAGTCAACCAACTCGTCAAGAGAGTGAGGTAGATCTAAGTCAACGTCCTCGTAAAAGCTCATTTCCTCTTCCATATTTGTCTCCTGACCACAATTAAACCCTGTAGATGCCTCTGCAAAAGCCGTGGAATCAGTAAACTGTGAAAGTAGATCTAGATCTATGTTTAAATTATCCTGTTCCAAAAATTCTTCCGTGATTGATAAACGCGAAGAAGCCACGGCCCAGCTGGCGTTCTACTTGTCCTTCTCTTAAG
>TRINITY_DN46062_c0_g1_i1 len=1762 exp=exp=144.39 ortholog=[gi|119393874|gb|ABL74453.1| Kazal proteinase inhibitor [Biomphalaria glabrata]]
TTTACCCCAGCCGCGTACTTCTACTGGCCTACATCACAGCCTCAGACTAGCCGACACGATTACACCCACAAGCATAGGTAGGTGGAGAGTATATTTCATACTTTCTTTGGAGTCATTATTTTGAGTTTCTGTTTAAAGCCAACCAAAGAGTGTCAACTGTCTAGAATAGCCGTGACTACAGCTGTGACTAACACAACACAAAAATGAATCTCTTTCTGCTGGCCCTGGCGGCCGTCGTTGTGGTGGCCACTGCTGACAAATGCAAAGAGAAATGTGCTCGCTGTCCAGTGCTTGAAAGGTCAGAATGTCTAGCTGGCACAGAAAAAGACCACGAGTGCGGCTGCTGTGAAGTTTGCGCGAGATATGAAGGCCAGAAGTGTGATATGAAAAACTCTCCACACCAACATGGTCATTGTGGCGATGGTCTTGAATGTAGGGCAACACCAGGGGGAAACCTGTGCCAGTGTATATGGGAGGAGATTATCTGTGGCAGTGACGGCGTGACCTATACAAACCTGTGCCATTTAATAGCCGCTGCAGTAAGAGAAAACAAGCAAAGTTCATTGGAAGTTAAATCAGTTGGACCCTGTGACCCAGGGGCTAAGATTGTCTCCAAGCCAGAATATATCCGCAATGCTACCAGCGACAATGTTGTCCTGTCATGCGAAGCTATTGGATTCCCAACTCCTACCATCCGATGGATTGTAACCAGAGCTAATGGAAAAACCTACGATGTTCCAGGAGATGATAACCACATTGTGATTGCTACCAGAGGTGGACCTGGAAAGTACCAAGTGACAGGCTGGATGCAGATTGAGATGTTACTTAAACGCCACGAAGGGGATTACACGTGTATTGCCACAAATGAACACAATGAAGATAGAGCGAAGGCTAGGATTAAAGTTGTCAATTAGAGTATGAAACAAATATTCCTGATTTCGACAAGAATCACTTTGTAGATTATTTCAAACATTTTAGAAATCATTTTTTTTATTTCAACTGGTGCTAATGTTAGTTATTTATATTCTGAAATTGATCATTTGTAATATTGCTCTATTTTGATAACGATTTGTTTTTTACATGTCTTTATTTGACATTACACTCTATCATTCACCAACGTATGTGTATGATCATAAGAACATATCTTACTTTACTACAGCCTGAACTGAGTTTTAACAAGAAACATTGTACTAAGGAAATAAGTCTCCGATTAACTGATGTAATAATTATCTGGAATGATCCACATTCTGCTGGAAAGTTATTCTCTCAAAGCAGCTTCATACTTGAGCACTGGGTAACGATCAGATGAATAAAGTAGTTATTGTTTAACATCATTTTTAATCCAAAACATTTTGATTGATATTAAGATATAAACTTTATGATTTATTTCACAAGATCAAGTTGTCTAGAAAAACTAATTAAATGAAAATCATTTAATCTGATTTGAATTAACTCTTGTACATTGAAAAGCTTATATCTAAATGTCGAGTAGGTAGATGGAATACACTTTGTGTAATATCCCTGTTGTTTATTCTGTACATACATTTTGTACTTCGCCTTCAAACCTGGCAGGTGAAAACAACGAAATTATGTCTTCCAATGAAATATATATGTTAGGATTATGAAGCATTCATTTCCTCACGCAAATTGGTTTGTATCACTTTATTGTATTTTCATGTCTGAACATTTTGGGAAAACTGTCTTGAAATATCTAATCACAATAAATGGCTTTTTACAAAGTTCGTTCAATATTAAAAAAAAA
>TRINITY_DN46099_c0_g1_i1 len=1610 exp=exp=140.89 ortholog=[gi|524917528|ref|XP_005113517.1| PREDICTED: RNA-directed DNA polymerase from mobile element jockey-like [Aplysia californica]]
GCAGAGCTCGGCATTCATAAAGAATGTGCTCTATTGTCTCGTCGTCCTCGACGCAGTGGCGGCACCGTGTGTCGTAGTTCTCCTTCCACCGTCCAAAGTATGAGCCTATCGGAACTGGGCTAACACTGCCTGTTCCGCACGGCATAGCTCCCACCATGCATCCTTTCTGTCTTGTCTACTCAATTGTAGCTCTCGGCCCTTGTTGGAAGCGTCCCAACTGTCGTACCAAAGTGCCGACAAACGGGTGTCGGTTAGGGATCGTACACTCGCACGTTGCAGCCGCGAACTTCGCTAAAAAGTCAGCCCTCTGAGGAAATTTAGGATCCACCTAAGCATATGAGAACCCACACCTAGGTTCATGAGCTTTAGCAACAGACCGGGCCTCCAAACTCTCATAGGCTTGTTTGAGATCGATGAAAACCGCTAGCGTTGACTGACCACGTCGATTCGTGTTGCCCCACTGGAAGCCGTCCGCCACCTTCTGCATAAATAGTGTCACCTGGTCGATCGCATTTCGGTGCTGCCTGAACCCGCCCTGTTCAGGAGCAATGAGACCCTTCGTTTCTAGAAACCATGTGAGCCTTCTGTTGACCATGCGTTCGGCCGCCTTCCCGACGTTGGACGTCAACGAGACGGGTCGGTAGCTTTCTGCACGATCTGGGATTTTCCCCTTTTTGAGCAGGGGAACAATCGTTGCCACTCGCCAAGCCTTGGGGAAATCCCCCTTAGTCCAAGTACGATTGATCAAATCCAACAGTTTCCTTCTGCCTATGGGACCGAGATGTTTCAGCATTTCGTTGCTGATCCCATCTGGCCCCGGTGCCTTGCGCAATTTGCACTTCCGAAGTGCAATTTCTAGCTCTCCGTAGGTAAAAGAGTTGATGAATGTGCTCGTCTCATCCTCACCATAGACATATCTGCGTTTCGCTTTCGCCTTCCTGATGCTGTCTAGAGCTTTCGACACTTCGCTCCTCTCACCCGTCCTAGAGATGGCCGCAAAGGCATGGTTTAGAGCGTCCGACCGTTTAGAGTCAGTGACCACCAAGCCTTGGGCCGTTTGCAGGGGCGCAGCTGCTTTTGGTTCTTTCGCCCTGGTTAGGTTATTGAGAAGTTTCCATGCCTGTCGTCCGTCCGCAAGATCCAGGTTAGCACATGTCTTTGCCCACTTCTGTCTCGTACCCTCCGCAATGGCTTCCTTTACCTCCGCCGTTAGCTTGTTGTAAGCTCTTCTGGTTTCATCGGTTTTTCGACGACTATGCTGCCTGCGTGCAGCCCGCCTTAGTCGGATTAGGCGTGCCAGTGCGGGAGACCAAAAGTGACTAAACTTGCGCCCCCCGTAGGACCTTGGGATAGCTTTTCGAGCAGCACCTAAGATGGCTTCGACAAAGAGTCCGTAAGTCCGGTTAATGCAATCTGCTTGGATATCCAATCCGTCCAGAGCTACATCCGATGCACTCCTAAACAGATCCCAGTTAGCACGTTTATACACCCATTTTGGTTCTGTATATGGGGTACTCACGCTGAGCTTTCCGAGTTCGATTGTGACCAAGACCGGCAGATGATCACTCCCAACGTCGTTGAGCACGTCCACTCTTGACTGTGACCTTAAG
>TRINITY_DN46051_c0_g1_i1 len=792 exp=exp=319.58 homolog=[gi|524903928|ref|XP_005108155.1| PREDICTED: FK506-binding protein 5-like [Aplysia californica]]
CTCAAGGGTCAACGGTCTGCTGTCCAACAAACTCTCGGAGCTCACGTAATTTCCCCCGCCCACTCTGCGTCTCTGCCTCTGCAGAATGGCAAGAGCGTCTGCGAGGTCCGTGCTCCTTTCTTGTCTTCTGCCAATGCTAAAAGATAAGACACCACTGACTCCTAGCAACAGCGACACAAGAGTAAACAGGACACGTGACTCCATGATAATCCTGGTATGTGTTTAAAGCAAGAGACACTCCACAGGAAGTTGATTTGATACACTCTCTCTTCGTTTCAAGATTTAAAGATCGCAAACTTTGACACAATTCCACCGACTATGCTTTATAAAAATCCAAACCAGCAAATGAATTCAAAGCTCAATAACGAATACGCTATATATTCTGCCTAGAATATTTAAATCATTTAATGCTATTATCCCAATTTACAAATACAACGATTTGTATGGTTCTGGATGTGGCCTGATTACATCTTGACGAACACACAAATCCCAAGGATTCAATGTTGAGTGCCACAGTCGGACATCAGTTACTAGATCTAAATCTATCAGCTGATAGAAGAATATCTAAAACACGTCACGAATGCTCAAAGTGCAAATAAGAACTAATTGTGTAGCGTTAATGAAAATGT
>TRINITY_DN37456_c0_g1_i1 len=223 exp=exp=111.95
TTGCCTGTTGGTGTAGTTCAAACTGTTGCCCTGTTGTCTATCCTAGTTGAGTTCTGTTCTCTGTCACACCTCTGCTGTTGATGCTCTAGGTACACTGCAACTCTTGGGGGATGCTACTGAAGACCTGGACCTCATATACTAACTCGGCCTCCCACGGAAAGCTCTCGGTTCGGCCAAAATAGCCCTCACTTCGCCACACCCCCTTAATCACGTGATGGTGTGG
>TRINITY_DN37456_c0_g2_i1 len=831 exp=exp=1938.73 ortholog=[gi|47116984|sp|O97374.1|SCP_LYMST RecName: Full=Small cardioactive peptides; Contains: RecName: Full=Small cardioactive peptide B; Short=SCP B; Short=SCPb; Contains: RecName: Full=Small cardioactive peptide A; Short=SCP A; Short=SCPa; Flags: Precursor >gi|5230670|gb|AAD40954.1|AF157552_1 small cardioactive peptide precursor [Layman stagnalis] >gi|4091865|gb|AAC99318.1| small cardioactive prepropeptide [Lymnaea stagnalis]]
TTTCATTTATTTATTTTTAGCGCGTATTCCCAGAACAATAACTTATTGCAATTTGAGTTAGTGTAGTTGTATTTTTTCTTTAGGTGTGGATATGAATATGTATGAAAATGTGTGTGGAGGTTGTGACTGTGTAGGAGTGTGGGACTATGGAAATATGTGTGGATGTGTAGGAGTGTAGAAATGTGTGTGGATGTGTGAGCATCAAACTATTTGTCAGGTCTATGTGACAGAAATAAAAGAGTCATGTGGATATAATCTAAAAAGTCAAAAGTTTATCTGAGCAAATAGAAACAAAACAAATCAACACATTACTTCTCCAGGAGACGTTTTAAACTGCTCAGAATTTCTGAAGAGCGAACACCTGACTCTTCAGCTAATGGAGTATCTGGAATACATAGGGAGAAGTAGACTCCGTCGGTTTTCTCATCATTGATCTCCCTTAGACCTTCACAGCAGACGAGATGCGGTGCGCATGACGATCGAATGACTTCCTTTCCATCTTGGCTAACGAAATATTCCGCTTTGACTCCAACCCCACAGCATGCGCCGTTGTCAAAGAAAGTCTCCGGCTTCAGTTGCGATCTGCCCATTCTCGGAAAAGCGAGGTAACCTGATCTTCCCATTCTTGGAAAGGCGATGTAGGGCTTTTGTGTTTGTTTCTCTCCTCCGACGAGTACAAGTACTGCCAGAGTGACCGTTGCTTGCAAAAGTGTGAGTTCCATTTGGTTGCTGTGTGTGTGTGTAAGTTTGAATTCACTTTGAAATGTCTTGCTAAAGTTTTTCTTTAAACGTCTAGTAAATCTTAAAGTTGCCTGTTGGTGTAGTTCAAAC
>TRINITY_DN24383_c0_g1_i1 len=832 exp=exp=103.17 ortholog=[gi|524897997|ref|XP_005105453.1| PREDICTED: protein transport protein Sec61 subunit alpha isoform 2-like [Aplysia californica]]
AAGGCTTCAGGGTGGACCTTCCAATCAAGTCTGCAAGATATAGAGGGCAACAAACATCTTATCCTATCAAGTTGTTTTATACATCTAACATACCAATTATTCTACAGAGTGCACTAGTGTCTAACCTGTATATGATTTCTCAGATGTTGGATAACAAGTTTAAAGGAAATTTCTTTGTTAACCTTTTAGGAGTTTGGGCTGATGTCGGTGGTGGTGGACCTGCAAGATCATACCCTATTGGTGGATTATGTTACTACTTTTCTCCACCTGAGACATTAGGTCATATTTTAGAAGATCCTGTGCATGCAGTCCTTTACATTGTCTTCATGTTGGGATCTTGTGCTTTCTTCTCTAAGACTTGGATTGATGTATCTGGATCAAGTGCTAAAGATGTTGCTAAGCAGCTAAAGGACCAGCAAATGGTGATGAGAGGTCATCGAGAGAAATCAATGATCAAGGAATTGAATCGCTATATTCCCACAGCTGCAGCTTTCGGTGGTTTGTGTATTGGAGCACTGTCTGTCTTGGCTGATTTCTTGGGTGCCATTGGAAGCGGAACTGGAATTCTTTTGGCTGTGACTATAATCTATCAGTACTTTGAATATTTTGTGAAAGAACAGAGTGAAATGGGTGGAATGAGCACGCTACTCTTTTAAATTTGTAACATTGTCTGATACTAGTTCTTACTATTAATAGAAATATCCTGTCATATGAATGAATTCAATGTTTTTCTGTTGATTTGCTTGGTTTATTTTTGGGGTTAATGTTGAGAAAGTGGCTGTTGCTGTTGTGAGTGCTTCATATTTGACATTTAATCTTATGGTCTAAAAGG
>TRINITY_DN83407_c1_g1_i1 len=398 exp=exp=383.45
GGGGATTTTAATTTTTAATTAATTATTAATCAGAAAAAATAGATATATTAATTAGTATTTTATTTTTTACCTTTTGTATAAGTGTTTAATGAAAAAATTAATCATTAATTTTTCCCGAAATTATTAGGTAAGTAAATAAAAATAATTAACGTAGTATAGTTAATATTATTATTTGTTTACAGGAATGAAAAATTTTCATTAATAATGATAACTGGATTTTTAATAAAAGTATTTAGTACTTAATACAATTAAAAAGTATTTAGATTTTTTAAAAAAAGAATTATTATCTTATCTAGTTTAATATAAAATAATTTTTATATTAGCGAACATATAATTAAAATAATTTTTAATTAGTATCTTTTTATTATTAAAAAATATAAAAAAATATTTTTTTATAT
>TRINITY_DN45234_c1_g1_i1 len=753 exp=exp=197.98 ORF=[complete,187,670-110(-)]
CTACGTTTTAAAATGTATCTATGTCAGTGATGCCAATACATTTGAGCTTTTTGTCTCTTTGTTCTTGTCAAATTTCTGTTTGACATTCTGTCTGTTGCGCCGTTCCTCATCAGCACCTTCTACTGTTACCACCACCACTTGATTCACACAATCTTGCAGGACCTCGTTTTAATCTCTGACCATCTTGTCCACGACTTGATATGGTTTGGAGGTCACTGATGCATTGATCAAGCTTGTTGCTGTAATCTAGGAACAGTTGGGATGGACTTGCTTCATTTTTTTCTTGTTGTTTTAGTCCTTCTGAATTCTCTGAGCTCTTCTCATTCCGTAACATGTCAATAATATCTTGAAGACTGTCTACCAAATCTGAAATTTTAGTGTCAAGATGGCCCGATGCTCGTTCAAAATCGTCTGCAGTGCTTCCTCTATTGTCGTCTGCTAGTTCATAAACTCTTTCTCTCCCTTGTTTCTGTTGGAGATTATTTTTTCCCAGTAGTTTAACTCTGCTAATAATTTCATTGAGCTTAGTGAAACGGTCAAGAATGGCGGCACTTTCTTCCTCAGATGTCCTATCCAGTTGTTTGTCATTCAATAAACTTTTAGCCAAGATTTCACGTGTCGAGGAAAACAGAATCAAAATGATCCACAGAAATTTGGAAGTATCCGCCATAGCTGCCAATTTTACACTTGACTTGACTTCCAAATCTTAAAA
>TRINITY_DN45275_c0_g1_i1 len=1037 exp=exp=309.01
ATACATAAAGAACAATGTTTATAGAAGATAAACATACATACATAAAGAACAATGTTTATAGAAGATAAACATACATACATAAAGAACAATGTTTATAGAAGATAAACATACATACATAAAGAACAATGTTTATAGAAGATAAACATACATACATAAAGAACAATGTTTATAAAGACCGAACAAAACAAAAGGCAACACTTTCTGTAAGTAACTGTGAATGAAGTTGATGTCTGGGTTTTTTTTAGTGTTTTCATTTCAAGTATGGTTTTATTTTATTGACACAATTTATATTAGTTATCAGCGTGCCTGTATTGCTTAACTATTATTTAGTTCAAAATTTGAGAGTAAATAATAAATACAACACTGTTCAAATTTTTGTTGTGGAAAAAAAAGCTTGTGTTTGGTTCATACAACTCTGATCTTTTATTATTAGATGTACACTAAATGATTATGTAACGAACTCTCAAACCTTAACATAGTAGTTTTTGTACAACATTTTCAATTTGAATTGGAATAATAAATTAAATAGCATGTACTATATGAATGTAATTACAGTCTAACCTGGGTATTATTTGTTTTGCTGGAATTACTTCTGAAAGCCGAGGGAGGTCAGCCTAGGAGGTCAGCCTAGAAGAACAGTTTTATTTACTTTTTTGAATTTACTATAAAAAAAAATTCACGTTAGATGCTATGGAACTGTAAATACTTTTTCAGTGGGTTGAATTTTCCTAAAAAGCATTTAGGGCATGTTGGAATGCAAAAGGAAGGAAATCTGAACATTTGAGGCTGTATCGAGTACAGCCTCAGTGAGACCAAGTGAAACCAAGGGATGTAAGCAAGCAGGACTGGATTTAGACTTGTTAAGGCCCTAAGCTATATGAGATTTGGGGCCCTTGTTATCAACATAAGGCCATAAGCTATATGAGTTTTGGGGCCCTTAAATATCAACATAAGGCCATAAGCTAGATTAGTTTTGGGGCCCTTAAATATCAACATAAGGCCATAAGCTAGATTAGTTTTGGGGCCCTTAAATATCA
>TRINITY_DN42105_c0_g1_i2 len=1939 exp=exp=177.41 ortholog=[gi|524890913|ref|XP_005101998.1| PREDICTED: S-adenosylmethionine decarboxylase proenzyme-like [Aplysia californica]]
CTTTAAGGGAAATTGTTAAATACAAAGTTTAAAATAGTAAAAAAAAATTTATTGTGGCATTATTAAATAGTAGAAAGATCATTATTGAAGATTTCAACAAAGAGTGTGATAGCTCATCAGCAGTTTAAAAAAAAATGCTGTTGAAATTGATAAAAGCCACTAATAGTAGAAAAAAACTGCAACATTTCCTGACAAACCAGTCAAATCTTGTCCAGTGCTTTGCTTTCATTCCATGCCTGCCTCTGGTGGTAGGTTTGACATTCAGTCGAATAGGGGTTTTCGACAAAGATTTGAACACACCATTGAAGGCTTCCCCTTTAAAAATATTATTTAGGCTTCCTGACAATGTAACCCTTCCTAACACTCAGCTTCTTTCTCCCTTTACGAGAACGCCACACAAAAATCTGACAGCGCAAACAAAAACGAAAAACAAAGCGAGGACACACACGAGAGAAATAGGAAAAACATCGAGCAAAGTTAAAAGGTGAATAAGAATATCTAGAATCAGAACTAACTAGCCTCTTGAATGGTGTGCAGGCAGGCCCTGAGTGCATCTTCAACAGGGAGGGAGCTCTATAACGTACACAGCAAGCCAAATGGTTTCTTTCACACATCCTCCCTCTCACTTGTTGGCTACAATGACGCACCCTTACAAGGCCCCTGCACACGGTCTCCTAAATAACTGGACGAGAGAACTGTGTGTAGGTCAAGTAGTAGTTTTTGAGACTGCAGAACTGGTGGTCACTTCTCATGTAGCCTTCAATAGTATCCAAATGTTCCATGTGTCTGTGGGTGTCTTTAGCAATGGAAGCAGTGTTAGCAAAGACAGTCATCAGAAACTTGCCAGGTTTGAAGACATCCAAAACTTTTTTAAGCAGCTCTTGGTAAGAAGCCTGAGGAACATTAGTTTCAAAACTGACATAGCTACAGTGAGGCTCTGGTGTAACATGAATAGTGATATAGTAACCCCCAGGAAGAAGTCCATTCATGGAATAGCCACAAGGATCAAATAAATAGTCATCAATTTGAATCCCGGGAATTATGTCACAAATGCCTGATTTCTTTGTAGCATCCTTCCCATCAATGGATTGGTTTCTTGTGAATATTTCCATTTTACTTCTGCACATATCCCACATTAGAAGTTCCAATGTCTGATCAGGTTGTTCTACACGACCATTCTCTAAGGTGTACAGATACCAGCAATCTTTGTTCATTCTACCAAGAACATAAGCTGCACCATTTGTAAACATCTGGTCCAAGTGATCTACTTCTTTATCGAAAGATTGATGCAAATAATGCTGGAGCTCAGGGCGAGAAAAATTTTTCCGAGAATAAAAGATGTCAGCTATTGTATCATAACCACATTCCTTTTTTACCAACTGAGCCAGCTGTTTAACAGCTATTAACAAGGTTGTAGTTCCACATGTTTTCAAAATAAATCTGTTCTTAGTGACAAACATGCTGCTTTCACTTAACACATAAGAGTCCATATCTTCATGTTTCATAAAACTGATGATCTCACAACGGACCAGCTTCAACAATTTTTCCCAATCTTTCCTTTGTATTGTCCTTAAATCACAAGATTTGTCATTTTCAGAAGACGTAAACCAAATTTCGAGAAGCTTTTCAGTTCCTTCGAAGAAGTGTTGTCCAGCGGCTGCAGCCATTGCTGTCGACTTATAATGGAGATATGTGGCTCAAGTCAGCGTTGTCTCCCTTTATAGTCTAGATCGTTGTCTTGTCACACAGTTTGAAGTAACCAAATGGCTCAATAGAATTAGATCAACGCTAACACGAGTTGTTCTAACAGCCTAATCCTGTGAATGTGCACGAGCCGACAAGGACCCCATGCGAGTGAAGGAGAGCTAGACAGATTATCAGCTAAAGACACTTATACTTGAAGCAAGAAACATCCGCCAAGTAAGCAACGCAAGAGATG
>TRINITY_DN42195_c0_g1_i1 len=910 exp=exp=107.64 ortholog=[gi|524899511|ref|XP_005106186.1| PREDICTED: LOW QUALITY PROTEIN: rab GDP dissociation inhibitor alpha-like [Aplysia californica]]
ATATAAAAAAAAAAAAAAAATAAAACAAATAAAAATAAAAAAAAAAAAAAAAAAAAAAAAAAAACCAGCTTAAATTAAAAATCTACCTAGAATACAAGACCGCAAAGCAATGACAAAATGGTGGACAATTTGTTCAAGTCATTTCCATTAGGAATTTTATACTTCACTTAAAAAAAAATATTTGAGAAACTACTAAAATGTATGACTCTAGCTTGCAAGCAAAGAGTTAAAACACTGCTGTTTGAAGACATATAAAATGACAGGTTAGAACAATGGCTTTATTCCCCTACAGCCTCCACATCTGTGTGTTTAACTTTGGAGAAGTCAAAGTCCTCCCCGGTGATGCGTTTGAAGATGTCCAGCACATCATCACATGTGGTTTCAAAATGAGTTGTAGCATCGTAGGATTTGGAAATAAATATCTTGCTTTCTTTGCCATCATCACTAGGGACAAACAAGTCAACTACACTCACAAACTTTTCTTCTATTGGACCCAGCAAATCTAGACCAGGCTGGAGCTCAGCCTCTGGGTTATTAGTCTCTACGGTTGTAGCCACAATGGCCAGGTAATAGTTTTTGGCACAAACATTGTGTGCCGAGGACACCATGCACACATAGATATCATCATTCCTATTGACCTGGTTCTGGGGGATGATAATTTGAACTGACTGGGCATCCTTGGTGTTTTCTATTGGATGATTCAGAATACAAATTGCACGAACAACCTGGCCTACTTTTTTACACCTGTCCTTAGCATAGGTTGGGTCACACACCACAATACTGCATTTGGCAGTATCTTTGCCATCAGACACGCCCACAACATGGCCATCCTCCATGACAATGTGGTCAATTGGTTTGTCCAACATGTAGGTACCACCATAAATAGCACTCAACCTGGCAAAGCCTTGAG
>TRINITY_DN42140_c2_g1_i1 len=762 exp=exp=5796.73 ortholog=[gi|1169742|sp|P42577.2|FRIS_LYMST RecName: Full=Soma ferritin >gi|9650|emb|CAA40096.1| snail soma ferritin [Lymnaea stagnalis] >gi|259469|gb|AAB24081.1| ferritin [Lymnaea stagnalis, soma, Peptide, 174 aa]]
AAGCCGAAACCTTGTATCGCTATTAATTAAGATATTTCTTTGTTAAAGAAGTTTGTTCAAAACAAAAGATCTGAAAATGTCCGTTAGTCAGTGTCGTCAAAACTACCATGCTGATTGTGAGGCTGGAATCAATCGACAAATAAACATGGAGCTGTATGCTAGCTACACGTATCAGTCAATGGCCTTCTACTTTGAAAGAGATGATGTTGCACTTCCTGGATTTCACAAATTTTTCAAGAAGCAATCTGAAGAGGAGAGAGAACATGCTGAAAAGCTGATGAAATATCAGAACAAACGTGGCGGCAGAGTCGTTCTTCAGGACATCAAGAAACCTGATCGTGATGAATGGGGTACTGGACTGGAAGCTATGCAAGTTGCACTTCAACTTGAGAAGAGTGTCAACCAGTCCTTGTTGGACTTGCACAAAGTCTGCACCGACCATGAAGACCCCCAGATGGCTGATTTCTTGGAGTCTGAGTATCTGGAAGAGCAAGTGGAGTCCATCAAGCAGATTGGTGACTACATCACTAACCTGAAGCGAGTGGGTTCAGGTCTTGGAGAATACTTGTTTGACAAGGAAACTCTGGGAAGTGATTAAGTCATGTCAAATGGACTATGGCCCAATGTTTGTCTCTTAATTCGTCTCACTCTCTGTACAAGTCTTTGACTTTCAGTAATTTTTTGTGTTAACGAACAAAGTCCTGTTTTTTTTTTTAAAGAGTTGTTTATTGTAAACAAATTGTTTGCTGGGCCCAATAAAAG
>TRINITY_DN42101_c0_g1_i1 len=392 exp=exp=121.51 homolog=[gi|524917037|ref|XP_005113283.1| PREDICTED: uncharacterized protein LOC101861866, partial [Aplysia californica]]
CTTTTCGCCGTCGTCTTTCTTGATTAGTGAATTGGCGATTTCATCAATGTATCGTTTATTGGTCAATTCAGAATTCTCTTCTTTCGCAACACTATACAAATCTATTTCTGGATCGATGTCGTAGTCTCTCTTGACGAGAGAACTCGCGATCTCATCCAAAAATCGTTTATCGAAAGCACTATCCTTTTTAAAAATGTCACTAGCAATCGATTCCAAAAACCGTTTATGCCCATGGGGTATCGTTTTATCAAAGGTATCGTTGAATTTGAGTACTTTGTCTTTCCTCGATCCTTCACGAAAGTTTAGATTTAATTTCCTGTGGGCGATTACATTTTGTAATGAATCACTCGGTCTTTGCAAGTATTCCAATTTCTGAGAGTTCGACCCATAAG
>TRINITY_DN83617_c0_g1_i1 len=535 exp=exp=111.01 ortholog=[gi|524888649|ref|XP_005100893.1| PREDICTED: cytochrome c oxidase subunit 6B1-like [Aplysia californica]]
TTTTTATTCTGGCCCATAGACTACTAGATTAGACGAGGTGTTCTCTATTTCCTTTTTGTGGCAAGGTCATTTATCACAGTAAATATGGAGACTCAGGCACAAATTGAGCTTAGAAAGAAAGTATGGGCACCTCCTTTTGATGCACGTTTTCCAAACCAGAATCAGACAAGGAATTGCTGGCAAAACTATGTTGATTATTATCGCTGCCAGAAATTGAAAGGAGAAGATTATGCTCCATGTGAATATTTCAAGAAAGTTTTCACACAATTATGCCCTGGTTTTTGGGTTGAGCAGTGGGATGACCAGAGAGCTAATGGTGCCTTTGCTGGGAAAATATAGAGGTTACAGGATGTAGAAACTTCCTTGTTGTTTGTATCAATGAAATAAATATTACATACAATTATCTTACACTTGTTTTTTTTTTTTTTCAAACAAAAAAGTCTTGTTCACGATTTATGTGGACCCAAATAATGTTAAAATTTAGCATCAAGTTCCCGTGGAAGGTCGTAATTTGCTTGGATATATTTCGTTTTTG
>TRINITY_DN83669_c0_g1_i1 len=314 exp=exp=1344.77 ortholog=[gi|576689886|gb|EUB53928.1| Ubiquitin [Echinococcus granulosus]]
GTCAAAGCCAAAATCCAAGACAAAGAAGGCATTCCTCCAGATCAACAGCGTCTCATCTTTGCTGGCAAACAACTTGAAGATGGCCGAACCTTGTCTGATTATAACATTCAGAAAGAATCAACCCTGCATTTAGTGCTTCGTCTCCGTGGTGGCTATTGAATGGCTAAGTTTATCTTTACGCTATTCATTGAATTTAGGACTGGCCTTTTTTTTTTTTTTTTTTTTTTTTTTTTTTTCCAAATAAAATATGCTTTTATTTATTTTCTCTTTGCTTACAAAATAAAGGAATAAAGTTTTCAAAAATAAATACTCAT
>TRINITY_DN83669_c0_g1_i2 len=306 exp=exp=2117.74 ortholog=[gi|27734381|gb|AAM51219.1| polyubiquitin [Cercomonas sp. ATCC 50318]]
GTCAAAGCCAAAATCCAAGACAAAGAAGGCATTCCTCCAGATCAACAGCGTCTCATCTTTGCTGGCAAACAACTTGAAGATGGCCGAACCTTGTCTGATTATAACATTCAGAAAGAATCAACCCTGCATTTAGTGCTTCGTCTCCGTGGTGGCTATTGAATGGCTAAGTTTATCTTTACGCTATTCATTGAATTTAGGACTGGCCTTTTTTTTTTCCCCCCAATCTAGTTAAGATCAATACTAGTAATCTTTTGTTACTAGGTATCTTAGTCAAGTAAGCGATGAGTATTTATTTTTGAAAACTTT
>TRINITY_DN1001_c0_g1_i1 len=362 exp=exp=138.31 ortholog=[gi|524869453|ref|XP_005091519.1| PREDICTED: 60S ribosomal protein L8 isoform X3 [Aplysia californica]]
CATAAACTTCCGGCCGTAGAGAATGGGCCGCGTTATTCGATCCCAGAGAAAAGGTCCTGGGTCTGTTTTCAAAGCCCATACCAAGAACAGAAAAGGAAAGGCAGCTCTTAGAGCTGTAGATTTTGCTGAGAGACATGGGTACATTAAAGGAGTAGTCAGGGATATTGTCCATGACCCTGGTCGTGGTGCACCCTTAGCCAAAGTCCAGTTCCGTGATCCATACAAATATCGAATCATCACTGAGACATTCATTGCAGCAGAAGGCATGCACACAGGTCAATTTGTTTACTGTGGGAAGAAAGCATCCCTGCAAATTGGAAATATTCTTCCAGTTGGTGTTATGCCTGAAGGTACAATTGTGT
>TRINITY_DN1001_c0_g2_i1 len=373 exp=exp=449.76 ortholog=[gi|524869453|ref|XP_005091519.1| PREDICTED: 60S ribosomal protein L8 isoform X3 [Aplysia californica]]
CATAAACTTCCGGCCGTAGAGAATGGGCCGCGTTATTCGATCCCAGAGAAAAGGTCCTGGGTCTGTTTTCAAAGCCCATACCAAGAACAGAAAAGGAAAGGCAGCTCTTAGAGCTGTAGATTTTGCTGAGAGACATGGGTACATTAAAGGAGTAGTCAGGGATATTGTCCATGACCCTGGTCGTGGTGCACCCTTAGCCAAAGTCCAGTTCCGTGATCCATACAAATATCGAATCATCACTGAGACATTCATTGCAGCAGAAGGCATGCACACAGGTCAATTTGTTTACTGTGGGAAGAAAGCATCCCTGCAAATCGGAAATATTCTCCCAGTTGGTGTTATGCCTGAAGTTACAATTGTATGTTGTCTTGAG
>TRINITY_DN3420_c0_g1_i1 len=704 exp=exp=225.77 ortholog=[gi|524894502|ref|XP_005103748.1| PREDICTED: ATP synthase subunit alpha, mitochondrial-like [Aplysia californica]]
TTTAAGGGTATTAGGCCAGCTATTAATGTCGGTTTGTCTGTAAGCCGTGTAGGATCTGCTGCTCAAACTCGTTCCATGAAACAGGTTGCTGGCTCCATGAAATTGGAATTGGCCCAGTATCGTGAGGTTGCAGCTTTTGCCCAATTTGGCTCTGACCTGGATCAGGCAACACAGAATTTACTAAGGAGAGGTGTCAGGTTAACAGAAATTTTAAAACAAGGCCAGTATGTGCCCATGGCTATTGAAGAACAAGTTTGTGTGATCTATGCTGGAGTCCGTGGATATTTGGATAAACTGGACCCATCCAAAATTACAGGCTTTGAAGCTGAGTTCTTAAAGCACTTGCGGGCTTCCCAACAAGAACTTCTTCAGACCATTGCAAAGGAGGGAAAGATCAATGAACAGGCTGATGCCAAACTCAAACAAGTTGTTACCACCTTTTTAGCTGGCTTCCAAAGCTCATAAGCCAATTAGACTTAGTTATTTCTAGAGATGACTTTTTGTGTTAATTACAGTTGAAAGAGTTCTGGACAAGAGGAGGACATTTGTTCATTGTTAAATATCTTTGGTGATCTAAGCTATAAATTTGTTTCTGCCTGTCAGATCTCTCATTGAGATACACAGAGCTCTGGTGTGGATGAAAGTATGTATTAATAAATAAATTAATGTATATTT
>TRINITY_DN13769_c0_g2_i1 len=1536 exp=exp=200.90 ortholog=[gi|1352181|sp|P48416.1|CP10_LYMST RecName: Full=Cytochrome P450 10; AltName: Full=CYPX >gi|257243|gb|AAB23599.1| cytochrome P450 [Lymnaea stagnalis]]
TGCTGGTGGTAACTTTAAATCCCAAAATTGTCGTCAGAGACTTAATCCTTTCTATTTCAAGACGTCTGCTGGCACCTGCTCCCTAAACACTGGACTCATCGTCAGCCACTCAAGTCATAGTGTGCCAGTTAGACAGCTGACAGAATCTTGGACTAGTGAATATGTTCCAAGTTATCAAAATCAGCTCCCAAACAGCCATTCATCAGACAGATGCCACTTTGGGCATTGTAAAACGTTACTGGACGCCAAAGAAAATAACTTCTGAACACACTTTACAGAACTTGATCTTAGCAGACGATCAGCTGAGTCGTCACACCAGTCAATGCCCCGTGAGAGATTCAGTCAGTCAAGTAACTCAAATTACAGAAGACTCCACACCAATGGCGAAAATTCTTCCATTTAGTAAAGTTCCTGGCCCCCGAGGCTTACCCGTCATTGGAACATTGTTTGAGTACTTAAAGAAAGATGGGTTAAAGTTCAACAAAATGTTTGAAGTTTACAGACAACGTGCACTAGAATATGGGAACATTTTCAAAGAACGAGTCGGTCCTATGCATCACGTGGTCATCAGCTGCCCTGTAGAATACAGCAAGGTGATCAATGCTGAAGGCAAATATCCCGTCAGGATACAGATGTTGCCTATTGCACACTATAGAAAACTAAGAGGCCTTGACCTTGGCTTAGTTAATGCTCAAGGGGAAGAATGGTACAAGACTAGAACCATCGTAAGCAAAAAGATGCTGAAACTGTCCGAGGTGCTGAGATTTAGCGAAGAGATGGGGCAAGTGGCAGACGACTTCGTCACCAGACTTGATACTGCAACAAACTCACTAGGAGAAGTTCCAGGCCTGGAATATGAACTTTTTAAATGGACCTTAGAATCCATAGGTACATTTCTGTTCGAAGAACGCATTGGTTGCCTTGGAGATAAGCCCACGCCTATAGCTCACAGTTTCCTTGAGAATGTAGAGGGCTTCTTCAGGACCCTCCAGCCCCTTCTGTTTGACGTGCCTGTCTATCGAGTATGGCCTACCGACACCTGGAGACAGTTTGAACACTACGCTGACAACATCATGAGCATAGGCACATTCTTAGTTCATAAGTCTCTTGAAGAAAGTGCTTCTAGTTCAGCATTTATCAACTATCTGGCCAATGACTGTCACATGACAACACAAGAAATTACTGGATTGGTTGTTGACCTTCTATCTGCTGCTGTGGAAACGACGTCTGCAGCTACTTTGTGGTCCTTGTACAACTTGGCTCAAAATCCCCATGTTCAAGAAAACATTTTGCAAGAGATCAACGACGTCAAGGTGAAGAATGGAGGCACCATCACGGCAGAACAGATGAGTAAACTCCCTTTGGTCAGGGCCGTGGTTAAAGAAACACTCCGCCTCTACCCCATCACATTCGCCACCAGCAGATATCTGCCAGAAGACATCGTTCTGAGCGGGTATAACATACCAGCAGGGAACCATATCCAAGCCAACCTCTATGGCATGTACCACGACTCCAGTCTGTTCCCTAAACCTGAAA
>TRINITY_DN13341_c0_g1_i1 len=1122 exp=exp=315.04 ortholog=[gi|524878983|ref|XP_005096171.1| PREDICTED: 40S ribosomal protein S3a-like [Aplysia californica]]
GGGCTGTGACCGAGCGTCGCAAGAGGTTTGGGGGACATGTTCTCCGACAGAATTAATTATCTACGCATAGTGTCACATATTATACCAAGAGTTGCAATAACACGGAGGCCATTTCTAGGAAAGCGCAATGAATTTTCGAAGGTAGATCACAGACCTATATATTTCTGCACTTTAGCGGTTGTTGGACTTGCAGGAAATGACCTTTCTCATTACACAGCTTCCGTTCTTCCTTTTCACTTTAGTCTGTTAACATGGCTGTCGGTAAAAATAAACGACTAACCAAAGGAGGGAAAAAGGGAACCAAGAAGAAGGTTGTTGATCCCTTTTCCAAAAAAGAATGGTATGATGTCAAGGCACCTTCAATGTTTTCTGTGAGACAAATAGGCAAAACATTGGTCACACGTTCCCAAGGAACAAAGATAGCAAGTGACAACTTGAAAGGCCGCGTTTTTGAAGTGAGCTTAGCTGATCTTCAAAATGATGAAGTAACCTTTCGAAAATTTAAACTCGTAGCAGAAGAAGTTCAGGGTCGCAATGTTTTGACTAACTTCCATGGAATGTCATTAACTAGAGACAAACTGTGTTCCATGGTGAAAAAGTGGCAGACTCTGATTGAAGCCAATGTTGATGTGAAAACTACTGATGGCTACCTTCTGAGAGTGTTTGTTATTGGATTCACAAAGAAGAGGAACAATCAAGTAAAGAAAACATGTTATGCTCAACATGCACAGGTTAAAGCTATCAGAAAGAAGATGGTTGAAATAGTCACTAGAGAAGTATCAATGAATGATATGAAAGAAGTTGTTAACAAGTTGATCCCAGACAGTATTGGTAAGGATATCGAAAAATGTTGTCAGGGCATATATCCCCTTCATGACGTTCTTATTCAGAAAGTCAAAGTTCTCAAAAAGCCTAAATTTGATGTTGGCAGGTTGATGGAACTTCATGGTGAAGGGGGTACTACAACTACCACCACTAAGACAGCTGAAGGTGGTGAAAAAGTTGATCGAGTTGATGGCTATGAACCACCAGTACTTGAAACTGTCTAAATGGTTTTCTGGAGTTAAAAAATAAATTCCTATTATGAACTAT
>TRINITY_DN13344_c0_g2_i1 len=1428 exp=exp=103.79 ortholog=[gi|524887138|ref|XP_005100158.1| PREDICTED: thioredoxin-1-like isoform X1 [Aplysia californica]]
GCAAATTTCGATACTATTATTTTTAAAGAATTATTAAAAGTCGATCTCGCCCACTCGTAGTCGTAGACCCAGTCTCGTCACTTGGCGTTACAAAGCACAATTTTGGATTGCTCGATCTAGTCTAGATCTGTTCTTCCGTACTAACAGGCTCAAAATTAGCTGATAAAAATTTGGATAGCCCCAACCGCTCTCATCCTGATCCAGCAGGCCAAGACAACATGAAGACTGTTGCAACAAAAGCTGAGTTTGATCATCTTATTAGCACTGAAAAGAATTTGGTAGTTGTTGACTTCTTTGCGACATGGTGTGGCCCATGCAAAGTCATTGCTCCTCAGTTACAAAAATGGTCTGAAGAATATGATGATGTCACATTTGTAAAAATTGATGTTGATGAAAATGATGAAACTGCAGAAGCCTGTGGAATCTCAGCAATGCCAACTTTCTTCTTATATAAGAATGGAAAAAAGGTTGATGAAATTGTAGGTGCTAATGCTGAAAGGCTCCTTGAAAAAATCATAGCCAACAAATAAAAATGCTCATAATAAAATAAATATGTGATGTAGTGAATGCCTTGTCTATCTATCTATATTTCATATTGTACTGGTTCTTTTTTTTTTTCATTCAGATAGTTTATGTCAAGAAAACTACTAATCAAAACGTTTACACCTCTGCAATGGTTTGTTGGTGGTAGGACTATTAGAATAATATATTTCAGTTCTATCCATAAAAAAAAAAGTATGCCAATCACCAATTACTGTCATCTCTTAGAAAACAAATATACTGAATAGTTATAGTCTGATAAACATGAGTGGCAGTTGTTCCCATGTGAATATTTCTAGTATTAGTAGTAGTAGTACTCTACCAATTGATGTTGACATGAACATAAATTGTGACATTTGGCTCAAATGCATGAAGTCATTCTAACTAAATGGCATTTATTTATATGGTCAGGGTCTGAGACACTTCATTGTTTGTATTACTTAGAGTCATAAGGCATTGAATGCTCTGTGTGTAATTGTGTGTGCTTGAGCGATCTTCTGTAGTTTAAGTTATTCTATGGTGTTCAACTTTGGCCACATAAAATATATGGTAAGTGTTATCCACTTGTTTTGATTTACAAGTTGTGATTTTTATTTTTAAATACTGCATTTACTAGTAGTAGATCCTTCAAAATTACCTCTAGATTGTTTCATTATATAGTTGAAGATAACTTTAAAAATATTTTTTTTGGGGAGGGGGGATGGGAGGTCGCGTGATCTGCATGTGTGCATAAAAAAAAAGTCTAGAAAATATTTTTTTAAAACTGTTTCTTACATGAAAATCTGTATGGCTTCTATTGCAGACGTGCCACAATGTCTTTAATATATTTTTTTTGTTTTGATTTATAGGCTTTTATAAGGAAATTGTTTTCATTATTTATACTTTAAG
>TRINITY_DN13397_c0_g1_i1 len=739 exp=exp=5568.02 homolog=[gi|1709087|sp|P80090.2|MPI3_LYMST RecName: Full=Molluscan insulin-related peptide 3; AltName: Full=MIP III; Contains: RecName: Full=Molluscan insulin-related peptide 3 B chain; Contains: RecName: Full=Molluscan insulin-related peptide 3 A chain; Flags: Precursor >gi|544545|gb|AAB28954.1| insulin-related peptide III [Lymnaea stagnalis]]
CCGCTAATGGGTCAACTGAATCTACATCGCTGCCTTGACTAAAAAGCTAATAAGCACAAAAAATGTCATATTAATAGTGTTGTCAAATGACTTAACTAAGCTTGGTACTTATGGTGCTATCATTTATTTAACAGAAATAAAGATTGTCTTGGGAGTAATTAGTACTAAGAGCTTCTGTCTTTATTTGCCGCGAATTGTTGGGCAGTAATCCAACATCTCCCTGAGACTGCATTGGTTTAGACAACACTCACATACCACGTTCGAGACACTGTGCTCTCTCTTGGTCAAATACGACAAGGCGTTCGGTTTTGAGAGTGTGATATCCGCTAATGGGTCAACTGAATCTGCCATGACGTCTCTCCGGTTTCTAGGGTAATAGATGTCACAGACGGCGTGTATCGCGTCATACAAAGCGCCTCCACATATTCCGTTGGAAGAGGATCGAGATGAAGAGGTGCAGACTTTAGTCGGTATTCCCTGAGTCCCCGAGTCGTTAAGTACCAGCACAAGCAGGACCGTGGTCAAGAATCCGTAGACCATAGTGTATTTGGATGATCTTCCTTTAAATGTGGCCGTGGACCTGCAGCTGTAATGTGAGTCACCCTCGAACTCAAGTCTTGTCGGAGTCACTTCTGATCTGTTGCATTCATGGGACAATATATATATAGTGGTTCTGGTATGATGAATTTTTCAATAAGTCAGGGTATATTTTTGTGTTTTCTAGACAAGTAACCATACA
>TRINITY_DN13397_c0_g2_i1 len=736 exp=exp=958.43 homolog=[gi|1709087|sp|P80090.2|MPI3_LYMST RecName: Full=Molluscan insulin-related peptide 3; AltName: Full=MIP III; Contains: RecName: Full=Molluscan insulin-related peptide 3 B chain; Contains: RecName: Full=Molluscan insulin-related peptide 3 A chain; Flags: Precursor >gi|544545|gb|AAB28954.1| insulin-related peptide III [Lymnaea stagnalis]]
CCGCTAATGGGTCAACTGAATCTACATCGCTGCCTTGACTAAAAAGCTAATAAGCACAAAAAATGTCATATTAATAGTGTTGTCAAATGACTTAACTAAGCTTGGTACTTATGGTGCTATCATTTATTTAACAGAAATAAAGATTGTCTTGGGAGTAATTAGTACTAAGAGCTTCTGTCTTTATTTGCCGCGAATTGTTGGGCAGTAATCCAACATCTCCCTGAGACTGCATTGGTTTAGACAACACTCACATACCACGTTCGAGACACTGTGCTCTCTCTTGGTCAAATACGACAAGGCGTTCGGTTTTGAGAGTGTGATATCCGCTAATGGGTCAACTGAATCTGCCATGACGTCTCTCCGGTTTCTAGGGTAATAGATGTCACAGACGGCGTGTATCGCGTCATACAAAGCGCCTCCACATATTCCGTTGGAAGAGGATCGAGATGAAGAGGTGCAGACTTTAGTCGGTATTCCCTGAGTCCCCGAGTCGTTAAGTACCAGCACAAGCAGGACCGTGGTCAAGAATCCGTAGACCATAGTGTATTTGGATGATCTTCCTTTAAATGTGGCCGTGGACCAGCTGTAATGTGAGTCACCCTCGAACTCAAGTCTTGTCGGAGTCACTTCTGATCTGTTGCATTCATGGGACAATATATATATAGTGGTTCTGGTATGATGAATTTTTCAATAAGTCAGGGTATATTTTTGTGTTTTCTAGACAAGTAACCATACA
>TRINITY_DN13315_c0_g1_i1 len=1908 exp=exp=134.75 ortholog=[gi|524887169|ref|XP_005100173.1| PREDICTED: serine/threonine-protein phosphatase 2A catalytic subunit beta isoform-like [Aplysia californica]]
TTTTTTTGTATTGACAATGACTTTATTATACTTTCTATAATAAACACTTGAATAACACAAATCACTCAAAGTTTGTGTCCACATCTTTTTTTTTTTAATTGTACAATGTTTACATTTCCTTGGTTTGTCTTTTGACATTACTAGAATGAAATCATGCAGGGCATTCTTCACACTATGGGAGCAAGAAACAAAGTGACACAGAAAACATGAGAGACGATACACTAAGAGTTCCTTCTCAAGCAGGGACAAGGTAGAGTTAGTTTTGTGCTAGTCAGAGAAAGTGTCCAATGGACAGGAGGAACAGAGAGGACTTCAGTAATAGCAGCAATACTTCAAAGTTTAGTTTGGTTGTGTATGTCAAGGAGGGTTAGAAAATAGTGACATTTTGCTGTATCAATAAATAGAAACAATTCAAAATTGCAACAAGAACAGCAAGAGAAAGAAATGGGAACAGCTAACTAAACATTCAGTTTTCTAATAATTGTGATATTTAAAAAAAAAATGATTTGACAGAAAACACAAATTTATACAGATTTAAAAAAATAATTATAAAGGACATAACACTCCCAATCAAGTTCATATCTTTCTTCAATGACAAACAACTAAATGAGAACTAATGCAGGTCTCACTGATCATCCAAGTGTCAAAGTTCTAGATTGAAGTGAAAGCACAATATCAGCCCATTTTTTTTTAATAATAAAAGAAAAATATTTTTAAAAATAATAATATAAATCTTACCTATATCATGAAATTAACGTGTGATTTTGTTTATAAAAACAATGGCTTTGAAAATAAAACTATTTAGGTTGTACATATACACAAGGTAAACCATTAAGCTTCTTTGTTCTTGTGCTAAATAGAACACAGCAACAGTCATGAGGTCATTAACTCATCCATACCACATTTACATTACTCATTTTGAAATTTGTCTTACATTATAAAAACAAAACTAAAAAAAATGTGTATTGTCACACAACCTGGATATGTTTAACCAACACTTTCAGGCCTGGTGGAATAAATCAGCTTGTATAAACAAATACAAATGTCTTACAAAAGGGAACAATTACATCTCAATTGTTAATTCTGAGAGAGAATTCACTTTGCATGATATCGCATGACAAGACTTGAAACAACAACACTAGTTGAAAAATAAAATAAATAACCACTATAAGCTGCTAGTATTTAAAGACAAATTTCACAAACCAATAACCACTGGTTTTGGTTGTGTTGAGTGAATACAGCAGCCCCAGTCTTGAAGCAACACTTGTCCTCCCCATCAATCCATTGAATTTTACAGGAAATAATCTGGAGTTCGCCTAGTCACATGTGGTTCTCCTCTTCTTGGAGCAGGATCAAATTGTAAAAAGGAGTACTTTAGGGCATCATCCAATTCCATAATGGCAGCTTGATTACCACAACGATAACAATAGTTGGGTGCACTAAATATAGTTACAACATTTCTATCATGACACCAGTTGTAACCTTCCATAACAAGCTGGTGAGCCCTAGAGACTAGAGTTAAACCATTACTGTGATTAAAGGTCTCTGAAATGTCCTGACCAAATGTGTACCCAGCACCACGAGGTGAGATTCCCCAGCCTCCCCTGTCATCAGGATCAGACCAAAGTAGATCACACATAGGTCCCTCATGTGGAACTTCTTGAATTCTATCTAAAGCCCTAATATGATCTAAGGTATCTATAGATGGTGACAAACCTCCATGCAAACAGAAGATCTGACCATCAACAAGAGCAGTCAGAGGTAAGTAGTCAAACAAATCTGTAAAATATTTCCATACATTTGCATTGCCATATTTACGAAGACATTCATCATAGAACCCATACACTTGTGTAATTTGACGACTTTCATGGTTACCTCTCAAAATTGTGATTCTGTCCTTAAAACGAA
>TRINITY_DN13319_c0_g17_i1 len=987 exp=exp=172.59 ortholog=[gi|524874452|ref|XP_005093961.1| PREDICTED: GTP-binding nuclear protein Ran-like isoform X1 [Aplysia californica]]
AAACGCGCCAAAACCGGAACAAACTGCCTTTTCTATTTTAGTAATCTTAGGTTCATAGGATTCATCTATCTGTTAAAGCCTCACCATGGCACAAATGGATGATATTCCCACATTTAAGCTTGTCCTGGTTGGTGATGGTGGTGTGGGTAAAACTACTTTTGTCAAACGGCACAAGACAGGAGAATTTGAAAAAAAATATGTTGCAACGCTAGGAGTTGAAGTTCACCCATTAGTTTTCCACACAAGTAGAGGCCCAATCAAATTTAACGTTTGGGACACAGCTGGTCAAGAGAAATTTGGTGGTCTTCGTGATGGTTACTACATTCAAGGTCAGTGTGCTATTATTATGTTTGATGTCACATCTCGAGTCACATACAAAAATGTTCCCAACTGGCACAGAGATCTTGTTAGAGTTTGTGAAAATATTCCCATTGTGTTATGTGGTAACAAAGTGGATATCAAAGACAGGAAAGTCAAAGCCAAGACTATTGTGTTTCACAGAAAGAAGAACCTTCAGTACTATGACATAAGTGCCAAGAGTAATTACAACTTTGAGAAACCTTTCCTTTGGTTGGCCAGAAAGTTGGTTGGTGATCCAAATCTAGAGTTTGTTGAAATGCCTGCACTTATCCCACCTGAAGTTCAGATGGATGCTGCACTAGCACGCAAATATGAGGATGAGTTGAGGGTGGCCCAGGAGACAGCTTTACCAGATGATGAAGAAGACCTTTAAGACAGATAGTATCTAGAACTTTCAAGGACTCCATACTTGTTAGTATTTTGAAGTCTTTGGTTCCTCTTGCAGTGTTTGCTATGGTCATTGTTAGTTGTTTTGTTTTTTTTTACATTATTTTTTTAAATCATTTTTTGCATTTCTTCTGATAACTTTGTAACACAGTGGAAAGAATTAGATTGAAGGCATTTAATGTGTAAGAAGTTTGTTCCATGCTGGAGGAAGAATCACTTTTTTTTTTTTTTTTTTTTTTT
>TRINITY_DN47140_c0_g1_i1 len=1319 exp=exp=332.59 ORF=[complete,248,175-918(+);complete,129,1073-687(-)]
AAGGTTGGGATCGGAACCTGAACAGGACATTTGATAGATTCATCCTTTTTTTTTTCTACCAGAATCTGGGCATAGATGTCCATTCTAAATGTGTCTAGATTAAAGCTATTTTGGAATTCTTATAGTGCAATATTGACTTAAATTTCTTCTTACGATTCAGAGGTCAAAATCATAATGAAAAGTGTACGAGCAGTAGTCTCCCTTTGCACGACGTCTTTCATCCTTATAGCAATGTCTATTGTTCCACCAACCGGCGGGAGTATTCTTAGCATCCTGGAGGTCAGGGCCAGGCTAAAAAAATGTCTGTCCGAACCGGAAGTGTACACAAACATCCCCACGGGATCCACCTTCCCATCCGTCGACGGAACATCATCCGACACGAACTGTCGCAGCGTCATTAACAGGTATCTCGCTGGCGATGGCAGGGCGCTCTATCTTGGATTAGACGAGCAGGACACATACGCGCCCTCACCGCCAGCAATTAAGAAAGCCCCACTCATCGACCAAGCCCTAATCAAATTAAGTGAGGGGGAGGATGAACAGTCGCACCCGTCGAGGCAACACGGCTCGGATTATTGGCGAGCGATGGCGGTCAACTATCTGGACGCCATTGGTAAGCGTCACTTGTCGGAACTTGCTACACACACGAACTCACTTCGCCCTAGCGTGAAAGCTACCCCCCTGAGTCAGACGAACTTTAAACTTGACAAGGAATTCTGGGATACATACCTCCTTGGTGACCACCCGCCTAGCTTGTCTGAGTGGGATAAGGCGGAGTCTATACCAAGTAAGAGAGAACAGTTCTCCATTGATGCCCTCAGGAAAACACTCGCGGACATGGTGTGGGAACAAAAAGCCAGAAAAGTTGCAGGAAACAGAGAAATTTTATTCAACTCTATGTTAAGAGACGGGAGATAATCAGTTAATTGTATATCCACGTTTCTCAACAATGTTTCATTTTTGTTCCCCCTTCGAGGACAATCTTTCATTTCAAGTTCCACAAGTTCCGTATCGGTCATCAAAACACAGACACGAAACATAAGTATGTCTGCAAGTCTATTAAAAGTAAACATTTCCCCTGGGCCTCTTGATTGTCTTTAATTGTGGACATTGCTTCCAACTGATTTAGAATTATAAACTATTAAGTGCAGAGATAAGCCAAAATAAAATCTTTAACAAATATACATATTAGCCTTTTTAATTGTTCTGAAATATCTATTTGTATATAAATGTTGGACCACAATACAACAGAAATATATAAGCATTTGTGGATGTAAAATTGTTTAATTTATGTTTGAAAAATTAACATAATAAATTAT
>TRINITY_DN47100_c0_g1_i1 len=1624 exp=exp=198.91 ortholog=[gi|524899184|ref|XP_005106030.1| PREDICTED: uncharacterized protein LOC101859590 isoform X1 [Aplysia californica] >gi|524899186|ref|XP_005106031.1| PREDICTED: uncharacterized protein LOC101859590 isoform X2 [Aplysia californica]]
ATCAGTTAGGCCAGGTTCACATCTAACTTTGTCTTCATTTTTCCTTATCCCTTGGTCTGCGGGACCGTTGGGGCACCACACAAGATCTGCCAACCTTCTTTCTCCATTTTTCTCTGTCATTTTCCTTTGATAGAATTTCCTTTTTGAAAATATTGAAACCTGGCTTTTTACTTTCCTGGGTGGACCACTTCGGGGGCCGATTTTGAGTTTGTCTTTCCACACAAACTGTCTTTGTAACCTTGTTTATTTAGTTATTTGGCAACAATGAATTTTAAATTAGCGTCCTTGACATTGTTTCGTGTATCGTGAAAATCCAAAATTTACACCAGTCACTTTCTTTTATTTCAAAGAAATCAAATCCAACTCAAATGACTGCATTAAAAACAAACAAACAAAAAGTCACACAAATTTGAATAACATCGACATGACCTATATATTTGGACCTTTTTGCCCTGTATTTTAAAAATAATTTCATTTTTTTTTAAATTTGAATGTGAACGAAACTAAACTCTACAATCAATCCAATGATGAGCTCGTAATGAATCACGTGTTTGTAATTGCTGTTTCTCTCATGAAGCAATACAATTTCTCATTGCCTTACATTGCCTCGCATTGCCTCTTGCTAAAACGTCTTGACGCATTGCTCCACTTATCCTCTAGTCCCATGAAAACCTTTGTGAGGTTGCCTCTTCCATTTTTCAGCATCTTGATAATAGCTAGCAAGTAGCAATGACTGCAGCCCTGGAATAAACCGCTTGCCTCGACTACCTTGGAAGCCGCTGGGCCTGTATCTCTTCTCCAGGGAAGAGTCTCCCTCATCCACCACCTCTATAGGTAATGCTGTCCTCAGCCTGCTTAGTAGATCTGCATAGGTGGCAGCAGGAGCGTACGGCCTGTGGCGCACTGGGGCACCCATCGCCTGTCCCTCTTCACTGATAAGGACGGGACCTTGATGGTACCAAATGGACGAAAGAGGTAGGGCGGAGGCGGAGGCACCAGAGGGCGCATGATGTCCACTTGTTGTGTGGCCCAGTGGGAATCTGTTCTGTCTGTGTGTGTCTATGTCAACATCAGCACGTGAGTTCAATATCTTAATTAGCTCCCTTTCATCGTCTGAACTAGCCGCTCGTGCTTGGCACGAAACACATAGAGCCAAGGCAAGTGTGAGGACAGTCAGCCACAGATATGACGTCATTATCGATCTTAAATTTCTAAACAAAAATCTGGTCACTGACTTCTAAGTTTCAGTAATTGCTTGAAATCGAAATCTTGTACAACCTATTTCGTTACTTATGGATGTAATCGCCTAGTTGTTTTTTATTGTTCTGTCGATATATGTAGGTAGGTCTATCTCGATTCTTAAATTATGGGAGGCTTTTTATGTATAAAAGTTGTTGTTTTTTTATTTCAACTAAAGATATATTTAAATTTTCTATTTTCAAATCTCCCGTTTCAGTCCTATAAAAATGAATCTTAAAAAAATTGTCCGTTTCGCTTCTTTTTCTCCGATTGACGTTTTTTAAAATGATGCGACACCCACAGTTCACGTGACAGTGGGTAGAGCCTACGCAAAAACGCGAAATGAAAAAGCGCGTCCTGTAGCCAGACGGAACCAGCCATCTCG
>TRINITY_DN47178_c1_g1_i1 len=1716 exp=exp=289.92 homolog=[gi|325296777|ref|NP_001191626.1| pedal peptide 4 [Aplysia californica] >gi|94434899|gb|ABF18975.1| pedal peptide 4 [Aplysia californica]]
ATAGGGGAAAGTGCTTTATCAGGACTTGGTCAAAATTTTTACGGAAAGAGAAATTTTGATTCTATAGGGGAAAGTGCTTTATCAGGACTTGGTCAAAATTTTTACGGAAAGAGAAATTTCGATTCCATTGGAGAAAGTGCATTAACTGGGCTTGGACAAAACTATTATGGAAAAAGAAATTTTGATTCTATTGGAGAAAGTGCATTGTCTGGCCTTCATCAGAATTACTATGGCAAGCGAAGTGTCGGACATAACAGAATGTCAGACTTCGTTCAGAATATACAACATAGCATCAGTCTACCAAAGCGTTTCCTAGACAGAATCTCCGAAAGCCCATTAAGTGGGTTAAATCAGAATTTTTTAAAGAAGAAAGAGTTCAAACGAAGCGCCGAGCAGGTCAAAGGTCATTCTGACAGCTCATCACCCAACGGGAGGTACAATAAATCTACAGAGGAGTCTACTATAATGGAGGGTCAGGACTATTTATTACCGGGAACCGGTGACGATAAGGAACATGGCACAGGCGCAAAAATTGTGCTCAGAAAGAGAAGCCTCGACGCATTGGGTGACGACGGCGTAATTTACGGTCTGCCAGTAAGGCATTACATCCCATCGCTTCAACAGCATCAATATAACCTCCCCTTCGAGAGCGTCTTTGGTGGATCCAACGAGCTGCAATACGAAGACCCTTCTTCGAGCCAGATGAACCCGCTGCTGGAGGAAGCCGATGACGATTCCGTGGAAGCGAACAAAGACGCTGGTGACAACAAGGTCAACGATGAGCAGCAAGCCAACAGCGCGGGACCAGCACAAGAAGCTAGCCGGAAAAAAAGAGCAGAATCTGATCACTAACCATTCACCAGACCTCATTACGCCATCTTTCGTAGCTGTCTGTTCTTGTATGACTGACTGATTCTAGCTTGGTGAAGAAGGCTGGTCATCTTGAAGCTTGAGATGTTCCCCCCGTCCCCCCGCTCTTTTGTCCATTTCTCATCTTGCGACTGCAGGACCTTTTTTTTTTCCCTATCGCCAGAGCTGGTACAGTCCAGTGGAACACTATGACTACTAGATCTAGATCTATCCCAGGATTTGGTCATGTTGGTGAGACTTTTCAAATCTCTCAGCTCTCGAGAACTGTATACACTTTTTTTTTCTCTCTCTCACGTCTGCTGAAATCAACCAATCAAACTACTTATAGTTTTTTTTTCCTCTGTCCTTAATTTCTTCCGTTTCACAAAGAGGGAGAGAGACATTCCATTGAGGAGTTGTGGCTTTAAATAAACAACTCTCACTGTATTCACTTTTGTTGTGTTTGATATTTTGTACAAAGCTTATTTCAAGTCACTCATTTTGTCTGTCTGTCTGTCTGTCTCTCTGGTACAAATTTCGTACACGTTATTTCTCCAATTTCCCATTCTCGGATAATGTTGAAATTTTGCACAAGTATTCATTGTCCCTAACAATACACGAATCAATAATTAAGATTAATAAAAAAAAGGGAAATAAATCTTACAGTTTTTAGATATATGGATGTAAATGTGAAGTTCTTTCCCTTATAGAAGCTTTGTTGTTGTTTTTTAGTTGTTGTTTTTTTTACTTGTTATGACTCTGTGTGTTTGTGTCAGTAATACTGCATATATAATGATATATCAGCAGAAATTTAATAGTCACCAGAACTTAGTCACCACACAAAGGTAGAATAAACAAAGATCAAAC
>TRINITY_DN47178_c1_g3_i1 len=2280 exp=exp=235.55 ortholog=[gi|325296777|ref|NP_001191626.1| pedal peptide 4 [Aplysia californica] >gi|94434899|gb|ABF18975.1| pedal peptide 4 [Aplysia californica]]
TACGACTGCATGGATGTAAATAAAGGGAGCCTAGCATTGATATTGTTGTAACCCTGTTCCTCCCTGACTAACCTTTTTTTTTACAAGTGCGAAGTAGGATGATTTTTGTTTATGCTGTTGGGCGTAAATGACCTTGACTAGTGTGTAAATGTGTTAAGAAACTTTAGTTATGATTTTTGGATTTCTTGACTGAGGATTGTTTTCTATTGTGTTAGTGAATTGGGATATGTAAATTTGATTTGGAGATTGTGACATTATTTCTTTTTATCAGGGATATTGATTGATTATAGTTGGATTGTGCTTCTGCAATCGGAGAGATGCCAGCGATCCTGAGAGCACGGCTAGCAGGCGACATCATGCGACTGTTGAAAGCCAAACGTGGAATCTGCCAAGTCCGCGAGACAGCAAGACTATAAAAATGTGACTGGCGCGAGAGAGTTTGTGGTAAAAGCGCTTCCCCGCAACAAAATCGTTCACCGTGCTAGGATGTCATCACTTTCTTCCCCCCTTTTTTAGAGAAACATAAAAAATCCATCTAGTTCAACGAAACAAGAAATTACAAAATATCACAAATTTAACGCACTTTTGATTTTTGTTTAATTTCATCTATCAACTCTTTTACAAGCAAACAATATAAACTGATTAACTTAAACCATATATAAAAAAAAACAAGCGCTTTTAAACATATAACAAGATTCTAGTTCAAAGGAGCGAAATAAAATATCTTTGAAATAGTCCAGTTTGGTGGGAAAAGTGCATGCAAGACCGACGAAAGGATTACCGTAGTGAAGGAACTCAACCCAAGTGTTTTGACTTGACCACACAGTTTCCTGCTGCATATTTTTTCATTGGAGAGAACACCAAAGTCCAGATTGTACCTCACAAATGCCATCATCAACTTTTCCTATTTCATCGGAGACCATGGCATTGTTACTTCTACTGACCGTGCCGTCCCTTCTTCTGACCAGTGTCCAAGGCGTGCCAGCCCAGGTCTCAAAAGATGTCAAACTACCCGACTCTGCCGCAGTTACTCAGTCATACGTCGGCATTTCTCCTTCGTCCACAGCGAAAGCCGAGATCAACAATTCATTGTCCGTCAGCTCAATCGTCACCAAAGACAAACCCGCGGCAGATCCAAAGTCCAGCAAGCCTGGCCTGCACGCGGATGTGGTCAAGCGATCCGCGCTCCAAGAAGTGGTGGCACCGTCAGGCCTGGGCCACAGGCATAAGAGGCAATTCAACGACGAAGACAGGTCTGGAGACCTCAGTCGTGAAGAGCTCGGTGAAAATTCAGAATCGAATGACGCTAAAGCTAGCTTTGAGCTGATGTTGAATGGTGTGTCTGGTTCTGGTGAAAAATACGACGCCAAGAGGCACTTCGACTCCATCGGCGAAAGTGGTCTTTCCGGCATTCATCAGAACTACATGGGTAGAAGAAACAATATCGATACCTCCAGTCTTCTGCGTAATCGACTATCCAAAAGACAGTTCGATTCCATAGGTGAAAGTAGTCTTTCCGGAATACATCAAAACTTTATAGGAAGGAGAAATTTCGACTCCATCGGAGAGTCGAGTCTTTCTGGCTTATATCAAAACCACATGGGGAAACGTCAGTTTGATCTGATCAGTGAGAGTGAATTGACAGGCATTCACCAAAACTACCTGGAACCAAGGCGGAACAACAGAAATAATAGGTGGCAATATTCACCAAAACGAAATTTTGACCTCGTGAGTCGAGGCGGTATGTCGGGGATGTATAAAAACTTTATCGGCAAGAGAGATGGAAGATTTTTTGACGGAAAAAGACGGTTCGATTCTATTGGTGAAAGTGGATTATCGGGGATTCATCAGAACTATCTGGGCAAAAGAAGCTTTGATTCCATTGGAGCTAGTGGATTGTCTGGTATGAATCAAAATTTTTATGGCAAAAGAAGTTTTGATTCAATTGGAAGTAGCGGTTTGTCTGGAATTCATCAAAATTACCTTGGCAAACGCAGTTTTGATTCCATTGGAGAAAGTGGATTGTCTGGGATAAACCAGAATTTTTATGGAAAGAGAAATTTCGATTCTATTGGGGAAAGTGCTTTATCAGGGATAGGTCAAAATTATTACGGAAAGAGAAATTTTGATTCTATAGGGGAAAGTGCTTTATCAGGGCTTGGTCAAAATTTTTATGGAAAAAGAAATTTTGATGCTATAGGGGAAAGTGCTTTATCAGGGCTTGGTCAAAATTTTTATGGAAAAAGAAATTTTGATGCTATAGGGGAAAGTGCTTTATCA
>TRINITY_DN92749_c0_g1_i1 len=323 exp=exp=297.12 ortholog=[gi|524878602|ref|XP_005095984.1| PREDICTED: 40S ribosomal protein S29-like isoform X2 [Aplysia californica]]
AAAATCTGCCTTTTGGTCCCTTCCTCTCATGCCAGCGAGCAGAAAATGGGTTTCACAACAACGTGGTATTCTCATCCTCGTCGATTTGGCCCTGGATCACGTTCATGCCGTGTTTGCAGCAACACACATGGACTTATCCGCAAGTATGGCCTAAATATATGCAGAAGATGCTTCAGACAATATTCAGATGATATTGGTTTTAAAAAGCTTGATTAAAACAGAACTTAAAAGTCCACATGCCAGAGGTCTGCAAGTTGCATATAAATGTTGTGAGAATATGTCTGAACAATAAATAAATTCATTGCTACAACTTTAAAAAAAAA
>TRINITY_DN6734_c0_g1_i1 len=1468 exp=exp=297.37 ortholog=[gi|524892590|ref|XP_005102822.1| PREDICTED: eukaryotic initiation factor 4A-II-like [Aplysia californica]]
TGTAAGAACTATCTGCCTTTTCACTCATTTCTGAGATTGGAGAACATGTCATATAACTCTACTGAACAAGATCGGGACAGGTCTCAAACCAAGGGACCCGCTGAAGAGTACATCCCTGAGGCTGACGGTGTCATCGAGAGCAACTACGATGGAGTCGTGGATGCTTTTGATGACATGAACCTCAGGGAGGATTTACTCCGAGGCATCTACGCTTATGGTTTTGAAAAGCCTTCTGCTATTCAGCAAAGAGCTATTCTACCTTGTATTGCAGGTCGAGATGTCATTGCCCAGGCTCAATCTGGAACTGGGAAGACAGCTACATTTTCCATAGCCATCTTGGAAAAACTTGACCTGAATAATCCCAACACACAAGCTCTGGTACTGGCTCCTACCAGAGAGTTGGCTCAGCAGATCCAGAAAGTGGTTCTTGCTTTGGGAGACTACCTTGGTGCTCAGTGCCATGCCTGCATTGGAGGCACGTTGGTCAGAGAAGATATGAGGAAACTGGAGAGTGGAGCACATGTTGTTGTTGGCACACCTGGTCGTGTCTATGACATGATTAGCCGTCGTGCTCTTAATACTAAGGACATTAAAATGTTTGTGCTAGATGAAGCTGATGAGATGTTGTCCAGAGGTTTTAAAGATCAAATCTATGATGTCTTTAGGTATATGCCTACTGAGATCCAAGTAATTTTGTTGTCTGCCACTATGCCCAGTGATGTGCTTGAGGTAACCCAGAGATTTATGAGGGATCCAGTTAGGATTCTTGTTAAGAAAGAAGAGCTTACCCTTGAAGGTATTCGTCAGTTCTATGTTCAGGTAGAGAGGGAGGAGTGGAAACTGGACACACTTTGTGATCTTTATGAAACCTTGACCATTACTCAAGCTGTCATCTTCTGCAATACTCGCAGGAAGGTCGACTGGCTGACTGAAAAAATGAGCTCCCGGGATTTTACTGTCTCTGCAATGCATGGAGATATGAATCAGAATGAGAGAGACTTGATCATGAGAGAATTCCGTTCAGGATCTAGCCGTGTACTCATAACAACCGATTTGCTGGCTCGAGGCATTGATGTCCAGCAAGTTTCCCTAGTCATCAACTATGATCTGCCAGCTAACAGAGAAAACTACATTCACAGAATCGGACGTGGTGGTCGTTTTGGCCGTAAAGGTGTTGCTATCAACTTTGTGACATCTGATGACATTCGTACATTGCGAGACATTGAACAGTTTTACAACACCACCATTGAGGAGATGCCCATGGATGTTGCTGATCTACTGTAAACTCTCTTCCTAGTGGAATGGCTGCCCATGCCCCATGTTATTGTTTGGTCACACTTGCTGGTGTGCTTGTATATTTGGTTTTCCACCCAACCTTTTTTTTTTTTTTTTTTTTTTTTTTTTTTTTTTTTTTTTTTTTTTTTTTTTTTTTTTTTTTTTTTTTTTTTTTTTTTTTTTTTTTTTTTTT
>TRINITY_DN6759_c0_g1_i1 len=1133 exp=exp=178.30
CTTAAACCTGGACAGCAGCAACAAACACAAATTCCCATGAGTTATAATTACTTTGAAAACTTGAGTATGGACTACCAGTACTTAATATAAAAAAAAAATAAACAACATGAATTAGTTTTAGTGTTCCTATAAAAATAATGGTGATAAAACAAATCACAAGTGTTTAAAAGAAGAAAAAATGTGTTGATCATGACCTTCCTTTTTTCTTTTTCAACATTCTCCATACAAACAAAAATCAAAATTATAAAAATAAAAACAACTTTGAAATATGCAGCCTAAAAAAAATTGTTTAAAGAAATGTCTTACAGCAATTATGGAAATAAAATGATTTTTTTTGTTGTTGTTTGTCGTTGATTCTTACACAAAAACTTTCATCAAAGCCACATTAACATAAGAAAGAAAATGTTGGTGAGATATAAACAGACATTTTCTTTCTGCATAGACAGAAATCTTTATAGACCTCAGTGCTCAAGGCTTATGATATATTTCATTTTCCTTAGGGTCACTAGAGAAAAACAAATGCTCTAGCTTCTACTAGACGGATATTGCTAAGGTCAAAACTCTTAATGAGGCAGGACTCAAAACGTTTTTAAAAAATCAATCTTAAGACCAGCCTTCAAAAATAAATGATAACATTAACACTTAAGACTAGAATCACCACCGGAAAATGAATGAACTGTTTGTGATGAGACACTTCAACGAGGACTACAAAGATTTCTTACACGTGTGACCAGATGGGATGACAAGTCAAAGGGGACAAACAGTTACACCCCAACAACAAAGAGTTCTTTTCCAAACTAACACATCTGATATCATATACTACAGTTCCAGTCAAGGAAAAAATCTTTTTAAATTAGTGATTGTTGCTGTTCAATTCAGAGCACTGATGATCTTTCTACTGGGCAGACAAGGGGCGGTTGAATGTTCCTCTTGAAGAGCCTCTCTGGATCCCACTGCCTCCTCTTGGTGCACCTGCTCCTCCTGGGCCTCCACGAGGTGAATTATTAGCACCTCTGCTCCCACCAGCACCACCACGAGAAAATCCACTGGAACTTGTATTATTGACTCCTCCTCTAGGTTGGTAATTATTCCCAGAATAGTTATTGCCACCTGAAGAGTAAATTTTTTGAAAA
>TRINITY_DN6709_c0_g1_i1 len=854 exp=exp=208.78 ortholog=[gi|524880812|ref|XP_005097064.1| PREDICTED: coiled-coil-helix-coiled-coil-helix domain-containing protein 2, mitochondrial-like [Aplysia californica]]
TTTTTGTTTTGCAATAATGTTTATTCCAGGTCACTTTTAAGTTCCATATCTTCGTCAACAGCATTGTTTCAACTATAATGAGTGATCAACATAATAAATACTGCCATATATAACTGGATACATTCGCTTGTGTAAAATAACATTCTTTACATAACCTTCCATAATTCACAACTAGAAAAATAGAGAGAGAGAGAAATTTTGAAATGTATATAAAAAAAAAATTCTATTGACAATGAAACCAACTGCTCAATCACTTCTTTGCATCCAGTCACAAGTACCAAGGACAACAATTTGTCCACAGCTGAAACCCAACAAGACTAAAGGTGGCTGATCATCTAATGGGTAAGTTTACTGTAAACCAAATCTGAGTTTGCATTCCTTCAAAGCTTCATTGAAACCAGCACAAAGGCTGATGTCAGACTGTGTTTGTGTGCACTCCAGAAACTGTTGAAGCTGGTATTGACATGGATTTGAGTTTGGATCATAGTTGTATGTAGGATGTGCGGCAGGGGCTGGTGCAGCAGGTGCAGCTGGTGCGGGGGCAGGCTCCTGGCTGCGTCCACCACTTCCTGTAATGGCAGCACCAACAACATGGCCCACTGCAGACCCAACAGCTACACCACCCGCTGTTGCAGCCATCTGTGCAAACAACCCTGGCTGTTTAGGCTGCGCCATCATTGGTGGAGCAGCAGGTGGTGGGTGAGCAGGTAGTGGCGCAGGTGCTGGCCTCACAGGTGCCGACCTCATAGGTGCTGGAGCCCTAGCAGGCGATGATCGTCCTCTTCTTGGCATTGTTGTGTATGGTAGCTCACGTTTAGAACTTCTGACCTTCGATAACTGAAATTGTTTTCAGA
>TRINITY_DN67578_c0_g1_i1 len=564 exp=exp=425.23 ortholog=[gi|524888257|ref|XP_005100704.1| PREDICTED: 40S ribosomal protein S14-like isoform X1 [Aplysia californica] >gi|524888259|ref|XP_005100705.1| PREDICTED: 40S ribosomal protein S14-like isoform X2 [Aplysia californica]]
GAAGTATGTAATATTTTATTTCTTAGAACATAGTCCAAGGATTTACAAACGTCTACCACGGCGACCACCCTTCCTGCGAGTACAATCTGATGGAATAGGGGTTACATCCTCAATGCGGCCAATTTTCATGCCAGAACGTGCCAGAGCTCTAAGTGCTGACTGTGCTCCAGGTCCAGGTGTCTTAGTTCTGTTTCCACCAGTAGCTCTAAGTTTAATATGCAGTGCTGTAATACCCAGTCCTTTGCATCTTTCTGCAACATCCTGAGCAGCCAACATAGCAGCATAAGGTGAAGCTTCATCACGATCTGCTTTGACTTTCATTCCACCAGTTACACGAGCAATGGTTTCTTTTCCTGATAAATCGGTAACATGGACGAAAGTATCGTTAAAACTAGCATAAATGTGTGCTACACCAAACACATTTTCGCCTTCTTTGGCTTGAGGTCCGAGAACAACTTGCTCTTGTGCTTGAGGCTTTCCTCTTCTTGGGGCCATTTTATTATGAGGAAAACATGAAAAAGGAAGTACGAGCTTATTTCCG
>TRINITY_DN19726_c0_g1_i1 len=2402 exp=exp=255.82 ortholog=[gi|524864988|ref|XP_005089326.1| PREDICTED: sestrin-1-like isoform X2 [Aplysia californica]]
AAAAAAAAAAAAAAAAAAAAAAAGGTGAAAATTCATTTTGGTATAAAACTTTCTCCACCTCTTGTCCGCCATTTGATAATAGAATATAGGAATTGGGCATTGCACAGAGAATCAAAATGTACACAGTCCACTCCAGTTGGTGTTCAGTTCACTATGTACACATGTAGACAGATGCTCACATTGAATGTTTAATATAATTTACAAATAGAATCTAACCAAGTAGAAACTGTACAGTCAATGTCTATTATAATTTTTGTTTCAAATCCATTATCATTTTAAAGAAATGAAAAAATGTTTTCCCCTTTTTTTCTACTTCTTTAATATAAAGAAGTGTGTAGCTCAGACTGAGACAAAATATCTACCAGAAATAGTTCAGCTCAGAATTTAATAGACCCAAGATAAGTTTAAAATTTCTTATGGTGTTGTCATGACATTGTTTTGTTTAGGTTCACACAGATGTATTTCTTGGACATTATATACAAAAATACAAACAATTTATATAGTTTTGACGTCTGACAATAGAATAAATTTCTGGCTATATTTAATTCCTTTGTACAGTCATGCAAATTGGTCAAATGATATTTCAGTTAAACTTTTATCAAATTCTGTTGACTGAGACACAAACTGAGGAGCACTAAAAACAGGAAGTCACAATATTGTAAAAAAAAATAATATAAATGTATATAGTTGTGAATGAAAACCGAAAATGCAAGTCAAATATTTTATTACAAATGTCTCAACAGAATGAGCTGATTTAAATAAAGAACATTTGTATTTTTCTGAAACATTGAATCAACAGTTGCCATTTAGCTGATGGGCAGAGAACACCAATGGAGCTATGTATCATAGCAGTATCACTAAGCCGCCCTCCCCACAGAAGGCTCCAACACTCACAGCATGACTGAACTTCTGGACCCACTGTCCACAATTATGCCTGGTGTCTTGATGTAGGTGAAAGAAGTTGTAGAAGTCTTGAGATGAAATAGTCTCTATGTCATGTAGCGGTTGAGTGCTCGAAGTGCATACAGTAGTTCAGCTTGTTGGCGAGCCTCCATTATCATAAGGTTGACATGCACTTTTTCAGAATGTTTAAATTCTCTCATCACACCATCATAATCTTTCTTCTGAAGACGTTCTGGGTAGCAGGTCAATGTCTTGATGTAAGCTTTAAGATTTCTCTCCAGAAGTTGATTCACCTCCGAATAATCATAATCGTCATGACGTATGCCATACATGCAGTGAATGTAGTTCCAGATGGCTCTACGAAACGATGAAGTGTCCACCTCTCGGTTATCTCCCATAGTATAATAGGTCATGTTGGCTGCCATAGTATACTTGTCATCCAGCAGATTGCCTATATCAGTGTAAAGCCGGTTAGCAAGTGAGAACCCATGGTCATCCCAAGAGTAATCACAAGCTCGGAAGGTTGGCACCTCATTCACCTTGTCCTGAGTGACAAAGTCTGTGTAGGAGAACTCATCATCCAACACATAGCGCATCAACTCAGACCTGGGAGTGGATTTCTTACTGTTTGGCACTGTTATTTCAGCACTTTGGTGCTCCACACTGTGGAAACGTTTCAACAGCTCCTCCTGGCTAGTTTCTTCTAAAGACATTTCATTCAATTTTTTCATTTTTTCCATCAGGGCCTCTAGACCCACACCTTCATCTCTGGACATCTGCTGGGCGTGACTGTGATTTGAGGTCTCTCCAACCTCATTATTTTCACTGTTGGAATCTGTATCACTGCTTGAACTGGATGACCTGCTGTATGTGAATCCATCAATGTCCAGCTCAGCATTGATGCCACAGCCATACACAAAGGAACACAAAGAATGGAAGTGTGTCAGAAGAATGATGGCATGCATTAACTCTGACAGAGACCATGGTTCTGGAGTTTTCAGAAGTTTCATCATGTGTTCCTTATTGATCAACCAAGGACGGTGAGCCAGAATTTTGTTGATTTCATAAAGATCCTGGATCTTTCTTGGAGCATATGCAATACCTTTTAACCATTCTGGGTTGCCATTTCTCAGCAAAAACTCTTGTTCATGTAGCTTTACTAAATATATACAGTGGTGCCTAGCAGCAGCAATGATAGCAATGTAATGCCTGTAGTCATAAGGTAGTGGTCCATCTTCCCTCAAAAGGTAATTCTGGGTGGTCAGGAAATTCCTCAGGTAATCTGGATGGTAGCCCATGACTTGACTGACGTGGTCAAGGCGGTTGTTCTGAATAAAAGCATCCATAAAAACACTGTGGGTCTCACAATAATACGAAGCCCAAACATGATTTCCAAAAATATTTTTCATTACATGACCCATTTCTTTCCAATGTAGATCTAGATAATTTAGTAATACTACTAAAGAAACTAATACTGTAGATCTTCAATAATACTTAAG
>TRINITY_DN19790_c0_g1_i1 len=615 exp=exp=470.97 ortholog=[gi|12240039|gb|AAG49552.1|AF268491_1 ubiquitin [Biomphalaria glabrata] >gi|12240042|gb|AAG49553.1|AF268492_1 ubiquitin [Biomphalaria glabrata] >gi|12240012|gb|AAG49540.1| ubiquitin [Biomphalaria glabrata]]
AAAGTTAATAACATTTTATTGCCACAACGTGTGGACAGTAGTAGAGGATTAGTGAAAACAGATAAGACCAATAACAGACAGAAATATTATTTTTGTTTCCATGTTCCTTGTCGTAAAACTTGCTTTCATCTCTGTAAATGTTCCTTTCTGTTTCCACTAACAAAAACTACAGACGTATAGCATGATCGTAAGACACACGACACCAGTAGTTTACTTGAGCTTCTTCTTGGGTCTGATGTTGCTGGTGTGGCCACACTTGCGTTTGCGGCAATTGGTGGCACGAGGGTGCAGACGAGCATAGCACTTTCTGCAAATCATTTTGTCACAGTTGAATTTGGAAGCCAAGATCCTAAGGGAAGGCTCAATAATTCCACCTCTCAATCTCAATACCAAATGGAGTGTAGACTCTTTTTGAATATTGTAGTCTGATAATGTGCGACCATCTTCCAGCTGTTTACCAGCAAAAATCAATCTCTGCTGATCAGGAGGAATACCTTCTTTGTCTTGAATTTTAGCTTTGACATTTTCAATGGTATCAGAAGGTTCAACCTCTAGGGTGATAGTCTTGCCTGTTAGGGTTTTCACGAAGATCTGCATCTTAAG
>TRINITY_DN49910_c0_g6_i1 len=231 exp=exp=177.72
GAGGAATAGAAATTTTCCTACTTTTATACTTATCAACATTCTAAGATATCTGTAACTAATGTATAAGTAATGTTTGAGATCTGCATGTCTACATAATGCGTTTGTGTGGCCGTGCTTATATGCGGACTTGTTGTTAGAGGAGATAAAGTTTAGACATAACAATGTTTCATGGAGACATTTCTTTTTAGTGTCTTCTGCGGTAAAGTCCAGTTTGGGGTTATCTTTTTTTTT
>TRINITY_DN49910_c0_g8_i1 len=212 exp=exp=357.51
AGTTTGGGGTTATCTTTTTTTTTTCCACTTCCGGTTTGTGTATTTATTTTTTTACCTTTAACTTTACGCGACATCTTTGTTTCTTTTTATCTCTTTTGTCAGTATCTGTTCAAATCTCTGCGTGACTCTTTATCTGTCAGTCACAGCGTCTTTGTCTCTCGTTCATTCTATCTATCTATCTATCTATCCATCTATCTATCTATCTATCTATC
>TRINITY_DN49910_c0_g10_i1 len=1189 exp=exp=147.52
CTTAAGGAAACACCCAAAGAAAAAGTCAAGGAAGAGGCTCTCAAGAAAGTTGAGGAGAAAATCGTGAAGGAAGTCAAAGAGGAAATCAAAGAGGCAAAAGCTGAAAAACAAGCAGAGGCTAAAGCAGAACAACAGAAACAATAAGCAATGAAAGGTTTGTATGACTGATGGACGTATATCTGAGTTGTACAGATGAATTTCCGACTGCTGGATGAATGACAGCAACATGTGAGAAACAACAGAGCCATCCTCACTTTCAGGAGCGTGTACTCTTGATGAAATCTAAAAAGACCTTATCTTGAAAGGGAAATAATCGAGAAAATAACGTTTTTAATGCCACTACTCATGTGTTTGGAAAGGAAATGAAATCATTGGAAACAACTGAATGGACCCTTCACGAAACACAAATAAATGTGAACTAAAACAAAATAACAATGGAAGAAAAAATCAAACCTCTAGAAGCAACTAATTTCGAAAATGAAAAAAAAAGGATTTCTATACTCAAGTCATGAAATATAATGCGAAATCTGCAACATATTGTCTTACTTTGTCCTTATTGCTGTGGCATACTACCGTGTTCGCATACTGTGTACAATATTTTGTTTCTCTTTCTTTCAACTATAGTTTCTGATTTTTATTTGATTTTAATAATTCAGAATCTTTTCACAATTTTTTTAAATTTTTCTTTTAATTTATTTTTCAAAAATAAATCTTGAAAAATCGATTTTACTTATTTTTTTTAATTGCAGATTTAAAAAAAAAATATTTTAGTTGGCTAAAAAAATGTTTGGAAAAAAAATGCTAATTGTCTGTGGCTGGTATGTTGCACACGTTTGAGTTATTAACAGTTGCACATTCATGGTGTTGTTGTTAGGCTTTTGTGCTAAGATGTTTCATTCTAATTTTGTATAACTATTTTCCAACTACCGGTAATCTATAAATATATACATAAACCTATACTGATACAATATTTACACTTTATACATTGTGACAATAGTGTTCAAATCAATCTTATGTTTATACCTTGTCCTCAAACTGACTCTAAATGTTTGGCTTCTTTTGTTCAGGTATACAATAAAAATACTTTCTAAAAAAAAAAGATGTTTGTTACATCATTGTATTACTTTTTTAGCCAAGTATTTATTTCAAATTTATTTTTTTCTTTAAAAAAAAATGGGCTTACATTTTT
>TRINITY_DN49910_c0_g10_i3 len=2696 exp=exp=285.61
CTTAAGGAAACACCCAAAGAAAAAGTCAAGGAAGAGGCTCTCAAGAAAGTTGAGGAGAAAATCGTGAAGGAAGTCAAAGAGGAAATCAAAGAGGCAAAAGCTGAAAAACAAGCAGAGGCTAAAGCAGAACAACAGAAACAATAAGCAATGAAAGGTTTGTATGACTGATGGACGTATATCTGAGTTGTACAGATGAATTTCCGACTGCTGGATGAATGACAGCTACATGTGAGAAACAACAGAGCCATCCTCACTTTCAGGAGCGTGTACTCTTGATGAAATCTAAAAAGACCTTATCTTGAAAGGGAAATAATCGAGAAAATAACGTTTTTAATGCCACTACTCATGTGTTTGGAAAGGAAATGAAATCATTGGAAACAACTGAATGGACCCTTCACGAAACACAAATAAATGTGAACTAAAACAAAATAACAATGGAAGAAAAAATCAAACCTCTAGAAGCAACTAATTTCGAAAATGAAAAAAAAAGGATTTCTATACTCAAGTCATGAAATATAATGCGAAATCTGCAACATATTGTCTTACTTTGTCCTTATTGCTGTGGCATACTACCGTGTTTGCATACTGTGTACAATATTTTTTTTTCTCTTTCTTTCAACTATAGTTTCTGATTTTTATTTGATTTTAATAATTCAGAATCTTTTCACAATTTTTTTAAATTTTTCTTTTAATTTATTTTTCAAAAATAAATCTTGAAAAATCTATGCTGTAAATCGATTTTACTTATTTTTTTTAATTGCAGATTTAAAAAAAAAATATTTTAGTTGGCTAAAAAAATGTTTGGAAAAAAAATGCTAATTGTCTGTGGCTGGTATGTTGCACACGTTTGAGTTATTAACAGTTGCACATTCATGGTGTTGTTGTTAGGCTTTTGTGCTAAGATGTTTCATTCTAATTTTGTATAACTATTTTCCAACTACCGGTAATCTATAAATATATACATAAACCTATACTGATACAATATTTACACTTTATACATTGTGACAATAGTGTTCAAATCAATCTTATGTTTATACCTTGTCCTCAAACTGACTCTAAATGTTTGGCTTCTTTTGTTCAGGTATACAATAAAAATACTTTCTAAAAAAAAAAGATGTTTGTTACATCATTGTATTACTTTTTTAGCCAAGTATTTATTTCAAATTTATTTTTTTCTTTAAAAAAAAATGGGCTTACATTTTTAATTAGATAAATACCTGCTTGACGAAGGAAGGGTTACTTTACTAGTATCAGAAATTATATTAACAGCAAACAGAATATCTTTAATCGAGATTTCGTATTGCAAGCGTTCTTTGCAAAGGCTTAAAGTCATTGCATCAAGTGGCTAGATACATATGTACAGTGGCCTAGCCAGGGTGGGGAGGAAATAAGAAAATCCCGCCCCCCGTGCTCCCACTTGAGGGGAGCCCCCAAATGAGTGTTTTTTTACATTAAATATTACGCAAAATGCAGGAGCCCCCATAGAGGTCAAGCCCCCAGGTTCCCCAAATGATGGCAAATTCCTAGCTACGCCCCTGTATCTGTATCAATCCATCCCTGATTCAATGAATAAGGATTTGGAGTATGTTGCCTAATATTGTTATGTTACATTCCTTCTATATACCAGAATTTAAGAAAAGAATTATGGGACCAATGCTCTAGGCTTTGAGCTATTACATCGCAAAGGGGAAGCAAACTGTGCAAGTTAATAATTATAGTCAATCATTGTTGCAACAATGCCCACACGTATATCTTTTTTAGATCCACATATTTTTTAAACAACATTGGCTATTTTTTTTTCTGGTCTACTTTGATTTTTAGTCTTGTGATTGTACCCACATTCTCTACCATACATACATGTCTATATGTATATAAGTGTTATATGATATTTTGTTTTGTGACTGATATACATGTATATAGCATACAAATAATTGTTGGACACAGATGAAACATTTATATGTATATATATGTAAACTTTAAAAATGGAATTCTCTCCCCTTTATTGTTTTCCATCTTCTTTTGTTTGAGAAATGGTAATCTATAATTTGAATACAATTTGCAAATAAAATCTTCTAAATAACTGTTAATACAATTATGAAAGCAAAAATTATACAAACTTTTTTTTAAAAGTAATTTTATAAATAGGCCTGTTTAATTTTTTTTTTTTTATCAAATTCTTATAGGGGACGAAATTCTATTTTTAAAATCTCTGCTTCTTTCCCTTGTCTTGCGAGTATTGTGATCCTGTGTATCCCAAGCGGTCTTTTCTTTCCAGAAAAGGCCTCAAATAAAATTGTGTCTCTGCGTTTGTATTGGTATGGTCTTTGGTCTTCATTTCTTTTTATAGCGTTTTGTTTTAATCGTGTCTAAAGAACACAGAAAAAAAAATTTGTCAGAGGAATAGAAATTTTCCTACTTTTATACTTATCAACATTCTAAGATATCTGTAACTAATGTATAAGTAATGTTTGAGATCTGCATGTCTACATAATACGTTTGTGTGGCCGTGCTTATATCCGGACTTGTTGTTAGAGGAGATAAAGTTTAGACATAACAATGTTTCATGGAGACATTTCTTTTTAGTGTCTTCTGCGGTAAAGTCCAGTTTGGGGTTATCTTTTTTTTTTCCACTTCCGGTTTGTGTATTTATTTTTTTACCTTTAACTTTACGCGACATCTTTGTTTCTTTTTATCTC
>TRINITY_DN49910_c0_g10_i4 len=2560 exp=exp=211.47
CTTAAGGAAACACCCAAAGAAAAAGTCAAGGAAGAGGCTCTCAAGAAAGTTGAGGAGAAAATCGTGAAGGAAGTCAAAGAGGAAATCAAAGAGGCAAAAGCTGAAAAACAAGCAGAGGCTAAAGCAGAACAACAGAAACAATAAGCAATGAAAGGTTTGTATGACTGATGGACGTATATCTGAGTTGTACAGATGAATTTCCGACTGCTGGATGAATGACAGCTACATGTGAGAAACAACAGAGCCATCCTCACTTTCAGGAGCGTGTACTCTTGATGAAATCTAAAAAGACCTTATCTTGAAAGGGAAATAATCGAGAAAATAACGTTTTTAATGCCACTACTCATGTGTTTGGAAAGGAAATGAAATCATTGGAAACAACTGAATGGACCCTTCACGAAACACAAATAAATGTGAACTAAAACAAAATAACAATGGAAGAAAAAATCAAACCTCTAGAAGCAACTAATTTCGAAAATGAAAAAAAAAGGATTTCTATACTCAAGTCATGAAATATAATGCGAAATCTGCAACATATTGTCTTACTTTGTCCTTATTGCTGTGGCATACTACCGTGTTTGCATACTGTGTACAATATTTTTTTTTCTCTTTCTTTCAACTATAGTTTCTGATTTTTATTTGATTTTAATAATTCAGAATCTTTTCACAATTTTTTTAAATTTTTCTTTTAATTTATTTTTCAAAAATAAATCTTGAAAAATCTATGCTGTAAATCGATTTTACTTATTTTTTTTAATTGCAGATTTAAAAAAAAAATATTTTAGTTGGCTAAAAAAATGTTTGGAAAAAAAATGCTAATTGTCTGTGGCTGGTATGTTGCACACGTTTGAGTTATTAACAGTTGCACATTCATGGTGTTGTTGTTAGGCTTTTGTGCTAAGATGTTTCATTCTAATTTTGTATAACTATTTTCCAACTACCGGTAATCTATAAATATATACATAAACCTATACTGATACAATATTTACACTTTATACATTGTGACAATAGTGTTCAAATCAATCTTATGTTTATACCTTGTCCTCAAACTGACTCTAAATGTTTGGCTTCTTTTGTTCAGGTATACAATAAAAATACTTTCTAAAAAAAAAAAGACGTTTGTTACATCATTGTATTACTTTTTTAGCCAAGTGTTTATTTCAAATTTATTTTTTCTTTAAAAAAAATGGGCTTACATTTTTAATTAGATAAATACCTGCTTGACGAAGGAAGGGTTACTTTACTAGTATCAGAAATTATATTAACATCAAAAGAATATCTTTAATCGAGATTTCGTATTGCAAGCGTTCTTTGCAAAGGCTTAAAGTCATTGCATCAAGTGGCTAGATACATATGTACAGTGGCCTAGCCAGGGTGGGGAGGAAATAAGAAAATCCCGCCCCCCGTGCTCCCACTTGAGGGGAGCCCCCAAATGAGTGTTTTTTTACATTAAATATTACGCAAAATGCAGGAGCCCCCATAGAGGTCAAGCCCCCCAGGTGCCCCAAATGATGGCAAATTCCTAGCTACGCCCCTGTATCTGTATCAATCCATCCCTGTTGCAATGAATAAGGATTTGGAGTATGTTGCCTAATATTGTTATGTTACATTCCTTCTATATACCAGAATTTAAGAAAAGAATTATGGGACCAATGCTCTAGGCTTTGAGCTATTACATCGCAAAGGGGAAGCAAACTGTGCAAGTTAATAATTATAGTCAATCATTGTTGCAACAATGCCCACACGTATATCTTTTTTAGATCCACATATTTTTTAAACAACATTGGCTATTTTTTTTTCTGGTCTACTTTGATTTTTAGTCTTGTGATTGTACCCACATTCTCTACCATACATACATGTCTATATGTATATAAGTGTTATATGATATTTTGTTTTGTGACTGATATACATGTATATAGCATACAAATAATTGTTGGACACAGATGAAACATTTATATGTATATATATGTAAACTTTAAAAATGGAATTCTCTCCCCTTTATTGTTTTCCATCTTCTTTTGTTTGAGAAATGGTAATCTATAATTTGAATACAATTTGCAAATAAAATCTTCAAAATAATTGTTAATACAATTATGAAAGCAAAAATTATACAAACTTTTTTTTTCAAAGTAACTTTATAAAATAGGCCTGTTTAATAATCTTTTTATATCAAATTCTTATAGGGGACGAAATTCTATTTTTAAAATCTCTGCTTCTTTCCCTTGTCTTGCGAGTATTGTGATCCTGTGTATCCCAAGCGGTCTTTTCTTTCCAGAAAAGGCCTCAAATAAAACTTGTGTCTATGCGTTTGTATTGGTATGGTCTTTGGTCTTCATTTCTTTTTATAGCGTTTTGTTTTAATCGTGTCTAAAGAACACAGAAAAAAAAAATTGGTCTGAGGAATAGAAATTTTCCTACTTTTATACTTATCAACATTCTAAGATATCTGTAACTAATGTATAAGTAATGTTTGAGATCTGCATGTCTACATAATGCGTTTGTGTGGCCGTGCTTATATGCGGACTTGTTGTTAGAGGAGATAAAGTTTAGACATAACAAT
>TRINITY_DN49910_c0_g10_i5 len=1188 exp=exp=283.12
CTTAAGGAAACACCCAAAGAAAAAGTCAAGGAAGAGGCTCTCAAGAAAGTTGAGGAGAAAATCGTGAAGGAAGTCAAAGAGGAAATCAAAGAGGCAAAAGCTGAAAAACAAGCAGAGGCTAAAGCAGAACAACAGAAACAATAAGCAATGAAAGGTTTGTATGACTGATGGACGTATATCTGAGTTGTACAGATGAATTTCCGACTGCTGGATGAATGACAGCAACATGTGAGAAACAACAGAGCCATCCTCACTTTCAGGAGCGTGTACTCTTGATGAAATCTAAAAAGACCTTATCTTGAAAGGGAAATAATCGAGAAAATAACGTTTTTAATGCCACTACTCATGTGTTTGGAAAGGAAATGAAATCATTGGAAACAACTGAATGGACCCTTCACGAAACACAAATAAATGTGAACTAAAACAAAATAACAATGGAAGAAAAAATCAAACCTCTAGAAGCAACTAATTTCGAAAATGAAAAAAAAAGGATTTCTATACTCAAGTCATGAAATATAATGCGAAATCTGCAACATATTGTCTTACTTTGTCCTTATTGCTGTGGCATACTACCGTGTTCGCATACTGTGTACAATATTTTGTTTCTCTTTCTTTCAACTATAGTTTCTGATTTTTATTTGATTTTAATAATTCAGAATCTTTTCACAATTTTTTTAAATTTTTCTTTTAATTTATTTTTCAAAAATAAATCTTGAAAAATCGATTTTACTTATTTTTTTTAATTGCAGATTTAAAAAAAAAATATTTTAGTTGGCTAAAAAAATGTTTGGAAAAAAAATGCTAATTGTCTGTGGCTGGTATGTTGCACACGTTTGAGTTATTAACAGTTGCACATTCATGGTGTTGTTGTTAGGCTTTTGTGCTAAGATGTTTCATTCTAATTTTGTATAACTATTTTCCAACTACCGGTAATCTATAAATATATACATAAACCTATACTGATACAATATTTACACTTTATACATTGTGACAATAGTGTTCAAATCAATCTTATGTTTATACCTTGTCCTCAAACTGACTCTAAATGTTTGGCTTCTTTTGTTCAGGTATACAATAAAAATACTTTCTAAAAAAAAAAAGACGTTTGTTACATCATTGTATTACTTTTTTAGCCAAGTGTTTATTTCAAATTTATTTTTTCTTTAAAAAAAATGGGCTTACATTTTT
>TRINITY_DN49910_c0_g10_i7 len=2694 exp=exp=146.27
CTTAAGGAAACACCCAAAGAAAAAGTCAAGGAAGAGGCTCTCAAGAAAGTTGAGGAGAAAATCGTGAAGGAAGTCAAAGAGGAAATCAAAGAGGCAAAAGCTGAAAAACAAGCAGAGGCTAAAGCAGAACAACAGAAACAATAAGCAATGAAAGGTTTGTATGACTGATGGACGTATATCTGAGTTGTACAGATGAATTTCCGACTGCTGGATGAATGACAGCTACATGTGAGAAACAACAGAGCCATCCTCACTTTCAGGAGCGTGTACTCTTGATGAAATCTAAAAAGACCTTATCTTGAAAGGGAAATAATCGAGAAAATAACGTTTTTAATGCCACTACTCATGTGTTTGGAAAGGAAATGAAATCATTGGAAACAACTGAATGGACCCTTCACGAAACACAAATAAATGTGAACTAAAACAAAATAACAATGGAAGAAAAAATCAAACCTCTAGAAGCAACTAATTTCGAAAATGAAAAAAAAAGGATTTCTATACTCAAGTCATGAAATATAATGCGAAATCTGCAACATATTGTCTTACTTTGTCCTTATTGCTGTGGCATACTACCGTGTTTGCATACTGTGTACAATATTTTTTTTTCTCTTTCTTTCAACTATAGTTTCTGATTTTTATTTGATTTTAATAATTCAGAATCTTTTCACAATTTTTTTAAATTTTTCTTTTAATTTATTTTTCAAAAATAAATCTTGAAAAATCTATGCTGTAAATCGATTTTACTTATTTTTTTTAATTGCAGATTTAAAAAAAAAATATTTTAGTTGGCTAAAAAAATGTTTGGAAAAAAAATGCTAATTGTCTGTGGCTGGTATGTTGCACACGTTTGAGTTATTAACAGTTGCACATTCATGGTGTTGTTGTTAGGCTTTTGTGCTAAGATGTTTCATTCTAATTTTGTATAACTATTTTCCAACTACCGGTAATCTATAAATATATACATAAACCTATACTGATACAATATTTACACTTTATACATTGTGACAATAGTGTTCAAATCAATCTTATGTTTATACCTTGTCCTCAAACTGACTCTAAATGTTTGGCTTCTTTTGTTCAGGTATACAATAAAAATACTTTCTAAAAAAAAAAAGACGTTTGTTACATCATTGTATTACTTTTTTAGCCAAGTGTTTATTTCAAATTTATTTTTTCTTTAAAAAAAATGGGCTTACATTTTTAATTAGATAAATACCTGCTTGACGAAGGAAGGGTTACTTTACTAGTATCAGAAATTATATTAACATCAAAAGAATATCTTTAATCGAGATTTCGTATTGCAAGCGTTCTTTGCAAAGGCTTAAAGTCATTGCATCAAGTGGCTAGATACATATGTACAGTGGCCTAGCCAGGGTGGGGAGGAAATAAGAAAATCCCGCCCCCCGTGCTCCCACTTGAGGGGAGCCCCCAAATGAGTGTTTTTTTACATTAAATATTACGCAAAATGCAGGAGCCCCCATAGAGGTCAAGCCCCCAGGTTCCCCAAATGATGGCAAATTCCTAGCTACGCCCCTGTATCTGTATCAATCCATCCCTGATTCAATGAATAAGGATTTGGAGTATGTTGCCTAATATTGTTATGTTACATTCCTTCTATATACCAGAATTTAAGAAAAGAATTATGGGACCAATGCTCTAGGCTTTGAGCTATTACATCGCAAAGGGGAAGCAAACTGTGCAAGTTAATAATTATAGTCAATCATTGTTGCAACAATGCCCACACGTATATCTTTTTTAGATCCACATATTTTTTAAACAACATTGGCTATTTTTTTTTCTGGTCTACTTTGATTTTTAGTCTTGTGATTGTACCCACATTCTCTACCATACATACATGTCTATATGTATATAAGTGTTATATGATATTTTGTTTTGTGACTGATATACATGTATATAGCATACAAATAATTGTTGGACACAGATGAAACATTTATATGTATATATATGTAAACTTTAAAAATGGAATTCTCTCCCCTTTATTGTTTTCCATCTTCTTTTGTTTGAGAAATGGTAATCTATAATTTGAATACAATTTGCAAATAAAATCTTCTAAATAACTGTTAATACAATTATGAAAGCAAAAATTATACAAACTTTTTTTTAAAAGTAATTTTATAAATAGGCCTGTTTAATTTTTTTTTTTTTATCAAATTCTTATAGGGGACGAAATTCTATTTTTAAAATCTCTGCTTCTTTCCCTTGTCTTGCGAGTATTGTGATCCTGTGTATCCCAAGCGGTCTTTTCTTTCCAGAAAAGGCCTCAAATAAAATTGTGTCTCTGCGTTTGTATTGGTATGGTCTTTGGTCTTCATTTCTTTTTATAGCGTTTTGTTTTAATCGTGTCTAAAGAACACAGAAAAAAAAATTTGTCAGAGGAATAGAAATTTTCCTACTTTTATACTTATCAACATTCTAAGATATCTGTAACTAATGTATAAGTAATGTTTGAGATCTGCATGTCTACATAATACGTTTGTGTGGCCGTGCTTATATCCGGACTTGTTGTTAGAGGAGATAAAGTTTAGACATAACAATGTTTCATGGAGACATTTCTTTTTAGTGTCTTCTGCGGTAAAGTCCAGTTTGGGGTTATCTTTTTTTTTTCCACTTCCGGTTTGTGTATTTATTTTTTTACCTTTAACTTTACGCGACATCTTTGTTTCTTTTTATCTC
>TRINITY_DN49910_c0_g10_i8 len=2002 exp=exp=345.74
CTTAAGGAAACACCCAAAGAAAAAGTCAAGGAAGAGGCTCTCAAGAAAGTTGAGGAGAAAATCGTGAAGGAAGTCAAAGAGGAAATCAAAGAGGCAAAAGCTGAAAAACAAGCAGAGGCTAAAGCAGAACAACAGAAACAATAAGCAATGAAAGGTTTGTATGACTGATGGACGTATATCTGAGTTGTACAGATGAATTTCCGACTGCTGGATGAATGACAGCTACATGTGAGAAACAACAGAGCCATCCTCACTTTCAGGAGCGTGTACTCTTGATGAAATCTAAAAAGACCTTATCTTGAAAGGGAAATAATCGAGAAAATAACGTTTTTAATGCCACTACTCATGTGTTTGGAAAGGAAATGAAATCATTGGAAACAACTGAATGGACCCTTCACGAAACACAAATAAATGTGAACTAAAACAAAATAACAATGGAAGAAAAAATCAAACCTCTAGAAGCAACTAATTTCGAAAATGAAAAAAAAAGGATTTCTATACTCAAGTCATGAAATATAATGCGAAATCTGCAACATATTGTCTTACTTTGTCCTTATTGCTGTGGCATACTACCGTGTTTGCATACTGTGTACAATATTTTTTTTTCTCTTTCTTTCAACTATAGTTTCTGATTTTTATTTGATTTTAATAATTCAGAATCTTTTCACAATTTTTTTAAATTTTTCTTTTAATTTATTTTTCAAAAATAAATCTTGAAAAATCTATGCTGTAAATCGATTTTACTTATTTTTTTTAATTGCAGATTTAAAAAAAAAATATTTTAGTTGGCTAAAAAAATGTTTGGAAAAAAAATGCTAATTGTCTGTGGCTGGTATGTTGCACACGTTTGAGTTATTAACAGTTGCACATTCATGGTGTTGTTGTTAGGCTTTTGTGCTAAGATGTTTCATTCTAATTTTGTATAACTATTTTCCAACTACCGGTAATCTATAAATATATACATAAACCTATACTGATACAATATTTACACTTTATACATTGTGACAATAGTGTTCAAATCAATCTTATGTTTATACCTTGTCCTCAAACTGACTCTAAATGTTTGGCTTCTTTTGTTCAGGTATACAATAAAAATACTTTCTAAAAAAAAAAAGACGTTTGTTACATCATTGTATTACTTTTTTAGCCAAGTGTTTATTTCAAATTTATTTTTTCTTTAAAAAAAATGGGCTTACATTTTTAATTAGATAAATACCTGCTTGACGAAGGAAGGGTTACTTTACTAGTATCAGAAATTATATTAACATCAAAAGAATATCTTTAATCGAGATTTCGTATTGCAAGCGTTCTTTGCAAAGGCTTAAAGTCATTGCATCAAGTGGCTAGATACATATGTACAGTGGCCTAGCCAGGGTGGGGAGGAAATAAGAAAATCCCGCCCCCCGTGCTCCCACTTGAGGGGAGCCCCCAAATGAGTGTTTTTTTACATTAAATATTACGCAAAATGCAGGAGCCCCCATAGAGGTCAAGCCCCCCAGGTGCCCCAAATGATGGCAAATTCCTAGCTACGCCCCTGTATCTGTATCAATCCATCCCTGTTGCAATGAATAAGGATTTGGAGTATGTTGCCTAAAATAGTTATGTTACATTCCTTCTATATACCAGAATTTAAGAAAAGAATTATGGGACCAATGCTCAAGGCTTTGAGCTAATACATCACAAAGGGGAAGCAAACTGTGCAAGTTAATAATTATAGTCAATCTTTGTTGCTACAAATGTATTAGGTATGAATATCTTTTTTAGATCCACATATTTTTTAAACAACATTGGCTATTCTTTTTTTTGGTCTACTTTGATTTTTAGTCTTGTGATTGTACCCACATTCTCTACCATACATACATGTCTATATGTATATAAGTGTTATATGATATTTTGTTTTGTGACTGATATACATGTATATAGCATACAAATAATTGTTGGACTCAGAAAAAACATTTATATGTATATATTTGTGGACCTTAAAAATGGAATTCTCTCCCCT
>TRINITY_DN49910_c0_g11_i1 len=259 exp=exp=246.65 ortholog=[gi|70916175|ref|XP_732422.1| hypothetical protein [Plasmodium chabaudi chabaudi] >gi|56503280|emb|CAH85273.1| hypothetical protein PC403258.00.0 [Plasmodium chabaudi chabaudi]]
TCTTTTTTTTTCCACTTCCGGTTCGTGTATTTATTTTTTTACCTTTAACTTTACGCGACATCTTTGTTTCTTTTTATCTCGTTTGTCAGTATCTGTTCCAATCTCTGCGTGACTCTTTATCTGTCAGTCACAGCGTCTTTGTCTCTCTTTCATTCTATCTATCTATCTATCTATCCATCTATCTATCTATCTATCTATCTATCTATCTATCTATCTATCTATCTATCTATCTATCTATCTATCTATCTATCTATCTATC
>TRINITY_DN49938_c0_g8_i1 len=229 exp=exp=144.09 ortholog=[gi|524902003|ref|XP_005107380.1| PREDICTED: serpin B6-like [Aplysia californica]]
TACTTGTTTAGTGTCTACTGGAGTTGGTCAGTCTTGAACGCACAATGATCCTTCTACCCATAACCTTGGTTGTTCTTGGTCAACTGGTCAGTGCTGACCAACAACAACAGCTGGCTTTGTCTTCGGCCTCGTCAGATTTCTCTCAAAGACTTTACCAGAAAGTTGCTCTAGACGGGTCTAATGTCGTCTACTCACCTTACAGCATTCATTCACTTCTGACAATGACGTC
>TRINITY_DN49938_c0_g14_i1 len=552 exp=exp=234.87 homolog=[gi|524893945|ref|XP_005103480.1| PREDICTED: serpin B3-like [Aplysia californica]]
GACGTAGCCGAGATTCTATTTAGAGGAGGAAGATTTGCCTTGTACATTGCGCTGCCACGTACTTGTGATGGCATCACTGACCTAGAGAATCTTCTTCAACAACCTGGCAAGGTCGATGAGCTTTTCACTGGCCTACAATTTAAAACTGTTGAAATGACCATCCCTAAGTTCAAAATTGAAACCAAATTGGATCTTGAAGATGTTTTAGTTGATATGGGAATGGTGAAAGCTTTTTCAGAAGTACTGGCAGATTTCAGCGGAATATCACAAGGAGTCTACATCAGTAAGGTCATTCACAAGGCGTTTATTGAAGTCCAGGAATCTGGCACAGTCGCAACAGCAGTTACTGTTGGTGAGATGTCCGGCAGATCGAGACTTATTATAGTTCCCTTCATCGCTGACCATCCGTTCCTTTACTTTCTGAGAGACAAAGAGACAGGACAGATACTCTTCCAGGGGAGATTTTCAGGCTAAATGTTTGTAACTGATTGATCTAAGAAAACAATAAATTCTCTTTCACATGCAAAGTTTAGTTTATAATATATAATTGTC
>TRINITY_DN49938_c0_g14_i4 len=895 exp=exp=103.42 ortholog=[gi|524893945|ref|XP_005103480.1| PREDICTED: serpin B3-like [Aplysia californica]]
CAAAACGGAACACGTGATAAAGGATTTACTAGAACCAGATAGTATAGACGACTTAACAGTGATGCTTCTCGTCAACACACTCTTTTTTAATGGCACCTGGAACTCACCTTTTGATGAAACACTAACAAGAAAGCAAGATTTTAAACTTCTTGGTGGCACTGTAAAACAGATTGACATGATGTATGGGTCTCAAAGAAGAACGAACATCAAGAAAGATGACGTCAATAATGTGGACGTAGCCGAGATTCCATTTAGAGGCAGACGATTTGCCTTGTACATTGCGCTGCCACGTGCCTGTGATGGCATCACTGACCTAGAGGATCTTCTTCAACAACCTGGCAAGGTCGATGAGCTTTTCACTGGCCTGGATTTAGAAACTGTAGAGATGACAATACCAAAGTTCAGAATTGAAACCAAATTGGAGCTTGAAGATGTTTTGGTTGATATGGGAATGGTGAAAGCTTTTTCAGAAGAATTGGCAGACTTTAGTGGAATATCTCATGGAGTCTACATCAGTAGGGTCATACATCAGGCGGTCATTGATGTCCAGGAATCTGGCACAGTCGCAGCAGCCGTTACTGTTGGCGAGGCTTCTTCTAGATCGATACCTGTTATAGTTCCCTTCATAGCTGACCATCCGTTCCTTTACTTTCTGAGGGACAAAGAGACAGGGCAGATACTCTTCCAGGGGAGATTTTCAGGCTGAAATATTTAGGCTAATTGTTTGTAATGAATTAATCTAAGAAAAAAATAAATTCTCTTTAACACGTGCAAAGTTCACTTTAAAATTCTTTATTTTTGTCAAAACTTTGTTTTTGTTCATTTTTGCTAAGCTTATATCAACTCACTCTGTCTGTATGGTAAAAAGATCGAACGTGTTGTTTTTCACAAAAAC
>TRINITY_DN49938_c0_g18_i2 len=292 exp=exp=126.16 homolog=[gi|524893943|ref|XP_005103479.1| PREDICTED: serpin B4-like [Aplysia californica]]
CAAAACGGAACACGTGATAAAGGATTTACTAGAACCAGATAGTATAGACGACTTAACAGTGATGCTTCTCGTCAACACACTCTTTTTTAATGGCACCTGGAACTCACCTTTTGATGAAACACTAACAAGAAAGCAAGATTTTAAACTTCTGGATGGCACTGTAAAACAGCTGAACATGATGTATGGGTCTAAGAGAAGAACATTCATGAAGAAAGATGACGTCAATAACGTGGACGTAGCCGAGATTCTATTTAGAGGAGGAAGATTTGCCTTGTACATTGCGCTGCCACGT
>TRINITY_DN49999_c1_g5_i2 len=2037 exp=exp=137.20 homolog=[gi|585678579|ref|XP_006819348.1| PREDICTED: uncharacterized protein LOC100374480 [Saccoglossus kowalevskii]]
GCACAATTAATAAAAGAAGAAGCAGATAGGAAATTACAATATGATCTTGAGAAATTGAGAATTGAAGCTGAACAAAATAAACAAAAAGTTAATAGCAATAATACTAATGATAGATCTAATACTAATACTACCAATGCCCCAGACAATCACATTGAAACCAATAATAGTAATAATCACACAAACAACACTAATATTTCAAGTGATAACAACCATTGGTTGAGGAAAAAACTACAACCCTTTCAGGAGGCTAGAGATTGTATTTCAGACTACCTAAAGAGATATGAAATTAAAATGGTTAATTGCAATATAAGGGAGGAAGAGTGGTCTCAAATTTTGTTAGACTTTGTACAAGGGCAAGCTCTTACAATTTGTCAAAACCATAATCATACTGTACAAAATAGCTACCAAATTTTAAAAAAGGAATTGCTGAATGCATATGGACACAATGCCAGCACATTCAGAAAAAAATATTTTGAAAACACACCTTCCAATCAGATAGAACCACAAACCACTATAAATTTGGAAAAAGACTATTTTAATAAATGGCTGGGATTTGAGAAGATTGACAGTACCTTTGAGGGATTAAAAAATTTTATATTACTTGATAATTTTGTAGCTAAGTGTGACCCGCAATTACAATCATTTATCAAAGAAAGGAATCCCAAAGTTTTGGATGATGTTACTGAGATAATAAGAACATATAAAAATGCCTATCCCAACAACCTTTTTTCATGTAAAGATAAAAAGAATATTGATCTAGTGGGATATACACAGGAAAACAATGAAAGAAGTAGAAATAGAAGTAGGGATAGCCAACATTTTAGATATAGCAATAGTAGAGATAGGTCAAACAACAGGGATGTTACATGTTATAGATGTGGGAAAAAAGGACATATGGCTATGAGATGCAGGGGAACACAAAACAGGTCAAACAGTAGGAATAATTATAATAGATCAAGTAGTACACATAATTACAATAGGACAGATAGTAGAAATAATTACAGAGCAGACAGTAGGAATAGGTACAGCAATTACAACAACAATTACAATAATAACACATACAATAGGAGTAAAAGCAGGGAATATAAAAATAGAGATTCTGACAGAGTGTTTTTTGTTAGGGAAAATAAAAACAATTTTGCTTTCTACCCAGCTTTTATTAACAATGTTCCAATAAAGGCAATCCGAGATAGTGGCTGTAACACACTCGTGGTTCGGGCTGATCTCATTGAGGCGCAATATTATAGGGGATATACAAGGAAAGTGGAGTTGGCAGATGGCAGTATAAAGGAATTTAAAGTATTTAAAGTGTTTATTGAGACACCTTTTTACACTGGCCATTGTGAGGGAGTAGCCATGCCTAACATGAGACATGATATGTTAATTGGAAACTTAACAGGTTTGAAGGAATGTTCAAGACAGGAAATTGAAGCATGGGAAAAGAAATATGAAAGGTTACAGCAGAATAGGAATACTGAAACAGATAATTACATTAGTAATATGGTAATAACCAGATCTAAGAACAAGCCAAAACAAGAAACTCAGGAACTTATTGATATGAATGATGAAATAGTTAATGGTGAAGAAGATAAAGAGAAAGAGGTTGAAATACAAGGTCAAAAACAAGACGAAACGCAAGCAGAAAAACAGAAAGATGGAACTGAAGAAATGAAAACAGAAGAATTGAAAGGAATAAACAAATTGGCTCAAGAACAAAAACAAGATAACATCATTGGGAAAACATATGACAGAATTAGTGACAGGAGAAATAATAACCCAATGGAGAAATATGTCATAGAAGAAGGAATACTATTTAGGAAAACAAAAATAAATGATAGAGAAATAAAACAATTAGTCTTACCACAAAAGTATTGGAAGGATGTCATGATTTTGTCACATGACAGTAATTTAAGTGGACATAGAGGTATAAAGAAATGTTTTAGAAATTTAGCAACTCAAGTATTTTGGCCTAAAATGAAAGGAACCATATCAAAATACATAAGATCATGTGATATGTGTCAAAGAAGGGGACTTAAG
>TRINITY_DN75372_c0_g1_i1 len=549 exp=exp=463.98 ortholog=[gi|166952367|gb|ABZ04266.1| ribosomal protein rps15 [Lineus viridis]]
ATTTTAACTACTGTTGAACTTCCGATATTGAACTTCCTTTTTAGAATTTGTTTGAGTAAAGAGAAGCATAGAAAATGGCTGACGATGATTTGGCAGAAAAGAAGAAGAAGAGGACTTTCCGCAAGTTCACTTACAGAGGAGTGGATTTAGACCAACTTCTGGATATGTCCATGGATCAGCTTGCTGATTTATTCAATGCCAGACAAAGGCGTCGTTTGAATCGCGGTCTGAAGCGTAAGCCTCTTGCTCTGATGAAGCGTTTGAGGAAAGCCAAGAAGGAAGCTGGACCTTTAGAAAAACCAGAGGTTGTAAAGACACATCTTCGTGACATGATCATTATTCCAGAAATGATTGGATCTATTGTTGGTGTTTACAACGGCAAAACTTTTAACCAAGTTGAAATCAAGCCTGAGATGGTTGGCCATTACTTGGGAGAGTTTTCAATTACCTACAAACCTGTTAAGCACGGCAGACCTGGTATTGGTGCCACACATTCTTCCAGGTTTATCCCTCTGAAATAAACTATGGATTAACATTAAACCAGCCTCA
>TRINITY_DN75376_c0_g1_i1 len=515 exp=exp=134.25 ortholog=[gi|524873087|ref|XP_005093297.1| PREDICTED: cytochrome b-c1 complex subunit Risk, mitochondrial-like [Aplysia californica]]
AATGACTTGTTCGTCCTTTGCCATTGAAGGGATAGCAACACTAAAAATGATTTCGCTGCCCAAAAGTTCAATAATTCAGGCAGCTGTAAAGGCAGTTCCAAGAGGAAATCTGTTGTCTGTTAGTTTGCCAACAATTTCAACACCATCTAAAATTACAGTTGAACAACCAGCTAAGAAACTCACAAGTTTTTCTCTTTCTCAAAACCTCGTAAGAACTGTTCCGAGCGTTAGCACATCTTTATCAGGTACAACACAAGTACGTTTTGCCCACACAGACTTGAAAGTACCAGATTTTTCTGCATATAGACGTGACCAGGTTAAGAAAGCTGACTCACAGTCTGGACAGTCAGATGCTGAGAGAAAACTTACATCCTACCTTGTTGTAGGAGCTGGAGCAGTAGCCTGTGTTTACAGTGCCAAGGCCATTGTCAGGGGTATTGTGTCTAATCTGAGCTTTGCTGCAGATGCCCTGGCCATATCTAAAGTAGAAATCAAGTTAGGAGACATCCCTGAAG
>TRINITY_DN46319_c0_g1_i1 len=606 exp=exp=189.37
GTTAGAAACTAAACTGTGGATAGGTAGGTCCAAACACAAAGTAGAAACTAAACTGTGGAATGGAATCTTTTATTTTTTTAGATAAAGCTTTTTATGCATAGTATGGTTGGTTAGCAAGGCTGCTGCTGTAACAATGCAAATGTAGTGGGTTTGAGTCCCCATTCTGGCCAGTTTTTTGTCTCCTTGTCTTTTCATTGACAAATACAAATCTGAATGTTTTGTTTACTAAAGTTGTTGAACAGAACAGTAGACATTGATTTCTTAAACATTTTATTTTTCTTGTTTAATTATATTTGCAGCAAACATTTTTCTTCAAATTTTAATTAGTTCAAATTTGTTTTGGACTTTCTGACATTTTCATGTATGGCTAAATGCACAAATCTTGCAATGAAATCAAAAGTTTTCTCCTTCACAGCAAAAGAGTTACATCAGTTTCACTGCATTATTTTAGGTTTTGTTTTGTGTTGTAGATTAACCCCAAAAACATTCACAAACAAATTCATTTCAGAGTGTTGTTCTCCTCCTCACACATTTAACTTTGTGTGTGTGTTTGGTGGCCATAAACAAAAAAAAAGTGTATTTTATTTTTTGTTATGTGACCTTCAG
>TRINITY_DN46323_c0_g1_i2 len=448 exp=exp=134.03
GCAATTTTGAGCAAGCTTTTTTTTAATGATAAATTATCAATGTTTAAAAAATGCAATGTTACACCACAACCATAAATACGTGCACATTCATTCTTGCGAGATTTAGATCTTTTTCTATTGACAGCAGACTTCGTCACATTTACTTTCGTTCTAAAATAAAATCACTAGCCTATACAAAGAAATAATAGGACACCCAAAGCTTTAGCAGAAGTGATAACGCGTTGTTTGCTTTACATTCAAAGAAGCATCATTCTTTTGTCTGATTTTTTAATCCCCAAGTAAAATTTGCAGACTTCGCTCAGAGTTGACCAATGACGTTTATTAATCACACCGCGAGCTACATTCAGAATTCAATTTTGGAACTTTTACTTGAGAAATAAAATGTCTGGTCACGAAGATCCAATGGAGTCCGTTCTTGTTCGTTTAACCCTTAAC
>TRINITY_DN46323_c0_g2_i1 len=445 exp=exp=124.05
GCAATTTTGAGCAAGCTTTTTTTTAATGATAAATTATCAATGTTTAAAAAAATGCAATGTTACACCACAGCGATAAGTGTATAAGCATTCATTCTTGCGAGATTTAGATCTTTTTCTATTGACAGCAGACTTCGTCACATTTGCTTACGTTCTAAAATAAAATCACTAGCCTATACAAAGAAATAATAGGACACCCAAAGCTTTAGCAGAAGTGATGACGGCATTGCTTGCTTTACATTCTAAGAAGCATCATTCTTTTGTCCGATTTTTTAATCCCCAAGTAAAATTTGCAGACTTCGCTCAGAGTTGACCAATGACGTAATCACACCGCGAGCTACATTCAGAATTCAATTTTGGAACTTTTACTTAAGAAATAAAATGTCTGGTCACGAAGATCAAATATAGTCCGTTCTTATTCGTTTAACCCTTAAC
>TRINITY_DN44457_c7_g5_i1 len=774 exp=exp=486.95
TATATATCATGGGCGTAGCCAGGATTTTCTTTTGGGGGGGGGAGAAAAAATCCCCCCCCGCGACCCCTCCCCCAGCGCGAAATTTTCTTTTTATATGTATTTATGTGTAAGTGTGTGTACATAATCTTTATTGCATTCTGATTCTTCATTCTTTCGGAAGACGTTTATTGTGTCCTAGAATAGGTTCTTCCATGAGTTAGTGGAAAAATTGTAGATTCCCCGAAAAACTAGTAAGGGGGTCTGGGGGAGTGCTAGGAGCTCCCCCAGCGCGGGGCGAAGCCCCGCCGCCAAGCACTATTTCTGATATTGAAAGCCAACAAAATGCATATTCTGAGGTATCTACAGTGCATTTTCCTGCTATTAAAAAGTTTTATTTCAAAAACCTAATGTGCTATTCTTACTGACTTAGACCCTACCGCGCCGTTCGGAGCATTTGACGTCAAGCTGTTTCCATAAAAATCTTTCACTAGTAATGTCTGAAGCCTCTTCCCACCTGCCATGAGGACCTCAATGAATGAGTGGAGTCAAGTTGTACTAGGATATCATTGCAACTCTTCTTATGCGTAATTTATTTTGTCAGAGAACATGTCCCGCAAACCTCATGCGTCGCTCTCTCACAATCTTACTAAAGGGTTGACTCCCAGTTCGGCATAGGATTTCATTGATTTAAACCCGATCTCTATAACGGACTTCTAAAATCTGTCATAGCCATCTTTGTTGAGCCACTGTACATTTAGTATTATTCAATTTCGGCAGATGACTATTCTCTGCAGT
>TRINITY_DN44457_c7_g7_i1 len=1229 exp=exp=436.26
GATATATATATATATATATATATCATGGGCGTAGCCAGGGGGGGGGTTTGGGGTTCAAACCCCCCCCCCACCCGAAATGAAATCCCCCCATGGGGGGGGGGATCGGAATTTAGTGAATGATTTTTTGCTTTGATTTTGTTTATTTTAGGTGAGATTTTAATACTAAACCATCAATTGCCCCAGCACAACCAATGGGGTTTTGAATTTAAAACCCCGTACCATGGGGGGTTCGAGTTTAAAAACCCCTACCAGGGGTTTTGAGTTTAAGACCCCCTACTAGGGGTTTTGAGTTTTAAACCCCCTACTTGGGGTTTTTGCAGTTAACCCCCCCCTCTTCTATAAAACAAAACAAAACAAAAATGCAAAACGAAAATCCCCTAATTCCAAGAGCACAGTTAAGGGAGATTTTGATTTTAAACCCCCCACCAAAATTTACGATAAACCCCCTCTTCAATATAAAAAAAAAGTTAATTACGCACTCAAAATGTTATGAGCGTAGCTAAATGGGTTTTGACTTAGTTTTTAGTTTAAACCCCACTTCAGCGGGGTTTGAAGGTAAAAAATACCTCTTTAATAATAAAAACAAAGCAAATTATACACTCAAAATGTTTTGTGTGTAGTCAAAGGGGTTTTGAGATTAAACTCCCCTCCAGTGGAGTTCGAAGCTAAAAAGTACCTCTTCAATATAAATAAAAGCAAATTACTCACACTAAAATCTATGAACGCAGCCAAAGGGGTTTTGAGTTTAAAACCCCCGCCAGGGGAGTTTGAAGCTAAAAAATACATCTTCAGTGTATGAAAAAAAGCAAATTACGCACTCAAAATGCTATGAGCGTTGCCAAAAGGGGTTTTGAGTTTAAACCCCCATTCAGAGGGGTTTAATGCTAAAAATACCTCTTCAAAATAAAAAAAAAGCAAATTACACACTAAAATTATTTGAGCGTAGCCAATCCAATCGGGGGTTTTGAGTTTAAACCCCTCTTCTACAGATGGCGTTTGTTTAAAGTTTAAAACCCCTGCAGATGGTTTTGAGTTTAAGATCCCCCTACAGAGCATTTTGAGGTGGAAAACCCCCAACAGATGATTTTGACGTTAAAACTTCTCTTTTGGATATAAAATCTAAAGCAAACTACAGTCACTTAATTCCAAGAGCGTATTCAAGAGTGGTTACACATTTTTATCAGTGGCAGGGCTCCCTTAATAAACTGCAGAGAATAGTCATCTGCCGA
>TRINITY_DN44470_c0_g1_i1 len=2476 exp=exp=186.52 ortholog=[gi|524878727|ref|XP_005096045.1| PREDICTED: alcohol dehydrogenase-like isoform X1 [Aplysia californica]]
TTTGATTTAAATGTTTGTTTTCACTAAAAACAGCTGATCATATCAAAAACAAACTACAGCTATCAAGACAAAGCCAAAATAAACATTTGTTGTTTTTTTTTATTGAAGATTTTTTTTTTCTTTCTTTTCAAATATGAAAATCAATAATTCATTCACAAATCCAGTGTGATATCAAAACTCAACATAGCACCTAGAATAAATCAACTACATTAGTCAATGTAACATGTCCAACTAAAACAATGAATCATAACAAACACACACACACCTCACTACACTTGAACACTTTTTGTCTTGGTTTTACAAAAATGGAAAAAATTACAAATACACAAGTTCAAAAATGCCATTTTAAAAATTCCACTTGCATATCAGATGCAACAGGGCAAAACAATATATTTCAATTATTAACTAAAAAAAATATATCACAGATTCCTCACGTCTAGAAAGTGAAATCTAAGCAATTACTATTTTCTGGTACAATTGTTTTTTGAAATTAAATTTACATCAAATACATAATGAGGACTGCTTAAACATTAGTTTTTTTTTAATTAACTTAATTTTAAAAAAATATTTCTAGCATGGTCTAGTTTAAAAAAATTCTTTTGATAAAAGCTCATTATAAAAAAATGATCTTTAAATCTTTAATTAAATCCCTGCGTAGCCATTTAACAGTCATTTAGCATGTATGACTCGTCTGGCCTTAAACGTTCCTGCAACAAGGTCTTTCTAACATAGCCTATAGTACATGAAAGTTGAATGTGTTAAGCTTAATGTTGGATATGTACATCCACAGCAACAGGTTCATGAAACAGAAATATATGCACATGTAGGACAATGGAGTTGAGAGGTGGGTTGTTGCGTTAGATATTTTCCCCCTCTCTTAATCAGATCATGCATACTCATGAGTAAAAAAGTGCAGCTCCAATGTAATCCTTGGTTTAGAGCCCTTTAAAGACTATATCTGGGGTTGGGCTCAACAGATGGCTTTCATTGTAAATAGCAAAAAGCAAAGTGTGATATCTTGTAGTTTGTTCTAGATGATAATGTCTTTCTGTGGATGATGTTTTCTAAACAATGTTTAAGACAAAAACAGTTTCAAAGTGGAACAATTCAATGATTGTCCACTACATGTGTGCTGGACTGTGAGCCAAATTTGAAAATAGCCCTCCCAGTCAGACGATTTTCACAAAGGTCTTCAAAAACTTGGTTGGCGTCTTCAACAGGGAAAACTTTGTACTCTGGGACTTCCAACTGATCTTCTGCAATAGCATTAAGAAGTTCAATGAGTTGATTCAGATTGCCTTGTGGGATGCCAACAATACTCTGCTGTTTGGCTGCGAGTGTGTTCAGGGAAATGCTTGTTTCACATGTGGAGTTACCGCTGACTAAGATCAAGCCCTCTCTGTTTAAAACTTTGAGTGACCTCTGCATGCTCCTGTTGGATCCAATATAATCAATGATGACATCCACACCACCCCTGCAAGCATCCAAGGTGCGTTCAATGATGTACTGTTCATGATCCTCTTCATTCCAATGAATGATGTCATAGCAGCCATGTTCTTGTGCAGTCAGCAATTTATCAATGCTGTTGTCCGCAACAAAGACCCTAACGTTGTTGCACTCACGACCAATTAAATATTTGGCAAGCTTGACAGTCCACAGCCCCAGGCTGCCAGCACCAACAACCAAAACATTCACACATGATTTGACTTTACGCAGCTTTTCCACATGTGGCTTAGCACTGTTCACAGCAGCGTAAGCTGCAAGGGCTCCACCAGGTAGCATGGCTGCCACTTCAAGGGGAACTTTGTTGGGAATCTGAATTACTTTGGTTGTGTCCTCAATGGGAATGTACTCTGCATAGCCACTGTTCACCTTATCAGCATCAGGGAAGATGATGACTTTGTCTCCAATGGTGTAGTTGCAGTTAGGCAAGTTTAATCCAATATCATGTATTGTGCCTGCGACTTCATTGCCAGGAAACTGAGGAATGAATCTTTTGCTTCTGTTTTTACCTTCAACATAGCAAGCACCAGCATAGGCAACCTTGACAACTACACCTTCACTTGGTGTATCAGGAAGTGGCATAGAGGACACTGCCTCGCCAATGTGAGAAGACAATAAGGAAGAGCTCTGGATGTCTTGTGATTGAATAATGGGCTCACCAGCTAGTCTCCTAAGAGCCTGGAGCTCGTTTTGATTCAGCTCTGCTTTAGTCATTTTCTAATCCTTCCTTGCCAAATTAATCCAAGTAAGAAAGCACTGTATAATAGTCTCGATAATTTTAAGCGTCTTAACTCCTTCGTTGTAAGCTCGTGTCTAAACAATATCGGTTATCTCAGCTACTTTTATGTAGCCCTGGAATCAGCCACTGTTCACGTGCTAGCCCCAGAAAGAAACTTTAGTTCTGGAAAGTCAGGCGTTTAAACTTCGTTTGAAGGTACTCATCATGCTTCCAAACTCTGTTGTTGTAATGTTA
>TRINITY_DN92268_c0_g1_i1 len=506 exp=exp=585.33 ortholog=[gi|524883626|ref|XP_005098440.1| PREDICTED: 60S ribosomal protein L23-like isoform X2 [Aplysia californica]]
AAAGTAACCTGTATTTATTATGTTAACAATTTAAGCTATTGAGCTAGCGTTTGAGGCAATACGAGGCCAAAGGTCAGCACACTCTTTTGCTACAGGTCCTGTGATAGCAGATCCTTTCATTTCTCCTTTTGGGTTAACAATTACACCAGCATTATCTTCAAAGTAGATAAATACACCATCCTTTCTACGAAAAGGTTTCCTCTGGCGAATGACAACGGCAGGCATTACTTTTTTCCTTAATTCTGGCTTGCCTTTCTTGACTGTTGCTACAAACATATCTCCTGAACCTGCAGCTGGAAGTCTGTTAAGACGACCTTTAATGCCACTCACGGCAATAACATATAGGTTCTTGGCTCCTGTATTGTCGGCACAGTTAATAACTGCACCCACTGGAAGACCCAGTGCGATGCGAAATTTTCCACCAGCGGTTCCACCCCTTCCTCTCTTAGACATTTTCGATAAAGGAAGATAAACAGTGCGCAG
>TRINITY_DN41718_c0_g2_i1 len=691 exp=exp=1193.49 ortholog=[gi|524886469|ref|XP_005099829.1| PREDICTED: uncharacterized protein LOC101854331 [Aplysia californica]]
TGATGACCTATTTAGTGTTTAGCACTGAAGGACCACAGTCTCTCCACGTCGCCGTAATGCCTGCAGTGTCTGCCCAGCCAGAGAAATTTATCCATAGCGCAGGTGCCTTCCATGACTGGACCACAGACGGTGTTGCTGCAAAGCATAAGCTCTTCCATAGCATCCTGTTCATGAAAGCAAACATTGCACAAGAAAAGGCAGGCGTGGTCAGGGGCCATCTGATCAAGGGGGGCCACTGGCTCGACTATTGCCGAAGACAATGGCGTGGCGCTGATGACGCAGAGCGAGGCTAAGGCGAGCAACAATACTGTCTCGTGCTGGTTCATTTTAGATCTGTTAGCAAAGGTCCAGTCGGATGGCCAGTCAGGTGCTCCTCTTTAAGAATTGAACTTTATACAATTTTCTAATTTTTTTTCTAATTTTTTTTTTCCTTAGAAATTGTCGGATTAATACTTGTATTCGACCTCTAACCTCTTTTTTTTTTAGCCTAAAGTATAAATGTATAAAGCAAACTTTTGTTGTATAAGTTTATTTCTGCTTTGAGGTTCAATGAATTCTTTGGCTGCTAAAGTTTTGAAAGGTCTATAAAAAGAAGAAAAGAACCTCCCAAGTCGATGATTGGTCGTCTGTTCTGAAGACGATATTTATACCAGAGATTTCCCGCGCTCGAGAGGCAGGCGAACTACAGCCG
>TRINITY_DN41754_c2_g1_i1 len=223 exp=exp=527.91 ortholog=[gi|293340164|ref|XP_002724552.1| PREDICTED: polyubiquitin-B-like [Rattus norvegicus] >gi|293351577|ref|XP_002727767.1| PREDICTED: polyubiquitin-B-like [Rattus norvegicus] >gi|149052926|gb|EDM04743.1| polyubiquitin [Rattus norvegicus]]
TGAATAGCGTAAAGATAAACTTAGCCATTCAATAGCCACCACGGAGACGAAGCACTAAATGCAGGGTTGATTCTTTCTGAATGTTATAATCTGACAAAGTGCGGCCATCTTCAAGTTGTTTGCCAGCAAAGATGAGACGCTGTTGATCTGGAGGAATGCCTTCTTTGTCTTGGATTTTGGCTTTGACATTCTCAATGGTGTCTGAGGGCTCAACTTCAAGTGT
>TRINITY_DN41754_c2_g2_i1 len=223 exp=exp=326.85 ortholog=[gi|293340164|ref|XP_002724552.1| PREDICTED: polyubiquitin-B-like [Rattus norvegicus] >gi|293351577|ref|XP_002727767.1| PREDICTED: polyubiquitin-B-like [Rattus norvegicus] >gi|149052926|gb|EDM04743.1| polyubiquitin [Rattus norvegicus]]
TGAATAGCGTAAAGATAAACTTAGCCATTCAATAGCCACCACGGAGACGAAGCACTAAATGCAGGGTTGATTCTTTCTGAATGTTATAATCAGACAAGGTTCGGCCATCTTCAAGTTGTTTGCCAGCAAAGATGAGACGCTGTTGATCTGGTGGAATTCCTTCTTTGTCTTGGATTTTGGCTTTGACATTCTCAATGGTGTCTGAGGGCTCAACTTCAAGTGT
>TRINITY_DN41754_c2_g4_i1 len=223 exp=exp=1920.52 ortholog=[gi|293340164|ref|XP_002724552.1| PREDICTED: polyubiquitin-B-like [Rattus norvegicus] >gi|293351577|ref|XP_002727767.1| PREDICTED: polyubiquitin-B-like [Rattus norvegicus] >gi|149052926|gb|EDM04743.1| polyubiquitin [Rattus norvegicus]]
TGAATAGCGTAAAGATAAACTTAGCCATTCAATAGCCACCACGGAGACGAAGCACTAAATGCAGGGTTGATTCTTTCTGAATGTTATAATCTGACAAAGTGCGGCCATCTTCAAGTTGTTTGCCAGCAAAGATGAGACGCTGTTGATCTGGTGGAATTCCTTCTTTGTCTTGGATTTTGGCTTTGACATTCTCAATGGTGTCTGAGGGCTCAACTTCAAGTGT
>TRINITY_DN41754_c2_g5_i1 len=223 exp=exp=486.69 ortholog=[gi|293340164|ref|XP_002724552.1| PREDICTED: polyubiquitin-B-like [Rattus norvegicus] >gi|293351577|ref|XP_002727767.1| PREDICTED: polyubiquitin-B-like [Rattus norvegicus] >gi|149052926|gb|EDM04743.1| polyubiquitin [Rattus norvegicus]]
TGAATAGCGTAAAGATAAACTTAGCCATTCAATAGCCACCACGGAGACGAAGCACTAAATGCAGGGTTGATTCTTTCTGAATGTTATAATCAGACAAGGTTCGGCCATCTTCAAGTTGTTTGCCAGCAAAGATGAGACGCTGTTGATCTGGAGGAATGCCTTCTTTGTCTTGGATTTTGGCTTTGACATTCTCAATGGTGTCTGAGGGCTCAACTTCAAGTGT
>TRINITY_DN41754_c2_g6_i1 len=223 exp=exp=114.96 ortholog=[gi|293340164|ref|XP_002724552.1| PREDICTED: polyubiquitin-B-like [Rattus norvegicus] >gi|293351577|ref|XP_002727767.1| PREDICTED: polyubiquitin-B-like [Rattus norvegicus] >gi|149052926|gb|EDM04743.1| polyubiquitin [Rattus norvegicus]]
TGAATAGCGTAAAGATAAACTTAGCCATTCAATAGCCACCACGGAGACGAAGCACTAAATGCAGGGTTGATTCTTTCTGAATGTTATAATCTGACAAGGTGCGGCCATCTTCAAGTTGTTTGCCAGCAAAGATGAGACGCTGTTGATCTGGTGGAATTCCTTCTTTGTCTTGGATTTTGGCTTTGACATTCTCAATGGTGTCTGAGGGCTCAACTTCAAGTGT
>TRINITY_DN41754_c3_g1_i1 len=334 exp=exp=661.75 ortholog=[gi|339233016|ref|XP_003381625.1| ubiquitin family protein [Trichinella spiralis] >gi|316979538|gb|EFV62321.1| ubiquitin family protein [Trichinella spiralis]]
GCGACACTGTTAACCAGTGAATTTGAGAAGCTTCTAGATGGAGATCATTTTCAAATTTGCTTTGTCGCGATGACGTCAGGATTTATTTTTACTCCACTGCTGCGCAGACTTGGGGTAGTATAAAAGGGAACGCTTACAAACAAGCGCAGAAAACTGGCACACAGAGAACAAAGATATTCTAGCGATTTGTCAATATTTTTTTGAAAGAGCACTAAGAAAGATGCAGATTTTTGTCAAGACCCTCACTGGGAAAACTATTACCCTAGAGGTTGAACCATCAGATACCATTGAAAATGTCAAGGCAAAAATTCAAGACAAAGAAGGCATTCCTCCA
>TRINITY_DN41743_c0_g1_i1 len=1826 exp=exp=1013.10 ortholog=[gi|524893759|ref|XP_005103388.1| PREDICTED: uncharacterized protein LOC101863916 [Aplysia californica]]
GTCATATCACCAAGTAAAAAAATCTTTAAAAAAAAAAAAAAAAAAAAAAAAAAAAAACAAAAAACAAAAGTGTGCGCGCGCCCCAAATGTTGCCATGAATAAATCAGCACCTTGTGCATCTCTATTAATTAGCGTAAGTGAGGCTAGAGGCTTTGGTAAAGAACAGCTTAGCGTTGGTTGTGGGCTATCACAGCAGTTTTGTCCAGACTAGGAGCTTGCAAATTTGGCTTTCTTGGCCGAAAATAATTGTTAATACCAATTTTTCTCTTTTTTTTTTAAACACCAACTATTTGTCAATTAAACTAGCCTACCTGGCCATTTAATTTTTAAACATTTTTTTTTCAGTTTTTTTTTTTGCTTGAGAAGAGTGCAAAAATATTTTTAAAAGTAAATATATTTTCTATGAAAGTATTGGCAAAAGTCGATATATCCTGAATAATTCAGATCAAGTATCGATATATCAGCCTTACCGGAAGCTGGTATATAAAAGAGACCATGATAGTTTTCGATTCAGTTTGCAGCTCCCTTGGCTCGTAGGACGGACATAGTGTGACGATTCCCTGGCACCGCCAGCAGACGATTGGAGCAGTTCTTACTTTTTACCTAAAGCTCATTTCCGTTTTAGCAGATTTTCAAACAAGGGAAACTTGAAAGCAGACGGCCAGTTTTATTCTCTAGGAGTAAAGGATCAGTAGAACAAGTAACAACAACAACAACAAAAGTTAGAGTCAACTTTCTTTCGTTCTAGAAAACAGCGCAACAAGGAAGCAAGCCAAACAGAATTCCACACAGCCAAAATTTTTTAAAAAGTTCAAGATACAAGCTACAGTTGCATTTCGTCACAGTGTATACAGAGCGCCATCTATTCATTTCTCAATCATGACTTACGAACATGTCTCCACAACTTTAGATTGGTTGAAGCTAGTCACGTGGTTATCTTTGACTATGTGCACAGTGTTCGTACACGCGGAGAAACCAAGTCAATATTTGAATCAGTTTCCTCTGACAAGTACCGAAAACGTTCACAGTCTTGTAGACGACCAAAGCCCGCCAAGGCTACAGCATCTCAAAACCTCCATGCTAGACCTTTTCTCCCCGAGCCCAGATCTGGAAAGCAACAGAGCCCTAGACAGCGCCCCAACCACAGACGGTGGGTTTGAAAAACAAAAAAGAGTCTTCTGCAACAGTTTCACTGGATGCGGAGGCAAGTTCAGGGGGCGTCGGCGAAGACTGAAAAAAACCTTCGGCAAGCGATTTCTAAGCGAGCGATTAGCCAAGAGGCCGTTCTGCAACATGCATGGTTGTTCCAACAGCGGGAAGAGGTCTGGGGAAGTCTCGTATGGGGATGACGCCCTGATCGGGCAGCTGAAATTTTCAGACGACGAGCTTTCGAGTCTGAAGCTGAATAGACAGTTATGTAATAGCCTGGGCGGCTGTCAAAACGTTGCACCCAGAGTGGGCCTCTTGGAGAGACTAAAACAGTTGGACAGTGACCAGGCGGACTCACTCGGCAAACGTTTCTATTCGGGAGGATTCGATGAAGATGCAGATGCTTTGGCAGAAAATATGGGCAGGTGAGCGTCCCTCGTCCAACGGCTAGAGAGTTTGGGAGTTGTGTATGACCGGAACAGCCATTAGAGCAGACAGACTTGAAACAGATTTTTTTTTACAAAGTTGACAAAATCAAATCCTAAATACAAACTTTGGCCATTTATTCTTTCTTTTTTTTATTAACTGCCCCCTCCCAACAGCTTCTGTAGTATATATTGAATTATTAACATTAAACCAATGTTAAATAAACATTTTAATCTTT
>TRINITY_DN41789_c0_g1_i1 len=391 exp=exp=158.89 ortholog=[gi|524897390|ref|XP_005105156.1| PREDICTED: guanine nucleotide-binding protein subunit gamma-1-like isoform X1 [Aplysia californica] >gi|524897392|ref|XP_005105157.1| PREDICTED: guanine nucleotide-binding protein subunit gamma-1-like isoform X2 [Aplysia californica] >gi|524897394|ref|XP_005105158.1| PREDICTED: guanine nucleotide-binding protein subunit gamma-1-like isoform X3 [Aplysia californica] >gi|524897396|ref|XP_005105159.1| PREDICTED: guanine nucleotide-binding protein subunit gamma-1-like isoform X4 [Aplysia californica] >gi|524897398|ref|XP_005105160.1| PREDICTED: guanine nucleotide-binding protein subunit gamma-1-like isoform X5 [Aplysia californica]]
AAAAAAAAAAAAAAAAAAAAAAAAAAAAAAAAATTGCCTATATCTTGTTAATTCAAAAGGACATTACCAATGTCAATATTTTTTTTAGATTTTATTCACAAAAAAAAATCTGATCTTTAACACATTTAAACTGAGGCCACATTAAAATCTACGAATGTTATGAACAGTTTATAATATTGCACAGCTGCCTTTTTCCTTGAATGGATTTTCACTTGGTTTACTGAAGCCACTGATGAGATAATCCTCCTCTATGTGGGAATCACAATACTTCTGCAAGTCATCAATGCACTGAGAAACTCGAAAACGTGTTATTTGGGCTTCACACCGAAGCTGCTCAATCAGTCTTCTTTGTTGCTGAAGACCTTCTTGGAATTTATTCATTTTGGGGCTT
>TRINITY_DN41789_c0_g3_i1 len=495 exp=exp=127.71 ortholog=[gi|524897390|ref|XP_005105156.1| PREDICTED: guanine nucleotide-binding protein subunit gamma-1-like isoform X1 [Aplysia californica] >gi|524897392|ref|XP_005105157.1| PREDICTED: guanine nucleotide-binding protein subunit gamma-1-like isoform X2 [Aplysia californica] >gi|524897394|ref|XP_005105158.1| PREDICTED: guanine nucleotide-binding protein subunit gamma-1-like isoform X3 [Aplysia californica] >gi|524897396|ref|XP_005105159.1| PREDICTED: guanine nucleotide-binding protein subunit gamma-1-like isoform X4 [Aplysia californica] >gi|524897398|ref|XP_005105160.1| PREDICTED: guanine nucleotide-binding protein subunit gamma-1-like isoform X5 [Aplysia californica]]
TTAAACTGAGGCCACATTAAAATCTACGAATGTTATGAACAGTTTATAATATTGCACAGCTGCCTTTTTCCTTGAATGGATTTTCACTTGGTTTACTGAAGCCACTGATGAGATAATCCTCCTCTATGTGGGAATCACAATACTTCTGCAAGTCATCAATGCACTGAGAAACTCGAAAACGTGTTATTTGGGCTTCACACCGAAGCTGCTCAATCAGTCTTCTTTGTTGCTGAAGACCTTCTTGGAATTTATTCATTTTGGGGCTTGAGGTTATCTTTATCAGTTAAGCTTCACCTACTCTGGTAAGTCCTTTTTGAAGAGATTAAATAATCAAGATCCAATGCGCCTTTCTGTACTACTCACTCCAACCAAGGAAAACAGTGTAAATTTTAATGGAAATATTAATCTAAGACTAGATCTAGATAGATCAATTTATCTCCGTTTTAATGAGTACCGTTCTTCCTAAATTATTATGGTAATGAGCCTCTCTTTGAG
>TRINITY_DN41789_c0_g4_i1 len=499 exp=exp=111.68 ortholog=[gi|524897390|ref|XP_005105156.1| PREDICTED: guanine nucleotide-binding protein subunit gamma-1-like isoform X1 [Aplysia californica] >gi|524897392|ref|XP_005105157.1| PREDICTED: guanine nucleotide-binding protein subunit gamma-1-like isoform X2 [Aplysia californica] >gi|524897394|ref|XP_005105158.1| PREDICTED: guanine nucleotide-binding protein subunit gamma-1-like isoform X3 [Aplysia californica] >gi|524897396|ref|XP_005105159.1| PREDICTED: guanine nucleotide-binding protein subunit gamma-1-like isoform X4 [Aplysia californica] >gi|524897398|ref|XP_005105160.1| PREDICTED: guanine nucleotide-binding protein subunit gamma-1-like isoform X5 [Aplysia californica]]
TTAAACTGAGGCCACATTAAAATCTACGAATGTTATGAACAGTTTATAATATTGCACAGCTGCCTTTTTCCTTGAATGGATTTTCACTTGGTTTACTGAAGCCACTGATGAGATAATCCTCCTCTATGTGGGAATCACAATACTTCTGCAAGTCATCAATGCACTGAGAAACTCGAAAACGTGTTATTTGGGCTTCACACCGAAGCTGCTCAATCAGTCTTCTTTGTTGCTGAAGACCTTCTTGGAATTTATTCATTTTGGGGCTTGAGGTTATCTTTATCAGTTAAGCTTCACCTACTCTGGTAAGTCCTTTTTGAAGAGATTAAATCTGTAATCAAGATCCAATGCGCCTTTCTGTACTACTCACTCCAACCAAGGAAAACAGTGTAAATTTTAATGGAAATATTAATCTAAGACTAGATCTAGATAGATCAATTTATCTCCGTTTTAATGAGTACCGTTCTTCCTAAATTATTATGGTAATGAGCCTCTCTTTGAG
>TRINITY_DN23422_c0_g1_i1 len=741 exp=exp=588.71 ortholog=[gi|524898763|ref|XP_005105827.1| PREDICTED: 60S ribosomal protein L15-like isoform X1 [Aplysia californica] >gi|524898765|ref|XP_005105828.1| PREDICTED: 60S ribosomal protein L15-like isoform X2 [Aplysia californica]]
AGAACTTCCTTTTCTAGGGGAACAGAGGAATCGGCGCTAGTTAGATTTGCCAAAATGGGCGCCTACAAGTATATCCAGGAGTTGTACAGGAAGAAGCAGTCAGACATCATGCGCTTTCTTATCCGCGTGAGATGCTGGCAATACAGACAGTTGTCTTCAATCCATAGAGCATCAAGACCCACTCGTCCAGACAAGGCCAGACGACTAGGCTACAGAGCCAAACAAGGTTATGTTGTATACCGTGTCCGCATCAAGCGTGGTGGTCGCAAACGCCCAGTTCCTAAGGGTTGCACATATGGTAAACCCAAGACACATGGTGTTAACCAGCTGAAGTTTCAACGTAATCAGAGAAGTGTTGCAGAGGAACGTGTTGGAAGAAAATGTGGTGGCCTCCGTGTCCTTAACTCCTACTGGGTAGGTCAGGATTCCACTTATAAATTCTTTGAAGTAATTTTGGTTGATCCTTTCCACAAGACCATTCGACGTGACCCAGCCATCCAATGGATTTGCAACCCAGTCCACAAGCACAGGGAGCTGCGTGGTCTCACATCAGCCGGAAAATCATCCCGTGGTCTTGGAAAAGGACATCTTTTCAACAAAACTATTGGTGGATCCAGGAGGAGGAACTGGCGCAAACACAATACTGTATCCATGCGTCGCAAGCGATAATTTATATTTGCTTTGGTTATTTCAAACTGTAATAATAAAAGCTAT
>TRINITY_DN29867_c0_g1_i1 len=863 exp=exp=756.97 ORF=[complete,143,500-72(-)]
CAGTTCATTCATTTTATTTATTAGGGCGAAAATCTTGGTTCCTGATTACTTCCCATGTGAGACTGCTTCTCCTATACTTTCACAGCTCTCCTCTTTCTTCCAGGTGAATTAGAAGACATAAGGTAGTGATACGAATCAGCGAGATTGTCCATCTCTTCTGTCAAGCAGTGATTTCCTAAGTTAATCCTACAGGCGTGGGAATCCGTGCCTGCTGCTCTTCTCTTGGGTATTTCTCTTCTTGATATCTCTGACAAAACTGTTTGAAGCATTCTCTGTAGCTGACGTCTGCTGTGTGTTCTGCTAGCACCGTCTCGAGTGTCTTGTATATTGTCCAAAGACTGACCACTTTGTTTGGACTCGAGCTGGTATTGATTACTCTGTAGACCTAATAAAGCTGGTAAACTCAAGTTTTCATTGGAAGGGCTTATGTCTGTAGTTTTGGCCACGAGTTCTGGCAGACACAAAAGAAAAAGTGAGGCTTTCATCAGTAAGGGGATCATTGTCTTGTTTTCCAGTGTTCAAAGGGAGACTATTGTTCAAAACTTGTACAGATCAAGGTTTCTTAGACTGAATACCTATCAATCTTATTCTAAAGTTGTGGATGTAGAAGAGCTAAGAAAGTTTTGAAAACCTTGACGTCTCTGCTCCTTCCAGCGAACTGCTGGGACCTAATAAGTCTGCCAGGAGATATTGGAGGCAGGGAGGGAACAGATCTGCGAGGTGGTGAGGGGGTGCAGAAGTTCGCCAGTGTGTGTGCCTGTGTGGGCGGTGACCATCCGCCGCTACGCGCAAAGAAAAGAAAGCATGTCTTGATAAGTCATGACAGAACACAGG
>TRINITY_DN92570_c0_g1_i1 len=758 exp=exp=176.08 ortholog=[gi|543739501|ref|XP_005510652.1| PREDICTED: tubulin alpha-3 chain-like [Columba livia]]
TTTGCTTTAGTCACGTATGCTCCTGTTATTTCTGCCGAGAAAGCTTACCACGAACAGCTGTCCGTAGCTGAAATCACCAACGCTTGCTTCGAGCCATGCAACCAGATGGTGAAATGTGATCCTCGCCACGGCAAGTACATGGCCTGCTGCCTCCTGTTCAGGGGTGATGTGGTCCCAAAAGATGTCAATGCAGCCATCGCCACCATCAAAACAAAACGTACCATCCAGTTTGTAGACTGGTGCCCAACAGGATTCAAGGTTGGCATCAACTACCAACCTCCTACAGTAGTTCCTGGTGGAGATCTGGCCAAAGTACAAAGAGCTGTGTGCATGTTGAGCAACACTACAGCCATTGCTGAGGCCTGGGCTAGGCTGGACCACAAGTTTGACCTCATGTATGCTAAACGTGCATTTGTCCACTGGTATGTTGGTGAAGGAATGGAAGAGGGAGAGTTCTCAGAAGCACGAGAGGATCTAGCAGCATTAGAGAAAGATTATGAGGAAGTGGGAGTTGATTCAGCAGAAGCTGAGACTGCCGGAGGAGAAGAGGAATACTGATCTATCAATGCACAGAAATAAAACTATCAAGTCAAAAACAAATGAGTCACTGTCAATAGATTTGTTGATCCAGATCAATATTTAGATTAAGACATTCAAAGAGCTCTATTTCAATAAAATAGTTCACTTCATAGTGTTGCCATTATTATTAAACCAGTTCATTATTTTGTTAAAATTGCTTCAATTAACTTTTTCTTAAG
>TRINITY_DN50789_c0_g1_i1 len=503 exp=exp=257.19 ortholog=[gi|524878540|ref|XP_005095954.1| PREDICTED: nucleoside diphosphate kinase-like [Aplysia californica]]
CAAAAACCTGGCAGGGTTACCGAGTCCTGTCTTTTCTAACACGGTACCGAACGCATGGTAGCTACGCTTCTATCGGTTCTCTCAACATTTTATAAAAAAATGACCGATCCAAAACAAGAGCGTACTTTTATCGCCGTTAAGCCCGACGGAGTACAGAGAGGCTTGATTGGTGAAATTATCAAACGATTTGAAGCTAGAGGTTATAAAATGGTCGCTGGAAAATTAATTTGGGCACCTAAAGATTTATTGAAGAACCATTATAAAGACCTAGCAGACAAACCTTTTTACAATGGTTTAGTTGAGTACATGAGTTCGGGACCAGTCTTTGCCATGGTATGGGAAGGCAAAGAAGTGGTGAAGATGGGAAGACAAATGCTTGGTGCTACAAATCCTCTTGCATCTATGCCAGGCACAATCCGTGGTGACTTTGGAATTGATGTTGGGCGAAACATCTGTCATGGTAGTGATGCAGTAGAAACAGCCAGGAGAGAAATTGCCTTATG
>TRINITY_DN50711_c0_g1_i1 len=421 exp=exp=100.13
ATTCATTCCAGGCTTTACTCTACAGACATCCCTCTGTGACACTAAAAATAGACTTCTCAAATTCTTGGAGGTTATTTCCTCAGTAAAAAAAATGTGTGTGCAACATTTAGCGTAATAGTATAGTCATTCAAGTTTTATTACAATTAAAGATCAATGAGGAATGCAGTATTTTCCATGGCTGCAACCTACATATTTTGTCATATTCAGCTCATATTTAAAGCTTTTGATAACCTCCCATCCCTTAAAAGCCACATTCTATTTCCAAAAAAGCTAAGGTTTCAAAGTTATTACTTGAATGTCTGTATGTAGTAGTAATGTTTCTACATCTTTGTAAATCTGTTTTTACCTGCTTTCTTCAAAACATTTTCTTTTTTGTGATATTTTGTAATGAATTCAAATAGGACCTGTGGGTACTTAAAGT
>TRINITY_DN50715_c0_g1_i1 len=573 exp=exp=112.71 ortholog=[gi|524881743|ref|XP_005097521.1| PREDICTED: cytochrome c oxidase subunit 5A, mitochondrial-like [Aplysia californica]]
TTGAATAATGCTGCCAGACAATGCCTTAAAGAACAATCAAAGGTTGTTACTGCTGTTCGCTATAGCCATGGGAAGCAAGAGACAGATGAAGAATTTGACACTAGATATCTCAATTACTTGAATCGTCCTGATCTAGATGGGTGGATGCTTAGAAAGGCAATGAATGATCTTACTGGTGAAGATCTAGTACCAGAACCAAAAATTATCATTGCAGCTCTAAAAGCTTGTAGACGTTTGAATGACTACTCACTAGCAGTCAGGTATCTGGAGTCTATTCAGTGGAAATGTGGCAATTACAAGAAAAAAATCTGGCCATGGATCCTTCAAGAAATCAAACCAACTTTAACTGAGTTGGGTATTTTGACACCAGAAGAAATGGGTTATGACAAACCAGAGTTGGCTTTAAAGAGTGTTTTTGACATGTAGATTAAAGACAGAGTCCTGTTTGTAAATTTATGGAATCAAGTACTTCAGGATTGGATGATTAAAAGATGTGTTATATGATTTCCAGACAGCCAATGTTGTATCATGTGTCAATAAATAGTTTAAAAATGGTCTTGTTGTATACTTAAG
>TRINITY_DN28342_c0_g1_i1 len=650 exp=exp=181.37 ortholog=[gi|74823886|sp|Q9GNQ1.1|LPS18_LIMMA RecName: Full=18 kDa learning-associated protein of slug >gi|11493938|gb|AAG35713.1|AF207694_1 learning-associated protein LAPS18 [Limax marginatus]]
CGAGATCTAAAGTCTAGATAGATTGATAAATCTCGTCTTATACCTAGATCTACTTACTCAGATTCTGGATAGCCTAGATACTAGATCTAGATCTAATTATAATTAGGAAATCATCTAAATTTAAATCTAGTAGATTTAGGCCCTAGACTCTAGATCTGGTCTACATTCGTTCTTTTTTTTAAATCTCAATCTAATCCAGATCGGTAATTCAAGTAATTGATCTAATAACGTCGCATTATTATCATTATAACGGTAACGCTCGCCGCTTTATACCATGGCAAAAAGCATTCGAAGCAAACATAGAAGGAAAATGAGAAATGTGAAAAGGCAGTTTTATGCAAAAAAAGATCTTGAAAAATTAAAAAAAGTAGTTTCTCATTCTTCAGTTCTCGATGAGTTAGTGACAACAAGAACTGTTAAAGACTTAAAAGTTGAACAAGACAGTAATAAACATGAAGGTACTACTATGGATGTTGATAAGCCTGTTGTTTCCTATAATAATAAAACCAAGCAAAATGAACATGGTCACTACCCTGACTGGATGAATCAAAGAGCTGTTAAAAAACACAAAGCAAAACTGGCAAGGTCTAAAAAAAAAAGTTGGAAAAAAAATTAAATGGTGAT
>TRINITY_DN11379_c0_g1_i1 len=588 exp=exp=367.91 ortholog=[gi|524883129|ref|XP_005098198.1| PREDICTED: 40S ribosomal protein S10-like isoform X1 [Aplysia californica]]
TTTAAGGAAGGGGTATTAGTTGCTAAGAAAGATGCATTTGCAGCCAAGCATGGAGAAATTGAAGTCCCTAATCTTCATGTTATGAAAGCTTTGACAAGCTTAAAATCTAAAGGTTTTGTTCGTGAGCAGTTTGCATGGCGCCACTATTATTGGTATTTAACAAATGAAGGTATTCAGTACCTTAGAGATTTTCTACACCTACCAGCTGAAATTGTGCCAGCAACACTTAAAAGACAGACACGCACAGAGGCACCAAGGCCAGCTAGACCTAAAGCTTCTGAAGGTCCTCGTGGTGGTGGTGCTACAGATCGCCAGGAATACCGTAAAGCTGGACCACCTGGAGCAGACAAGAAATCTGAAGTTGGTGCTGGCTCAGAAAAGTTTGAATTTAGAGGAGGATTTGGAAGAGGCCGGGGGAGTGGTGGCTTTGGCGGCACACCAGGTGGACAGTAATAAACTAACTGTTTGGGCGACAAATGGAGATATGTATGGTTGTTAGTTGATGGAATAAATCATTACCCAATCG
>TRINITY_DN11382_c0_g1_i1 len=1290 exp=exp=192.36 ortholog=[gi|524894502|ref|XP_005103748.1| PREDICTED: ATP synthase subunit alpha, mitochondrial-like [Aplysia californica]]
CGCATGTCATAAGCTATTTTGTCCTCTGTCGTCCTGCAACTCTGCCATTTTAGCAAGGATTGTACCGTTTAAAATTCAAACATGCTGACTGCTAGGTTGGCTTCTTCTTTGGTGAGACAACTACCTAGATCCTTGCCTAGGGTTTGTCAAAATGCTTTGGCAGCTGGATGTGTTTCTTCAAGACACATTTCTTTTACATCTGTCAAGTTAGCTGCTGGTCCAAGTGGTGCAGAGGTTTCTTCTATCTTGGAAGAAAGAATTCTTGGCCAGACATCAGAAGTAAACTTAGAAGAAACTGGAAGAGTTTTGTCAATTGGTGATGGCATTGCTCGTGTTTATGGACTTAAGAACATTCAAGCTGAGGAGATGGTGGAGTTTTCTAGTGGTCTGAAGGGCATGGCTTTAAACTTGGAACCTGATAATGTTGGTGTTGTAGTGTTTGGTAATGACAAGTTCATTAAGGAAGGAGATGTGGTGAAAAGAACTGGTGCTATTGTGGATGTACCTGTTGGAATGGAGCTACTTGGTAGAGTTGTTGATGCCTTAGGAAACCCAATTGATGCTAAGGGTCCAATTGGTGCAAAGCAAAGATTCCGTGTTGGTGTTAAAGCCCCAGGTATCATTCCCCGCACATCAGTCAGAGAGCCTATGCAGACAGGAATTAAGGCTGTTGACAGTCTTGTTCCTATTGGGCGAGGACAGCGTGAGCTTATCATTGGAGATAGGCAAACTGGAAAAACTGCCATTGCTATTGACACTATTATTAACCAGAAAAGATTTAATGATGCAGGTGATGCCAAAGCTAAATTGTACTGTATCTATGTTGCCATTGGACAAAAGCGATCCACTGTTGCACAGCTTGTCAAGAGATTAACAGATGCTGATGCCATGAAATACAGTATTGTAGTTTCTGCTACTGCATCAGATGCTGCACCATTACAGTTTCTTGCACCATATTCTGGATGTGCCATGGGAGAATATTTCCGTGACAATGGCATGCATGCTCTGATCATTTATGATGATTTGTCAAAACAGGCTGTTGCATATCGTCAAATGTCACTGTTGCTTCGTCGTCCTCCTGGTCGTGAAGCCTACCCTGGTGATGTATTCTATCTTCATTCTCGTCTATTGGAGAGAGCAGCCAAAATGAATGACACCCATGGTGGTGGTTCCTTGACAGCACTCCCAGTCATTGAAACACAAGCTGGTGATGTCTCTGCCTACATCCCAACTAATGTCATCTCTATCACTGATGGTCAGATTTTCTTGGAAACAGAATTGTTCTTTAAG
>TRINITY_DN34221_c0_g1_i1 len=1258 exp=exp=171.49 ORF=[5prime_partial,211,1238-606(-);complete,108,1015-692(-)]
AATGATATTTTATTTCTGGAATCATCTGGTTGCCATTGCTAAAAAAATATTTCAATACAAAGTTTGATAAAATAAACAAAAGCTGAACTAAATATGAAAGTATGACAGGAAAATAGAATGCAGTTATGTTTAAATGAAATGGTGAATAGAAACAGAGGATTAAATCTGAATGAAATAATGGCACTCCATAGACTGTTCCAACTGAAGAATGAAATTGCCAAATAGCAATTACTAGATAACAGCCAACAGAAAAGAAATGAACAAAATACATGGAACAACATACACTAAAAATAAAACACTTGTACCAGATGTTATGGGCAAGTGCTAGTAAATGCTTTACCTTTAAGTCTTAGAAAACAACTGGTTCTGATCAGTGATTTTAAAAAAAATTACAGCACAGCTGATTAAATGAGTAACAGCAAAAAGAATTAGTTACCTTTTAACTCCCAAGTATAGAGAAACTGCATCTAAAGATTACAGTAAAATGTTCACAATTTCATGAGTAAAAAAATGATCTCCAAATGCAGTGCTTACTTGGTTAATTAGAAGGTACATTCTTTCAGCTGACAAACATGAATCCTATAAAAGCATACAACAAAGTTTATTCAGTCCTTGCTACCACTCCTAGATCTGGATGCCCTTTCTTCATCTCCTCCGTCTCCTGCTCCACCATCTTCTCTATTTGATGTGTTCACTGTCTCTGGTGGTGGTTGATCATTGTGATTGTCCTGTGGCTGCCTGGGACTTTTAGATCTACTCTTTGACTTAGAACCAGATTTAGACCGAGCAGGAGATCTAGATCTAGACCTTGATTTGCTTCCAGAACCACTTTTCTTTCTGTCTCTTGAACCACTTTCCTTCCTGTCTGGGGAGCCACTCCTTGATTTGGCAGAACCACTTTGTGATCTACTTCTCTTTCTCTCGCCAGATCTACTTCTACTTCTCTTACGATCCCTGGATTTGCTACGCCTTCTGCGATCACGAGACCTACTCCTGCTTTTGCGCTTCCTATCATTAGATCTTGAACGTGACCTGTACCTCCTCCTGGGAGATGGTGATCTCCAACGTCCACCACCTCCACCTCCACCACCACCACCACCTCCTCCGCCGCCTCCTCTACGACCCCACCTCAACTCTGGACAATCTCGAGCCCAATGTCCTGTCCGTCTACAGCGAAAGCACTCATCATAGCTCTGTGATGAATTGTTGTCATTCCTTTTCATTCTTCTATCTTTTCCT
>TRINITY_DN34237_c0_g3_i1 len=223 exp=exp=350.29
GTCTGCTAGAGTGCGTGTTTGTCTTGTCCTTCGTGTGTCTGCTAGAGACCTAGAGTGCATGTGTGTCTTGTACTGTGTGTGTCTGCTAGAGTGCGTGTGTCGTGTCCTGTATCACATTTTTTCCCCTTTGCCTGCACCTTTAATTCAAATACTCAAAGTAAATATTTTTGTCTGGATTTAGAATTTTACTTCTTGGTGTCTATCCATACCTATCCATACCTAT
>TRINITY_DN34237_c0_g5_i1 len=262 exp=exp=419.30
GTCTGCTAGAGTGCGTGTTTGTCTTGTCCTTCGTGTGTCTGCTAGAGACCTAGAGTGCATGTGTGTCTTGTACTGTGTGTGTCTGCTAGAGTGCGTGTGTGTCTTGTACTGTGTGTGTCTGCTAGAGTGCGTGTGTCGTGTCCTGTATCACATTTTTTTCCCCTTTGCCTGCACCTTTAATTCAATACTCAAAGTAAATATTTTTGTCTGGATTTAGAATTTTACTTCTTGGTGTCTCTCCATACCTATCCATACCTATCCA
>TRINITY_DN34208_c0_g1_i1 len=864 exp=exp=790.95 ORF=[complete,102,158-463(+)]
CTGTATTTAGTTCCGTTTCCTCCCAGACGCCAGCGTCCATGACGTCACTGACACTTTTGGCTATAAAGTGGCGCGGATTCAAGCGGCACCGAGATTAAAATTCACAAAACTTTTGGCGGGTAGATTTCTGAGACTTGGCCTGCGCAAAGATAGTGAAATGTCAACCTTTTGTCAAATGTGTGTCTTATTGGCAGGAGTTTTGGCCCTTGGCAAATGTTTTTTTCCGCCACAAACTTTGTCAGCCCAACTGGCCACTGAGAGAATGTGCCGTATAGCATGTGCCAGTCTAGGCTCACCTTGTCCGTCAGAATGTTTGCCCATCAAGCTAGACCCATACAGCAAAAGATCTCTTCGTGTCAATAGAGGCAGAAACTTTATCGGATCTGGATCTGATAGTGGGATAAATAGCTTTGATGATTATCTTTTTATGAGATTGTTGGGGCGCAACTTTGGAGAACCGTAATAGACTTCACGTCTTGACATTTTCATAGACTGGTCTCTATAGAATATCACCCAAACATTCCATTTGGCGCTTTGCTATGCTAGAGACTTCTGACACCATGTTATGTTAAAGAAACCAATTTGAGGTCTAGAGAAATTCCCCGTCAAAGTTTCAGTATTTGACAGAAAGTTTAAGTAGAAAAGCATCAAGATCTTGTTCTGAACAGTAACCCAATGTCACCACGTCAGACTTAGTTTATGAATTTTGAAAATATGTATAGCTTGTATCACACAAGATAAAAAGAAAAATCTATATATAAAATAAAGTTTGAGTTTTTATTTTGTATGTATTTTTACATATTAAATGTTTTATAATATATCGTAAGGTTGTTTCCACTATATCTGTTGTTTTGTAAACATTGC
>TRINITY_DN44072_c2_g1_i1 len=1791 exp=exp=131.83 ortholog=[gi|405975735|gb|EKC40283.1| Collagen alpha-5(VI) chain [Crassostrea gigas]]
ATTAAAAAAAAAAAAAAAAAAATTGATAACTCTAGTCTAGATCATTATAATTTTTTTTTAAAGAGTTCCTTACAAAAGTTCAGAGCCTAAGGAAAAAACAAACAAACATTTGAATATCTGACAGTTTTGAAAGGCATGATTTCTACAATGTATTTATATAACGTATACAGCTTCAAATGGTAATGTAAGACATGTAAGATACATATAGTGAATTCGAGTAACTGCTTCATTGGACCAATGAAAACTCCTGCAATGTGGTGCATTCCAATCATGTTATGTACAAAAACTCATTAGCTTCCTCTCATGTTATGTACAACAAAATACCAGGGTCTAGTTTCTTGGTTTGTTTTTTAGTGCGTAGAATGGTGCTTGCTTTGCGGTGGCGCTTATTGCAATGCCCAAGCAAGCGGTCTTGATAAGCTTGTCCTTGATTAAATTCAGTTTGCTGTAATCATTTGCAATGAGAACGAAGTCAGGGCGATCAGCTATCGTCTGCAACTCTCCGATATCAATAGTAGTGCCGTCATAGCCAACACCAACAGCAATTATTGTAAATCCTTTACTCTTGGCATTGGCTGCTGCTGCGGCTGTTTTAGGCTTACTTTGACTTTGCCCATCTGTAATCACAATAGCTAAGTTTGCAATATTGGGCCGCACGTTTGGCAAGAAGTTTTTAACCATGTAGTCGATACCTAATCCAGTCTCTGTTCTGTTACCGTGCTTCCATTCCAACCTCGAGATGGCGTCTTGTAGATCTTTTTTGTTAGTGTATCGGTCAAAAGGAATGGCAGACTCTGAGTAAACCCTATCTCCAAACATCACTGCTGCTACTCGAGCAGAACTTGGATTGATCTGAAAATCGTCAACAAACTCCTTGATGAATTCAAGACCCAGAGTGAAATTATCCTGGCCAATACTCACGGACGAATCAATCACGAATGAGATATCCACTGGATCATACTGACAATCAGGCTCCGGTCTGACATTACAAGTTTCAAACAGCAGCCTGACGACAATGTCTGGCAAACTTGTGTAGCTGGCAACATTGAACACATGCTTGGAATCACTAGCTATGTTGCGTAGTTCCTGCTCAGAGATGTCCCTTCCAACACCGATAGCAAAAACTTCAAGACCAGACGACACTGCCCTGGCAGCTTCACTTTTAGTGAGGTCCCCATCTTGAGAGTTTCCGTCGGTCAGAACGATAGCCACTTTGCGTACTCCTTGCCTGGCTTTGGGAATTTGTCTGTCCAGCATGTATGCTATTGCCGCCCCTGTCTCCGTTCTCGACCCGCCTCTGTACTCTGTATTTGAAATGACATTTTTTAGAGCTTTTTTATTCGTGTAGGTGTCAAAGTCAAAGGCGAGATCTTCATTCACCTTATCGCCGTAAGTTACAAACGAAACGCGGACGTTTTGTGGGCCGATTTCAAATCTTTCCACAAAATCCTCAACAAACCACAGAGCTTTGGTGAAGTTCATTTGCCAGATACTAGAGCTACTGTCAACCACGAAAGAAATGTCCAGCGGACCTTTCTTGCAATCCACTAGGTCATCTTCACACGAGCCTTCGACGACACTTGGAGTTACCAAGGCCAAAGCTGCTACCAGGATCAAAAACATCTTGCTGACGTCCTGATGTCCGCGAAACTCACCAAATGAAAAGTCACACTCAAAGTAGCCAATTGCTTTTTATAACGACCAAGTCCAATAGCCCTAGGTCACCCACACAAAACCGTGTGTAGGCCATTACTCACCGTACTTAATTAGATAAGTATGCAATTACGTACT
>TRINITY_DN44091_c0_g2_i1 len=823 exp=exp=108.17 ortholog=[gi|524868005|ref|XP_005090809.1| PREDICTED: RNA-binding protein lark-like isoform X2 [Aplysia californica]]
TTATATTCCTTTTTTCAAGAAGCGTGGTGTCGAGTGGGGTCAGTGTGATCAACCATAATGACAATCAAGATTTTCCTGGGCAATTTGAGCTCTGAAACCACATCTGACAAGATTCGACCTTTGTTTGAGAAATATGGACAAGTAGTTGAATGTGATGTTCTTAAAAATTTTGGATTTGTGCACATGGTCAACAAAAATGAAGCCAATAAAGCCATTGCACAGTTAGATGGTTACAGTGTTGATGGAAATAACATCCGTGTAGAGCTATCGACCGGAAAGAAAGGTGGCGGCGGCGGTGGCGGAAAATTCGACAAGAAAGGGTTTGGAGGTAATCGTAATCGTCCATATGGACCTCCACAAGGCAGAGGTGATCCACGGGATTATGATCGGTACCCATATCCACCTCCCCCACCAGCTCCCTATGATCGCTATGACCCCTACTATCGCTATTACATGGAAAGAGAAGCATATTATGCACGCATGGCTCCTTTGCCAGGTGACAGAGGATATCCTCCAGCTGCTGCAAGAGACAGATATCTTCCAGTTCCTCCCCCTCGTGACCGTTTAGCTGACAGATATGCCCCTGACCCAAGAGAGAGACTTATGCCACCAAGGTCTTACATGGATGAGCGTTCACGTGGTATTCCTGATCCATATCTTAGAGAAAGAGATCCTTTGGCTTCAAGACCACCACCAGAATATTATGACAGGAAACCAATGGGCGCAGGGCGTGGTGTTGAGCCATCCGGTGCTGCTGGTGCTGCAACAGGTAGAGGAGTAGGTGCACCAGGCGCTTATGGCAACGGAGTTGGTGGAGACTTTT
>TRINITY_DN44035_c0_g1_i1 len=2731 exp=exp=531.82 ortholog=[gi|391339070|ref|XP_003743876.1| PREDICTED: calmodulin-like [Metaseiulus occidentalis]]
CATTGACTGCATGTTTATTAAAAAATACCAGATCTATATAGAAGTAAAAAATGAGAAACTATGTATACATACTGAGGAAGAAGTGTGGATAATTCATCATGTGTAATGAGCCAATAGTTAGTACCATTGTCATTAGTAATAGACGGTTGCAATGATCTATCTTAGGAATACAGATCATTGAAAGATGTGCTCCATGATCATCTTCTAAAATGTCTTGACTAGATAAAATAGTCATGAAAACACTGAAGTTACAAGAAAAAACTCTAAGATGTATATGTGTTTGTTTAGTCTAAGAAACCAGTGATTAGTCCTATGCATTGTACAAATGGGTCTATCTAAATACCACATGAGCTAAAAAAAAATGTATCCTAAGTTAGAGGAATGCTTATAATGTTTAATTTCTATATATAGTGCACATGAAACAAAACTAAAGATGTAGAGCAATAACATTTTTTATTGTTCTTCTACAAAGTTGTTTTAAAATACAAACAATACAAAAAGAAATTATATATAGAAGTGAGTGCAGTGAGAGGAATCCAGGTAGTAGTTTAAAGGCGGTAGGAAAAAAAAGACTGAAAGAAATGGAAGAGAATCTACTTCTATAAAGACCTTAGATAATAACATGTATTAATGTCATCGCCAGGAATGGAATTCAAACAGCTTCATAAATAGCACAAAGGGTTCAAATAGTAATCATGGGAAAATAAGACTAAAATCCTCAAGACTGAACATGCTCTCTCCTGGCATTACAGAATGCTATAAAGATGCTAGGAAGCAGAATTGAGCCAGATGACTAGAGCCAACCTGTCAAATAATAAAATCTAACCCTGCTCGAAAATTCTCTATAGCTATTGTGTAATGGTCCCAAATAACATACAATGGACAATAAAGGAAAAAATGCTTTCATTAACTTAATATATATATATATATTTATGTAATTGGATAGTGTCCAAGCTTTTATTGTTTAGCACAATCTAGGGCAATAAGTGCACCTTCATTGAAGAGATGTGCAACCAAACCCTTCGGGGTCACCAAGCCCTAACCAAAAAGAGCACATACTTTTAAAAAATATGATGCAAAATGTGAGGCATAATTAAGAGAAAAAAAATATAATTATGAAAAGAAACAAATCAAACAAAAGATAATACAAACCAAGAAACCATAACATTCACATCACATGAGATCCTCGTACAGATCAAATTAAACGTAATTAAAATCAAACAACCAAAACAATCAGGAAGAAAAAAAAAATTCCAGAACTCGAAAAATTGTAATCCTTTTTTTTTTTAAAGTGAATTCCTGCAAATCTAATGTCAAATTTGGAAATGATTGAGCTAACCACAACACTTTCAGTAAATGATCTGTAAAAATCCAAGATCTAAAAGCACAGGGTAAAAATTTAAAAGCTGCTTCCAGCTCAGACTGTTCAAGTCAACATATGGAAATGTTAAATGTGACATTTATTTTGTATAAATATCAGCAGACAAAGTAAAAAATGTCATGACTGCACCAAGCATAGCCCAAACTTTCAATCACACGTAATCACAAGAAAGCAGTTTTCACTCAATCCATTCATCACTTGGCCATGCTGCAAATTTTAAGATCACCAGATGGAGCAGTTGTTTTGAGCTCTTTTGTTCACATTATGTGCAGATGACAGTGGTAGAAAACAATGAAGATGAATACAACTAACACCATTCATATCATTACTTGGATGTCATCATTGTTACGAATTCTTCATAATTTACTTGTCCATCACCATCAATATCAGCCTCCCTGATCATTTCATCTACTTCCTCATCTGTTAATTTTTCCCCCAAATTTGTCATGACATGCCTTAATTCAGCAGCACTAATAAAGCCATTGCCATCTTTATCAAAGACACGGAATGCTTCTCTAATTTCTTCTTCACTATCTGTATCTTTCATTTTTCTAGCCATCATGGTTAAAAACTCAGGGAAATCTATTGTTCCATTACCATCAGCATCTACTTCATTAATCATATCCTGTAATTCTGCTTCTGTTGGATTCTGACCTAAAGAGCGCATGACTGTGCCCAATTCTTTAGTGGTAATTGTGCCGTCACCATCTTTATCAAAAAGACTAAAGGCTTCTTTGAATTCTGCTATTTGTTCTTCTGTCAATTGGTCAGCCATTTTAGATTGAAATGGAGCTCAAAAGCAACTATAATCCTGGTTTCACGTACGGTGAGTCAACAATCACTTCCGTATCCGCGACAATTGGTACTCTTAAATTCTTGCGCAGAATCAAAGTAGTACAAACAAAATTAATTTCATTCACTGACAGCAGTTAAGTAAACACAACACTAGATATATTTTTATAATCCGAAATATATAATGTCATTAGAATTCGAAATCCTGAAGATATGTGAATGATGTGTGCCTAAAGCGAACTACTTTTCAAGAACTGTGTGCATTACTTCGCACGCCGGTTACTTGACTACACAGCTTCCCCGCCAAATGTTTCTGGCGAAACTGATTTGTAAACGCTAGCGCGATTGGTTGGTAAGGATCTGCAATGCGACATTGGCCCGTAGTCTATATTCAGTATGTTGAGGGAACGTCGCGTATGGCGAAGCTAAACTTCTGTAGCTTACGTTTGACCAAATATTTAAGCATTCAATAGATTTCGACAACTTATTAATACATTACACGATAAGTACTTAAAATAAAGGGTATAATAAGCAGCAACATTAA
>TRINITY_DN34199_c0_g1_i1 len=1010 exp=exp=405.00
ACGAGAAATGGTAAGAATTATATTGATTATTAAAAACAAACAACGAATTAAAAAGTTTGAATTTACTGAGAAAGAAACGAAATAAATTTAGAAGTAAATTTTTTTTGTGTGTTTTTGTTTTTGGATTTTAAAAAAAAGTGAATTGATAGTATTTTAGAGTTGTCTTTGAATTTTTAGAAATATAATACGCTTCACGTAAGATTAATTTTAAAACAATTTAACTAGATCTAGAAAATATAATATGAAATTTTTGAAAAATTCGTTTGTCCTTGACCCGGAAATGGTTTAACGTAAAACTTCCTCGTTTGAAAAGGGAAACATTGTACAGTTATAAAAACAATTTGTCAAGAACAAGAACTTAAAAAGGGAAACAAGGAACAAGGAAACGGAAGTGACTATTTTTAGAAACAACTGCCAACAAGATGTCTACTGTCAAGAAACTGCCTCGCTACGAATTGTGACACGCGCCATACACTGTGATACAAGGACAAACACATATTTATTTATTTATTTTGTTATTTATTCCATCATATAAAACTTTTTCTACACCTGTTTTTTTATATTTTTGAATTGCCCGGGAATCTCAAATTGTGAGGGAGTAGCAAAGAGAAGTTTTTCTTCTCGGCTCTCGTCTGCAATACTCAGGACTTGTTGACTTCCGTAACTAAGAAAGTCTTAAGAAACTTCTTTCGTCAAAGAGCGTCCTCAAGGAAACACTAGATCTAAAAACTATATCTTAAAGAAAAAAAAAACGAAACGAAATTTTAATATTTATTTATTATTCAAAGTCCATTCTTCTTGAAATCAAAGGTGAAAAACAATATTTAATTCTAATTCCTACGATAAGCAGCCACCGCTCCACTCAAAAACTTTCTCACAATGAGGACATCAACGTTGATAACTTGCCTGCTGGTTGCAGTTGTGGTCCTTGTGTCTCAAACACAAGCCAATAAACAAAGCGAGCGCAAGAGACTAGCACAGATGTACAATGCACTAAAGTCATCCTTAAA
>TRINITY_DN34192_c0_g3_i1 len=471 exp=exp=119.32
GTTTAGTTTCTAACTTGTGTTTGGCCCTCCCTATCCACAGTTTATTTTCTAACTTGTGTTTGGACCTCCATATCCACCTTGTGACTAAGAAAAATTGATAGTATGACTTTAAAAAAACAATTCTTAGACTATGATGATGTAGGGAAACTCACACACAGAGGTAAATCTAACCAAGTTCAACATTTATTACTTAAATGTCTTTGTAGTTCACCATTCACAGACTAGTTTTCCATTTATTTGTTCAGAAGAAAAGATTTAGAGGTAAATGTCAAGCAGAGTGTTAATGGCCAATTAAAAAAAAATAAATTTTCAAGTGAAATGGATGAAGTGCAATGCGGCAGCCCCTGCAGTAAACATCATTATTGTTATTAAAAACATTGTGTGAGTGTAACTCTTTAAGTCTATGTCAGAGAGTGCATCTACTACTGAGTTATTTTCCTTACATATAAAAACATAAAAGCTTGCTTTAAG
>TRINITY_DN34140_c0_g2_i1 len=477 exp=exp=387.28 ortholog=[gi|556095774|gb|ESO84427.1| hypothetical protein LOTGIDRAFT_227593 [Lottia gigantea]]
AGACTTGACCACAAGTTTGACCTTATGTATGCCAAGCGTGCTTTCGTTCACTGGTATGTGGGTGAGGGTATGGAGGAAGGTGAGTTCTCTGAGGCTCGTGAAGACTTGGCTGCCCTTGAGAAGGACTACGAGGAAGTGGGTGTCGACTCTGTCCAGGGTGAAGGTGAAGAGGAGGGAGAGGAGTATTAAACACCAGCCCAGCCTCCCCCCATCACCTCTTGCACTATATAATCCACAGCTCTCCATCTAGTGCCAGGATTTTTTTTGTGTTACCAAGGCATGTTTCAATATTCGGGCTGTTGGTTATCGTACTGTAAGACTTGATATTTATTCTCACACACAAAATATCTGAACATTGGTCAGTGATTAAAAAAAAAGATGTTACTGTTGAACAAAAAAAAAACTAAATTGATTCTTGTAAAGATATTGTTACCTAGCAATACTCTGTTTATTTTTCCCTTGAGACAGTATTGTTAA
>TRINITY_DN34114_c0_g1_i1 len=1173 exp=exp=166.17
AGTGCCTAAAGATAGCATGGATACCTTCTCACAAATACCCCCTTCCTCCACAAAAGAGATGGAACTGTGACACACTGAGAATGTTGTAACATGAAGATGTGTGATACAAAGGAAACTAACAAGAACATGATTTCAAAAAGAAATGGCTGAAAATTAAGGTTTTTTTTTTGTGACTCATCAGCTGTTTCTCTGAACAATGGTAGGTCGCTGTTCAACATTTGGGAAACACTGTAGTCAATGTTTAGTCCACTCTGTGATTCTTGTTTCATGCTCTCCTAAAGTTTACTTCTGAGTTTCGTTGAGTCTTTTATTGAACAATTGTAAACATTGTCATCTGGATAACAACAATAATGGTCCCTCTTTTCTGTTTCTTAGCTCTTTCTGTAACCATTTCATTTGACTGAGGCTGGCTTGAAGCATGTCACTTTGAGTGTGATCAATTCTAGTGTGATAGCCTGAGATTGAATTCTTACATTAAGAGTAATGCTTAGAATTAATCCTTCAAGAACAAGCATCTTTTGCTTATAAAGCTTTTTCTGATACTAAAATATTTGTTCAGATTTAACCATGATCAAAGCATTAGAACACAACTGATTCAAAATTCCTTTTTTTTTTTTTTTTTTTTAAAAAGGTGTTTCCGGAGATCTGTGTGCCTCGAGTAATAAAAAGATGGGAATGGGCGTACTATAAGTACCAAAATGTCATAAAAAATTTCTTTGCTAGTAAGAATTTTGAATAGTTTGTTTTATAAACATATGTTTAGATAAGCTGACTTAGTGGTAAAACCCAATTTTTAAAATCTGAAAGTTGTAGTTTTGACGCTTTGATTTCTTCCACACGGACCTTGAGTCACAGAGTATGTTGCTCCAGACGATATAAAGGCTTGTGGTTATAAAATATGGTACTCTTTAAAAGGAAGTTCAACAATACATCTTTTATTGAATGTGGCCATTTTCATTTTTGAAGTTCCTTGCATTAATAGTGTTTAAGAATAAGTTTAGTCAACACAGCAAGTCGTTGGATATTGTAAAGGTAATTTTGACTACTTGCCTCCATGAATAGCTTATTTTAACAATCCAGAATATTATCTCTAGCTACGTTGTTTATTTTAATCTTAAATTTTAAACAATAAAAATGCAGCAATGTGTAAAAGAAATAAACTTACAATACTAG
>TRINITY_DN30939_c0_g1_i1 len=470 exp=exp=302.81 ortholog=[gi|524865140|ref|XP_005089402.1| PREDICTED: 40S ribosomal protein S12-like [Aplysia californica]]
AGCCTGAGAATCTTTACCATAATCCTTAACAACTACAGCCCCACATGCATTAACTTTTCTTGCTTTGCCTTCTTTATCTAATTTGCAGAGGCCAGCCCATTCACCCAATTTCTTGGCATCATCCACCTTCAGAAGATTGATTCCATGTTCTGCACATAAAGCTTCAATAAGCTTGGTATACAATGGTTCATCAACACTGTTAGCTAACACACACAAATGAGCCTGTCGTTTGTCTAATGCTTTTGTGACTTCTTTAACACCTCTACATAAGCCATCATGTATTAAAGCTGTTTTAAGAACTTCTTGCAAAGCCTCATATATATCCATAGGAGCACTGGAGTCTTTGGCAGCACTTGGGGTTGAGGTTTGGACATCATCTCCTTCCGCGTCAGACATTTTGAAACAGATATCCTTGATGATGTCTGTTGACTTTAATTTCAAACAGGAAAAGGAAATCTACATGATCGTTT
>TRINITY_DN30973_c0_g1_i1 len=391 exp=exp=210.84 homolog=[gi|524884604|ref|XP_005098921.1| PREDICTED: dentin sialophosphoprotein-like [Aplysia californica]]
GGCTGTTCGTTTTTCGGCTTCCCTTTTCACTATAGCAGCTTCTTTTCTTTCTGTTTTTGAGTTGGACTCAAGAGCTCGTTTTTTTCTCAAGGAGGAATTGCCTTTATTGGATGCTTCTTTCATTTTAGCATTGCCTGCATCTTCTAAATGATTCACAGAGGTCACTTCAAAATTTTCAGCCCCTTCTTCATCTTCTCGTTTCCCAAAACTAGTAAAGCTAGAAGTGCCTATTCTGTCAAAAGGTCTTTTACCAAAACTGGTGAATGCAGAACTACCTATCCTGTCAAAAGGTCTTTTACCAAAAGTGGTAAATGCAGAATTACCTATCCTGTCAAAGGGTCTTTTACCGAAACTGGTAATTGCTGAGGTACCTATCCTGTCAAAAGGTCTT
>TRINITY_DN30973_c0_g2_i1 len=391 exp=exp=458.70 homolog=[gi|524884604|ref|XP_005098921.1| PREDICTED: dentin sialophosphoprotein-like [Aplysia californica]]
GGCTGTTCGTTTTTCGGCTTCCCTTTTCACTATAGCAGCTTCTTTTCTTTCTGTTTTTGAGTTGGACTCAAGAGCTCGTTTTTTTCTCAAGGAGGAATTGCCTTTATTGGATGCTTCTTTCATTTTAGCATTGCCTGCATCTTCTAAATGATTCACAGAGGTCACTTCAAAATTTTCAGCCCCTTCTTCATCTTCTCGTTTCCCAAAACTAGTAAAGCTAGAGGTGCCTATTCTATCAAAAGGTCTTTTACCAAAACTGGTGAATGCAGAACTACCTATCCTGTCAAAAGGTCTTTTACCAAAAGTGGTAAATGCAGAATTACCTATCCTGTCAAAGGGTCTTTTACCGAAACTGGTAATTGCTGAGGTACCTATCCTGTCAAAAGGTCTT
>TRINITY_DN30961_c0_g1_i3 len=959 exp=exp=107.67 ortholog=[gi|524870112|ref|XP_005091842.1| PREDICTED: serine/arginine repetitive matrix protein 2-like isoform X23 [Aplysia californica]]
TTTAAGGTCACAGAACTCTGGCGGCAGTTGGAAGAGAGCCTGGGATGTAGAGAAAGTCAATCAGGACTCTGAAGATTCTTTCAACTATCGACTTGAGCCAGGAAAACGTCCAGCTGGTCGAATAGGTAGTGGTCGATTTGACAGGGGAGAGCGAGATGAACGTCCAAGAAGTGCCATTCTAGGGAAAGGTGGTCTGCAGCCAACAGAACATGTACCACAAGCACGTCCTCAGCACCATGTAGAGCCAGTGACTGGCCCTGATGCTAAAAGTGTGCGTTCTTGGGGAAGAGGTAGAGGTAGAGGAAGAGGCCATGGAAACACACCTGGAGAAAAGTCTCCACGACCTAGAACCTGGTCAGGTGGTGATGACCGTTTTGTGGAATGTCAGAAGGAGTTACTTCTAGTTAAATTTGATAACACTGCTGGTGATAACAGTGTTGAGGTGGAGTATGATGATGTGCCTCATAAAGCATCCCACAGAGCAGCTCCCGCACTTAATCACACTTCTACAACTTCACGCAGAGGACCTACTGGACGAACACCCAATCAGCTGGAGAAACAATCACCTGGAAAAGCACACAAGGAAAAAAAAAGTCAAAAATCCAAAGAAATAAATGCTACTAATGGTGTGCCTGCTGATACCATAGTGATCCAAGCTAAGGATGAAGTGCCTTTACCAGAACTTGAAACATCTCGAGTAAGAACCTCTTCATACTCACAAAGTTTTGGGGACAGTGAGGAGTGGGAAGATTGTACAGAATCATCTGGTGCTCAAGAAGAAGCTGAAGTTCCTGAACAAGATCTTCATTTGGAGTGCAGACTTAATCCAGAGGCCCCTGAGTTTCTCCCTACTTCCCCTGATTTCATGAAAACACCACCAGGTCATGTGAAGGTATTGAACTGGGCAAGTGACACTTCTCCTCGAGCAACCTCACAATCTTCCTGTAGTCTTCCTGAAG
>TRINITY_DN39961_c0_g1_i1 len=689 exp=exp=157.13
AACTGTTAGTTGAGAGTTTATTAAAAAGCAAATAATAAGACACAAGTTTGAATACTCTGGAAATGTTTGTTTCAAATAGAGACGTAGATACATAGATACGTAGATACAAAATAGAATGTATTTGTATTTAGCAGGAAGCAAAAAAAGGCAAAATAAAGAATAAAACAATGTTTAAATAAAGGCAAACAGAACTGGTCACATGACTCATCGTGGACTGTTGTGAGTAGCTGACTCATAAATTTATCAATATGAGCTTTGTTTCATGTCTGTCTTTCCTATATACAATTATTCTTTAAGCGACAAAGCCAATTGACTATTAACTAATTCATTCCTAGAACCAAAATACACGACTTGGAAATGTTTCAACACTTCTAAGTTGGACTTGTTACTTTACAGCAAATAAGCAAAGTAGAGAACATGTATTTATGTATCTATATTGCCATACGTTTTTTATTTTTCAAACTAGCTAGTTTACACTAGTTTCCCACAACTATTTTTACAATCTGAATTTGTCCATATTTCAATACCAATGGAAAATAATTATGATAAATGCATTCTTATTGCGTTGTTAACAAACATAATATACTTTCAAAACCTAACAAACATAACGTAGGCTCAATGTACTTTCAAAACCTAACAAACATAACGTAGGCTCAATGTACTTTCAAAACCTAACAA
>TRINITY_DN27067_c0_g1_i1 len=968 exp=exp=209.42 ortholog=[gi|418207526|gb|AFX62860.1| alpha tubulin 84B, partial [Drosophila melanogaster]]
ATCCACATTTAGGGCGCCGTCAAACCTGAGGGAGGCGGTGATGGAAGACACGATTTGTCCAATCAGACGGTTGAGGTTGGTGTAAGAAGGACGTCCAATGTCAAGGCTACGGCGACAGATGTCATAGATAGCCTCATTATCGACCATGAATGCACAGTCCGAATGTTCCAGAGTAGTATGAGTTGTAAGAATAGAGTTGTACGGCTCGACAACCGCAGTGGAAACCTGAGGTGCCGGATAGATGGAAAACTCTAACTTTGACTTCTTCCCGTAGTCCACACTGAGTTTCTCCATTAGGAGCGAGGTAAACCCCGAGCCAGTGCCCCCACCGAAACTGTGGAACAACAAGAATCCTTGCAGACCTGTGCACATCTCGGCCAGCTTTCTGATCTTGTCTTGGACAAGGTCTACGATCTCCTTTCCAATTGTGTAATGTCCTCTGGCGTAATTATTGGCGGCATCTTCTTTGCCAGTTAAAAGTTGTTCCGGATGAAACAGTTGCCGGTATGTGCCATTGCGAACTTCATCCACAACAGTTGGTTCCAAGTCTACAAAGACTGCTCTAGGAACATGTTTGCCGGAACCTGTTTCACTGAAGAACGTGTTGAAAGAATCGTCGCCACTACCAACAGTTTTGTCGGATGGCATTTGACCATCAGGCTGGATGCCATGCTCCAAACAATACAGTTCCCAGCATGAGTTGCCAATCTGGACACCGGCCTGTCCAATGTGGACACTGATACATTCACGCATTGTCAAAATGTTTTCACCCCGACAAGTCCGCAACAGCTATAGGGTGACTGAAACTGATGATCTGAATAATTGAAACCTTCTGCCAACAGCACGTTATCTCTGTTGTTGCAGAGGTCACTAGCACGGAGAGTGCCAGGCTTCCGGATCGACACTCTATGATGAGGCGATGGTCAGTAGGGGAGCTTGCTGGTCTGGCACCGCAACGGGCACTTAGG
>TRINITY_DN27074_c0_g1_i1 len=813 exp=exp=776.51 ortholog=[gi|112180579|gb|AAH62436.1| TMSB4X protein [Homo sapiens] >gi|112180642|gb|AAI04667.1| TMSB4X protein [Homo sapiens] >gi|112180784|gb|AAH22857.2| TMSB4X protein [Homo sapiens] >gi|112180797|gb|AAH16732.2| TMSB4X protein [Homo sapiens]]
CTGTTTTGTAACGTAGAATGACTGACAGACTACAGAGCTGAGCTTGTCAGTTTTGGACACGGGCGAGGAAGAGTTTCCAACCTGCCTTGCCTCACTCGTCACTTCGCGCAGTGTGCCTCGAGACGCCGGCACGGACTAGCTTCCACGTGACACGAGAGCTGTAGGCCTCTCATTCGCTGCACAGACTGCCTGCCAGACAGATCTACCAGCTCCTGGTCTGCCCGTCCTTATTGTTGTGTTAGCCCCTCCATCTTTCCTTTCATCACCATGTCTGACAAGCCCGATATCTCTGAGGTCACCACATTCGACAAAAACAAACTGAAGAAAGTCGAGACGACCGAGAAGAATCCTTTACCGACCAAAGAAACCATTGAACAGGAAAAGACTGCTTAGGAACTCCAAATGTCAAAGCATTGCCACGCCTTTCTTGCAGACGGTTGATAGGATTCGAATGTGTGACGTGAAAGTGGGAAATGTCTTCAAATGAACAGTGGTCGCCCTTGCTTCTTCATCTCGCAACTTCAAGTCATGGAGATGGTTGCAATATCGCCTGCTCGAAATTCTGTTCAGTAGCTGTTACCAAGCAGTCCATCCTGGCACCACTAGAGGACGACAATTTATGAATGGAATATGTCATCATGTGACGTATGAATGAATGCAGAAAAAATCTGGTCATGTGAATGTGTGTGTTGTTGTTTTTTTTTATTTGCATGTTATGGCTTTGTTACAAAGCTTTATTTTTTTTTTATTTCATTGTTATAACGATTAATTTAATATTATTGCATTGCAAGATATTTCGCCACTGGGACCTAA
>TRINITY_DN27074_c0_g2_i1 len=291 exp=exp=121.76
TCAAGTCATGGAGATGGTTGCAATATCGCCTGCTCGAAATTCTGTTCAGTAGCTGTTACCAAGCAGTCCATCCTGGCACCACTAGAGGACGACAATTTATGAATGGAATATGTCATCATGTGACGTATGAATGAATGCAGAAAAATCTGGTCATGTGAATGTGTGTGTTGTTGTTTTTTTTTATTTGCATGTTATGGCTTTGTTACAAAGCTTTATTTTTTTTTTATTTCATTGTTATAACGATTAATTTAATATTATTGCATTGCAAGATATTTCGCCACTGGGACCTAA
>TRINITY_DN27058_c1_g1_i1 len=228 exp=exp=156.09
TCGGAGCATGGACTTTGTTTACTGCTGTGACTCGCTGACTTGGTTGAATGCGTGTAAGATGTTTCAAGCTTTGGTTCTCCTAACACCGTGTGATGAGTGGAGTATGTTCTAGTCCTTTAAAACAACCTATTAACACAGAGAGAGAGAGAGAAAGCGAGTTTATTTACTATGTCACGTGACGTCTCTGAAGACATTGAGTTTGTCTTCTAGTTTTTCTAGCTTCAGAAG
>TRINITY_DN27176_c0_g1_i1 len=1250 exp=exp=209.87 ortholog=[gi|524881984|ref|XP_005097638.1| PREDICTED: fatty acid-binding protein, heart-like [Alysia californica]]
CTGCGCGAGCGGTATAAATTAGATGAGCGGTTCAGAGGCTTAGCCCTGCATTCCAGCCAGCCGAGTCTGTTTATTTGGTGAACTCGACAACAGTTTAAAAGGTGACGTCTGTCTGCACTGGCTTGGCTTATATATATCTAGGACAGTGATCGTCTGGGAGAAACTTTGGATTAACATCTTGAGCTTCGACAGTGATAGAAAAAAAAAGACAACTTCATATAATGGACGCTTTCTATGGAACCTGGAAAGTTCAGCTAGACAAGACAACAGGTGTTCAGGAGTTCGGTAAACTGTTTGGTTGGACTGATGAGAAAATAAGCCAATTTTTATCGATGGAATATACACTTCAAGTTCAGGCCACCGCTGATGGTACTAGATGTATTGTTGACTACGGTGTTGTGAAACTTGAGTTCTCTTTCAAACTGGGTGAGCCATTCGACTACACAGGAGTAGATGGTCTCAAAGCCAAGTGCACACCTACTTTAGATGGCGGAAAACTTTTGGAAACTTTCCAAACAGACGCAGGCATTGCCTGGAAAACTGTCCGAGAAGTAAGCGGCTCTACCATGACAGCTGTTACAAGTTTAGTTGGCAATGACAATGTGAAATGTATTCAAGTATTTCAAAAAGTTTAACTTGAAGCCACAGCTCAAACAGTCTAATTTGTGCAATTCTAAGTTTTTCATTATTTAAATGTTGCTTTCTAGTTTTGTTGAAATTTAAACCTATGCTGAGTATTAAATGATGTTAAGCAGTTGTTTTTTAATTCCTTTTTTTTTTAAAGGTAAGTTTGTGACCTAATGAATTTATACATCTAGTCTACATGTAATGTAAGTTATATCTCTACTTTTGTTTTGCTAAGTACAAATCTAGATACCTCTATCATCTAATTACATTTATTAGAATGATTAACTAATAGATTCATTCTTCAGTGTAAAATTTGATCTAATGGTATACACAAGAATATCATAAAGAATATAATTTTAGTCATTCAATTGTTAACAACGGGACCATCATATTGATTGTCCAGTATTCTCTTCCTATATACTTCCAAAAGTCATCTCACCAGGGCGCACAGCTTCTACTTGCTGTTTAATTCCATTAACTCAGCCATTAAGTTCTTACACATCAAATTTTTCTTAACCTTTATATCAATTTTTTATTTAATTTGTATTTTGATAAATTTTATTTTAGAAATATAATAAACTCATTGAAAATAAAATATTTGTATTTATGTCATTATCAGCTTA
>TRINITY_DN27120_c0_g1_i1 len=455 exp=exp=1509.86
CTTGAGGTCGCCACTGGGGCTTTGAGTAGCAGACGGTGAGAACTGCGGCCAAAACACAACAGCAGCTTAGGATAATTTGTGATGTCTTCATTGCGATTTTGTGTTAACCTTGGATTCCGACGCAAGAATATCTAAAGGGACCGAACTGCTCTTATACAAGTCCACAAAGTCCAAGTGTAGTGTTAAACGGGAATCAAGGGAAGTGTTGGCGCGAAAATCTTGATGAAATTACTTCCCGAAAATTGCTTGAGTTTGTTCCCCTTCTTTGGTATTGAATAAAAACACACGACTCGCTAATTGTATTTGCTTTTGGCCAAAAGTTCGATCTGACACCAGTTCTTCGTTGTTGTTGTCGTTTCTTTTTACTTTACTCTTGAGAGATTTTCTTCCAACTTTTATTTTTCAATGGCCCCGACTCACGTCTGCGACAGAATTTATACCGCCAGGAAGCGTAG
>TRINITY_DN17171_c0_g1_i1 len=613 exp=exp=349.80 homolog=[gi|12004980|gb|AAG44250.1| peptidylglycine alpha-amidating monooxygenase [Calliactis parasitica]]
CGATAGCGCTCCTTGGGGTTGTCCTCCCGCATTATCATATTGGGCCATTGAGAAGTTCCGCCATGTTGTGTAGGCGTGTTGTTTATTTGTAGTTCAAGCTGATCCACTGACCAGTGACATAGTCATCTCTACAATACAGGTAGATCTTCATAGGAGTCATGTATCTCTGGCTGCTCTGTGCTGTTGCCTTAGTAACAACCTCGAAAGCCTATCCTTTATTGTATGATGATTGGACAGCACAGGATTTAAAGGATTACTTTCTACAGCGTGCTAACGACCAGTCACGCCCTGTTCTGGACCCAAACTTCAACATTGGGGGAGACGAGCTTGGTCAGGTGTCTGCAGTTGACGTTGACTCTAATGGACATGTCTACGTGTTTCACAGAGCAGACAGACCCTGGACAATGAGTACTTATAAAGCAAACAGTGATATTCTGACTGACGAAGCCAAAACACCAATTGGAAAAGACACAATATTGAAAGTTGATCCGAAATCTGGCCAGAAGTTTGAAAGCTTTGGAAAAGATATTTTCAACGTACCTCATGGTCTAACAATCGATCACAAAGACAATATCTGGGTCACAGACGTCGGCAGACATCAGGTGTTAAGAAT
>TRINITY_DN3903_c0_g1_i1 len=1591 exp=exp=124.29 ortholog=[gi|524890869|ref|XP_005101976.1| PREDICTED: nucleosome assembly protein 1-like 1-like isoform X5 [Aplysia californica]]
CTCTCAACGATGCATGCTAGTAGCCAATAGAATTGTCGGAAACATATATAGTTCTCTACGAGCCACCATTTTCCTCGTGCGCACGACAGTTGAAAGTTGTAAGACAATGTCTGAGCCAGAAAATCCCTCCAGTGATGCTGTGGAAGATGTTGAAGATGAAGATCATGGAGAAGAAACAGGTGAAGTGGGAGACAGTCAAGCAATAGCAAATCAGCTCATGAAAAATCCAGGTGTGTTAGCAGCTCTGCAAGATAAGCTATGTTCAATTGTAGGATCACCTTCTGGATATATTCAAAGCTTACCCAAGGAGGTGAAGAGACGAATTAAAGCACTTAAAAAGTTACAGAATGAAATCATACATATTGAATCTGAATTCTATAAAGAAGTGAATGCTTTAGAACTCAAATATGCCCCAAAATACTCTGAGTTATTTGAGAAGAGAAAAGAAATCTTGATAGCAGCTAGAGAACCTACAGATGAAGACTGTGATTGGGCTAGTGAAGAAGAAGATGATGAGGATAAAGATGAAGATGCCAAATTGGCTCCCGATTCTCAACAGGGTGAATTAAAAGACAAGGTTACTTTGGAAGGCACTAAAGAGGCCGGTGGTGATAGTGAAGAAAAAAAGCAAGAGTTTGTTAAAGGTATTCCTAGCTTTTGGCTTACAATTTTCAAGAATGTTGAAATGCTTTCAGAAATGGTGCAGGAACATGATGAGCCTATTTTGACACATTTACAGGACATCAAAGTTGTTATTCATGAGAAGGACCCAGTGGGTTTTACATTAGAATTTTACTTTGAACCCAACGAGTACTTCACAGACACTGTCCTGACAAAACGGTATGAAATGCGATATGATCCAGATTCTCAAGATCCATTCTCTTATGAAGGACCTGAAATTATAAAGTGCTCTGGGTGCACAATCAATTGGAACAAAGGCAAAAATGTCACAGTGAAACAGATAAAGAAAAAACAGAAACATAAAGGACGTGGTTTGACTAGGACTGTAACAAAACAAGTTCAAGCAGATTCTTTCTTTAATTTCTTCAACCCACCTGCTGTACCTGATGGATCTGAATCTGAGATGGATGAAGAGACTGAGGCCTTATTAGGAGCAGATTTTGAAATTGGACATTTTATTCGAGAAAGAATAATACCAAGAGCAGTTTTATTTTTTACTGGAGAGGCAATTGAAACTGAAGATTATGAAGATGATGAAAATGATGAGGGAGAAGAAGAAGATTATGATGAGGAAGCTGATCCTGATTTTAATCCTGAGGCACAGGGCAAGCCAAATGAATGTAAACAGCAGTAGATTTCTTGCTTGAAGTTTCACTGTTTGTGTTGTGATAGTGAATGACAGAACAACATAATGAATACTTGCTTCAGTTGCTTTAACTTCAAGATAACAAAAATTCATTATTTTCACAATGTTTTTTTTCTTTGAGGACATTTTTCATGAAAATTTTGCCCCCAAAAAATTGGATTAAACACAT
>TRINITY_DN3903_c0_g1_i3 len=1637 exp=exp=101.30 ortholog=[gi|524890873|ref|XP_005101978.1| PREDICTED: nucleosome assembly protein 1-like 1-like isoform X7 [Aplysia californica]]
CTCTCAACGATGCATGCTAGTAGCCAATAGAATTGTCGGAAACATATATAGTTCTCTACGAGCCACCATTTTCCTCGTGCGCACGACAGTTGAAAGTTGTAAGACAATGTCTGAGCCAGAAAATCCCTCCAGTGATGCTGTGGAAGATGTTGAAGATGAAGATCATGGAGAAGAAACAGGTGAAGTGGGAGACAGTCAAGCAATAGCAAATCAGCTCATGAAAAATCCAGGTGTGTTAGCAGCTCTGCAAGATAAGCTATGTTCAATTGTAGGATCACCTTCTGGATATATTCAAAGCTTACCCAAGGAGGTGAAGAGACGAATTAAAGCACTTAAAAAGTTACAGAATGAAATCATACATATTGAATCTGAATTCTATAAAGAAGTGAATGCTTTAGAACTCAAATATGCCCCAAAATACTCTGAGTTATTTGAGAAGAGAAAAGAAATCTTGATAGCAGCTAGAGAACCTACAGATGAAGACTGTGATTGGGCTAGTGAAGAAGAAGATGATGAGGATAAAGATGAAGATGCCAAATTGGCTCCCGATTCTCAACAGGGTGAATTAAAAGACAAGGTTACTTTGGAAGGCACTAAAGAGGCCGGTGGTGATAGTGAAGAAAAAAAGCAAGAGTTTGTTAAAGGTATTCCTAGCTTTTGGCTTACAATTTTCAAGAATGTTGAAATGCTTTCAGAAATGGTGCAGGAACATGATGAGCCTATTTTGACACATTTACAGGACATCAAAGTTGTTATTCATGAGAAGGACCCAGTGGGTTTTACATTAGAATTTTACTTTGAACCCAACGAGTACTTCACAGACACTGTCCTGACAAAACGGTATGAAATGCGATATGATCCAGATTCTCAAGATCCATTCTCTTATGAAGGACCTGAAATTATAAAGTGCTCTGGGTGCACAATCAATTGGAACAAAGGCAAAAATGTCACAGTGAAACAGATAAAGAAAAAACAGAAACATAAAGGACGTGGTTTGACTAGGACTGTAACAAAACAAGTTCAAGCAGATTCTTTCTTTAATTTCTTCAACCCACCTGCTGTACCTGATGGATCTGAATCTGAGATGGATGAAGAGACTGAGGCCTTATTAGGAGCAGATTTTGAAATTGGACATTTTATTCGAGAAAGAATAATACCAAGAGCAGTTTTATTTTTTACTGGAGAGGCAATTGAAACTGAAGATTATGAAGATGATGAAAATGATGAGGGAGAAGAAGAAGATTATGATGAGGAAGCTGATCCTGATTTTAATCCTGAGGCCTCTAACTAAGCGGTTTCCAAGGATGCTAAGTTAAGGCATTTTGGCACAGGGCAAGCCAAATGAATGTAAACAGCAGTAGATTTCTTGCTTGAAGTTTCACTGTTTGTGTTGTGATAGTGAATGACAGAACAACATAATGAATACTTGCTTCAGTTGCTTTAACTTCAAGATAACAAAAATTCATTATTTTCACAATGTTTTTTTTCTTTGAGGACATTTTTCATGAAAATTTTGCCCCCAAAAAATTGGATTAAACACAT
>TRINITY_DN50455_c0_g1_i1 len=509 exp=exp=535.10 ortholog=[gi|126697454|gb|ABO26684.1| ribosomal protein l18 [Haliotis discus discus]]
TAATTCGGTGACGTACTTCCTTTTTATCTGTAGCCAGCAAAATGGGTATCGATATCTGTCATAAGTACGACAGAAAGGTCCGTAGGACCGAGCCTAAAAGTGAGGATATTTACTTGAGGCTTTTAGTGAAACTTTACCGTTTCCTTGCTAGACGTACCAACTCTAATTTCAACAAAGTTGTTTTGAGGAGATTGTTTATGAGCAGAACCAATAGGCCACCACTGTCTGTCTCTAAATTGGCACGTTTGATGAAGAAGCCAGGTAGACAGGATAAAATAGCTGTGGTTGTAGGAGCCATCACAGATGACATCCGTATTCAGAAGTTGCCCAAGCTCAAGATTTGTGCACTGCGTATTGGTGACAGAGCAAGAGGACGTATCTTGAAGGCTGGTGGGGAAATCTTAACATTTGACCAGCTTGCACTTCGTGCACCTAAAGTACAAAACACTGTTTTAGTTCAAGGTCCCAGGAAAGCTCGCAAGGCTTTCAGACATTTTGGATTGGCTCCG
>TRINITY_DN67149_c0_g1_i1 len=369 exp=exp=509.38 ortholog=[gi|524889318|ref|XP_005101218.1| PREDICTED: uncharacterized protein LOC101859417 [Aplysia californica]]
ATTAAGGGACTCTTGCAGGGAGGACTCGCTAAAACAGACGATAATTGCTGTCTTGACTTCTCCAGAGCTGGCAGCCAAAGATTACGCGGCTGAATCAATGATATTGCTGATGGCTGTGTCCGCATTAGAAGCTACTTCAGAGATAGTCTCTCTTGCACATGTGAGTGCCAGATCAAAAACCGTACGCCAGATTTTTGCTGCTCCTCGTGTAAAAAGGTCTCTGACATTAAACAAAGCAAACAGCTCTCCATGGTCCTCACCCAGGATACCACAAAATCCATTTTCTATGAAGCACGGTCTGACTGTATTAAATGCTAAATGTTCCAAGTCATGGCAGTCCATATCGTCTCTCCTGTATGTGTCTTTAAG
>TRINITY_DN48900_c1_g1_i1 len=2315 exp=exp=232.00 ortholog=[gi|14348876|gb|AAK61353.1| ezrin/radixin/moesin [Biomphalaria glabrata]]
ATGAAGTAATTTTTGTATAAAAAAAAAAAATAAAAAAAAAAAAAAAAAAAAAAAAAAAAAAACATGGCTAGTTTACTGGAGATGGGCTACAGAAGAACTTAAATAGTTTCATACAAAAATACAGATAGACCCCCCCATAAAGATGTACAAAATACGCCCTGTAGCTCATCACATGCGATGCTTACAATGGCATTACAGTATAAAGCACAAAATATTCCCGTTACACTAGAACAAGTTTTATGATAATAAATAAGATGATGCTGACAAGACAATAGATTGTTTTTCTATCTCCCCTCCCGCCCCCCAAAACAAAACATTCCACGGCTGTAGGCTAGACATCTTTATACCTTACTGGCATAAACTAGACACAAAAAACAGATGGCCGGGTGTGATTACATGGACTCAAACTCATCCACTCTCTGCTTGGTGTTGCCCTGCCTGATCTGCTTCAATGTCTTGTACTTGTCCCTTCCCTGCCTCATGTTCTCCTGGTGCAATAGATCTATAGCGTTTTGTTTGGTTTTCTCAGCGTCTAGGTCTTCTTTCAAGGCCCGTAGCTGTTCTTGAAGCCTCTTGTCTTTACTCTGCTGTGTCTCTCTTGACTCTTCTGGTCTTGGCATATACAAGGTATTCTCATCAACAGTCAGCTCAGCATCAAACTCTTTCTTATCATCTCCTTCATTCTCCTCGCCCTCATCATGTTGATCGTGCATTTCAGAACGCACCAACAACTGGGCCTGGAGTTCCTGCTCTCTCTGCTGACTGATGGTCATAAACCTGTTCAGCTCTAGCTCCTTCTCCTCTGCACTCTTCTTGGCACTGTCCAGCTCTACATACAGATTGGAGACAATGCTTTCTTTGGACTCAATCTCATTCAGTCTCTCGTACAGGGAAGCCTGGGTGGCGGCCAGTTCTGCAGCCAGTCTCTCTCGTTCTGACTGTTCCATTTCATGAGACCTTTCAATTTCTCGCGACAGCTCTTCAGCACGTCGCCTCTCTTCATCGAGCTCATCTCTAAGCCTTGAAAGTTCAGCAACTTTAGCATCCCTCTCTCTGATCATATGCTGCATATCCTCAAGCTCTTTCATTCGCTTCCTCTGTTCCTCTTCCATAATTTTGACCTTTTCTTCTAAATCTTTTCTCAGTTTGTCTGACTCTTCACGTTCCAGTCTCATCTTTGCAAGCTGGGCCCTTTCTTGCTGTTTAGCCAGTTTGTCCTCCCTGGCTTGAGCCTTCATCTGTTGGACTTCTATAGTGTCTGGCTTCCTCCTCCTCATGTACAGTTCATGATTACCCATACAAAGAGCTAGAATACGTTTGTTGATTCGAAGACGTGGGGCATAGAAAACAAAGTCTGGTGCTTTCTTGTCAATTGGTTTAATAACAAACTTTTTATCATTAAAAGAAATATTCCTAATCTCACTCCAAGGGAAGCCTATTCTTGGTGTTAGTTTATCATCTTTCTCATAAACATTAAGACCCAAAGCATCAACACCTAAAAGTAAATCTGTTCCCTTTTTGTTCTTAATTTCAAAATAGTTAACACCATACATTTCTAAGTCCTGTGCAATCTTTAGGTATTCTATCATTGCATCTTCCCTTAACATTGCTTTGTGTTCTGCGTACCAACTTTTTATTCTCTCCTCCCATTGTTCTTTGGTTAACTTATGTTGATCATATACTCTTTGTGGAAGAAGTCTGTCATTGGCCAAAGCACCTGGTTTAGGGTTATCATCTGAAAGATCGCCATATTTGGCCTGGCAAGCATAAGATGCTAACAACACAGCTGTTTCAGGGGGACAATAGATGTCATCTGTTAAGATAGCTTCCTTGACTTGTAAGAAGAACATTTTCTGTGTTATTTCCTGAATGAGTTCTTCTGAAACATCTTCAGGGAAAAATTTCGCACGGAATTTAAACTGAAGTGGAACCTCTTTTTTAACATCTTGGCTCATCACCTTTTTGTTAAGTTTAAGCCAAGTGCTGTAACCTTTGCTATCTATGTACTGAAGACCAAAGAACCAAATTTCTCTCAAGCCGATTGTCTTGACCACCTGATCAAAGAGCTGTTTGCCTGTTGTACTATGTTGGATGGCAAACTCCAGCTCAGCATCCATGGTGGTGACCCGAACATTGATGTGTGGACGTGGCATGGTTGCTGTTGACCTGTCACAATGTCCTCACAAAAATATTACAGCACCTCACGGTACTGACTATAAGTTAACACGTAGAGTCAGCGTCCAAAATAATATGATCCAGACCGGTGGAAAAAAAATGGCCGATAGGGTGGGGACATGAATAGTTGGATCCCTCTA
>TRINITY_DN48974_c0_g1_i1 len=1954 exp=exp=258.76 ortholog=[gi|325296937|ref|NP_001191493.1| ubiquitin carboxyl-terminal hydrolase [Aplysia californica] >gi|2501455|sp|O01391.1|UCHL_APLCA RecName: Full=Ubiquitin carboxyl-terminal hydrolase; AltName: Full=Ubiquitin thioesterase >gi|1927213|gb|AAB52410.1| ubiquitin carboxyl-terminal hydrolase [Aplysia californica]]
TAACAATACAACATTTCGTCAGCAATGTTTATTTAATCGAGCTAAAAAAAAAAAAAAAAAAAAAAAATCTTTATACAAAGTGAAGCAAGATATTAATTGTTGTTGAAACTTTGAAAGATTTAAATTTCAAATCATTAAAACATGCAAGCTATTCCCAAAAATATCTAAATGCAACATGAAAAGTTGAAAAGAAAAATTATTTTCAAAAAACGAAATGAAAAAAAAAATCACTTTACTAACCAACCGTTAACTCAGATTATGAGAATTACTAAAAACAGCAAAATAAAATACAAGCTATGAGCTCAGATTGCACAGTCTTTGTGAAATAAAAACAAAAAATGAAACAAATTTAAAGCCAACAGTGGAGCAATAACACTATTAGTCTCCTACCAAAAGTATATTGTAGTGTTACCATTTGAGAAACATTGGAGGGAGATTTTAATCAATTCTAATTTTCATTAGAAAAAGTGATCACAGTGTTAACAGTTCAATGTTAATTCAATGCAGACATTGACAACAAAAGTTGTACACATTTAGTTGGTACACTGCATGTAGATGTAAAGCTTTAACTTGTTACAATCTATCTCATGCTAGGAAAAAATAATTTTGTATAGACAAATCTACATAACCTTTTTAGAGTTTGTCTGCTGATGTATTGAAGACATTTTTGGATCAGTTCAATACAATCACAACATATTGAATACACGGTACCAGTATCTAAGTGAAGATCAACTGAAATAATTTTTGAATGATATATTTTATTATTTTCAAAAGGTTTTCCATAAATTATTTTTTGAGCATTGAGACATCCTTTGATGCTGGCCAGTTCTGTAAAATGTAAAACAGCAGTCAGGAACAAATGGGCCCAGTTCTGGATTCCGCTGAATTCAAACTGCGGAACTTGAACTTATGGTTCAAAAGTATCAACTGTTTTCATTGTGTAAAAAAATAACTATGAAACAAGCCAATGAAGCAACACCAAATATAAACTGTGTTTTGAACAACTATCTTAGTTGTTCAGTCTTGTTCTTCCCCACCTTTCACTAGGGCCATGACATTAAAGTTCACATTCTCTGGATCACGGGAGATGAACTTCTTGATTACTTCGGCACTGTCCTCAAGAAATGTATCCGGAGTGGTGGTCCCATGAACTACTGGTGCATCTTTTCTACCATCCAGTTCATAAAGTGTGCCATTAAACTGCACAAAAGTCACAAAGTGAGACTTCACTCGTTCATCCACAGAAGGTGCCTGAGTGTCCCCTTCTTGTGCACAATCATCATGGGCAGCTCCCATTTTGTTATCTTGTTCCAAAAACTTGGCTCTTTCCTCTGGACTTAAACCATTAGTCATTTCCAGAAATGTTTTAAAGTGTTTATTTTCATCAAAATTAATCTCATTTTTATTGTTGGCTAGGGCATGAACAATAGCCACTGTGCCACAGGCATTCTCAATAGTTTGTTTAGTGTAGTACAAGTCTTTAGGGTAGTCAGTTTGAATTTCCCCAATCAGCTCCTTAGTATCAGGGAACAAGAGAATGATGGCAGCTACAGGTTTGGGTACCATGGCCAAGAGGTCAGCATCAAAACCATACACATCTACAAAGTTCCAGCTGCTGTCCATTCCTAAGTTGTGGACATACTTGTTCAGCACTTTAGGATTTGATTCCAAAGGAATCCAACGCTGGCATGCCTCCATATCTTATCAGATGAAAATATTTTACTTTAGCTGGTAAAAAAAGGCTAGACCGAGATCTTTTCAAGTGTCACGAAATCTTTAAATGCACGAGCAATACCAACACAATGTCCAATGTATTTTTCAGTTGTCTAACTCGCCGGTATCGTCGAAAAAACCCACAACCACCGAAAAAGAACCAAGAATCTAGATGGATCTATGAATAAACGACTGGGTAGACCGGACTAATAATAGACATATTTTTTTCAGGACATCTAAA
>TRINITY_DN38593_c0_g1_i1 len=959 exp=exp=130.28
CTTAAGTGTTAGAGAAATCCAGGTTTGAATTTCAGCCATATGATTTATATTTTAGCTTTATTATTATTAAAAAGTTAAAGTCACAATAAATGTATGTTTAACTTTCTACAGTCTCTAATTGCTTTCATCCAAAAGTGTCGATTTGTTGTTTAGAGCACAACAGGGTAAGGTACACTCAAGCAAAAAAATATGAACGAAAAAAAAAGTGCATGTCTTCCAGTCCGAAAAATAAAGGACGGGAAGTATGTCATGGCTCGAGCCAGTACATTGAATGAATACATCAAGAGTTGTAAGGAACAGGTGTGCGTCTAGACTTGTAAATATGGAAAACTAAAATTAAAAAGCATGTCATGTGTACTTAATGGAACGAAAATGAAACAGAACTATAATCAAGTTACGTAAGATAAATTGTAAAGAATTATTAGATCATTAAAACTTACATAATGCAAAGTTTCACCCACAAGAGGGCGTGGAGATGACCGGCAGTGTGATACGCGCGTCTTTCAGACATCACAGTACAAGCATGTCCTCGTCTGTCCTACACGAGACTGCACTAGTACGTAATAATCTTTGTTTTTTTAAGGAATGTCCGAAATTTATTTTTACAAAAGTTTCGGTGCTGCCATAACTAGACATTCTTCCATGGGCTCAGGCTAAAATTCCATCGGGTAATTTTGTTTCAGTAAATGTGTGTACGTTACGAAGGTAAAAAACACTATTTAGATAAGACTTCCTTACAGTAGGGAGGCGCGGTGGCTAAGGGGTTCAAACCCTAGTGAAGACTGGGATCTTTGGGCACCTCTGAGTCCACCTAGCTTTAATGGGTACCTGCTATTTATTGGGAAAAAGTAAATGCGACTGGTCTTTGTGCTGGCCACATGACACCATCGTTAATAAGGGGCCACAGAAATAGATGATCTACTCTATAGATCGCATGGTCTGAAAGGTGAACATTACTG
>TRINITY_DN38586_c0_g1_i1 len=502 exp=exp=192.58
CGTAAGGAAATTTGTCTTACAAATTGTGCATTACACCAAAACAAAACATTAGGCCTATAACTATAAAAACAAACAAAATATGCATTCAATTATTCGAAGTCTGAACTTGATTCGAGAATGAAAACTGGGAGAAAACCGTGTACAAAACGTAATACGGGAATAACTCTACATATACAGCCCACATCTCTCAAAAAGTGGCATTTATTTAGCCTACCTTTTTCGATATCAAACAACATAATTAATTACCACTAATTATATAACTAATTGGTTATTGTCTTATTGATTCATGTTTTGTATGGTACAATAAATAAATGTGTAAATTTTGAACTTGACCAGAGAAAGGGTGTGGGAGAAAGCAATACAGGAACAGGGATTTGAGAGAAGCTTTGTACAAAATCGCTATTACTAAACAAAAAAAAAAAGGGGGGGGGGTCAATAAGTTTCCAAGAACTGACCAAAGTTGAGGATTGCACGCATTACAAGATATCGAGCGTTATCTAAA
>TRINITY_DN92314_c0_g1_i1 len=432 exp=exp=114.48 ortholog=[gi|555687941|gb|ESN91173.1| hypothetical protein HELRODRAFT_182145 [Helobdella robusta]]
TGTGTGAGTAATTACCCTTGCTGTTACTAAACGGAACAATCGGCCTGACCTTAGAAATTCAACTAGAGAGTAAGACCTGTATGGCAGAAACATTATCATTGTTGTCGAGGACCAAGAGATTTTGGAGGCGTAATTTCATTTCTATTGCTCTCCCTTCATTTGTAATAACTACCATTGTTCTTGACTATAGAAGAACTCAGAGATATAAGCAACAAAAAGCTTGAGAAATGTCTCTGCGAAGACTTAGAAGTGAACATTTGAAGGAGTTGGCCTGGATAGCATTTCCACTGTCTGCCATGTTATTTGGTGGTTACCAACAGTTTCTGTGGGATAGACAAAGCACACTGTATCGCAACAAAAGCAAGCTGTTTGGTGGCCGGAAGTTAGAAGATGGGAAAGAAGCTTGGTACTAATTGTAGTTAAAACATTAAG
>TRINITY_DN92316_c1_g1_i1 len=1103 exp=exp=348.17 ortholog=[gi|524892341|ref|XP_005102699.1| PREDICTED: 14-3-3 protein epsilon-like [Aplysia californica]]
GCTATCGACAAGAACTACTTTTTAGTCAGTGGCGGGCGCGGCCATTTTGTTGAGACCGATTCTGTATTAACTTTCAATCGTTTTCAATCGTCATAGTGAGGTTGCAATCTGCCTAAAAAGAAATGGCAGACAGAGAGGATAATGTTTATCAAGCTAAGCTTGCCGAACAAGCCGAAAGATATGATGAAATGGTCAGCTCGATGAAAAAGGTTGCCCAACAGGATACAGAGTTAACAGTAGAAGAACGCAATCTTTTGTCTGTGGCTTATAAAAATGTTATTGGTGCTCGGAGGGCTTCATGGAGAATAGTTAGTAGCTTAGAACAAAAGGATGAAGGCAAGGTTTCTGAAGAAAAACAGCAGATCACTAGGGAATATAGAAAACAGATTGAGTCAGAACTTAATTCTATTTGTCATGATGTACTCAGTGTTATTGATAACAACTTAATTCCAAATGCAGCCACTGGTGAATCAAAGGTCTTTTACTATAAAATGAAAGGAGATTACCATAGGTACTTAGCTGAATTTGCTACTGGTAATGACAGGAAAGAAGCTGCTGAGAACAGTTTAGTAGCCTACAAAGCTGCTAGCGATATAAGTATGACGGAACTTGCCCCTACACATCCCATTCGTTTAGGTTTGGCGCTCAACTTCTCAGTGTTTTACTACGAGATTCTGAATTCACCAGATAGAGCTTGTAGATTGGCCAAAGCTGCATTTGATGATGCAATTGCAGAATTAGATACCTTAAGCGAAGAAAGCTACAAGGATTCCACATTGATAATGCAATTGCTTCGTGACAACCTCACACTATGGACATCAGACATGCAAGGAGAAAATGATGGTGGTGAACAAGAACAACAGACAGTCCAGGACATTGAAGGAGAGGATGCGTCCTAAGGCTGTGTTGGATTAGTGGATTTAGTATACACCAATTTGAACATTATACAAAAAATGTCATTTATTACAAAACTGCTACTGTATGTCAAGATTTTGGCCCACCATTTTCACAACTCACAAGTTGTGTTCCCCTGAAGTTATCTCTCTGACCGCTTTTTTTTTTTATGTTTGAAACTAAACCCTCCATTGAAAGCAACTCTTAGG
>TRINITY_DN68410_c0_g1_i1 len=480 exp=exp=163.59 homolog=[gi|524875833|ref|XP_005094639.1| PREDICTED: ran-binding protein 3-like isoform X1 [Aplysia californica]]
TGAACAACAAGAAAAATGGCGGATGATGCTGCAGATTCTACAAAAAGTGAAGAGGATAGTTTAGAAGTTGGAGCTTCTGAATACAAGGTGTCATCGTCTTTCAACAATACACAGACAGTTCATAGTTCAGATCAAGACTACAGTCCTGCGTCCAGTCAAGATAATGGTCAAATTGTAAGCAGTTCAGACACAAGGGAACATCCAGTTTTAATACAACCTTCCAAAATGTCAGGATTCTGGGGTCACAATCCAGGAATGTATTCAAATCCTTTTGTGCCAAGAGCACCTCTAAAAACAGATGTTGTCTCAACAGCTTCCAGTGCTGGTGAGGAGAGGGAAAGTATTATTGCCCCTGGAAGATTGGGTGCTGTTGTAAATAGAGAGTTTGGCTCAGGTTTTAGTCCGTCATTGTGTGGGGTCAAAGGCTTTCAGATTTCTCCTCCAGTATTCTCGTCACATTCTCAGACAAATAACATTAAG
>TRINITY_DN4181_c0_g1_i1 len=392 exp=exp=125.93 ortholog=[gi|556108626|gb|ESO97278.1| hypothetical protein LOTGIDRAFT_114779, partial [Lottia gigantea]]
CTCAAGGCGTTGGTGACGTAGCTGGTATCGAGCTCTCCATAGCAGACGTTAGCTCTCAGTATTACACTCTGAACATGTTTTCCATCACTCGTTTTGAGATTCGCCGAGTCCAGGACAATTCTTTCTCCGTGAAACTTGGTGTCTGGGTAGCCTGGGAAGAGAAACTTGTCTGGAACTGGGGTGTTGGTCTCGTCGCCGCCCCTGATGGGCTCGCTGCCTATAGCCACATCCACGGTGCTGCAGTAAACAAGTCTCTGGATGTTGTTCTCCAAACAGGCGTTCACCACGTTCAGAGTTCCTTTGACATTGACCTCCTCCATGCCTTGAAAATCCGGAAACGTCCCCCAACTGATGAGCCCGGCGACGTGAATGACAGAAGTGGCGCCCTTCAG
>TRINITY_DN17792_c0_g1_i1 len=790 exp=exp=496.57 ortholog=[gi|71726729|gb|AAZ39528.1| intermediate filament protein [Biomphalaria glabrata]]
GTCCATCCGGGACCTCCTCGCTCGCACTCTGCACGGCACGTTCTGACGGAGTCGTCTCCAATTCTAGTTTTTCTCTCGCTCTTACCTTCGCCGGCCGGCTTGCTAGCAGAAAACCTTATCCTAACTCACGGTAGTATATTGGGAAATCTATCACAGTAGACTACACTAGAAAACAAACATGTCTTCTAAGTCCAAGCAAGTTCTTGATGAGGAACAGGGTCGCCAGAGCGGCATCCAGTCCAGGAACTTCGTCATCACCCGTACCGACCCCAGGAGGAGCAATGCCTCCAGCGTTTTCTCCAGCAGCAGGAGCAGCTATGGCGTCCGTAGCTCCATCTCCCCAGGAGTCTACCAGCAGCTGTCCAGCTCCGGAATCACAGACTTCAAGGGAAACCGTGAGAAGGAAAAACGTGAGATGCAAAACCTGAACGAGCGTCTGGCCAGCTACATCGAGAAGGTTCACTTCCTGGACGCCCAGGTGAAGAAGCTGGAAGCTGAAAACGAGGCTCTGAGAAACAGGAAGGTGGAAGACCTCCAGCCCATCAGGGATGCTTATGAGAACGAGCTCCGTCAGGCCAGAAAAGTCATCGATGAGCTGAGCTCCACAAAGGGTGTGGCTGAAGCCAAACTTGCAGGTCTCCTTGACGAGATTGCTTCCCTTCGTGCTCTCATTGTAACCTACGAAGGTCAGGGCAAAGATTACAGAAAGAAGATTGACACCCTTACAAACCAACTTGGAGAATTTGAAGGAGAACTCCAGAGCCTTAGACTCAGAGTTGGCTCCCTTGAG
>TRINITY_DN50083_c0_g1_i1 len=2973 exp=exp=156.79 ortholog=[gi|1730218|sp|Q08706.1|GBB_LYMST RecName: Full=Guanine nucleotide-binding protein subunit beta >gi|312632|emb|CAA80652.1| guanine nucleotide regulatory protein beta subunit [Lymnaea stagnalis]]
CCGATTTATGTTGTTTAAGGATAACATCTTCGTTACATTTATGCCTCTTTATTTCGATGATTTCTTATTGTTAATAAACACTGGTTGGCACAAGGAGTGCTAGTGTAGTGTAGGCCAAGGTACACTAGGAGCCATCTGGGCATTGCCTATTGTGGGTGATGCGACACTCCAGTGGACCAGGAGATAGGTAGTCATTCTGAAATTTCAAAAAAATCAACAACTGCAGGCAAACCTAGAAATTAAGAGTGTAAAATTACTGACTGTCCAAAATGAGTAACGATCTAGAAGCTTTGCGGCAGGAAACAGAACAGTTAAAAAATCAAATTAGAGAAGCCAGAAAAGCTGCAGGCGACACAACTTTAGCACAAGCATGCAGTGGTGTAGAAGCTGTTGGAAGAATACAAATGAGGACCCGGAGAACACTTCGAGGGCATCTTGCAAAAATATATGCGATGCATTGGGCCTCAGATTCTAGGAATTTAGTTTCAGCTTCACAAGATGGCAAACTTATAGTTTGGGATGGTTACACAACTAATAAGGTTCATGCCATCCCACTTCGCTCAAGCTGGGTGATGACTTGTGCCTATGCTCCCAGTGGCAACTTTGTGGCTTGTGGAGGTTTAGACAACATATGTTCAATTTATAGCCTGAAAACTCGGGAGGGAAATGTTCGAGTCAGTAGGGAGCTTCCAGGACATACTGGATATTTGTCTTGCTGTAGATTCATTGATGATAACTCAATTGTTACTAGTTCAGGAGATATGAGTTGTGCTTTATTGGATATAGAAACTGGACAACAGACAACTTCCTTTACTGGACACACAGGGGATGTTATGAGTCTATCGACATCTCCTGATTTTAGGACCTTTGTTTCAGGGGCTTGTGATGCATCAGCTAAGCTGTGGGATGTACGAGACGGGATGTGCAAGCAAACATTTTCAGGCCATGAGTCAGATATTAATGCAATTACTTATTTTCCGAATGGGCATGCATTTGCTACAGGCTCAGATGATGCTACATGCCGCCTGTTTGATATTCGTGCTGACCAAGAGATTGGCATGTATTCCCATGATAATATCATCTGTGGCATCACGAGTGTGGCCTTTTCCAAATCTGGCCGCCTTCTGCTGGGCGGTTATGATGATTTCAATTGTAATGTCTGGGATGTGCTCAAGCAGGAACGCATTGGTGTCCTAGCAGGTCATGACAATCGCGTAAGCTGTTTGGGAGTCACCGAAGATGGCTCTGCTGTAGCCACAGGATCTTGGGATAGCTTTTTGAAGATATGGAACTGATGTGGTTGTGGCCTTTCTAGCCACACTGTCAGTGTCAGTTTTCACCACCTGTCACATCACGCACTCCAAGCTGTCATTTTTGTCGCATACTTTAGATTGTATTACAAATTTCAGTTTATCTAGCTGATTTTCTCAATTCAGAGTAAGCTGCACTACAAAATCATTAGGTTATCTTGATGCACTCACATAGATACATGAGACTTTTTACAAAAAGAACAGAAAATACTTATAAAATTACACAAATGAACTGATTTGGAGACTTCTGCATTGTGCATATTTCTGATGATTCTGTCTGGCAGTGTGTTTTAGTATGATTTTTTTTTGTTGAATATTTTTCACTTGAGTTCTTTTAAACTCCCTTGTTCATTTCACCATTTATTTAACAAGGGCTAAGAAAGCACATTATTCACTAAAGGAAGAAGAGGATGTTTTTTCATTCTTACAAGAATGTATTCCGAGTATGCTTGTATGCTTGATGAAACTTTGTTGGTAAGAACTGCAAGATGTTTGCTACACAGTCCAATTCTTGACCAGTCAGACTATCCATTGTTCAACCTTGGTAATGTCTTCTTGTCAACATTGTACTAAAGAATGGATTGCTCATAGCATAATCATAATGCTTAACTAGTTTTCTTAGAATAACAGATTTCATGTTGTGGAAGAAAAAAGACAGGCCATGTTAGCCGGCTATAACTAGCAGGTCTGAGTTCATCAGTATATCTATACTATAAAACAAAATTAAAATTGATGTTAGAGGATGAGAATGGCAAGAAATCTTTGCTTTAGTTTTGCTCCCATGGTATTAGTATTCAATAAACAGTTATGATATCTGAGCCATGTGACACAATGCGACTTAACAGTGACTTACCTGCCTAGCTGTAAGTGATGGTGATGTGCTTGATGATGGGCTGCCTCGGTGGATTCTTTGATTTCTCCATTCATTTTTAAAGAACATCCATGTGTTTTTTTTGTTTTTGTTTTGTTTTGTTTTGGATACCATTCTAATTAAATCAGTGTCTAGCTTGAATGCTTGAGACTGTAAAACCAGAATGTGATGACTGACAGAGAATCTGCACTTTTGTCCTAGTAGAGTCTAGTTTATTTTAATAAGACTTTTTACTTCAAAATTGATTTTGCATTATCTTCAAATGACTAGAAAGCCATTTATATAGTAACAAATGTTGGTATGAATATAGCTGGCACCATTTGTAATGGTGGTCTTGATTGTCCTTTGACATTGCATGAAATTTTTTTTTTTAATAAAAATACAAGAAGTTTTTGAAATGATATTTTACAAAAAGAAATTGCTTACTGCATTATAACCTATTTTTGGAATCAATGGTACTGACTTTTTACAAACATTTTTTTTTAGTAGTGTGTGTAATGTGGGGGCAATTTGTTTGTGTTACCATGTCATTGAATTATTCCAGTTATTCCATCCCTGGACTAGCTCAACTGATTAATGGAGTTTTTAAAAATCCTTCAATTGTACCAAATAGTTATCTAGTCCTTGACATATCTGTGAGTAGAGTTGGACATTGGATTTCCCCTACTTTTGTGTCCATATGTAATGGTTGTATGCTGAAAGTATTGATCATGAAAACTATTAGACAAATATATGCACTTTTACCATGCTAGTGTTTTTGTGTGTCTGAGAGACTGTGTGGTAGGACCAGAC
>TRINITY_DN50083_c0_g4_i1 len=723 exp=exp=118.93
CAAAATTGGTTAAGGTTTTATCTAATTTAGAAAACATCTAATCAAATTTAAAAAAAAATGAGAATAAATAAAAAACAATTTATACAAACATTCCAAGTAAATATATGAACAAGAATTTCTAATGGACACTCACAACACACTCAGGGATGACCTTCAACTTCAAATTAATTGAAGTCATGAGTCCATGTGGTGCTCTAGTTTAAGAATGGATCTTTTGACATTTTTTAATTACTAGAGGTGCTTTGCACAGCATAAAATAGTTTATAATGAGAAGAAAAAAAAAGTAATGGGGACAAAATGCATTATCTTTAAATTAAACATTCCATTCATATATGTACAATGTTAAGGACAATAGTATCCATTCAAAAAGTCAGATCAACTTGTTCTTCAAATAAAGAAATGAGAACAAAGGACAGTCTTGAAAGTATTGTGATTGAAGTAAATGATAGTCAAAACTGACTGAACATTGCTGTGTTAAACAGAAATTAAACCTAAGTATAGTGTAGTGAATATTTCATACAGGCATTGAAAGTTCTGGAACCACTCAGAATGAACATGGGAGAGAAAAAAATCAAATGAAGATAAAGGCAATACATAAATATATATTAAACACACTAACATAAAATGCAGTTTACACAAGTTATATTTCTATAATGTCTGGTCCTACCACACAGTCTCTC
>TRINITY_DN50042_c2_g1_i1 len=3914 exp=exp=109.93 ortholog=[gi|556109319|gb|ESO97971.1| hypothetical protein LOTGIDRAFT_228466 [Lottia gigantea]]
TGCATTTGAAAACTAGGGGGAAAAAAAACAAGGTATCGATATTTGTGGATTGTACGCGTTCCACGCTAGAGTAGTAGAATAGAGAGGTTATGCCAAGACAGGCAACACGGCCAGTATCGATCTGATGATACTGTAGCAGTCCATCAATTCACACATGTTTCATGTAGGTACCGAGAAAGAGAGCGGGAACTCGCATCCATTTATTCCTTTCTTACAGCTAGTGACTGAGCCGAGGATACGCCGAGTTGTTGAATGTTTATTTCGGAACCACAATGACAATAGATGATACCATAAACAGATTTGTTCAATTTCAAGGACGAACAATATCCTTCGGTTTTCTCTGTGTAAGGATTTAATTTAAAAAAAAAAAGAAAAAAAAAAGGAAGTGTTATTTAAAAAAAAAATCGTTCATTTTCACGAGATTAATTCAAAACTGTTTCGAGGTGGACTCTAATTACATGTAGATTAACTTCCAGTAACACAGACATTGACGTGAGCCTCACACGCTGTCATGACACTGTCAAGAACTTGCCACCGCTGTGCCCGTCCCCTGATTGGATTCCATTACTCCTGCCTGACACTTGTCCTAGCTGTCACTGTCTGGACAGGCGCTGCAGTCAACTTACAAGAGGCCAACAAATCTCCTATTGTGTTCATTGATCTAGACGAGGGCGCCTCACAGTTCCGCCCTGGCCTGAACACTCTGAAGAATGAGGTGAAGAACACCCTGAGCAAAGGCAAAAGTTACATCAAGGCGTCGCCGGCCGCGGCCCCCAGCAGCACCACCAGCACCACTGCCAAGACCACTGACGTCACCTTCGATGACGACGACCTCTTCGCCTCGGGCTCCGGCTCCGGCTCTGGTGACGACGGAGGTAACGCCAGCGAGGCCAACGGCAGATTGACGCCTACGGAGTCGACTGCTTACTTTCAGGTCAACTCGACCTCCGCGACAACGGAAGCAAGTATTGACCTGTTCAGTATAGAAGAAGGTGGCACCGAACACGCCATCAACATCACAGGGGACGAGAAGAATGTGGTGATAGACAAACGTGACAACATCAACACCAACAACGTGGTGGTGGACCACACCTTCATCGACAGCGACATCAGCGACGACGTGAACGGCGTGGACGAGGTGGACGAGGATGCGATCTACGACCTTCCGCCTGCCACACCCGTCACGTCCAACCAAATCCTTAATTTTGCTTCCTGGGGCCAGTGGTCCGACTGGTTCATCATCGGGGCCACGTCCAAGATAAGGATACGCTCCTGCCTGGTGGATGGTGGCCGTGAGACTAGTGAGGTGGCCTGCGACGGTGTTAGGGTGCAGCTTAAATCCTGTGAGAGCGGACACGGTGACCGTTGTGGAAAGGTCCAAAACATCAGCACAAACTCGGACGGAAACTGTGTGCAGACATCCAGGCCGAAGACAAGGGAAGGCGTCGTTAAACCGCCACCTCCACAGCCTCCCCCAGCGCCCCAGACTCCGCCCACGGAGAAGCCGGATCCAGGCGTGTGCCACTACTCCCTGTTCGACAACTACCGCCAGAAGTACGTCATCAGCCGCTGGAACCTGACGGAGCTGATGATGAAGAGCAAAGTGAAGAGATGGTGTGACCGAAAGACTGGACAGTACACGGTCATGACGTCACCGGAAGACCACTGTAGGCGTTATTACAAAGATCTGTGTAAGGTTTCTGACAGATGTCATGCCAACAAACCAACTAAAGAGAGAGGAGATTTCGCTGAAGGGTGTTGGAGAAACATGGTTTACAGTGAAATGCTCCCAGTCGGCTTATCCGGCAAACAAAGCGCTATTTACCTCATATGCCAGAGATTTGCGGCCCAGAGCAGGATGGGTAAATTATTTGGTTATAAGGAAACCCAATTTGGCACACTGTTTGATACAAACTTGCGATCGCCGCTTGTTGCCATAAATAAAATCACCAGACTTGGGGACGAAACCTGGCCCATGACTGACTACTTCATAGAACATGGTCTGGTGGAGAACGAGTCGAATATGCTGTGGCTCTTTAAGAAGCCAAGGAAGGGCATGTTGACACTGCTCGACCTTGACCGTTGCCAGGACGACCAGAGTTGTGACGTGGGCTTGAGGCAGACTTTGCCTCATGATTACGTAGACCATGGCGATACAGGCTACACTCCAACACACTTGATGTGGCCTGAGCTGATGCCAAACGAACCAGGTCCTAAGGTAGCCACATTCACAATGACCAACATGGCACCGATGTTGTCCAATTTATTTGAAGATTGGCATAAAACGGTGAAGAAAGTTCGTCAGTTTGCCATAGAGAAGTGTGGCGTACCTGTGGTGGTGGACTATAGTGTCAGACATATGGGAGAGTTCAGCAGTCACAGGGCTAACCAATCTGCCTTGTACTTAGTCTCAGGGCAAATGCCAAGCGTGGATCCATTAGTGACCACCGGTCGTGGGATCCCCGTGCCCTTCATGTTCTGGATGGCCGGATGCTGTGTCCAGCAACACTTGACCATTGAAGCGTCCATCTCAAGTGTGACGGACTACGATACCGACCACAACGTCAGTAGCAGCGACACCCACATCAACATCACACACAAAGAGGCGCCGAAGATTGTCATTTCGGGTTTCGCTGTGTACATCCGAAACGCCCCAGATAATCACGTGATACCAGCACCCATTCTCCAGCTAGAAATGCTTTTGCAAGACATGTCGAAAAGCGGCTCCATCGAGGGTGAGGTGGCGCTCTTCCCGGGAAATAACGGAGCCTGTGGAGACCTGAGGAATGACGTTTCCAAATGGTTCCAATAAAAACTGTGTCTGGGTTGTGACCAACAAAACAAAAAGAAATTGTTGATATTTTAAATGTTCAGTTAGTGATGAAAATCATCATTTATTTAAATACATTTCCGACTTTTTTCCAATTATGGCATCAGTGGATGTCATAGAGTCTGAAGTATTTCATTGAAACATTCAGCACACACTCACTGTTATTCCACGTTGTCTCTTGACTATATTGTCATATTTGATACAAAGTCTTTTCACATGAAGTGTAGTGAACTTCTTTTTTATTGTCTCTAGACTTTCAGACCCGGGGCCCACTTTTAGTGCCACACTGCATCCATGTAATACGAAGATTTGAACTCTGCCTGTATGTCGCAGCTTTGGCTTGTATAACTATTTGACAATCTCATTGTGCGGTGTGCGATGCATTCAATTATTGATTTGAAATATCTCTTCATCTTGCTACTCTTGATATTTACATTGTGTTCATAATTTTATTTTCATTGTCAGCTTGGGCCACGCGGGCCCGTTCCGGCCTGCAGTTGTTTCATCAACACAATTTGTGATTCATTCGTGTACATAGAACATTGTGTGTGTGTATCTTCAAAAGTATTATTGATACTTTCATATGTAGCATTAGAGAGACCCCCATCCCCCTAGGATATGATGCCCTAGCCCCATCGTTTTACCCAGCGTTAGTCCGGCCCTGCTTTCTTAACAGGGTATAATGTGTTTCATCATAGTCTGTGTATGTTTGCCTTGATTTTGACACGTATTATAATAAACCACATAATACTTTGACCAATGTTATGCTTATGTGTCTTTTTGGGTCATTGTTTATTAGTGTATTTTAAAAAGTTCATTTCAATAACTAAATTAATGATATATACTTTTTTTTATAGTATGCTGAATAAACATGCTACAATCGCAAGGCGCTACTTAAAACTGTACAAGCAACATAAATTTAATATTGCATAATTTAAAAGACCATTCCACCTTTACGAAAGTAGATGCTTTATGTAAAAGTGATTACATTGTCTTTAATAACTAATAGATGCAGAAACTGAAACATTTTGTACTCCGCTCCGATTCCCCCCCCCCCCCCCCCCCCCCCCCCCAACCCCTCCTC
>TRINITY_DN50073_c0_g1_i1 len=2676 exp=exp=4790.53 ortholog=[gi|403334965|gb|EJY66653.1| hypothetical protein OXYTRI_13058 [Oxytricha trifallax]]
TTAAGGTGTGAGATGGGCCACATGGCGGTTTTCGATTTGGGGCTTGCGGCGCCCGCCGTGTTGTATTAGCACCGGCGTATTTTTTATTTTTAATCTCCGACCTCAGATCGGGCGAGATTACCCGCTGAATTTAAGCATATAACTAAGCGGAGGAAAAGAAACTAACAAGGATTTCCTTAGTAACGGCGAGTGAAGCGGAAATAGCCCAGCACCGAATCCCCCAGTGTCATGCTGGCGGGAACTGTGGTGTATGGGACGCCACCAGTCGTATGCGCGGGGCATCGAAGTCCTCCTGATCGGGGCCATCACCCAGAGTGGGTGTAAGGCCTTTGCAGGTGCCTTGCCGTGCGGCCGCGAGCGTCTCAGGAGTCGGGTTGTTTGGGAATGCAGCCCAAAGCGGGTGGTAAACTCCATCTAAGGCTAAATACATGCACGAGTCCGATAGCGAACAAGTACCGTGAGGGAAAGTTGAAAAGAACTTTGAAGAGAGAGTTCAAGAGTACGTGAAACCGCTCAGAGGTAAACGGGTGGTTCCGCAAAAGTCAGCCCGTGGAATTCAGCGCGGCGCTCGGCCTGGGGCTGCTGCGGGTCGGGATCCCTCGGACCCACCTGCGGCGTCGCACTGGGCCTCGCCGCGTGCACTTTCCATGGGCAGAGCGCTACGATCGGTTTCTCGGCGGCGATTAGCCCCGCTGCTTCGCGTGGCACGGCCTTCGGGTCGTGCCTCGGGCGGCGGTGGTGAGCTGCTGGGGGACCGAGGAACGGCCGTTCGCTTCGAGGCTGCTCGGCCTCGCGGAGGAGTTCGACTGGCGGGGACTGGGCAACCGTGCCCGCCGACCGCTCTTCTGTGTTGGATCGGGCTCGCCGGGCGAGCATGGGGTCAGTGGCGAGTCTGTCGGCCTACCACCCGACCCGTCTTGAAACACGGACCAAGGAGTCTAACATGCGCGCGAGTCATTGGGCTGTACGAAACCCAAAGGCGCAGTGAAAGCGAGGGTCGCCCCGGGCTGACCCAGGTGGGATCCTTTTGCCCCGTGCAGGAGGCGCACCACCGGCCCGTCCCGTCTGCGTCGTCAGTGGGGCGGAGCTAGAGCGCGCACGCTGGGACCCGAAAGATGGTGAACTATGCCTGAGTAGAACGAAGCCAGAGGAAACTCTGGTGGAAGTCCGTAGCGATTCTGACGTGCAAATCGATCGTCAAACTTTGGTATAGGGGCGAAAGACTAATCGAACCATTTAGTAGCTGGTTCCCTCCGAAGTTTCCCTCAGGATAGCTGGCGCTCGATCGCAGTTTTATCCGGTAAAGCGAATGATTAGAGGCCTTGGGGACGAAACGACCTCAACCTATTCTCAAACTTTAAATGGGTAAGAAGTCCGGCTCGCTCGATTGGAGCCGGGCCCTATTCGAATGCGTGTGCCAAGTGGGCCACTTTTGGTAAGCAGAACTGGCGCTGTGGGATGAACCAAACGCTCGGTTAAGGTGCCAAACGCAGACGCTCATCAGACACCATAAAAGGTGTTGGTTGATTTAGACAGCAGGACGGTGGCCATGGAAGTCGGAATCCGCTAAGGAGTGTGTAACAACTCACCTGCCGAATCAACCAGCCCTGAAAATGGATGGCGCTAGAGCGTCGGACCTATACCGGGCCGTCTCGGCAATCGAGTCTGGAAGACAGGCTGAGACGAGTAGGAGGGCCGCTGGGGTGAGCGTGGAAGCCTGGGAAGCGATTCTGGGTGGAGCCGCCCCGGGTGCAGATCTTGGTGGTAGTAGCAAATATTCAAACGAGAACTTTGAAGACTGAAGTGGAGAAGGGTTCCATGTGAACAGCAGTTGAACATGGGTCAGTCGGTCCTAAGAGATAGGAAAACTCCGTTCTGACTCGGGGGCAAAGCTAATGAATAATACATTTTTATTATTATTGGTTGCTCGACTCTTATCGAAAGGGAATCGGGTTAATATTCCCGAACCTGGACACGGAGATTGGTCCTTTGGGGCCACGTGCGGCAACGCAAACGAAGTGGGGGACGTCGGCGGGAGCCCCGGGAAGAGTTCTCTTTTCTTTGTAAGGGGCTTCATCCCTGGAATCGGCTTGCCCGGAGATAGGGACAATGGCTCCGTAAAGCACCGCGGCTCTTGCGGTGTCCGGTGCGCTCCTGTCGGCCCTTGAAAACCCCACGGAGACGGTGTGAATTTCGTGCCAGGCCGTACCCATATCCGCAGCAGGTCTCCGAGGTGAACAGCCTCTAGTCGATAGAACAATGTAGGTAAGGGAAGTCGGCAAATTGGATCTGTAACTTCGGGAAAAAGATTGGCTCTGAGGGCTGGGCCAGTCGGGCCGGGGTACGAAGCGGGACTGGGATGAGCCCGGGCTGGGCGAGGCCGCCCGTCGCTAGTCGACGGGGCCGGCCGAGCTCGGAACGCGGCTTCAACCTTCCCGTGGACTGCCTCAGCTATGCGGCGGCTCCTCGCGGGTCGTCCGCGTCGGCTGGCATTCAACAGCCAACTCAGAACTGGTACGGACCAGGGGAATCCGACTGTCTAATTAAAACAAAGCATTGCGACGGCCGTCACCCGGTGTTGACGCAATGTGATTTCTGCCCAGTGCTCTGAATGTCAAAGTGAAGAAATTCAACCAAGCGCGGGTAAACGGCGGGAGTAACTATGACTCTCTTAAG
>TRINITY_DN17662_c0_g1_i1 len=514 exp=exp=577.30
TAGGATTTCTCACACTCGGGTTGAGTAGCGAACAAAAAGACCAGTCACGTGACCATGAAAGCTGTACTCATCATCTGCATCGTATTGATGTGTGCCTCCACTCTGAGGACCCAAGAAGTAGAAGAGAACTCGGCCCCTTGCGTCCTTGACGGTGTGACCTATGCTAGTGGCGATCTCACTCCAGACCCATGCAACCGCTGCAGATGTCGCAATGGTCTAGAAGTCTGCAACAGAAGGGGATGTCCTCAAGAATATCAACGCTCTTAATTCCAGTAAAAGAAGGAACTGGCCAGATTGAGCAGTGTAATCTAGTGTTTGTTTTACTTCCACAGTGTTCTTAAATTTTTTTCCACAATTTGAGGAAACAAAAATGATTAATAAAGAAATAAACTTATAAATGAGATACAACATCTGATCTTGTATTTTTTTCTGGACTTGGTATGGGTTGCCTGAATCAGACAGGGAAACCATTGACTTGGCAAAGTTTAAGTCAATGATTAAATGCTTAATAAAG
>TRINITY_DN48823_c0_g2_i1 len=1438 exp=exp=246.07 ortholog=[gi|556105831|gb|ESO94483.1| hypothetical protein LOTGIDRAFT_203912 [Lottia gigantea]]
TAACTCCAGCCTTCTCTGTATCTCTAACTCAACATTTTCTTTTCACTTCTCTCGTTAACGAAACAGAGTTAGATGAGTGAGAGGGCCTCTCTTTCGTGTCACGAGTCACGTTCAGGCAGATGGTTGTCAATACGATTTCTATGATTTGCACTCGTCCGGGCAAATACATTCTCTGGCTCCAATTCTAAACCCACCGCCAGCGCAAATCAGCGATGTCTGCCGAGGGGGGATTATTCCATCAATGTGTAATTTTGTTACGACTTCATTGTGAAATCTAGGTCGTGTGTTTGTACGGGTGCCTGCCTGCCCTTGGATTGAGCGTGTGTAGTCCTTGTGACGCTGACTGCAATATCGCCTACCGGGTCACTTGTCGTCTGCTAAGGCGCGTGGGAGGAACCAGCTGGACAGACCGATACAAGGTCACTACTCGGACATTTATACTGGAAACCAAGCTATGATGGATTATAATCAACACATATTGATCTAATTAGCCATGACACGGTTTACGCATCACTAGCCGCGACTTTAAAGTTTTGAACCAATGGCGGAGTATGCAGAGGGGTACCCGGAGCCGGTGGACGTGTCAAGCTCAGACGGACCTGCAGAGGAGAATCATGAGGTGGGGGCAAGCAAGAGAGGTAGCAAAGACGCTGACAGTAAACCAAAGAGAAAGAGAAGCTGCCCGATGTACTTCGGGGTCAAGTCCTACCTGCATCAGTTCTACGAGGACCACACCTTCAAGGACCCTTCTGTTTATGAAGATGACGACCACCAGTATCTGCTACAGCCCCACCAGCGACGTCGAAGGTGTACACCGATTTGGTGGAAATTGTTCATGTGGATAGGCGTGGCTTTGTTACTTTTTGGCGTCATCGGCATTCTGATTGGCTACCTCGTTCCACCCCGGCACGTGCTGATAGGTGACAGCGACACGGGTCAAGCCTACATCGACCAACAGGCACAGGAATACAACACAACCCTGGACATGTGCAAGCTGATTGGCCTGATCTTCTTCTGCGTCGGTGGCCTGACCTTGGCCATGGCCTTACTCTTCCCGTCGTTCCTGACACGCTACTGCGAGGACGAGCCCATCTCGGGCGACGGGCCCGCCATCAAGGTGCCCTTACAGCCCGAGGCCAGCGAGAAGGGCGCCCTCAATCCGTTCCAGATGATCATTCCGGCTTCGTCCAAGATCAAGGAGGTTCAACCGTCAAAGAAAAGCGAGCAGCAAATGTTGACACAGAATACCACAAAGTAGCAGCCTAGAAAAACACCTAGATTGTCACGTATAACTAGAAGACTGCACTCGCGTTTAGCCCCCACGCTTATTGCTAAATAAACTAACAGAACAATGTTGCCAACTCAAAGTATATCACTGACAAAAAATTGTGTGTTAATCTTTAGATGTTGGATTCAAAGCATTAAAGTTCAACTTTAC
>TRINITY_DN48844_c5_g1_i1 len=259 exp=exp=148.57
ATGTCTTGCATTGAGTGATAGTACTTTTCATACATTTCCATGAAATCTGGCGTGAGGCATTGTGAGACTGGTTGCCACTCTCTGATCTCATTCTTAAAGCAATTCCTTGTGTAGAATCATGTCTTGCATTGAGTGATAGTACTTTTCATACATTTCCATGAAATCTGGCGTGAGGCATTGTGAGACTGGTTGCCACTCTCTGATCTCATTCTTAAAGCAATTCCTTGTGTAGAATCATGTCTTGCATTGAGTGATAGTA
>TRINITY_DN48830_c6_g4_i4 len=3267 exp=exp=110.21
AAAAAAAAAAAAAAAAAAAAAAAAAAAAAAAAAAAAAAAAAAAAAAAAAAAAAAAAAAAAAAAAAAAAAAAAAAAAAAAAAAAAAAAAAAAAAAAGGAATTACAAAAGAAAGGATCAACCTATCTAATATTTAAAAGTATGAACAATGATTTCACTTTGAAATGCAAATAAAAACAATTAGGCTTCCAGACCAGTGGCGTCACAAGGAAGGTTTAAGACGTGTTGTTGACTCCCGAAAGGATAAAATAATAAATAAACAGCACACGTTTTTTGTTGTTTTTTTTAATTGTCAGATTAGATACCTGAACAGGTTCAAACACAATTGCTATAGAGAACTATATAACCTAATATTTTTATAACGAATTTTTTTTTTAATTGCTTAGAAATGTTCAATAACTTTAAACTATATTTTACCAGCAAAACGATGAACCTAACCTAATGTTTTGCGACAGTGATTTGGACTATAATAGGAAACACTTTTCATCGAAGTTAAGTAGGGGCTAACAGCTTTATTTCAGGAGATTGGTCAACCGATACCGGCAGCTAACGTTTATTAAAAGATGAAAGTCTTTAGATTAAGTATTAACGAAATCTCACATGCCATTAAATGTAAATTCCGCAGAATGGGAAAAGAACCATTGAGATTTCTGGGGATAATGATTTAGTGATAATGATTTAATGGGACGGAAGGTATTTATTTCATACCATGATCGAAAATACAGCTTTAGCCTAGACCAGTGATGCCCAAAATACGGCCCGCGGGCCGGTGGCTGCATCCGGCCCGCCGAAACGTTGGCAAAAAGTGTAGAAAATCCCATCTCATAAAAGAAAAAGTTTGAAAAAAAAAAGTATATTTCTCTACGTTAGGGTAAATGGATTGGTACCGATAATAAGCCACCATATTCTTTTTTATGAAGATAGAATGGCTCTTTTAAAGGACATAAACAGCTTTGAGAAACCAAACACAAATAAATGAATCAGCATTTTTGGTTTGAGACGCGATTGCTAGATTTTACCTAGAGAGGATGGTTAACGAGAACCATTTTTCGGGGGCGAATGCATAAAAAAGTGTTTTCTAGCAGAGATGGAAGAACTGTGTTCTGAAAAGGAGAATATGTTGATGTTGTCAGCCTTTCTCTTGACAATACAAGGCAAGAGAAAGATATAGGTAGATATCACCTTTCAAAAGTAACAGAAAAAACAGATTTCGAAATGATTTCTATTGCCGCCAAGAAATCTACACAACATATCTGATACTGCTCAAAATCTTGGTAATAATTCGTAGAAAAAAGAACAGTTTTAAAATCACAGAAGCTAGTAGCTATGAGGAGCATGCGTGGGACCACCACTAGCAAAGTCCTGTCAAAGACGTTTCAACCATCACATAGAATCTTTCTCTTGCTTGTGAGAAATTAGTGGGAGTGACTACTGAAGTTGCAACAAGCATAGTTGACAGCAACAGTTATTAGAAAAGTTGTTGAGTCAAATGGGCCCAGCCTCGGTTGCTTTATTGAATTGAGGGGGCAGTGTTATGACTCTACATTGAGCACTGTCATTTGGCGCGACATTGTGTACCAGAGGACACGACAGAGAACAGAGGAAGGAAGATGGCCGATGATTAGAGATGTAAACAAGAAGGCCTGAGATGTGACTCTGGGTTTGGCTCTAGATGTAGTTTATAATTGATTATTAAACGTTCTGTTTTATATCACTTTCTTTGAGGTTGATTGCTAAGTTATAGCAAGCAATATCTTGTATTTTGTTCTTGCTGCTGCTGACTATTTGTAACTTATTTAAAAGAAACGAAACAGACATTTAAGACTTAATTTGATAAGTCGTGGGAATAAAGTTCAAAATGAAAAATTTACGGGTAGTATAAATAATATTCTTCAGGATTTGGAAGAAAAAAAAAACAACGGAAAACATTGGCAGCCAGACTTGGAATATTAAATCAAATGACTAGGAAGTCAATGTTATCAATAAGAAAAAAAATAAAGAAATGGAGGAACATCGTGCACAGGTTGTGTGATATCAGAATGTTGCTAGCAAAGTGTAATCACACACACACACAAATAAAACTTAGGTTGAGTTCATACATGTAAACCACGTAAAAGATTTACATACCAGAAACATAATGTCTACAAGGTAGTAAGATATCTTGATTGAAAATGTATCTGATATAACTAATAGGATGTCCGAACTACAGGATTTAAAAAACGAAATAACAACTAATGAGTTCTGATATCTAATACGCATGGAATAGGATGAGCTTGAATTAATGATGTGATGAAGTAGAAACAATATCTGAATCCTATGAAGGAGTACAAGCAATTTTTAGAGCCAACAGAAAGACAACTAACACTATTTACTTATCTTATATCTTACAGACGTTACCGTACTTCAAAAAAGAAGATGTATAGGGAGGGTGTGTAACTATTTTAGTGTATATATATATATATCTACGAACATGCTTGACTAGCCATGCCAGTGTGTTATTTTCTTGTCTGACCACTCCACATTTAGTCTAACAGCCTTTATTTTTTGAAGTTATAACTTTTTATTTAACTTTTGCCCATAACTATATATTATATATTATTGTGCACGGAGTCGCAGCTTTGCAGATATTGGCAATTTTTTAAAGACGAATATTTACTGATCTATGTCACGTACATTTTTTTTTGTTACTTCTTTAAAAATTGATGTTATTGTGATGTGAAAAGAAAGTACCTATATATTCAATGTTGTATTAGTTATAGAATTGTAAACCTGCACATTCCTTTATAGAACACTACCAAGACCGGCTTTACAAAATGCATGGATGCTGGCAGGTACAATTTTTTTCACACAGTGGTTCCTTGCTATGTGAGTCCTTCCGTGTATACAGGGGGTTAAGTTGATCCATAAAAAATCACAAATGATACACTGTATTGTATTTTTTTGTATCGGCACCGGTCAAACGAAAGTCTCTATTAGTATTGTTTCTTTGTCACGTTTAGAAACAACTAGAAAAGATACGAAAAAGCTGATTTCTTCTTTAACTAAAAAGTCGTGTTTGAGATTTATTTATTTTGTTCCCCTGGCAATCAAATCATTAAATAAGAACAATCTAGTATAAACTTTGTCACATGTAAATTATGAGTGAGTCTGGTGTGAATGTACACTTTGGTTTCTTATAGTTATAATGTTTTTTGTTTGGTGTAATGCACAAATTGTAAGACAAATTTCCTTTCGGATAATAAAGATTATTATTATTATTATTATTATTAT
>TRINITY_DN48804_c2_g1_i1 len=2836 exp=exp=728.64 homolog=[gi|556093971|gb|ESO82624.1| hypothetical protein LOTGIDRAFT_108898, partial [Lottia gigantea]]
ATCTTTACATCATAATGTGTCCAACTGACCTAGTCCTAGAGAACAATAAGAGAAGATAATGCTAAGCAGTTATGAGTGATTTAGTACACAGAGTGACATGCTTCAATGCTTGATGTGTTTATGTACAAGAGTTTGTTACATTGAGTTTGTTACATTATGACTTTGTTATTTATTTTGAGAGAGTTCAAACTGATTTGAAAATGTATTTGATCAGACAGAAACACTTGATGGGGGCAAAAATAAAATTTGTTGCAATGTGAAAGTAAAAAAAAAAAAAAAAAAAAAAAGGCTAGCTTAACAACACTTCCTACATTTTCTACGCCGGATACACCAAAAATCTGCCTATTTATAGTTTTTTCGCCATGTATGAAAATCTCCTATTCATCTCTGTTGTGGCTTTTGTTTTGCAATTTGAATAAAACATTATACCCCTTTGAGTGCCGCTGTGGTATAAACCATGGAGTGCTTATGTTACGTAACTGTCTTAGCTGTTGTAGCTATTAGAATGTTCTCCTAAACTTCAATGTTATGCATCTTGTTAAAAATAGGATCAAACTAGAGATTGAAACAAAACAAATCTTTTACAATAAAATTCATGAAACTGTCCCTCCAATGTGTTCCTTCTTTCATTTCATTAGTCCGACATCAAAGCAAGTTCCTAGAAAGAGACCCCCTATTTCTTTAATGTATTCTAACAAGAATAACAAACTATTATCAACATAAATGAATCAAAAAACAATGTTTAGCAATGGCTGTAAAAGTACAATAGTTTTAAACAGTAGATAGAGAGAAAGGGAACACTTCATTCTAACACTAATATAGGAGACTAAGCTTTTAACAAATTAATAATGCAGTGCCATATCTGAGTATTCAACACATTGAAGAAGACAGATAAGAGGAGGACAGTTACAATGATTATGATGAACTTTTTAATAAATAAATTGGGTATTTACAATACAACCATGATGGCAGCCATAAAAATAGAAATATATTAAAATAAAAATATACATGTAAATTCAAATGTCAGAATTATTTGTTAATTTAAATATCGATCTTGACATAACAGAGTTGGTGAAAGACTCCATACTGTCTATCGCCTGCACTACGTCAAGAATAAAAACAAAACAAAATAAATTAGTGATCAGTAGATACAATTGTGTGCCCTTCAAAATATTCAGGTGAATTGTATATGAATGCTCTCCCTTTATTTAGAAGATCAATACATCTAGTTCGCCCTCAACCTAAAGCCTCACAAACAAATCAGGTCTTGTTTTCAAGGAATTCAGATCACGTAGTTTGAAGCCTCAAAAAAACATCAAATCAAATTAAAGAAAAACAAAAAGAGCATTCTCTCTCCACTCACATCTTTCTTTCTTTTATATATTAAACTGTTGTTGCTGTTTTTTTATATCTACAAATCACGATAATCAGAGCCAATGATTCTTTTGTGGTTTTTCCAGTACGATGATCTCCCTTTCATCCACTAATCGTTGAGACAGTTCAAGGGGAAGTAAACTCTTGGACTAGTTTCACTTGCCTTACATCTCAGATTGATCAGCTTGTCTTTAACCTCTGCCAGTAGGGTAGAGGAATGCTGTGGCATTATCTGAGCCAATACCATTGTCTGCCACACACGTGAACACACCCATATGATCTTTCCAGGTTGCATTCAGGATAATGAGGTCACCATTCTTGGCAATCTTGTAGCCATCAGCGTTTGTGATTGGTTCATTGAATGGGTCGTACCATGTAATAGTGGGTGTAGGCTTTCCCTCTGCACGACAATATAGTTGGGTCAGTTCATTTTCATACTCAAACCTTGAACTTGTTGCCATGTAAATTCTGGCGGGTTTTTCTCCATTGTGTAGGGAACACCTGTGACGCGGATTTCCTCGAATTGGGTCAATAAAAACTTTATGCGATTGGGTCTTTCTGGCCAAGGGCGTCTCGGCAACGCATGTGTATTCAGCCTCGTCCTCTTCTGTAATACAGTCGAGATACAGTTTGGACACAGTGTTGGCTAGTTGGAGTCTGGGCAGATCGTCACCTGCGGCATTCTCAAAGGCGGCCTCATCATCCTGGACATTGTGGGAAGTACCCTGTTGCACTCTTTCTCCATTCTTCAACCAGTGAATAGTTGGGTTTGGTATCCCAGCCGCCTCACAGGATAAGACTATAGTATCGTAAAGCACGGTGCTGGTTTCTGATGGTTTACTTTTGAAAAACAGTTTGGGCTTTAAAAACTCTTCATGCTTGGAGAGTCTTTTGTTTAGCGCTAGTCTCCTTGAGAGCGCGAATGTGAATTGAGGCACGTACACGAGGCAGACAATGATGGCCACAGACTGAAGTCTGGTCAGCATGGCGAATGTCCTGTTCTGTTCACTTCTCGACAATTCAAATAATTTTCCGGGTTTCAATTTATCTCACTTGAAAAGTTGATATTGTTCCGTTTTCTCTATTTTTAGAAATATGATCCGAATTTTGCGAAAATCTTCGTTTGATACACTATGCAACTCTTGGTAGATGAAGTATCTTCGGTTTTTATAACAAAAGTTGAATTTATTTTTTTTTTGTTTAAAAAAGTGTTTTTTTTTTCCAGTAAGTTTTACCACTGCGCGTATCAGGTCTTATCTTGTAAACGGCGAGCGAGGCTAGATATTTATAGGTTAGGCCGTGACGTCACTTTTACGCATCCCCGAGACAGTGAATGAATTCAGATTTCAGCCAATGGGCAACAACGGGACGAGGGGAAAACGAGGCGAAAGAAGGGCGACCACAGAACAAGGGCAATCACTCGTTCCACTCTAACAGCTCTTCAAATCTTCTGAGAAAGTCG
>TRINITY_DN48804_c2_g1_i2 len=2836 exp=exp=1079.22 ortholog=[gi|556093971|gb|ESO82624.1| hypothetical protein LOTGIDRAFT_108898, partial [Lottia gigantea]]
GTTGGACACATTATGATGTAAAGATGATTGAAGTATTTCACACTAAATTAAACAATGTCAAGGTCGCTAAATTGAAAATCACTGTCGCCAACTAAACAAAAATGAACTACAATATACTTGAAACACTATCTCAATACAAGGCAGTGTTTTCTTCATGTTAAGTCTCATGTATCATAGCTCCTTAGTTGTTTTTGAAGTCTTAGAGTGAAAGTTGAATGCTTCTTCCAGACTGAAATTAGTTCGTGTTATAAACGAACAAGAAATTTGAACATTTGATTAAAAAAAAAGGCTAGCTTAACAACACTTCCTACATTTTCTACGCCGGATACACCAAAAATCTGCCTATTTATAGTTTTTTCGCCATGTATGAAAATCTCCTATTCATCTCTGTTGTGGCTTTTGTTTTGCAATTTGAATAAAACATTATACCCCTTTGAGTGCCGCTGTGGTATAAACCATGGAGTGCTTATGTTACGTAACTGTCTTAGCTGTTGTAGCTATTAGAATGTTCTCCTAAACTTCAATGTTATGCATCTTGTTAAAAATAGGATCAAACTAGAGATTGAAACAAAACAAATCTTTTACAATAAAATTCATGAAACTGTCCCTCCAATGTGTTCCTTCTTTCATTTCATTAGTCCGACATCAAAGCAAGTTCCTAGAAAGAGACCCCCTATTTCTTTAATGTATTCTAACAAGAATAACAAACTATTATCAACATAAATGAATCAAAAAACAATGTTTAGCAATGGCTGTAAAAGTACAATAGTTTTAAACAGTAGATAGAGAGAAAGGGAACACTTCATTCTAACACTAATATAGGAGACTAAGCTTTTAACAAATTAATAATGCAGTGCCATATCTGAGTATTCAACACATTGAAGAAGACAGATAAGAGGAGGACAGTTACAATGATTATGATGAACTTTTTAATAAATAAATTGGGTATTTACAATACAACCATGATGGCAGCCATAAAAATAGAAATATATTAAAATAAAAATATACATGTAAATTCAAATGTCAGAATTATTTGTTAATTTAAATATCGATCTTGACATAACAGAGTTGGTGAAAGACTCCATACTGTCTATCGCCTGCACTACGTCAAGAATAAAAACAAAACAAAATAAATTAGTGATCAGTAGATACAATTGTGTGCCCTTCAAAATATTCAGGTGAATTGTATATGAATGCTCTCCCTTTATTTAGAAGATCAATACATCTAGTTCGCCCTCAACCTAAAGCCTCACAAACAAATCAGGTCTTGTTTTCAAGGAATTCAGATCACGTAGTTTGAAGCCTCAAAAAAACATCAAATCAAATTAAAGAAAAACAAAAAGAGCATTCTCTCTCCACTCACATCTTTCTTTCTTTTATATATTAAACTGTTGTTGCTGTTTTTTTATATCTACAAATCACGATAATCAGAGCCAATGATTCTTTTGTGGTTTTTCCAGTACGATGATCTCCCTTTCATCCACTAATCGTTGAGACAGTTCAAGGGGAAGTAAACTCTTGGACTAGTTTCACTTGCCTTACATCTCAGATTGATCAGCTTGTCTTTAACCTCTGCCAGTAGGGTAGAGGAATGCTGTGGCATTATCTGAGCCAATACCATTGTCTGCCACACACGTGAACACACCCATATGATCTTTCCAGGTTGCATTCAGGATAATGAGGTCACCATTCTTGGCAATCTTGTAGCCATCAGCGTTTGTGATTGGTTCATTGAATGGGTCGTACCATGTAATAGTGGGTGTAGGCTTTCCCTCTGCACGACAATATAGTTGGGTCAGTTCATTTTCATACTCAAACCTTGAACTTGTTGCCATGTAAATTCTGGCGGGTTTTTCTCCATTGTGTAGGGAACACCTGTGACGCGGATTTCCTCGAATTGGGTCAATAAAAACTTTATGCGATTGGGTCTTTCTGGCCAAGGGCGTCTCGGCAACGCATGTGTATTCAGCCTCGTCCTCTTCTGTAATACAGTCGAGATACAGTTTGGACACAGTGTTGGCTAGTTGGAGTCTGGGCAGATCGTCACCTGCGGCATTCTCAAAGGCGGCCTCATCATCCTGGACATTGTGGGAAGTACCCTGTTGCACTCTTTCTCCATTCTTCAACCAGTGAATAGTTGGGTTTGGTATCCCAGCCGCCTCACAGGATAAGACTATAGTATCGTAAAGCACGGTGCTGGTTTCTGATGGTTTACTTTTGAAAAACAGTTTGGGCTTTAAAAACTCTTCATGCTTGGAGAGTCTTTTGTTTAGCGCTAGTCTCCTTGAGAGCGCGAATGTGAATTGAGGCACGTACACGAGGCAGACAATGATGGCCACAGACTGAAGTCTGGTCAGCATGGCGAATGTCCTGTTCTGTTCACTTCTCGACAATTCAAATAATTTTCCGGGTTTCAATTTATCTCACTTGAAAAGTTGATATTGTTCCGTTTTCTCTATTTTTAGAAATATGATCCGAATTTTGCGAAAATCTTCGTTTGATACACTATGCAACTCTTGGTAGATGAAGTATCTTCGGTTTTTATAACAAAAGTTGAATTTATTTTTTTTTTGTTTAAAAAAGTGTTTTTTTTTTCCAGTAAGTTTTACCACTGCGCGTATCAGGTCTTATCTTGTAAACGGCGAGCGAGGCTAGATATTTATAGGTTAGGCCGTGACGTCACTTTTACGCATCCCCGAGACAGTGAATGAATTCAGATTTCAGCCAATGGGCAACAACGGGACGAGGGGAAAACGAGGCGAAAGAAGGGCGACCACAGAACAAGGGCAATCACTCGTTCCACTCTAACAGCTCTTCAAATCTTCTGAGAAAGTCG
>TRINITY_DN48804_c3_g1_i1 len=1350 exp=exp=140.18
GAATTGTTTAAACTGTATTGTTCAAAAGAATGGTTACAATAATGGCAACCAATAAATGCATTTCGTTTGGGTTAAAGTGAAATAGGTCAGCCGATCATCAAACCGGATTTATCATTAAAGCTGCGTTCACACGGAGAGGTGACATACTACTACTTCGGATTGGGCATTAGCGAATAAACAATAAATTATAGACCTACTAAGCGTGTATTGGAGATTTTCAGACATGGCGGAAAAACTATAAATAGCTAACTTTTTGGTGTATCCGGTGTTCAAACTATAGGAATGTTCACAGACCTATATATATTATATCTAGACTGGAATACGGAAACAAATTCTTATCCTCGATTCATCAACTCGGAGACCTTATTTTTTGATGTTTAATTACTGAATCTAGACCGAAATTATATGTTATACAGGTTAGGATGAATAAGAAACTTTACTGCTTATAATTACTTTACAAAAAAACGACTTATTTCAACTTTTTAATTATTTTTTTTCACGACATTGTTTGTAGTGTTCAAAGATCACCATGTCCAGTCTAGGAATGTTTTTATTTAATTTCTTTTTTAAAAGTATATTATAGTTTTTAGCACTGCAGAATTAAATTTTCTAAGCTGTTCCTTATGTAGCTAAAATATTTTACATATGAAGAAGTATTAGACTTTCACGCTGTGACATAAGACTTATTTAAAAACAAATGGGCAACTAAACACTAGCGGCAATGAAGGAAATGTGACGGGAAGATCAACTGCTACGCATAGAGATAGGCCTACTGTACAAAATATAGCTCAATTCAGTTAGCAGAAGTGAAGTTCATTGTATCGTCCTTGACATTGCTTAGTTTATCGTAAAAAATCTTTCCAATATCAATAGTTCTCATGCTGTGTACTAATGTGTAAACAGCTTGAGAAGTTGTAATTTTAAGTAGGTCACCCCTTTTGTTTTTATCCTTCCAAAAAGCAATTGTTAGTTCTAATATGTGCAAAGGTTAGGAGTTACCCTAATAAAAAAGTACGCCCTGTTAAAAATCTATTAAAAATGTTATGTTTCGAATGTAATTGTTATTTTACTACTTCAAATTCATTTTTTTTTTCATGTTAATATAATATTTAAGATTTTCACACATGGCGGGAAAAACACACTATAAATAGGTAGCGCTTTGGTGTATCCGGTGTACAGAATAAAAGTAAGTATTGACACACTATGTTTTATTAAGTTAAATAATAATCTTTGCATTGCAGAATCCAATGTTCAACTTCCGTTTTA
>TRINITY_DN48881_c0_g1_i1 len=2271 exp=exp=382.77 ortholog=[gi|524870911|ref|XP_005092235.1| PREDICTED: synaptotagmin-4-like [Aplysia californica]]
CGCGGATAACAGCAGTTCCAAAGCCCAGGCGAAAATAAAACAATTATCGATCGGGTTCCAGTGATGCTGGAAGCTCCGTAGTGGCGCGCGGGGGTTTTTGTGCGATTCTCTCTTCCCGTGACGTCACGTCATCGACACCACGCCTGGCAGAGCTTTCCACAGCTTCGAAGATAGCCATGTTTCCTTTCAACATGTAGAATTCTACTTTCGTAACATTAATTCGCCTCCATTTTTTTTTTTTTTTTCTGAAGCGATAGAAGAAAAACAGACAAAAACAAAAAAAAACAAGCACTCTTATAACCAATTCTTTTGGCTGTCTGCTTAAACACCATCCCGAGACTTACCAACAGAACACAACACAGACATCAAAATGGTCTCAGCCGATCGTCATACAGCTCACAGCGCTCTTCACCTATCTGGCTATGCCATTTCCGGTATAGTCTTAGTCTGCATAATAGCTCTTGTTGCCATGACAGCTGTGGTGTATAAATGCTACCGCAGGCGTGTCATGCAGAACGCCCAAAACAGGCTTTCGTCGGCCATCAAGAAAGGATTGCAGGAGAGCAATTCCGGCAGCTTCAAGAAGAACATGAGCGTCAGAAACACCACCAAAGTCATGAAGTCAAAAGGCACCAGTCCAATAACGCCCCCAGGAGGTGAAGGAAGCCTGGAGAGGATACCCATGATGGGGTTCTCCGCCGCCGGCCATGTAACAGACCCGGCCCATTGCGTGAAAGCTGAGATGCATATAGAAAACGAGAAAGACGGAGCCACCCCAGAAAAAGAGGACGCCCTGAGGGAGCGCGCCGTCACAACCCCAGAGAGGCCCACCAAGCTGGGAAACCTGACCTTCTCAGTGGACCACGACCAGCAGAAATGTGCCCTGATTGTCACTATCGTAAAAGCAGACGAGCTCCCACCGCGTGACCCCAGCCTAGGAGGCTGCGATCCTTACGTCAAGCTGCAGCTTCTCCCGGAGAAGAAACACAAGTGCAAGACGCGAGTCCTCAGGAAGACGCTGTCTCCGACTTACGACGAGACGTTCACATTCTATGGGGTGACACCAAACCAGATCGCCAACACGACTCTTCACTTCGTGGTCTTGAGTTTCGACAGGTTCTCCAGAGACGAGATCATTGGTGAAGTCATCTACCCGCTCTCCGAGACAGACGTAGAGAATAAAGAAGCCTCCATAACAAGAGAGATTACCCCTCGTCATTTAAAGTATCGCAATCAAGGCCGCGGTGAACTGCTGGTCTCTCTGTGTTACCAGCCAGCGGCTAACAGACTCGGCGTGGTGGTGCTCAAGGCTAGGAATCTGCCCAAGATGGACATCACTGGACTCTCAGACCCTTATGTTAAAATCTACTTGCTGTACAATGGTCAAAGAATAGCCAAGAAGAAGACACATGTCAAGAAAAGAACTCTAAACCCGGTCTTTAACGAGTCCTTCCTATTTGACGTCCCTTACAATGAAGGACTCCAGAATATTTCACTGGAACTTTTGGTTTTGGACTGGGACAGAATGACCAAGAATGAAGTGGTCGGTCGCCTGGAGATTGGGTCCAAATGCGAAGGTCAAGAGGCACTTCACTGGAGTGAGGTCATTAACTGTCCAAGGAAACAGATTGCCGAGTGGCATAAACTCCAGGACTAAACAGTATCACGTGAAAACCCCAACAATACAACCAGAATTTGTAACTGTCAACTCTGAGTGGAAGTTGTGGTTGAGTTTTTATCTCAGTCTCTTAAAAGTGTAATAAACATTTACTTATGTAATTGTAATAAACCCAGATATATCCAGAATGGTAGGAAACATTGATACGATAGGGAAACATCAACCTAAGATTTTAAAAAATTGAACAAAAAATAACACCAATCTTTTTTTTTTCCTACAGTAGTTCTACTTTTAAACATTTGAAAAAGAAATATAAACTACAAAACCTAAATTCTGGACTATACATACTACACTTGCTTATAAAAGACCGTCTATTCGTCTTATGTAATAATATCTAAGCTTAGAAACAAACATAAAAATTGAAATATATAGACAATATTAATTTATTCAATGCTGTTTGCTCATTTAATATTTATAGCATAATAATTAAAACACCACTGAAACAAATATGTATACAATGTTGATTCCAACCTTGTGAAATTCTAACAATCTAATAAACTTAAATGAATACAGAATTTTGACATTTGTTAATAGCTTTTTTTTTTTTTTTTTTTTTTTTTTTTTTTTTTATTTTTTTTTTTTTTTTTTTTTTT
>TRINITY_DN13577_c0_g1_i1 len=889 exp=exp=444.05 ortholog=[gi|325296867|ref|NP_001191465.1| 40S ribosomal protein S6 [Aplysia californica] >gi|20139918|sp|Q9BMX5.1|RS6_APLCA RecName: Full=40S ribosomal protein S6 >gi|12620237|gb|AAG60623.1|AF294917_1 ribosomal protein S6 [Aplysia californica]]
CAGCTCATAAGTTTATTTATCACTAAAACAATAGCACAATAGTTTAACTTGATTTGGTAGGGGCTGCTGGAGCAGTGCTCTTAGAAACAGATTCTCTGATACTCTCAGACCCTTTACTTCTGGAGTTTGACCTCTTTCTCTCTGCTTTACGTTCTTTAGCTTCCTTCATACGCTGAGCCAAAAGTTTGGTGTATTCAGCCTGCTCTTCCCTCTTCCTCAAAAGTGCCTTCTTTTTAATAGCAAGTTTGAAGCGTTTGCGCTGAAGAACAACGGGTGTGACCAATCGTTGAATTTTAGGTGCCTTGCTTTTGGCTTTTTTCCCTTCTTTTTCAGGCAATGGTCTTCTAACAACATATTGTCTAACATCATCCTCTTTGGCCAGATTAAACAACTTCCTAATTTTACTGGCTCTTTTGGGACCAAGACGACGAGGAATAGTTTTATCTGTAAGGCCCGGTATGTCTTGTTCACCTTTCTTGATAATCACAAGAGCAAGCACACTGAGATTGCCATCTACAATACAACCTCTAACAGACTTGCGCTTACGCTCTCCTGTTCTTCTTGGGCGATAGCAAGAATGGCCTTTACTCAAAAGCAATCGGACACGTCCAGTAGTAAGGACACCTTGTTTCATAGGGAAACCTTGCTTGTCATTTCCACCACTAATTCTGACCACGTACCCCTTCCATTCATCCCCTAAACTATCAGCTGCTACTTCAGCAGCAATACGCTTGTCATAGAAGGGTCGAAGCTTCCTTTCATCATCCACCTCAACCAATTTCTGGCATCCTGTAGCTGGATAGCTTATATTGAGCTTCATATTGCCGTACAACAGGGTTGTTCAATACCCCATGT
>TRINITY_DN50555_c0_g1_i1 len=1460 exp=exp=119.09 ortholog=[gi|524888358|ref|XP_005100750.1| PREDICTED: protein disulfide-isomerase A3-like isoform X1 [Aplysia californica]]
GTTGTCTTTAGGAGCATAGTAAATGGTAGGGAATCCTCTAACGTCATAAGGACTTGGTACATCATTAGCAGTGGCATCCATTTTAGCAATAACAATACTTGGTTCATCTTTCAACTTTTCAGCAAGTTCATCATATTTAGGGGCTAAACTCTTACAATGTCCACACCAAGGAGCATAAAACTCAATAAGTACATCCTTGCTTTCATCATTGACAATACTGTCAAATGTCTTGGCAACTACAACCTTGACTGGTTCATCATTTGCTGCAGGAACTGGTTCGGATTTCAAGTATGGCTCAACTTTATTATCTAACACATCACGAATGAATTGTTCAAAAGCCTCAACACTAAATTTTTCTGTCATTCTGAACTTTTTGTTTTGACTGTCCCAAGCACACACCACTGGTTTGTCTCCATCTCTCTCAGTGATACCACATTCTTCTAACTCTCTGCTCATCTCATCAGTGTTACTTATGGCAAAGTAGACTGTTTTGCCTTCATCACGAATCTGCTTGCCCACTTTCATTATTCTGTTTCTCCAATAATTTGTTCCCTTGGGGTTCTTTGTGTAATCAACATTGTAGTAAGCAACAAACAGAGGCTTTCCAAAATTAGCTGCATTGCTTTGAGTACGTTCAGCACAGAGACCCAATGCTTCAGATTCAATAGCAGACTTCAACTTGGCAGTGTTTGTATCTGTGAAACGAACTTCAGCTTCTTCAAATTTACTTTGCAGAACCTTTGGCCTGAACAGGACTACACCATCAGTTTGCTTTAGTTCTTTCTTGACTTCATCACTGACAGTATGTGCAAACCTAACCTCAGAAACCTGGTCTGCTACTTTCAAAAATGATTTAGCATCAGCACTATCTTCACTAGAGAAAAATCCTATTACACCAACTGTGTCCTTGCTTAAAAATTTTTGAGCTTCTTCTACTGTTGATAGTAACTTAGAAACAGGGCCAGCTTCTTTGTTCATCTCCTTGACAATAGAATCTTTCCTTCTTTCACCACCAAACTCCTTTGAAAATTCACCATTCTTAAAAATTTTAAGAGTTGGGTAGCCACTAACCCCAAACCTAGAACAAAGGCTGCTCTCCTCTGTACAGTCAACCTTGGCAAGAGCTACAGGGGGGTCTGCTTTCTTAAGTACTCCAGCTGCTGCTTCATATTCTGGTTTTAAATTCTTACAATGACCACACCATGGGGCATAAAATTCTACCAAAATAACGTCATATTTCACAATTTCGGTATCGAAATTGGCAGCAGTAAATACAAGTACGTCATCTTCGGAAGCTAACGCTGTCCAGACAAACAAAGATAATAAAGTAATGTAAAGTTTCATTTTTCTTCTTTCTACTGTCTCAATCAGTACCGTCTTATCTTCTCTTTACAACTGAAAGGAAGAATCCGCTACTTCACCAATCGGTAGTAAGTAACTGTGTTGTCCGCATTTCATTG
>TRINITY_DN50543_c0_g1_i1 len=487 exp=exp=342.14 ortholog=[gi|524908000|ref|XP_005109109.1| PREDICTED: 60S ribosomal protein L14-like [Aplysia californica]]
GGGGAAGTAGAGCATGTGTAGGTTTTATCCCAGCGTTCTTGTCACTTCCTTTTTCACGAGCGATTCAGAAAATGCCATATTCTCGCTTTGTTGAGATTGGCCGAGTGGCCTATATAGCACATGGAGCTGATAAAGGAAAATTAATAGCCATTGTTGATGTCATTGATCAAAACAGGGCTCTAGTTGATGGCCCCTGCTCCGGTGTTGGTCGCAAAGATATGAACTTTAAAGCTCTGCACCTAACACCCTACACAATTAAAATTAACCATTCAGCTAGAACAGGTACTGTAAAGAAGGCTTGGGAAGCTGCTGAGGTTAACAAAAAATGGGAACAGTCAACTTGGGCTAAGAAACTGGCTACAGCAAAGAGGAGAACTGAACTGACAGATTTTGAAAGGTTTAAGTTGATGAAAGCTAAACAAGCTCGCAACCGTCTTGTTAACATTGAGTTTGGAAAGTTAAGGAAACAAGCACGCAAGGCACCAGC
>TRINITY_DN50546_c0_g1_i1 len=325 exp=exp=3032.41
GTTTGATAAAACGACCGTTTCCGCTTCCTATCCTTTCTTTTAGGTTGCTGCTTTGCAGTATCATTAAAGAAAATGAGAGCCAAGTGGAGAAAGAAGCGCATGCGAAGGTTGAAGCGTAAGCGAAGAAAGATGAGGGCTAGATCCAAGTAAATCTTTGTCCAACCTGTTGTGTGTGTGTGTTTGTCATGATGTGTGCATCAGATGCCAGTCACAGCTGCTTGACCACCAGAAACAAAGGCTGTCAATAACAGATCATTTCTAGCAACTGTTATTTGTATTGAACAAACTTGTGTGCCATAATGGACATTACCTCTCACTGCACAAG
>TRINITY_DN20614_c0_g1_i1 len=392 exp=exp=226.20 ortholog=[gi|524866978|ref|XP_005090304.1| PREDICTED: 40S ribosomal protein S21-like isoform X2 [Aplysia californica]]
AACTTTTAAAACATTTTATTAAGCCTTTTTCACTCATCTTTAGAAATTTTTTGTTATTATACCATCTCGTTTGGCAAGGCGTATTAATGAATCATCTGACTCTCCCATGCGCCTAATGGCACCACAGATTGCATATGTCTTGTAGCCACCAGTCATTCTTCCAGTTGTTTCATCAACCTCAGCAATGTTAATCTGGATTGAAGCATGATCTTTTGCACCAATGATACGATTACTTGCAGAGCATTTACGAGGGATCAGAAGATCAACGAATTCTCCAGCGTCGTTTTGCATGATTGCGATTCTTGTTAATGCCTACAAACGAAGAGGAGG
>TRINITY_DN47407_c2_g1_i1 len=634 exp=exp=172.84
AAAATTTAGTCCACGATTAGATTATCTCAGAAATTATCCCTTTTCTTTTTCCAGTCCGTTATTTAACTCTTTCTCTCCGTAATTATTTTCCACGTTCCAGAGGAATTACTCACTTTGCTGTTTTGTATTGTTTTGATTAAATTTCAATAACTTTTTTTGTTTGAATTTAGAAAATGTTATGTTTGGTATAGAATTAAAGAGATGTGCATGCTCTTTTTACACAACGCAAATTAATGTTCATAAAACCAAAAATTTAATTTAATTGGGTCAAATTGACTTTGGTACCGTCAATTAGGAGAGAAAGAGTTAATACAACTATACTATCCCCCCCCCCCTCCATTTTATTTCTCCTGCTTCTCCCCATTCCAAGTATCCAATCACAGGCATCTCTATATCTGGGCCTTGAAAATAACAATAAACACAAGTTAGATCTATACGGGCTGGTCTAGTGGCTGGGCGAGGTTAGATTCTGAACAAGACTATACAGTTATATTTTTGTTATTGACTTGTTTCGTTGCCATGAATTTCTTTTTTATTTCTTATTAACATTTTTTTTTATTTATTGTAATTTGAATTATTTTCTTTCTTCACTTATAAAAACTAAAAATCTACTTTTGAATGGAGCCAACTTAAG
>TRINITY_DN47408_c0_g1_i1 len=1585 exp=exp=138.68 ortholog=[gi|115676944|ref|XP_001186691.1| PREDICTED: uncharacterized protein LOC754693 [Strongylocentrotus purpuratus]]
GCCCAAAGCTCATAAAGTTCCATTGGAATATTTCATAAGGAGTGATAAATGCAGTATAAGGTTTAGCTCTATTGGTTAAAGGAATTTGCCAATATCCTTTTGTCAGATCCAATTTTGTAAATACTTTAGCATTGGACAATTTGTGTAATATGTCATCAATGTTAGGCATAGGGTAAGGATCAAATTCAGTTATCTTATTTAACTGTCTATAATCTATGCATAACCTTATATCCCCATTCTTTTTCTTTGCTATAACTATTGGTGAAGCATAAGCTGAATTGGATGGTTCTATTATTCCTAGTTTTAATAAGTTGTCTATTTCATCTTTAACTTTTCCCTGTAAGTGTAATGGAATCCTATAAGGCTTCATGAAAATAGGTTTGTCACTAGTTAACTTTATGTCATGCTTTATGATATTTGTTTTTCCTGGCAAACTGGAAAAAATTTCTTTAAAATCACTGATTACATTTATTATGTCTTTTGTTTTTTCTGGAGATAAATTTTCTAAATTCAGTTTTTCCCATGTTTGGTTATCTTTAGTTTCTAGTATAGGAATATTTTTAATATCATTTTCATTAGTTTCCTCATTGATTAAAACAATTAAACATTCATCTACTTGATTTTCATTTTCCACAGTTTCTGTATCTAACTTTTGAGTTTGATTTTCATTGTTTACTTCTGTATCCAAATTTTGAAATTGATTTTCATTTCTCTCATTGTATAACTTCAAATTATTTATATGATATGTTTTTATTTTTCCATTCATATTAATCTTATAGTTTACTTCACTTGTTTTATTTGTAACAACAAATGGACCCTTCCACTGTTTTCCTAATTTGTTTTTTAAGTCAATTACCAAAAGTAATACCTTGTCTCCTACCTCCAATGTTCTTAATTTTCTTTTTTCATTTAAGTTCTCATGTACTGTTTCTTTATATTTCATGTTATTCTCAAAAGCTTCCGCCCATATTTGTTTTAAATCTAAAGCTGTTTCATTGTCATTTTCCTTTTCTATTTTATTTAAGATCAAACTTTCTTTAAAAATTTGTATTTCATCCCTAGGTTTCCTTCCATGTACTAACTCATATGGTGAAAATTGAGTTGCCTCATGAATATTATTTCTAATAGAAAATAGAACAAAATTAATATATTGATCCCAGTTTTTCTGATTATTTTCTACAATTTTAGCTAAGGATCTTTTTATAACACTGTTTAGGCGTTCACAAAGCCCGTTGGCTTCCGGGTGGAATGGCGATGATTTAATGTGTTCTATACCATATTTTAATATCCATCTTTTAAATAACTCAGATGTAAACATAGAAGCATTGTCTGATAGTAATGTTTTTGGTATCCCATGTCTGACTATGAACTTTTGATCTAAAGCATTAATAATATTTTCTGTGTCTATATTGGATAATACCACTGCTTCAGGATATCTACTGAACATGTCTACTATTGTCAATATGTACTTATTATTATGTTCTGTTTTAGTTAAAGGTCCTATGATGTCTATTGCTATTTTTTGAAATGGTTTATTTGGTTCATCCATTGACTGTAATGGAGCTTTACCTAATTTACCCTTAAG
>TRINITY_DN47499_c0_g2_i1 len=846 exp=exp=144.90 ortholog=[gi|524900516|ref|XP_005106678.1| PREDICTED: glutathione S-transferase 3-like [Aplysia californica]]
GACAAAATGGCCGACGCTAAAAGCATTAAAGTCATTTACTTTGATCTCAACGGTCGCGCCGAAGTGCTCAGACTCATTTTAACATATGCAGGCAAAGAATTTGAGGACGTCAGGCTGGCCAGGGAAAAGTGGCCAGAGGTCAAGCCCACAACCCCCTTTGGCCAGGTCCCTGTGCTGGAGATTGACGGCAAGAAAAAGGCGCAGTCCATCGCTCTAGCCGCCTTCCTCGCCCGGGAGTTCAAGCTGTATGGGAAAGACAACTGGGACGCTCTCACCATCGACACCGTGGCTCAGCTTGCTGAAGATCTGATCCAGTCCTATGCCAGATCCTTCCGCGAGAGCGATCCGGTCAAAAAAGAAGCTATCGTGACGGAGGTCAAAACAGAGGTAGGCCCCAAATTCCTGGGCTTCTTCGAGTCGCTGCTGAAAGAGAACGGCACAGGGTTCTTCGTCGGGAACGACATCACCCTGGCGGACATCATTATCTACGACCTTGCTACCGGCTTCATGAAGGTCGCTTTTGAAGCCATCGACAATTTCCCTCTTGTGAAAAAAGTAGTGGACACCGTCGGTGACAATGAGAGAATCAAGAAATACGTATCAGACAGAAAGCAATAGGATGTTTTATGGTGGACAAACTATTACATATTAATTATGTTGTTATGTGTTCTTAGCGTCATATGTTGAAGTGAATGCCTGTGGTGGTTGAATATGAATTTGTTTTTTTCTCGTAAAAGAAAAGTTGCAATAAAATTTATTACAAAGTTAATTCCTTTAGTAGCTTGTGGTTTTAGTGAGCTGTGAGTCTAATCCAGATAGAGAGTATTAAATATGATATGTACCAAA
>TRINITY_DN92104_c0_g1_i1 len=881 exp=exp=606.27 ortholog=[gi|524901464|ref|XP_005107139.1| PREDICTED: 40S ribosomal protein S4-like [Aplysia californica]]
AGTCGCTCAAGCGCTTAGCAGCACCTAAATCATGGATGCTAGATAAATCTGGAGGAGTTTTTGCACCTAAATGTAGTCCTGGACCTCACAAAGCTCGTGAGAGCTTTCCCTTGACACTGTTTCTGCGTAACCGTTTGAAGTATGCACTTTCTTACACCGAAGTGAAAAAAATTGTCAAGCAGAGGCTTATCAAAATTGATGGGAAAATTCGTACTGATAACTGCTACCCAACAGGATTCATGGATGTTGTTACCATTGACAGAACCAATGAAAACTTTAGGATCTTGTATGATGTGAAAGGAAGATTTGTTGTTCATAGGATTAAAGCAGAAGAAGCCAAGTACAAGTTGTGTCGCGTTCGTAAAACTGGCACAGGACCTAAAAATGTTCCCTTCCTTGTCACCAATGATGGCAGGACTATTAGGTATCCAGATCCATTGGTGAAGGTTAATGACACTATCATGCTTGACATAGCTTCTGGCAAGATGAAGGAATTTATCAAGTTTGACACAGGCAACCTTGTGATGATTACTGGTGGCCATAACTTGGGACGTGTTGGAACCATTACTCACAGAGAGAGACATCCTGGTTCATTTGATATTGTCCATGTTAAGGATGCGCTTGGACACACTTTTGCCACCAGGTTGTCCTATGTGTTTGTCATTGGTAAAGGAAGCAAACCTTGGATCTCTTTGCCAAGAGGAAAAGGTGTTAAGCTGACCATTTCTGAAGAGAGAGACAGGAGAATAGCTGCTAAGACCCAGTAAAAGATTAACTTTGTCTGAGACCTAAGTTCAATAAATTAACTGACACATTT
>TRINITY_DN75052_c0_g2_i1 len=1434 exp=exp=140.99 ORF=[5prime_partial,123,1434-1066(-)]
AGCGTGGCTTCTTTACCCTCAAGAAGAAATAGAAGCTAGAGCTGAACATTTAGAACTAATTCAAGCTGAGAAAACATAGATTTAGTGGGAATGATAATTGTCATATTTTTCTCTCAACGCTTATTTTATATTTGCATTTCTTGAAATTAAGACTGTGGTATGAATCTGTTCATCAGTCATCTCCCATTGAGACTGTTCAATTTATTACTCTGGTACCTTTTTTTTTTTGTTTGCTTGTATTTGTTAAGATGTTTGCTTGTAAGAGGACGGTTGTGTTTGTTATGGTGACTGCTTGTGAGATGAATGATATATGATTGTGTGTGTGTCTATTGGTGTACAAACCTTCTTTAGGTGTGCCTGAGACCTACATCCATTCAAGTTAGACTGAGCTTATTTATTGTATACTGTACCCCCCATGCAGCATGTCAACCTTTCTGGTTGTGTTCTAGTGTGTCAAGGAAACCTTTTGGGGTTTGACACTGGGAGATAACTAGTGACAGCTTGGCTGTGATGATGGACAGGTTTTTATAATTCATTGCCTGTGCTGTTCTCCTTGAGTTCAAGTAGTTTCTTTATTCATCACTAGCATATATTGTTATTATTTGAGACATAGAAGTAAAGACTTTTTTTTTTAACATATACAGTTTTTATAATGTCTTAGTACGAATGATATTCCAGATTGATGCTAGGTGTAGAAGCTGGACAAGTTTACGCTTGTTAGTTGACTAGGCTGTGGATTTTTGTTGACCATTTCCATGAGAACTTGTGTCTGATTTCTTACTCATGATTATCTTGCCTCGATCGGACGTCTCAGTTTTTAAAACTTCACGGAATTGATTTGTGGCTATGGTAAGAGCAGAAATGATTTGAACATTCCCATGTGATCACCTCTGTTCTGAGAACTAAAATGAACCAGCTAGCAATAACTGTAAATGATAAAGATGTCTAGTTGCCATCTAGCCACTTCAAAATAAATCCAAGTCTAGACAGAAGTACATCTACCACTGTGATGTGAGACGAGGACCAAATAGTTTGTTCTATAATGTGTGTCACATCAATGGATAATTAGTATTGTAGTGCACTGACCATCATGTATGTCTGAATGCTAGCACTATGCAAGACCTGTTTCAGACATGTAGCCATGCACTTTGATGTGCTCATCATTCTGTCAGGTTTTGTTGTTTCATGGTCTGACTTTCTGTGAATGGTGGCGTTTATTTCTTTGTAATGAATTTGTTTTTTTTTGTATTTAAGTTCCGGGTTGTCTTTCCAGACTGAACAATGGAAGTGAATGTACACTTCCCTAATAATGGCCTGTAAAGACAGCAATGTGTTACCCGGACCCCATGAACTAAGTATTCTTTGTGCTAGATGTTTCTGTATATCTGTATCTCTAGTTCTTGGTGTTCCATGTACATTGGTATGACATTGAGT
>TRINITY_DN75066_c0_g1_i1 len=893 exp=exp=245.13 ortholog=[gi|194324935|gb|ACF49124.1| FK506-binding protein-like protein [Echinococcus granulosus] >gi|576696367|gb|EUB59922.1| Peptidyl-prolyl cis-trans isomerase FKBP1A [Echinococcus granulosus]]
TTTTAATTGTTAATTCGCCATAAAAATCAGGCCATTTAGCCTGTGGAAAACCGAAGCCGTTGCGTCCCCCCCTTTGGTAATTTTTCTTAATCTGTAGAGGCAGAGGAAAATGGGAGTAGAAGTTGAGTCAATCAAACCCGGAGATGGCGTCACTTTTGCCAACAAGGGTGACACTGTGGTTGTTCATTACACAGGTACCCTCAAGAATGGCACCAAGTTTGATTCCTCAAGAGATCGTGGCAAACCTTTTCAGACTAAGATAGGTGTGGGACAAGTCATTAAAGGCTGGGATGAAGGCTTTACCAAGCTTAGCAAAGGAGAACGTGCCAAGTTGACTATCAGTCCAGATTATGGGTATGGAGAGCAAGGAGCTGCTGGAGTGATTCCACCCAATGCAACTCTCATCTTTGATGTAGAACTCCTTGATATCATTAGGAAAAAATAAATAGCCATAATAGTCATACTCTTTAACACAATGTATAATTCAGGCCAAAATGTGTTTGTTTATAAAACTTTTCTGTACCTTGCAGTTTGGTGCATTTATTAAAATTCTAAAGTTTAAATGTTTTTTTTCCCCCTTTTAATTAGAAAAGGCAAGCAGATTTGTATCTATATTTTTAACATCTATTTAGATGTCTAGCCATGATTTTCAAAGCAATTTGTAAACTGTCTAGTCATTATATGACAGAGTTTACAATAGAATAGTTTTCAGTGTCTTGTTATTTATTATAGGCATTTTTGTTGTTTTGTCAATAACATTTTCATTTGTTTGGGCCATAACACTTGTTCCATTTTGTATAGGTCACTCTCATTACTATTTATAACTTTATATAT
>TRINITY_DN75039_c0_g1_i1 len=612 exp=exp=169.73 ORF=[internal,204,2-610(+)]
CTTAAAGGAATACGACAGAAATTGTGGACAAGTTCTAATTGAGGATGTGGACAATATTACGTACACTGCTTTGGTCAGGTCGACGACGAATAACATGGATTTGAAAAATTACTTAGTTCGTTTTCATTTGCAGAGAAAAGATGATAATGAATTTGTACAAATGTGTGAAGTAGACCTTGAAAAAGGATGCGAGGAAAAATTACAGAAACAGTGTTATTGTAGAAACAACTATGAAATAGTGTGGAATACCACTGCTATACATGAAGACAGTCATGCACAAGTAACAGCAAGTTTAAAACATAAAGCAAATGGTAAAGTGGAGTCTAACAATTTAACAGTGCCACTGATCTTGAAAGCACCAAGCCTGGTAAATGTCCATCTTTTAGTTAATGACCAACTTGTACAACACAATGGTGAGATTCATATTTCAAATGACGAAAAGAATCTGTCAATACGATTTTCTACTGACGATGAAAAAAAGTTTCAAGACTATGGTCTTCACTTTGATGTCGAGCACTATCGAGGCAGTTCAGTCAGGATCAGTCTGAAACCAGAAAAACTAACTATCAACATAATGATGTGTGACCGGAAGCTAGACCATTTCAACTTGAG
>TRINITY_DN75015_c0_g1_i1 len=909 exp=exp=408.21 ortholog=[gi|524882414|ref|XP_005097851.1| PREDICTED: 60S ribosomal protein L18a-like [Aplysia californica]]
AAAACACTGCACTTTATTTCAGAAATGTCACTTAAAATGTTGTGTGTGGTCTGGTTGCAGTGAAGCGAGGGGCATGAAGTTTCCTGTGTACTCTGTGAGTCAAGGGAAACTTGATTTTGTTATCATGAAACTGTATTGTGTTGGGTCTCCTGCATTTACTAGCAGCTATCTCTTCTACCTTGATAATATGAATTGAGTGAGCTCTTGCCCTGTGGCGAGCACCCATGTCACGGTAGCACTGTGTTACAGCTTTGCCACAAGTCAAATCCCGGTATTCCCTGTACATGTTGTGGGTGCCACTACGTGAATCATAACGCAACCAGATACCAAAATTTTTTATTTTCAATGGCTTCTTTTCCATCACACGGCTGCAACCAACAATTTCTCCAGTTGCCTTCTTTAGCTTCCTCAACTGACTCAAGAAATACCAAAATCTACTCTTGGCTACTGCTTTGTCTGGGGCAAAAATACGCATCTGATAAAGAGCAGGAGTCCTGTTCTTATCAGATGGCAGACCTCTGCCTACAACTTTGTACTCTTGTAGCTCGCCTTTAGCCCTCATCGTGGCGAATCTAGA
>TRINITY_DN75015_c0_g4_i1 len=895 exp=exp=118.73 ortholog=[gi|524882414|ref|XP_005097851.1| PREDICTED: 60S ribosomal protein L18a-like [Aplysia californica]]
AAAACACTGCACTTTATTTCAGAAATGTCACTTAAAATGTTGTGTGTGGTCTGGTTGCAGTGAAGCGAGGGGCATGAAGTTTCCTGTGTACTCTGTGAGTCAAGGGAAACTTGATTTTGTTATCATGAAACTGTATTGTGTTGGGTCTCCTGCATTTACTAGCAGCTATCTCTTCTACCTTGATAATATGAATTGAGTGAGCTCTTGCCCTGTGGCGAGCACCCATGTCACGGTAGCACTGTGTTACAGCTTTGCCACAAGTCAAATCCCGGTATTCCCTGTACATGTTGTGGGTGCCACTACGTGAATCATAACGCAACCAGATACCAAAATTTTTTATTTTCAATGGCTTCTTTTCCATCACACGGCTGCAACCAACAATTTCTCCAGTTGCCTTCTTTAGCTTCCTCAACTGACTCAAGAAATACCAAAATCTACTCTTGGCTACTGCTTTGTCTGGGGCAAAAATACGCATCTGATAAAGAGCAGGAGTCCTGTTCTTATCAGATGGCAGACCTCTGCCTACAACTTTGTACTCTTGTAGCTCGCCTTTAGCCCTCATCGTGGCGAATCTAGA
>TRINITY_DN14320_c0_g1_i1 len=654 exp=exp=153.58 ortholog=[gi|773571|emb|CAA60122.1| neurofilament protein NF70 [Helix aspersa]]
CTTCAGGACCTGAACGAGAGGTTCGCCAACTACATTGAGAAGGTGCGCTTCCTGGAGGCTCAGAACAAGAAGCTGGCCTCGGAGCTGGAGCAGCTCAAGTCTCACTGGGGCAAAGAGACGAGCGCCGTGAAGCAGATGTACGACACGGAGCTGAATGAAGCCAGGAAGCTGATCGATGACACCAACAAGGAAAAGGCCAGGCTGCAGCTCAGGGTGGGTCAGCTGGAGGAACAACTGGATGACAACACAAGACAACTCGACGAGGCTAAGAAATGGCGCGCCCAGGACAGGGAAACTATCAATAAGCTGAACCAGCAAGTGTCGGAGCTAGAGGGGGAGATCCGTATGCTGAGGAGGACCAATGATTCCCTAGACACCGAGAGACAAAGAGATAAGGCCACCATTGCCAGACTCCAGGAGGAACTTGAGAAACTTAGAATAGACTTAAGCAATGAGACCATTGCCAGATTGGATGCTGAGAACAAGTACCAGACCCTGTTGGAGGAGATGGAGTTCTTGAAGAGTGTCCATGAACAGGAACTCAAAGAATTATCAGCCCTGGCCTACAGGGACACAACTGCAGAGAACCGTGAGTTCTGGAAGAATGAACTGTCTCAAGCCATCAGAGATATACAGCAAGAGTATGACCTGAAG
>TRINITY_DN58828_c0_g1_i1 len=251 exp=exp=104.56 homolog=[gi|4519619|dbj|BAA75669.1| collagen pro alpha-chain [Hálitos discus]]
TCCATCTTCACCATCAGGTCCTACTGGTCCTCTGTTTCCATCAGGTCCCCTAGGTCCTGGAGGTCCTACAGCTCCTCTAGCGCCTGGCTCTCCAGTGGGTCCCTCAGGTCCGGGAAGCCCAGGTAATCCAGCCCATCCAGGGTCACCCTTGTCGCCATTGTCTCCAAGTTCTCCATCAGCTCCAAGAGGTCCAGCAGCTCCTTGTGGTCCTGGGGCTCCAGCTGCTCCAGTGGGTCCACGTGGTCCTTCAG
>TRINITY_DN7958_c0_g1_i1 len=808 exp=exp=125.61
CTGAACAAAAAAAAAAATATACACCAAAGGAAAAATAAAATAAAATTTTTTTTAAAACAATAAATTGAACTATACAATTTCTATAATTATATTACTATTTTGTACATTTGAGAACTTTGTTTATTTTTTTTTTTTTTTGAGCGAATCCAGGTATAACATTATCTTATCTTGCTAACTGATGGTAGCTATAGTTCAGTATGCCTTGATAAAAAAATTTCTGTGAACATAAGAACCTCACAATAAAAAGGCCCATGAATACTGTGTATTTATTTCTATTTTTACAAAATTCGTGCTGTGTATTTATTTTTTTTTCAATTTTTTTATTTATACAATTAAAGATGCTTCTCTGCTTCTCTCCATCTGGTCTGTTGGAATAAATGTTACACATAAGCTGGTCTTAATCCAGTCTTGCCCTAAAGCATAATTTCAGACAATAGAAATTTGATGTATCTTCCTGACCTTTCAATTAAAAGTTTTGTTTCGCTCATGGATGATGTCATTTATTTATAAATATAATTGATTGTCCTTCATTTAATTGATGTTCTAATGAGAGATCTTAAAAGAAACTTAAAAAAAACAAACAACAAAGGTCTTACACCAACTGAAATTGTGTACTTGCTTAATAATATTTATGTGTATCTCTTACACCTAGTTCATAGCCATGGCTTAAACCAAAAAAAAAAAAAACAATTTTCTGGGGCTTCATTAAAATTTTCATAATTTTTTCC
>TRINITY_DN49027_c0_g1_i1 len=1635 exp=exp=318.74 ortholog=[gi|1706933|sp|P35905.2|FULI_ACHFU RecName: Full=Fulicin peptides; Contains: RecName: Full=Fulicin; Contains: RecName: Full=Fucilin gene-related peptide 1; Short=FGRP-1; Contains: RecName: Full=Fucilin gene-related peptide 2; Short=FGRP-2; Contains: RecName: Full=Fucilin gene-related peptide 3; Short=FGRP-3; Contains: RecName: Full=Fucilin gene-related peptide 4; Short=FGRP-4; Contains: RecName: Full=Fucilin gene-related peptide 5; Short=FGRP-5; Contains: RecName: Full=Fucilin gene-related peptide 6; Short=FGRP-6; Contains: RecName: Full=Fucilin gene-related peptide 7; Short=FGRP-7; Contains: RecName: Full=Fucilin gene-related peptide 8; Short=FGRP-8; Contains: RecName: Full=Fucilin gene-related peptide 9; Short=FGRP-9; Flags: Precursor >gi|808861|dbj|BAA03093.1| fulicin precursor [Achatina fulica] >gi|1096058|prf||2110360A fulicin precursor]
AATCCCTCCGTTTCCCCCGCGCTCTTCCCCTCCACGGCGTCATATCATCGCCCACCCCCACACAACCACGTGTGTCGTCTGCCTCGCTTCCAGTGCGCGGCGGAGTTCCTTATAAAACCAGAACTCGGAAAATTGAAACGAAAACAGGAACTGTTAGAGGTAGATACAAAAAACAACAACCGTCCCCCATTATTTAAAAATTTTCTGTTCCTAGTAGCTTTCCCTAAAAAAAAACAAACTTAACAAACTTTTATAACGAACTTGGATGTCCATTATATAACTTAAGATTTAGTGGCATGAGTAATGAAAGAATGATTTTCATTTAAGTTTGATGAAGTAGCAGTGATCAGACCACAAGGAGCCAAAAGTACATCAAGAACAGATAACTGCAACTTCCGCTTACAGTGACGTTTTTTTGATTTGTTCCTAAAGAAAGCTCCAGAACGTCTGTGAATCTTTTCATGCCAGTTTCAAGTCGAAGATAACTTTTAAAGGACCACAACTCTCGACAACATCGCACTGTGAGTTCACATTTCTACAAGTAAGATGCTGTATCGGCGATTGTCTCCCTTGGCCGTCCTTGTCTCGTCATTTTTTCTCTCTTGTGTTATCGCAGTCGCAGACGTCAGTGTCAAGACTCAAACGAAAAGAACAGCACGCTCTCCCAACACGCTCTACGGATCAAACACAGCAGACTCACGGACGGACGAAGACGGTCTGGTTGCGCCCCTTGACACCAAAAACCATTACAGCGAGAGCAGCTTGCCCAGATTCAGCGGCTTTGCAGACAACATGGACTCTGGGGAGTTATTGGATAAGCAGCCAATCGTCGCGCAGGAGGGAGGGACATTTTTAAATCAAGGCAATGAGGCTTTCAGCTCGGATTCTGCAGAATCCTCCCAAAAGCCCACGGCGGCGAAACGGTTTAACGAATTCGTCGGGAAAAGGAGCAACCCAACGGGCGCGAACGTCGACAGCGATCTTGCCCGTGAGTTATTGCAACGGTTTAAATCCTCGCATAAAAACTCGGACGATCAAGACGCACTGAAACAATTAACTTTGCTGAGATCCTTAACAGCAGACGACACTTCCAAACGCCAGTACGAATTTGTGGGCAAGCGCAACTACGACTTTCTGGGCAAACGCTACGACTTTATAGGCAAACGTGCCCCTTACGACTTCATAGGCAAACGTGCCCAGTACGAATTCATAGGCAAAAGGGCGTACGATTTCCTAGGGAAGAGACATTACGACTTCTTGGGCAAACGAAGCGGGTCAAACGAGAAAGGGCGCGAAGACGAAGAACAAGACGGGGGTAAACGTTACTCCGAGTTCTTAGGCAGAAGAAAGAGGACCGAGGAACAAGGCAGCGCCCTTATGACGGATAGCGCCAGGCTAGCAGCCCTTCTGCAAAACAACAGCTTGCGAAAAAGAATCTCAGAGATGCTGATGAAGCAAAGACTCGCAGAGCAGGTTCCGGAGTTTGTGGGCAAGTGAAGATAACTCTCACCTCATTGTTCTCATGTAACATAGTTCAAATATTACCCAGTATAAATTTACATGTAGAAATATGTTTCAAAATAGTCCAATAAAATTGTTTCGTTT
>TRINITY_DN49027_c0_g1_i2 len=1391 exp=exp=1673.60 ortholog=[gi|25956264|dbj|BAC41320.1| MIP-related peptide precursor [Aplysia kurodai]]
AATCCCTCCGTTTCCCCCGCGCTCTTCCCCTCCACGGCGTCATATCATCGCCCACCCCCACACAACCACGTGTGTCGTCTGCCTCGCTTCCAGTGCGCGGCGGAGTTCCTTATAAAACCAGAACTCGGAAAATTGAAACGAAAACAGGAACTGTTAGAGGTAGATACAAAAAACAACAACCGTCCCCCATTATTTAAAAATTTTCTGTTCCTAGTAGCTTTCCCTAAAAAAAAACAAACTTAACAAACTTTTATAACGAACTTGGATGTCCATTATATAACTTAAGATTTAGTGGCATGAGTAATGAAAGAATGATTTTCATTTAAGTTTGATGAAGTAGCAGTGATCAGACCACAAGGAGCCAAAAGTACATCAAGAACAGATAACTGCAACTTCCGCTTACAGTGACGTTTTTTTGATTTGTTCCTAAAGAAAGCTCCAGAACGTCTGTGAATCTTTTCATGCCAGTTTCAAGTCGAAGATAACTTTTAAAGGACCACAACTCTCGACAACATCGCACTGTGAGTTCACATTTCTACAAGTAAGATGCTGTATCGGCGATTGTCTCCCTTGGCCGTCCTTGTCTCGTCATTTTTTCTCTCTTGTGTTATCGCAGATTCGCTAGACGCTGCGGCGGCTCAGACTGATCAAGGCGCTAGCACATATCAGGCCCGCCAGCAACAGCGCGAGCCAACACAGCAGCAACTTAATCCCAGCTCACGGGCAGCCAGCGACTCGCGTTACTTCCACAGTTTGCTCAACGATGGCGTGCTGGCTGACAACTTCGTAGTGGACACTAGGGCGATCCCAAGGTTCGTAGGGAAGAAAGACATTAGCAGCTTCAGTGACGAGATGGACCGAATGTCCAGAGCCATCCCCAGGTTTGTTGGGAAAAAGCGCGCCAATGAAGAGGTCAGCAGCGGCATTCAAACGGACGCCCATCGGGTAGAGAAGCGATCTGCGGCTAGAAGAATTTATGTAGCCCGAGGGGCGCCGTACTTTATAGGCAAGCGGTACACTAATTACAGAACTTCCAAAAATGTCCCTTCGTCTCCTTACCTTTCTGCTCAAGAGTTCAAGGCCACATTCCGTAGGACTGACCCCTACTTCATGGGCAAACGTGCCTCTGACTTTGATGACGCCGAGGAGGAGTTCCCCAATTTTGATGAGAGGGGGGCGCCACGATTTGTTGGTAAACGTGGAGCGCCTCGTTTCGTTGGCAAAAGGGACATTCCAAGATTTGTAGGCAAGAGAGCCCCCCCTAGGTTCGTCGGCAAAAGAGACCCTCCCAGGTTCGTCGGCAAAAGAGATCCCCCCAGGTTCGTCGGCAAAAGAGATCCCCCCAGGTTCGTCGGCAAAAGAGATCCCCCCAGGTTCGTCGGCAAAAGAGA
>TRINITY_DN49021_c0_g1_i1 len=1204 exp=exp=401.47 ortholog=[gi|42632185|ref|NP_976176.1| cytochrome c oxidase subunit I [Biomphalaria glabrata] >gi|34538627|gb|AAQ74254.1| cytochrome c oxidase subunit I [Biomphalaria glabrata] >gi|34577189|gb|AAQ75773.1| cytochrome c oxidase subunit I [Biomphalaria glabrata]]
AAAATGGAGCAACTGAAGTTTCACTATTAGAGTGAAAATCAGGAGGTAAAAATAAATCTCATTCTCGTCTCATACTAGGAGCAACAGAAAAAAAGAGATCTTCGTTCCGCAATAAAAGCTTCTCAAACAATAAAAACAAATATAATTACAGCAATAATAGAAAAAAGTGAACCAAATGATGAAATCTGATTTCATTTATAATAGGTATCAGGATAGTCAACATAACGACGGGGTATACCTGATAACCCTAAGAAATGTTGAGGAAAAAAGGTTAAATTAACTGCAAAAAACATAATAAAAAAGTGAGCCTTAGCGGCTCCTTCGTGAAGGGTATAACCTGTTATTACAGGAAATCAGTACACAAAACCAGCAAATAATGCAAATACTGCACCTATAGATAAAACATAATGAAAATGAGCAACTACATAGTATGTATCATGTAATATAATATCTAAAGATGAATTAGATAAAACAATTCCTGTTAATCCACCGAGTGTAAATAAAAAAATAAAACCTAAAACTCAATATATTGAAGCACTAAAATAACAATGACTTCCATATAAAGTTATAAGTCATCTAAAAATTTTAATTCCTGTTGGGACCGCAATAATTATAGTAGCAGCAGTAAAATATGCACGAGTATCAACATCTATTCCAACTGTAAATATATGATGAGCTCATACAATAAATCCTAAAATTCCAATTGATACTATAGCATAAATCATACCTAAAGTTCCAAATGCAGGTTTTCTAACAAAATTACTTAAAATATGAGAAACTATTCCAAATCCAGGTAAAATTAAAATATATACTTCTGGATGACCAAAAAACCAAAATAAATGTTGGTATAAAATAGGATCACCTCCTCCTGCAGGATCAAAAAAACTAGTATTAAAATTTCGATCTGTTAATAACATTGTAATAGCCCCTGCTAAAACAGGTAAAGATAATAAAAGTAAAAATGCTGTAACTAATACAGATCATACAAATAATGATAAACGTTCCATTGTAATACCGGGAGCACGCATATTAAAAATTGTAGTAATAAAATTAATAGCACCTAAAATTGAACTTATTCCTGCTAAATGTAAAGAAAAAATAGCTAAATCCACAGAAGCACCACCATGAGCAATAGGACCACTTAAG
>TRINITY_DN49021_c0_g1_i2 len=1203 exp=exp=3237.43 ortholog=[gi|42632185|ref|NP_976176.1| cytochrome c oxidase subunit I [Biomphalaria glabrata] >gi|34538627|gb|AAQ74254.1| cytochrome c oxidase subunit I [Biomphalaria glabrata] >gi|34577189|gb|AAQ75773.1| cytochrome c oxidase subunit I [Biomphalaria glabrata]]
AAAATGGAGCAACTGAAGTTTCACTATTAGAGTGAAAATCAGGAGGTAAAAATAAATCTCATTCTCGTCTCATACTAGGAGCAACAGAAAAAAGAGATCTTCGTTCCGCAATAAAAGCTTCTCAAACAATAAAAACAAATATAATTACAGCAATAATAGAAAAAAGTGAACCAAATGATGAAATCTGATTTCATTTATAATAGGTATCAGGATAGTCAACATAACGACGGGGTATACCTGATAACCCTAAGAAATGTTGAGGAAAAAAGGTTAAATTAACTGCAAAAAACATAATAAAAAAGTGAGCCTTAGCGGCTCCTTCGTGAAGGGTATAACCTGTTATTACAGGAAATCAGTACACAAAACCAGCAAATAATGCAAATACTGCACCTATAGATAAAACATAATGAAAATGAGCAACTACATAGTATGTATCATGTAATATAATATCTAAAGATGAATTAGATAAAACAATTCCTGTTAATCCACCGAGTGTAAATAAAAAAATAAAACCTAAAACTCAATATATTGAAGCACTAAAATAACAATGACTTCCATATAAAGTTATAAGTCATCTAAAAATTTTAATTCCTGTTGGGACCGCAATAATTATAGTAGCAGCAGTAAAATATGCACGAGTATCAACATCTATTCCAACTGTAAATATATGATGAGCTCATACAATAAATCCTAAAATTCCAATTGATACTATAGCATAAATCATACCTAAAGTTCCAAATGCAGGTTTTCTAACAAAATTACTTAAAATATGAGAAACTATTCCAAATCCAGGTAAAATTAAAATATATACTTCTGGATGACCAAAAAACCAAAATAAATGTTGGTATAAAATAGGATCACCTCCTCCTGCAGGATCAAAAAAACTAGTATTAAAATTTCGATCTGTTAATAACATTGTAATAGCCCCTGCTAAAACAGGTAAAGATAATAAAAGTAAAAATGCTGTAACTAATACAGATCATACAAATAATGATAAACGTTCCATTGTAATACCGGGAGCACGCATATTAAAAATTGTAGTAATAAAATTAATAGCACCTAAAATTGAACTTATTCCTGCTAAATGTAAAGAAAAAATAGCTAAATCCACAGAAGCACCACCATGAGCAATAGGACCACTTAAG
>TRINITY_DN49021_c0_g2_i1 len=3138 exp=exp=457.07 ortholog=[gi|524885775|ref|XP_005099491.1| PREDICTED: myomodulin neuropeptides 1-like [Aplysia californica]]
CCCCCCCCCCCCCCCCCCCCCCCGCCCCCCCCCCCCCCCCCCCCCCCCCCACCAAAAAAAAAATTTGAACGAAATTTAAAAAAAAAGCTAAAAAGAAAAGGAACAATATAAGCCACTGTACAATCAAATGAACTGTACGTGAAAAACAAAGAAACGTAACTCCAATGCCTCCAGCGATGACGTCAACAGACTGGTCACAGCGAGACAACTCAAGCATGACATGGTTATAAACACAAATATTAGCTGACAAAAACCCCCAAGAGTGCAGAAAGTAACAAGTGGAGAAACTAAGCATACTTCCACAACAATGGGTTGTGTGCAGCAATCATAGCGTCATCAGATGACAGGCTTACTACAGTCACTGGTTGGGCGTGTTCCATAGCATGCACTTAATAGAGGGGAAACCCTTTTTTTTTTGTTAACAGTCTCTATTCAAAGTTCCCAGAATGGTTACAACAAGAAAGTATGTTCCATTCAATCTGCAGCGCCTATATATATATACGTCCTACTTTGTGGAAATCTAATGTTAAAGGTCTTTAAAAAAACACTCCTCTTCAAAAATAATTTTCTTGTAAGACCCATGGAATCTGCATATAAACGATAAACAGAGGGTATGAACTTTTAAAAAGGCCCCACAAAATCTCAAAGATATGCATACGCCATCATCACATATTCAAATGACCTCTAACAAATTTTTATTGAATAGTTGACTCACAGAGTCTCAAGTCTTTTGAGTTCCAGCAGGATACAGATTTTGTACTCCTCACGTTAATTTACTAATATTCATCGCTATTGCAAGCCGTTGTGGCTTGCTTCTTTATTAAGTGATTTAAGAAGGTGTTGATACGTTGCTTAGTTTCCTCTCTTGTTACACTGTCCTCTTCGATGTTTCAAAGAAAATTACATATTGCAGAGTCTATTGCATTAAAATGAGTGTTAACTTTTTAAAGCATAAAACAAACAATTCAATATGACTACAATGAATCAATGGAGTTCTATTTGAATAATTGTAAGTGTTCCGAAAAACTTCAAAGTTAAAAAAAAAACAAAGAAACAAAAAGAAGAATTTAAAGACAAATTAAATGGCAAAAATCTTTTGGAACAAAACAGCAGGTTTACAGAATAGAATTTGGTTTAAGAATGAAAGTAGGTCAAAATGTAACAAGATTCGCTTTTAAAACAAAGTGTTTTGGTCTCTTTAGATTTGAGTCGTTTCTCTGATGTTGTAGTTGTCAAGACGCACCAGAGTTTGTGTTTTTTACTTCCCAATCCTAACAAATGATGACTGTCCTTCCCTGGAGCCGCGACGGAATCCCAATTTCCAGTTCTCGCTTGGCGCTGTTAACAAGTTTGTATTCTTGCCGATTCGGACAAAAGCGGACGAAGGGATTTTGCCGATTCTGACGAAGGCGGAGCTACGGCTAGCAATGTTGATGGGGTCCTCATCGCTGATAGCAGAGTTGGCAGAGTCAGACGAGGTTTCGGCAGGGGAGGTTGAGGATTTGCCGATTCGGACAAAGCTGGAAGCTTTTTTGTCCATGGGCGTATCGGATTTCCCGATTCTGACGAAACTGGAGGCGCGTTTGCCTTCGTCTTCTACCTCGTCCGCCCCTGACTTTCCGATGCGCACAAAGCTGGACACACGTTTATCCTCCTCGCCTTGGGATTTTCCGATTCTGACAAAACTGGACACTCTCTTAAATAAGTCCTGATCGTTAAGTCCAGACTTTCCAATTCTCACAAAACTTGAGGCTCGTTTCTTTTCTTCTTCGGAGTCTACTAGTTCTTCGTTGGGGCTTTTTCCAATGCGAACAAAACTGCTGGCTTTTTTTTCCTCGTCAATGTCATCGAGCTCTGACTTTAAGTCGTTCTCTATTGATCTACCTATCCGTACGAAGGAAGACGGCACTTTTCCAATTCGGACAAACGAAGATGGCGATTTGCCAATTCGAACGAATGAAGACGGGGATTTTCCTATTCGGACGAACGAGGAAGGGGCTTTCCCAATTCGGACGAATGAAGATGGAGATTTTCCAATTCTTACAAAGTTAGACGCCCTCTTGTCAACATCTTCGTCAGAGTCCTCTTCTGCCAGGGATTTACCTATCCGCACAAAGCTAGACTTTCGTTTGCCGATGCGAACAAAAGACGAAGCTCTTTTGCCATCGTCGCCTATTGGTTCTTCTTCACTAGAATCGTCTTCGTAGCTTCCGGCTCCCTCCATCGGTGTCCGCCCAATCCGTATAAATCTACTCATCGTTGGATACCTTCCTATCCGCACAAAGTTGGATGCTTTCTTCTCCAGGTCAACGTAATTAGGGTCAGTTTCCAGGTCTTCAACATTATCGCCGCGACCTATTCGGACGAAGCTGCTAGGGCGACCTATCCGGACGAACGAGCTCGCCCTTTTGTCGTCCTCCAGATTGTCCTCGGCGATGTCCCCCGAGACTCCGTGGAGCAGGACCGTGACGCTGATCAATATTATGTTGATGAACATTATTGTCTTTATGTTGCCAGGAGTTCTTCTATTTGTAGAATGGAAAGCTCTATAACTTGTTGTATGGGTTGCTATGGAGAGCTATTATTAAAATTCTTGCGTACCAGTTTCTATGCGTGCACAAGTAAAAAACCTCAGACTTCTCACTTGTTAAGATACAGTTTGAACAAAGTGCTTAAAGAATGATCAAACAGCAAAAGACACAAAGTATTAATTTCTTGGCTTGTTTTGGAGCTCTTGGAATGTAGAAATGTTCAATCGTACTGTTATACTCCTGGGTTAATTTCAGTTTATTATAGAAATCGTTTCTGTGTTGTTTTTTTCTTGTAATCTATCAAAGTATTTCTTGCTAAGTTAGTAGGTAAGTAGCTTTTCTATTTTTTAATCAAAATCTCACGTTGTCTTGTTTAGTGTATGTATTCACTACTGATGAGTTCGTTACAAAGTCCACTTAGAGAAGCTAAAGAAATACAGTTTTGCATAAGTCCCTACATAAAATGTTGTTTTGAGTTCCCCCTAAACTTCTGCTGTCATATCACGTGCACCAGTGTTCCTCCAAGCAGAGGCCAAACTTAATATTTTATATACAGATCGGGCAGACGGCGATGGCAGACATGGTCTTGCGCAGCCAACAGAGGAGG
>TRINITY_DN49090_c6_g2_i1 len=1238 exp=exp=159.52
TTTTGACTTCAATGGACTTGAGCAGAGCTGATCTAATCCAGCTTTTTGTACAATGTTTAGGATTGCAGCTGTGTATCAAGGATTGGCCTATTTAGTCATACAAGAAGTTGCAAAGGGAAAAGATCGTCTCTCGAGACGTATAATGCCATAGATTAGGATTGCATGTAATAAAATAGTACAGATCATTGTTTCTGTAAACACTGGCAGCTCTAAGCTGACCTATATATGATATTTGCCATCTGTTATGATTGTATCAGCATTTCATTCCAGGCAAATATTCTGAACAAATGTTCTACAAACTCTAGTGGGAAGCCATTCAAAACAAGTGCACCTTCCCCTTCCACAACTTGGTTTTGAGATATTTCTTTTCTGGAGTCAATGAATAGATCTACTTGTTACATTCACTTTCTGAAACCCAAACGATCATTGTTGTTTTCATTTATATAATATGACAATGCTGCTACGTCACTTGTGTTGGCGTTGCCATAGTTACTGTGTCAGGTCTGTGGTGGGTCTAGCTACTATGGCGTAGTGTTGTGTTACATATCTACCCCCCCCCCCCTTATCTTTCTTAAATTTCAGTATTTGTTGCCAACAGCTTTCAGTCTGCCACGTTGTGCCGTATGCAATCATTCAATCATTCATTCATTTGATTGAAAAAAATCTTGAGTTCAGGACATTGACATTATTTGTTGTCATTGTTTCTATGTCATGTATTTCATTGATTAGTTTTGTGTTTATTTCCTATTGCTCTAAACCTAGACGCTATAAGCAGTGCTTTTAACACGACATGTAACCAGTGCTAATAAAACTTTCAGTCCATGAAGAGTGTTGGCATTTGTTCAATACATGTATTAACAATGTTTTTAATTTATTTTTTATACTATTGCTTTTTTGTGACTACAAAATCTCAGCAAGATTCTCTTTGGTATTTGGACAAATATTTTACAAATATTAAAACCAACTGCCATACAAAATTTTGCATTGCAGACTGAAGTAAAGTTAAAGCCCTAGTGCAAAACCTTCTTTGACCTAGGGACTTTGATTGGCCATATAAATATCCACTTCACCACAAAACAGTCATGGATTTCAATGAAGCTTAGCCTCTATTGTTTCAATATGCACTGGGGACAAATTCTGAGCTACTGGATATAGCATCATGTCTTAACTTGCAGGTGGCCTCTGAAAAAAAGACAATTGGAGAGCTCTCATGAAGGCTGTAGGGGACACTATTGAGG
>TRINITY_DN49056_c0_g1_i2 len=1313 exp=exp=136.81 ortholog=[gi|524914279|ref|XP_005111956.1| PREDICTED: uncharacterized protein LOC101849338 [Aplysia californica]]
ACATGTTTCGGATGTTCCTTCAGAGTAGAAGATAATCTACTTGCTAGTCCAAGCCTCCCGCAGGACGACGGGCATGTCAGCATGCAAGGTATGAATCTGGGACCATCCACACGACAGAAAGATAGCCCAGCGGGCAGACAAAACGACCAGGCAGCCAGTTTTAAAACGATCATAAAATTACAGAAATATTTTCATCTACAAAAGATCAACATTCACACCATAAGATTCGAGAGAGAACTCTTGAATTTAAGATCTTAATTGAACACCAGAGTAAAATGTTTACCATCAGAACTGAACTACGACATAATGTCATGCACTGAAAACATTGTTTACTGTATATCGGAGATAGCGTGACATGTAAATAAGATGTTTATTATAACCAACGTCATCTCGTCATGAAAAGTGTAACTTAATAAGATGAAACTTCTGGAACATCTTCAGCTTTTGAAGTTGATGAAACTTCAGTACATTTAGCTTCGTAGTGAACCGATGCGCAATGATTCCCGGCGTTCATGGATTCTGCCCACTCTTTCCAGAACCATCTTGGACGCTTGAACATCGAGGCTAATATGGCGGCACCGAAGCCAGCAAGGGAGTTGATGGTTGCTATGAAGAACGTCAAGCCTTTCACGAACGACAACCCTCGTAGCTCGTAGTTTTCTTTAGAGATAACTTCCCAGAATGGATGTCGCTTCACCTTTACAACGGCCTTGAAGTTCATCCCCGTGTGGTTCAAGTTCATCCTTGAAAGGTTAACAACCAGGAACCTGTTTCCGGAACACAGCTCTTTCTTAGATCTAAATTTCGAATGAGTATCATTGCAGCCAAGCACCTCACTCTCTGGCCAAAAGCGAGAATTAAACCCTGACACTTCAAGTTTAGTGGCACAGTTCTCCTTTACGCTGAAGTCCTCCATCTGTAGGCAAATCTCGGTAAACTCTTCATCAGTCTTGGTATCCAGAGTCAGCTGGCAAACCGAAGGGAGCTTATCAGGTACAGGAGAGCGTTGTCCAGATATTGTGATTTCTTCCCCTGCCTGCAAAGTGTGCGTTAAATTACACTGGTCGAAGGAGTCTAGATGGAAGTGCGTGTTGATGTTGGCCTTGGTCACGTTGCTCAGCAGGAAGGTGAATCTGTATTCGCCATTTTGGTTTTGAAAGTCACGTGACGTGGTCAGCTCCAGGGTGATCAAAGAGTGGGGGGTACACCAGTGGCGAAACTTTGTGTGACCATGACTAAAGGCCCTCTCAG
>TRINITY_DN49082_c1_g1_i1 len=1174 exp=exp=218.80
AGATTTATCACGACAATGACCTAAGATTTATCACGACAATGACCTAAGATTTATCACGACAATGACCTAAGATTTATCACGACAATAACCTAAGATTTATCACGACAATGACCTACGATTCATTATGACATGGACCTAAGAGTCATCAACACAACAATCTAAGATTCACCAAGACATTGACCTAATAGTCGTCATGACAATGACCTAGGATTCATCACGAGCATGACCTAAAATTCATATTCATCAGAACAATGACCTAAAACGCATGACGCCAATGATCTAAGATTCATTACGACAATGACCTAAAATGCATGACGACAATTCTCTATGACCTGACGCCCCACCATTGAGCTTCAGCTGACGATAAATATCATGACAGTGTGACAGTTATCTACTTACCGCAATCAATACCTCGACAACGTGTGACATTTATCTCTGTATCGTCTGCTAGTTCCTTAATATGTCCATATATATATACCAATTCAGACAGCAGAAAAAAACCAAGACTCAAATTTAAATAGCTTCAACTTTATTGTTAAGCGCCATACAGCGACTCATAGCACATAACTCTATTGTCAAATACAAGTCTTTATATAGATTCTAGTTATACATGCCCATTCTGTTCTCTACAAACACTCTCACAAATCTTGCTTATCAATGATTATATTAGTCCAGCCAGTTGGAATGTCAACAGTGCTCTACCCTTACAGGTTACTCTGTAAAGGGACATAAAAAATAGCGATCTGTTTTTCCCAATTAAGTTATCTTCGCTCAGTTTTTTTAGTGCTCTCTTAAGCTAGTAAGACAGTCATTTCATTTAATACTGACATCACTGTCACTTCATATTGTGACAAAGTTTTGACAGTTTCGTGTCTAAATAAATACTGCAACGGTGTGTGATATAAGTCTTCGTGACACAGTAAAATATTGTAAAATAACAACAAGAACAACAAATTGAAATGATGTCATAGACTAAACAGTGACGTCATGAAAGCGTGTCATCACATCTTTGAAATACTCGTGTGTTGTTTTTGTTTTGTTTTTTCTTCTGCTAATGAGGTACAGAATCATTTCATCCCGAGCAAGGGTTTATTTATCTAGTTGGTTAGTTAGCTAGTCATTCTCAGAGAATAATAAAATGATTTGTAATC
>TRINITY_DN49004_c1_g1_i1 len=1265 exp=exp=255.21 ORF=[complete,109,110-436(+)]
GACGAACTCAACAAGAAAACGTGCCAACGACTTGCCCAATCGATCTGTTCAAGGTTTCGTCTCTTGTTTGCGCTCTTATTTTCCTCTGTAAACTCAACTTACTAAGAAAATGGCCAAAGTGCAAGTAACTTTCCTTGTGCTGTTGATCCTTGGACAACCTTTGGCAGCAAATGCTTTTCTTGGAGAGGTGATTGGAGCGGTCGCCGGTGTGGCTGCAGTTGGGGTACTTGGACCATTCGCACTGGCTGGGCTAGGATTCACAACAGCTGGAATCACCGCAGGCTCCATTGGAGCTTCCATGATGGCTGCTGGTGTGCCAGTGGCTGTCCTGCAATCTGCTGGAGCGGCTGGAATTTCGTATTCAGCAATGGTGGCTGGCGGAGCCATTGGCGCCGGAGCGGCTCATGGTGCTAAACACATACTTGATGAAGATTAATCTGAAATCATGACAAGATGTTTAAATTGTAAATCTTTTTATTTACATTAAAATGTGTATAGCATAGAGATATGTAATTATTACGTAATCATCATCAAAGCTGCATAACGAATGTAGCCTAATTAAAAACATGATCAAATGTCTTTATATATTTTGATACATTCATATGTTATAGACCAGTTTTAAAACTATTTCTTTCTGCTTATGTGACTTACAAATTAATAGAAAACAAACGTGACTAAAGGATGATAGATACAAATTATGCCTATACGTTAAATACACTGTGATCAAACTAATACTAATTTACATTTTCTGTAGGCAAGATTTTGTTTTAGAAATATGAACAAAGGGAGACAGATCCCGATTTATAAAGAAAATTTCACTTTTATTGTTTACTCAATTTTTTTTTCGGCTCCTTCCTCCCAAGCCCTAACTTATATTTTAAAGATATTTATGCGCCTATAACGAACATATTCGCACATTGAATGTGAACGTTGTAGACATTGTATTAGTAACATAATACTTACAACATAAATATATGAAATATATGAAATAGTAATAATGAACTTATACTTACCAGTATGGCGATATTGCTGATTTTTTTCTAATTCAACTTCCTAACCACTTACATAGCAATAAGGTTAATCGTTAAACGTAGAAATATTTGGCCTATATAGAGAAGATCATGTGCTAGCTTTTTTTTAAAATGTAATATCATTTATTATAAGAATGCTTAGGCGTTACTTTACGTTATATAATTTTTTTATTATACAAGTTAGAATCAAATGGCTTTTTTTTTTTTAAATAAAAATACATTTTTCATAAAAAA
>TRINITY_DN32824_c0_g1_i1 len=980 exp=exp=1761.60 ORF=[complete,106,658-341(-)]
CAGTTGTTTAACTACATTTTATTTCCAAATTATTCTGTATAAATTTAATGACAAATTGTGTAAATACCAAAGTTTAAACATCACTTCAACAATTTTGGTTGGTTGTCTCATCTATTCAATAAAAACACTTCAGAAATCTGTCATTGTGTTTTCATTTTTAAATTATCTTTCACTTTGTTGAAATTTAATTAATTATTTCTATAAATAATTCCTGAAACTTCTTACAAGCCAAATTTATGATTGAAACATTTTTTTGTACTGACTAATAAGTATGAAATAGTTTGAGCTCTACAGTTTGAAGGATGTCTAATTACAGACTGAATCGGTCTGTCCGGGGAGATTATCCACCAATTCTAGACTCACATCTGCAGTTATTTCCCCAAAGTGTACATTTGCATGTACTTCTGCCACAACACCTAAGGAAATCATATTTTTCTAGTAGTTTAGAATCGTGAGTGCATGGTGACCTCCAAGGAATGCAAAGGTTTTTAGTGGACGAGCCGGACACTGATCTTTTGTATGAGGATGAATAATCAGTTTCCTGGTCATCATCAAAATATCCATCATATGGATCATTGCCATTGTTCGCTGTTAACCAGTAGGCTGTGGATATTCCAAGGACGGCACACAAGAAAAGTGTCAACACTAGGGCATTCATGGTGAAACCTGGAGAACTAGAAGAAGACAAAAGATGAAATATTTAGTCCCACGGTAGCTAAGTGTTGACAACTAGGAGCACTTTAGACGTCCACACAAATTCTGTTGACTTTTGGTTTTAACTACAACACTGGTAGCTACGTCAGTTGTATTGTTAAGTTTATCCAGTTTAGTGTTCAAAGTGTTTCAAAAAGAAGAATTTGTGAGGACATTAATTCTAAACTAAACTGTGAGTACAATGTGCAGTCAACTACTCACACTAAATAGCAGTAGTTTCCCTA
>TRINITY_DN32824_c0_g1_i2 len=1089 exp=exp=1182.27 ORF=[complete,106,658-341(-)]
CAGTTGTTTAACTACATTTTATTTCCAAATTATTCTGTATAAATTTAATGACAAATTGTGTAAATACCAAAGTTTAAACATCACTTCAACAATTTTGGTTGGTTGTCTCATCTATTCAATAAAAACACTTCAGAAATCTGTCATTGTGTTTTCATTTTTAAATTATCTTTCACTTTGTTGAAATTTAATTAATTATTTCTATAAATAATTCCTGAAACTTCTTACAAGCCAAATTTATGATTGAAACATTTTTTTGTACTGACTAATAAGTATGAAATAGTTTGAGCTCTACAGTTTGAAGGATGTCTAATTACAGACTGAATCGGTCTGTCCGGGGAGATTATCCACCAATTCTAGACTCACATCTGCAGTTATTTCCCCAAAGTGTACATTTGCATGTACTTCTGCCACAACACCTAAGGAAATCATATTTTTCTAGTAGTTTAGAATCGTGAGTGCATGGTGACCTCCAAGGAATGCAAAGGTTTTTAGTGGACGAGCCGGACACTGATCTTTTGTATGAGGATGAATAATCAGTTTCCTGGTCATCATCAAAATATCCATCATATGGATCATTGCCATTGTTCGCTGTTAACCAGTAGGCTGTGGATATTCCAAGGACGGCACACAAGAAAAGTGTCAACACTAGGGCATTCATGGTGAAACCTGGAGAACTAGAAGAAGACAAAAGATGAAATATTTAGTCCCACGGTAGCTAAGTGTTGACAACTAGGAGCACTTTAGACGTCCACACAAATTCTGTTGACTTTTGGTTTTAACTACAACACTGGTAGCTACGTCAGTTGTATTGTTAAGTTTATCCAGTTTAGTGTTCAAACTAAATAGCAGTAGTTTCCCTATATAGCATGTGTCTATGTGTCTAGATGTGTGTGTGGCTCGCCTGGGATATACAGCGGGGTCTGGGGTGAGTGAGGCCAGATATTACACCGAAAAAGGACGCGCGTGGGGGGAGGGGGGCCACGTGGTCAAAAGAAAAAGGGGGGTAGGGTAGGACAAACCACCTCCACAAGAATAACGGGAGGGGGG
>TRINITY_DN32852_c0_g2_i1 len=692 exp=exp=156.52
TAAAAATGGATTTTGGCCTTGGTTTTGTTTTATGACTTGCACTTTCAATGAGCACTATTTTGTGCTTAGTTTTTTATATCTCTATAAATATGTAAATGTACCATCAGCTCTTCTAATATATAGATTTCCCTTTCTAGAGAGTAATTTTTTTTTTCACTGTTTCTTGTCCAGACAAATCTTGTTCTTGCTGGTGGGGCTATTAATTTAAAATAATTTGTTTTAAGGTCTCGAAAGCATTATTTTTTTCTCACATATTTAAAATCATTGTCATTTTGGACTGACATCTTAGTCATGAATTTCTAATTTCCTTTCACTGGCAAGAATAAGATTTGATAATGTTTTGTTGTTTTTTTTTTTTTTTTTTTTTTTATTTTTTTTTTTTTTTTTGTGTTAAGTAGTTTGAAGCTACGCAAGCATATTCTTCACTGCCAGTTGGCTTTCTTTCAGAAGTGAAATGTTTGCTAAAAAAATTTTCAAAACAAAGATTTTTTAAAAATGGATTTTGGCCTTGGTTTTGTTTTATGACTTGCACTTTCAATGAGCACTATTTTGTGCTTAGTTTTTTATATCTCTATAAATATGTAAATGTACCATCAGCTCTTCTAATATATAGATTTCCCTTTCTAGAGAGTAATTTTTTTTTTCACTGTTTCTTGTCCAGACAAATCTTGTTCTTGCTGGTGGGGCTATTA
>TRINITY_DN92030_c0_g1_i1 len=374 exp=exp=464.67 ortholog=[gi|524867882|ref|XP_005090748.1| PREDICTED: 60S ribosomal protein L37a-like [Aplysia californica]]
GTCGAGTTCCGCTCTAAGTACTTCCTTTCTTTTATAGAATTTAGCAACAATGGCTAAAAGAACCAAGAAGGTTGGCATTGTTGGTAAATATGGTACTCGTTATGGTGCCTCTCTCAGAAAAACAGTAAAAAAGATGGAGATCACTCAGCACAGCACATACACTTGTCCCTTCTGTGGAAAGGAGTCAATGAAACGCAAGGCTGTGGGAATTTGGAAATGTGGCAGATGTTCTAAAACAGTAGCTGGTGGCGCTTGGGTTTATTCAACAACTGCTGCTGCTCAAGTACGTAGTGCCATTCGTCGTCTTAGAGAATTGAAAGAGATCTAAAATAAAGTTTTTTT
>TRINITY_DN92069_c0_g1_i1 len=777 exp=exp=276.00 ortholog=[gi|524893715|ref|XP_005103366.1| PREDICTED: ATP synthase subunit d, mitochondrial-like isoform X2 [Aplysia californica]]
CCTTTAATAAACAAAGTTTATTAAAAAAAAATAATTTTATGAAGTAATTTGAATTGGACACTGACATTAAACCAGTGGTGCCTTTTACTGTGGCCATGATCAATTACTGTATGTACTATAGCTAATCATCTTAGAGCACTATGTTTACCAGCATTACTTTATATATTCAAAATTTGGATTGCTAGGTTGTTCTTCTGGTTTGTGTGGCCAAATGGAAGGTTTGGCTGGGTCCAACGCAGTGTCAGGGAAGTAGTATGAATACATGTCTGGGGTAAACTCATCAGGTTTCGGAAGTGAGTTAATCTTTTCAAGAAACAGTTTGCTTGATGCAATAGTCTTGCTTAGCTCAGCAACATAGGCCTTCGTTTTCTTTTCTATTTCTTGATTCTCCTCTTCCACTTTTTGAAGCAAGTTGTCCTTGTCTTTAGGGTATGGCACACTCAATGCTTCATAAGCCTTCTGAAACCTATCAGCCATGGTTGGATCTGGAAGCCTGTTTTTGTAAGAAGCGAAATTGATCTTGGGTAGACTTTCTGGCAATGAGTACACTTTATTTATAAATGTATCATGCTTAGCTTTTATTATTCTAAGAGATTCAGTCTGAGCTTTCGGTACTACAGCTGCATAGCGAGCCCAGTCCACCGCAGATGCTGCTATTCTTTTAGTAGCACCGCTAGCCATTTTTATCACAGGACCTCTACAAAATACAATGTCAAAATATGAGAGCT
>TRINITY_DN91938_c0_g1_i1 len=445 exp=exp=575.88 ortholog=[gi|524878057|ref|XP_005095721.1| PREDICTED: 60S ribosomal protein L36 [Aplysia californica]]
AATATAATTTATTGACAAACTATTTAGCAGCCTGCTGTTGAGCCTTCCTCATTCTCTGTAAGATCACTTGCATTTCTTCTCTCTTCTTTTTGCCTCTCACATGAGTGCCCAACCTCTTTTTACAAAACTTGAGTGCTCTTTTATCTTTGGAGATTTTCAGCAACTCCTGGCATCTTCTTTCATATGGAGAAAATCCAGCAATTTCTCTAACAAGGTCTCTTACAAATTTAGCATGCTTTGTTGCTTTCCCCTTTCTACGAGTAGGTCTTGTCTTTCTTCCACCTTCAATTTTTGTGACTTTATGACCTTTGTCCAGGCCTACAGCAAGCTTGTAGCGAATGCCCATTCTGTTCGCTTATGATTTTCAACTCAAAAAAGGAAGAACACTCTCTACTTCCGGCTTACTACGTTTACG
>TRINITY_DN91902_c0_g1_i1 len=631 exp=exp=1760.96
GTCAAGAATTTGTAACCACATTAGACAGTGAGCAGTGGTGACACGACGTCAACCAATCAGAGAGCACGAGTGCCGTCCACAAAAAGGCCCCGTCCGTCCTGGCGCGTCATCAGATCCAAAGGGAACACACCAGCAGCAAGTCATGAACGCCATCAAGTTGAGCTTCCTTGTGGTTTTTGTGCTGGCGCTATTCTCCGTGGCCGCCAACGGTTTCCGTTTCTACAGCCCATACGATGTGTTCAAATCTAGACAGCCCAGATGGCCATCTTCGGACTTACCGGCAAGGAACGGCGCAGAGGATTTGTTCTCCCCTCCTGAACAGGACTACTACAAGATCATCTCCTACCTAAACGATGTTGGAAAACGAAGGCGATAGTCTCCACAAGGAATGGAACTCTTATTGGTTGTTTTGTCATTGCTCTCTTTTGGCGGAGAAACATGAAGCCAAACATTTGAGACTCTTTTATATTTCATGTACAGTTTGATTCTTTTCAACTACTACACACAATTCTAAAAATACATTTTTATTCTGTTGATCAGACATTTTACAGTTAACTTTAGAAAAAAAAATCTAATGTATCGAGCTG
>TRINITY_DN91939_c0_g1_i1 len=745 exp=exp=142.07
CCAAATTTAATCTCCAATTGTGTCATTAGAGGTTAGGATGTTCAACTCCAATGGAAATAGTTAAGAAATACAAATTATCACATTTCAATACATTTTCAATGTTGTTGTTTTTGGACAATAAATTAACTTTCAAGATGCATGCCCTAGCATTAAATTTGAAGCCTAATTTCTCAGCTTCATATTAACATTCCTTTTGTTCTTACTCTGTAAACAAGCACAGACAGGAAGACTGGTCAAGTAACTACTAGTCTAAGTTCATCATTTCTCCAGGTCTGCTATCTGCTGTCAAAAGTCTCTTCACAAATAAAATGAGTTGGTTGATGAAAAGATTTAACCTTAAAATAAAATGGCACTAGGAAAAAAAGTTATGACAATGAATGTTTTTTGTTTTTTTTTAAATATTTTTATGTTATGATGTAATGTGGCAGTCACAATGATTTGTTCTTAGATAAATGTCTAGAAACACATACAATAAACACAGCCTTACGTGGGTTAATACAAGTGTCTGGTAATGGACTATGGTTAATGATTATTGTGATGAAATATTGCATGAAGGTTAATGGATACATGTACAAAGTGAACAGTAACAAAGAGAGTCCTTCTGTACATTTATACAGAAATACTTTCCCCCCAGTTT
>TRINITY_DN41346_c0_g1_i1 len=1245 exp=exp=131.47 ortholog=[gi|524870815|ref|XP_005092188.1| PREDICTED: uncharacterized protein LOC101858164 [Aplysia californica]]
http://www.frontiersin.org/Submission/SubmissionThanks.aspx?status=prep
>TRINITY_DN41327_c0_g1_i1 len=925 exp=exp=104.75 ortholog=[gi|524874148|ref|XP_005093814.1| PREDICTED: uncharacterized protein LOC101851110 [Aplysia californica]]
GTTTATTAACATAAAAAAAAAAAAATAAAAAGAAAATATAAAAAAAAAAAAAAAAAAAAAAAAAAAAAAAAAAAAAAAAAAAAAAAAAAAAACAACAACACTCAAACAAAACACAAGAAAAAAAAGAAGTTTAGTGTGATCTTGTTTAAATAGCAAAGAAATAATGATCTCGGGTGAGTTCTTCAGCCAAACTGAAATCTTCTTTCTTTTCACATTGAGCGGGGACATCAAATACTGTTTCATTTTTTATTCCTGGAGTTAGGTTGACAAATCCAACAGTCTGAACAAATTCCACTTTGGTAAGTTTTCCATAGACAGCTTCAGAAACAGGTATGCAGCTGCCAGAGACATTTTGAACGGAGATGAAGGCATTGATACGTTCACCTTCAATAGCATAACCAGAAACTTTAAATCCACCTTTCAGACCCAAGTAATAGTCACCTACAGATTTGGCTTTCTCTGGAATGCATGCTTGGCGGAAAGGACGTTTAAGTGTTTTTAACCAACATTTGTTTCGTTTCAGGTCTACAATGTACAGGTTACCAACCTCCCCTTCATATCTCACAACAATTTGAAACCTGTTAAAGTATTCTCCATTGGCATAGTCAAGGAAAGCAGCTGAACGCTTGTTAGTGTAATCATAGGATGCAAAAACAAATTCTTTCAAAAGACCACTTCGCCTTCGACCAGCCCATCCACCAATTGAAGATTCCACGCCTTCCCATTGGTCAGGTGTACAACAGGCAGAGCTAAGCGCCACCAGGGAGAAAAGTGCCAACAAAACTGCTGATATAGCTGCCATCTTTGTTCCTTTTCTCAAATGATCGATCAGACTGCAGTTTAACTTCCTTAGCTCGTTTTTGTAAATGCCAAGTTACAGTTAAATTTGTCACGTGATATCGAGTCACGGGATGCGTTGTTTTGT
>TRINITY_DN29231_c1_g1_i1 len=395 exp=exp=235.57
GAAAAAAATTGTTGAATGTTTGTTTAGGAATGTTTCCTTGTTCTGAGTTTGTTTTTTTTTTTCTAATTATAATCTGAAGCTTTAATTGACTTTAGGGTAATATTTCATTGGTGTACACAAGTGTTGTTGTGTCATTGGGTGCTTGCATAGAGTGAGAGGTTGAATCTAAAACAAATCAAATGTCTCATGGAAACAACACTGAAATGTAGTTTTGTAAGGATGACGTTTTGCTCAGGAGAAAGTTTGTTTATGTTCACACACCTCATGTAGGGACTGAAAAACCAATGATCTTTTTTTTTTTTTTTTTTTTTTTTTTTTTTTTTTTTTTTTTTTTTTTTTTTTTTTTTTTTTTTTTTTTTTTTTTTTTTTTTTTTTTTTTTTTTTTTTTTTTTTTT
>TRINITY_DN66917_c0_g1_i1 len=686 exp=exp=541.55 ortholog=[gi|524894931|ref|XP_005103955.1| PREDICTED: 60S ribosomal protein L17-like isoform X2 [Aplysia californica]]
TGTAACTAATTCCTTTTCCGGTTGCCCTGTGAGGTAAACAATGACACGCTACGCTAAAGAACCAGAGAACCCAACCAAATCGGCCAAGGCCCGAGGTTCTTACCTTCGTGTACATTTTAAGAACACTCGTGAAACTGCACAAGCTATTAAGCATATGCATTTGAAAAGGGCCAACCGCTTTTTGAAAAATGTAATTGGTCATAAAGAATGTGTCCCCTTTAGACGGTTCAGTGGTGGAGTTGGACGTTGTGCTCAGGCAAAACAGTGGAAAGCTGTTCAAGGTAGATGGCCCAAAAAAAGTGCTGAATTTTTGCTGCAACTCCTCAAGAATGCAGAAAGTAATGCTGAATTTAAGGGTCTTGACACTGAACACCTTGTGGTAGAACACATTCAAGTCAATGCAGCACCTAAAATGAGGAGAAGAACCTACAGAGCTCATGGCCGTATCAACCCTTACATGAGTAGTCCTTGCCATATTGAAATTGTTTTGGCTGAGAAAGAAACTGTTGTAGCTAGACCAACAGCTGGAGAGGAAGAGCCCAAAAAGAAGAAAGTTTCCAAAAAGAAATTACAACGCCAGAAGATGATGCAGAGGGACTAGAACTAAATAGATGAGTTTTATTTTTGAATAAAGATGATGGTTCACTT
>TRINITY_DN66921_c0_g1_i1 len=500 exp=exp=114.48 ortholog=[gi|524898974|ref|XP_005105929.1| PREDICTED: uncharacterized protein LOC101855283 [Aplysia californica]]
ATCACCAAAGATTTATCACCAAAGATTTATCACCAAAGATTTATCACCAAAAGATTTATTACCAAAAGATTTATCAGTGTCTGTGTGAATTGTGAACTAAAGACAACCATTGACCTACTTTGGGGATATTTCTCTCAGCCATGATTAAAGCCATAGTACTCGCCTACATCACTTTACTCTTGTATGTAGTACTCACCTCACTCAGCGCCTACTCAGTCTCCTCATCAATAATGTACCGGCCAGTAAGAAGTCAACCAGAAAGGACCAGATTATGTTCACGGAACACTGCCTGCTTGTTCGCTGTGTGTGAGTGGTCGCAGAGTGTCACATCAGATAAAGAGAGATGTATTTTTATTCCTTCAGAATGCAAGTGTCATCGTGGGCGAAGGTGCAGGCGTTCAGAAGAGATCCAGACCGACAGTGCGTCGCGCAGGATAAGCGTCACGTGCTAGGTTATGGTCACGGCACAATAAAAGATTGTTCGCTGTGTGTGAGTGGTC
>TRINITY_DN66694_c0_g1_i1 len=1008 exp=exp=173.32 ortholog=[gi|524877793|ref|XP_005095594.1| PREDICTED: 40S ribosomal protein S24-like isoform X2 [Aplysia californica]]
TCATTTTTACATTATACCTTGAAAAAGTGAGTATGTTAAAAAGTAAATAATGTTCATAAAGTATTTGTAAAATGTTCAATACAGAAACTGACAGGTGAGACAATGCAATACTTTATTTCTCAACATCCCACCATTGTGGCGCTCTCGTATGTCCTGGTCTGCACACACAAAGCAACAAGGCAGAATTTAGTGACAGTAATTTATTGATAGGCTTAATATTCAAGACAATAATGCCTTCTTCACTTGAAGCATCAGTCTCATTACTTCTTGTCTTTGCCAGTACCGACTTTTGTCTTAGCTGTACCTCGTACTTTCTTTTGTCTGTTCTTTCTTTCCTTTCTTTGCTTACGGCCTGTTCTTTTTATCTCTAACAGACCATGTCTGGCAAGTCTGTATTTTGGCTCAAATTTTTTAGCTTTATCAAGATTGTCGTAAATCAAAGCAAAGCCAGTGGTTTTGCCACCACCAAAGTGTGTTTTAAACCCAAAACAGAACACAGTATCAGCTGTTGTTTTGTATAACTTGGCAATTTTATCCCGTACTTCTGTCTTTGATAATGTGGCACGCCCTGGATGCAAGACATCAACAACCATCTGTTTCCTGCATAGCAGTCTGTTAGTCATAAACTTGCGAGTTTTTATGGTGGCTACACTTGCGTCAGCCATGATTGCTATTGACGGTATAAACGGAAAAGGAATTGTATTCGCGTGAAATCAAACAAGCAGGGAAAACTGGCTAATGTCTACACTACATTCCGTTATAGATCATAATAATGGGTGTGCTTGTATCCTATAGAAGATCTAGATCTAGCTCTAAATTCTAAACTATTAGAACTAGACTTTAAATTATAGATGCCCTATGTCCTGATATAGAATGAAATCCTGAATGTCGCCTTACCAAAAAACGAGCAGCGTTAACATAGCTTAATAAAAGGGTTTTTTTTTACATGAAGACGAAGATATCCAAATTGGATAGTAGGGCGCATAATTATCTTATTTTGAAGTAACG
>TRINITY_DN66699_c0_g7_i1 len=329 exp=exp=2335.13 ortholog=[gi|42632177|ref|NP_976168.1| cytochrome b [Biomphalaria glabrata] >gi|34577181|gb|AAQ75765.1| cytochrome b [Biomphalaria glabrata]]
CTTTAGGGGACCTAAATCATTTAGGAAAAATTCCTTTCAATCCGTATTTTACCTGAAAAGATTTTGTCGGATTTGTATTAGTATTTTTCTTTATTTGTTTTATTGTATTTTTTTTTCCTAATATGTTAGGGGATCCAGAAAATTTCTCCATGGCAAATTTCAAAGTAACACCAACACATATTCAACCAGAATGATATTTTTTGTTTGCATATGCAATTTTGCGTTCAATTCCTAGAAAACTTGGTGGGGTAATTGCGCTTGCAATATCAATTTTTATTTTATATTTTTTACCTGTAGGGATATTTAATTACTCTTTTTCAGGTAGTTTC
>TRINITY_DN66699_c1_g1_i1 len=897 exp=exp=1800.05 ortholog=[gi|42632178|ref|NP_976169.1| cytochrome c oxidase subunit II [Biomphalaria glabrata] >gi|34538620|gb|AAQ74247.1| cytochrome c oxidase subunit II [Biomphalaria glabrata] >gi|34577182|gb|AAQ75766.1| cytochrome c oxidase subunit II [Biomphalaria glabrata]]
AAAAGTCATCGACGTGAACAGCTTCTACTACAATAGGTATAAATGAATGATTTGCACCACAAATTTCTGAACATTGTCCATAATAAACCCCAGGTCAATTCAAAAATATATTTATTGAATTCAAACGTCCAGGAACAGAATCCATTTTTATTCCTACTGAAGGGATTGTAAATGCATGTAAAACATCAGCAGATGTGGTAACCACAGTAGTATTAACATTGTAAGGAAGAGTAACTCGATTATCAACTTCTAATAATGAATAATCTCCGGAAATCATGTAGGAATCGAATGATGATGTTGGTACTTCATAAGATCAATATCATTGATGCCCTGTTCTTTTTAAAATAAGGTCCGCTTTTGATTGTTCGTCTAATAAATATAATAAACGTAATCTTGGGAATGCTAATCACACTAAAAGCAATGCTGGAATAATTGTTCAAATTGTTTCAAGCGTTTGGGCTTCTAATATATTACGTGAAGACAATTTATTCATAATCAACTTTCTTCCTAAGAATGCAACAAATCTAAAAATTCCTAACAACAATACTATTGCATGATCATGAAATAAAATTATTTCTTCTTGAATAGGTGATGCAGGATCAAATAAAAGCTTTTGACCTCAATATCTTATTTTAACAAAGATAAAAATCTTTTTAGTATCTTCAGCACTATGCTTTACAATAAGCTATTTGTTAATTAAAAACGATTGTTAATCTTCGTCTGACTTGCAATCAAAAATTTTTAATAAACTAGTTTTTAAATAATTATTAATTAATTAATTGTCTTTGACTTGACAAGTCAATATTTTATTTAAACTAAATAATTAAATTTTTTTTCAAAAAATTGG
>TRINITY_DN85208_c0_g1_i1 len=349 exp=exp=166.18
ACTGTGATACCATCATATTTTATTGTGATACCATCGTGTTGCTTATATTACCATCATATTGTACTTTTATACCACCATATTGTCTTTTGATACAAGATATTGTACTTTGACCAAGCAGTAGAATTCACACAGACATTAACAAAAAATCGTGATCAAACCATACGAAGACAAACTGTCAGGGATGTCTACTGAAGACTTCATGAATCTTGTTGGATATAGTTAAGTCTGGTAGCGTCATGATCCCTTGACACTGATTTGATTACGTGTCATTGATCTCGTCAAACGTAGCCACATCTTCTTTCCAGCCAAACACCGGGACATTCCATCGCATGCCCAACCAAAGAGTCAG
>TRINITY_DN46558_c0_g1_i2 len=1081 exp=exp=250.85 ortholog=[gi|556095250|gb|ESO83903.1| hypothetical protein LOTGIDRAFT_236400 [Lottia gigantea]]
GTTACCCAGTATCCGAACTTGACCAGCGATCCAACGGACAAAACGCCATCCACGTCAGTGTGGACTTCAATCATACGTTAGGCGCATCCACCAACAAAAAATTAAGGGTTCTGTGCCAGTGTGGACAAGGATTCAAAGTAGCGCGCAGTCAGTCATCAAAAACCAGCACCCCGATAACGGATAGCGCCCAAGACGTAGTGGTTATGACTTGGTTCCACAAGTGCGTCGCGAACGATAAACGTAGAGACAGTGACGATGAAGGCGCAGAGCAAGGTCAAGGTCAACTAGATCACGTCTGGAAAAGAAGTGTCGAGGACGTCAGCGGCTTCTACAAAAGAGCTCCTGGTGAGGAGGACAGCGCGTTCTATAAAAGATCTCCCGACGGTGACCTGAGCGGCTTTTACAAGCGAGACCCGTACGACGATAGCGCTTTTTACAAGAGGGCCATAGGCGATGACCTCAGTGGTTTCTACAAGAGGGCGCCTTCTGATCTGAGCAATTTTTACAAGAGAGCTCCCGGGGATCTGAGTGGCTTTTACAAGCGTGGGCCTTATGATGAGAGTAATTTCTACAAGAGGGCACCAGATGATCTTAGCAATTTCTACAAGAGGGCACCGTCCGATTTGAGCAATTTCTATAAGAGGGCGCCGTCTGATCTGAGCAATTTCTACAAGAGGGCGCCTTCTGGTTTAAGTAATTTCTACAAGAGAGAACCTTCTGAAATAAGCAACTTATACAAAAGGGGACTGTCCAAAATGAGTAACTTCTATAAAAGATCCGTGCCCGATATGAGCAATTTTTATAAGAGAGGGTCATCTGATTTGGACAGCTTCTACAAAAGAGAGCCTTCCGACCTCAGCAATTTCTATAAGAGGGCTCCATCTGATCTTAGCAATTTCTATAAGAGAACACCCTCTGACCTCAGCAATTTCTATAAGAGAGCACCATCTGACCTCAGTAATTTCTACAAGAGAGCGCCGTCTGACCTCAGTAATTTCTACAAGAGGGCGCCGTCTGACCTCAGCAGCTTTTACAAACGAGCTCCCACGGACGTGAGTAACTTCTACAAGAGGGCACCCTC
>TRINITY_DN46558_c0_g2_i1 len=448 exp=exp=147.19 homolog=[gi|556095250|gb|ESO83903.1| hypothetical protein LOTGIDRAFT_236400 [Lottia gigantea]]
CACCCTCTGACCTCAGCAATTTCTATAAGAGAGCACCATCTGACCTCAGTAATTTCTACAAGAGAGCGCCGTCTGACCTCAGTAATTTCTACAAGAGGGCGCCGTCTGACCTCAGCAGCTTTTACAAACGAGCTCCCACGGACGTGAGTAACTTCTACAAGAGGGCACCCTCCAACCTAAGCAGTTTTTACAAGCGAAACTTCAATGGAGACCTTGATGAAACCAACGAAGCATCCAAAACGTCGGCTTCTGTCAGAGATATCTAATCTGAAACAGTGACACTCTATTTTTGGCAATTTGCGATCACGTGATAGACTTTGCAAAAAATAGAATTAATAAAACGAAACAAAACACTCGCCTCATGTATATCTTTGTTTTCAAGTTAC
>TRINITY_DN46515_c0_g1_i1 len=1567 exp=exu=1074.18 homolog=[gi|393713352|gb|AFN20272.1| myomodulin prepropeptide [Haliotis asinina]]
CATTGGCATTCATCTTTATTTGGACATTTTCATTCTGAGGGTCAATCACAGTGTCTCTTCGTTTCCACTTTGACTTTTAGGTTCCAGTTTACTCTATTTAGTAAAAATAAAGTAAAACATTAAAAGGAGAGAAAAAAAAAATAGAGAGAAATGTGGTGGCGATATAATTACAGAAGTTAGAAACTGAAAAGAAGAGTGGGAGAGATTTTGAAAAAAAAACAACACAATGTCAAGGACGCCAAATTGGAAGATCACTGATGCCAACTCAAAATTATTTTGCGTTAAAATTGCGTTGATTAGAAATTTGATTCCACAATGCTAAAAAGTGTACCAAACCTATTAATTGATTTTAAAAATGTATAGATTATCAATATTTCCCTATTCTGTACACCGGAGGCACCAAAGATGCTTTTTATTTATGGATTAGCCTCCATTTATGAAAATTGCCCATACACATCTCAGCACCCCCTCCCCCCCAAAAAAAGATAAACAAAAATGTAAAAAGTGAACGTATAAAATTAAATGAATAACGAAACAAAGTTTATCTTGTATTTTATCATGTCACAGTTCAAACTCTTTTATTGCTTGTCAGTTTGTTTAGAGCAGTGCGAGCAGAAGTGAAAACAAAAAAAGTTTGTGGATCTTGAGATCACGTGACCACAAGTACAACGACGTGAAGTCCAAAATATATTACATATTTTCTTGGTTTGTTTTATGTAGCATTTAGTGTACCTTTGACTGATACATTGTTAGTATTTGTTTGACATGTATTAATATTGAGCCACTTTCTGTTAGAACTCGTGCTTCTCATAGAGAAATCCTGTCGTACACATAGGTCTAAAACATGTCCATTAAATCTTGCTCTATTTCCCTCTCGTTTTTTTTAAACGGGAATTTCCGTTTACAGAAAGGACGGAAATACAGTCTACTTTCATTTTTATTACGAATATTGTAGAATTATTCTTTATCACATTTGAGTGTGAATATTTATAGATTTTAAACATATATTTAACTCGCAATTGTTCACATAATGAATATTTTTAATTTTTAATGTAATCTATCATTATATATCACAGAAAAGAGAAAAAAAAAAGTTATTGACCTTAAATTTACATAATGCAAATTGTCCTAAAACAAAGTGGGTCGAATTCTTCCTTTGTTATAAAGTTGCAGAGATATGACTTGAAGACGCTCAAAGAAAGTTGAAAAGGAAAAAACAAACAAGGAACTTGAAATGAGATTTTAAAACATATTTATATTTTAAAATAATTGTATTAATGGGCGGACCGCTTTCCTAATCTCAACATTTTCATGGATCTTTTCTCGTCCTCAGCAGCATCTGTCAAATCAGCTGGCCGTTTTCCGAGACGCAGCATATTCATTGGGCGTTTTCCTAGGCGTAGCATGCTCATTGGGCGTTTTCCAAGACGGAGCATGTTCATTGGGCGTTTTCCGAGACGCAGCATATTCATTGGGCGTTTTCCTAGGCGTAGCATGCTCATTGGGCGTTTTCCAAGACGGAGCATGTTCATTGGGCGTTTTCCGAGACGCAGCA
>TRINITY_DN46515_c0_g2_i1 len=289 exp=exp=107.60 ortholog=[gi|18202519|sp|Q25413.1|MYOM_LYMST RecName: Full=Myomodulin neuropeptides; Contains: RecName: Full=GLQMLRL-amide; Contains: RecName: Full=QIPMLRL-amide; Contains: RecName: Full=SMSMLRL-amide; Contains: RecName: Full=SLSMLRL-amide; Contains: RecName: Full=Myomodulin-A; AltName: Full=PMSMLRL-amide; Flags: Precursor >gi|1359919|emb|CAA65635.1| myomodulin neuropeptide precursor [Lymnaea stagnalis]]
CGTTTTCCGAGACGCAGCATATTCATTGGGCGTTTTCCTAGGCGTAGCATGCTCATTGGGCGTTTTCCAAGACGGAGCATGTTCATTGGGCGTTTTCCGAGACGCAGCATATTCATTGGGCGTTTTCCTAGGCGTAGCATGCTCATTGGGCGTTTTCCAAGACGGAGCATGTTCATTGGGCGTTTTCCGAGACGCAGCATATTCATTGGGCGTTTTCCTAGGCGTAGCATGCTCATTGGGCGTTTTCCAAGACGGAGCATGTTCATTGGGCGTTTTCCGAGACGCAGCA
>TRINITY_DN46588_c1_g1_i1 len=871 exp=exp=1392.10 homolog=[gi|25956264|dbj|BAC41320.1| MIP-related peptide precursor [Aplysia kurodai]]
ACAGAAACATTACTTTTTTACTGAGGACAAATTGTGTTTTAAATAACAACAAACACATAAAAAAAAAACAACTATAACAGCAAACTTCTGGAAAAAAATTTGTTTTCTAAAATTTACACAGACATAGTTACAAGACATCTTGGCAAAGGGATGCTATATAGCAGAAAACGTATTCTGATTGGTGGATAAATAGCCAATGGAATTTATTAAAACAAGACGAAACAAAAATTAACATAATTTATTTGTTTTCTTTCAAGACGAGAACGCTTTGACCAATGGTTCGTTCAGAAATAGGTCACATGGAATACGCTTAGCTTCTTCCTCGTATTTCTGGGGGAATTTGTTGCTTTTATTTTTTTTTTAGCTCGATTAAATAAAAATTGCTGACGAAATGTTGTACTGTTATTTCATGTTCTGTACTGAGTAGCTTTGAACACAAAATGTTCTCAGTTTTTGGTGTGCGCGCTACCTCCTGACTCCGGTTTCATCAGCGGAGCTATCATCTGTGTGAGATTCTCGGGACGCCCTTTCAGCTTGCAGCAATTCGTCCGCGTTTTGTAGACGGGCTTGAATCAACTCGATGGCTTCTTGACGCCTCGCCGCTGCCTCGTCTTCCGCCTCGCGCTGCTTAATTAAGTCGAGCAGGATGGGAAGGGCTGGGTAGACGCCCTCTTGCTCCCCAGCGTCGCTGCCGAATTCGTAGCTTTCTCTAGGCTCGTACAGCTCAATCAAATCATCCTCTTCCCGTTTGCCCACAAACCTGGGGGGATCTCTTTTGCCGACGAACCTGGGGGGATCTCTTTTGCCGACGAACCTGGGGGGATCTCTTTTGCCGACGAACCTGGGGGGATCTCTTTTGCC
>TRINITY_DN46569_c0_g1_i1 len=1064 exp=exp=1585.09
TTAAACTACAAAAGTACATCTGTTTTGTTTTAAAATTTGTTGTTCATCATTGACGCTTCTATTATATCCATACAGCTCTGCAATTATTTGTAAGAGGATATTTTCTTTCTTTTCTATAACAAATTGGGTTGTAGTTTGTGTATGTTACACCACTAGTGATCTAAAAAATTCAATGTAGTATGGTTACAATAATATACAGCAGCTGCTCGTCTAAGTTTAAGAATTGATGTAATTAATAGAAGTCTTTAATACATGGGGTAAAGCATACATTTGTATAGCAGAATCAAATGTACAGGTTTAAAAAATTTATGCAATTATTTCCCCTTTTAATAATGCTAAAACACCAGGCTATTTTACACAGATTTAACGGGATATTAGAATCGCATCTCGAAGTAAAATATCATATTAATATTAACAAAAGGTTTCTAATAACGGATATTAAATAATTTAGATGTATGTTTATTTCTAGCCAACTTTTTACTGAAAGATAAAATAATAAATGTTAAAAAAAAATTACGAATCTAATCTTCTGTCCAAGTTTTTCTACATACAACAAATGACAAAGAATTAAATACAGAGTAAATATATATTACAAATGTCCCTGTGCATTTATTTCATTCAGTAGATATAAAATTTCAACACTATATTACTTCCGAATTTCTCTTGATTTTCTTGTTTTACATCAACCACGTTTTGTTTCAGTAAATTTAGATTCTTGTTGTCTCGCCATCCTCAATACACTTTCAATAGCTGACTCTGTATCGAAATCTGCTGTTAAATCTCGTCTGCTGGGTGACTCGGCAGCCTGCAAGATGGCGCTGTACAAATCATCTTTGTCTCCCCTTTTCCCATAAAAGTTGCCGTGGGATGGTAGCACCACTACTGATACCAACAATACTGTCAAGGTAATACGAGCTAATGTTGACAACATGATCTGATGGTGGGGAGTCTAAGTACGGACACTTGGTGGAGTATGTCCTGGTGGAAACGAAACAAAACAAAACAACAAGCTCGATGCCGGCGAGGGGGGAAATGGATGCTTGAGTCCATGAGGACAGTTTATA
>TRINITY_DN46569_c0_g1_i3 len=1065 exp=exp=670.80
AAACAGATGTACTTTTGTAGTTTAATTTAAAGATACTTTTGTAGTTGAACATAGACCAGCTAGACTATATCTTGTAGGTTGCTACTTGTAGCCTTTCTAGTGCAAGCTTCTATACACTTCAATAATATTATATTCAAAGAAGTTCATGCAAAGCAATAGAAGTGAAAGTCTAGGAGTCTTAATTTTTTTTTATTAACTGATTCATTAAATGTTGCTTTATTTGCAATGATCAACACATTTGTTCCGTGATGATCAAAGGGAAATAAGTCATCTTTATAAAACTATAGAAAGGGATATAAATCAAAATAAATTAAAGAATCAACAATTTTAAGTTGTCTCAAACTTTCTTTGGGTTGAATGAATGTACAGAGATAAATATAATTTAGAAAAATGATTCTATAAAGTGTAGAATTGTATGTCCTTTTTATGTACTAGATTTGAATCTTGAGAGTGGTTATAAAATTTCAATAAAATATTTTGTCTTCTTTCAAAAAAAAAAAAAAAAAAAAAAAAATTACGAATCTAATCTTCTGTCCAAGTTTTTCTACATACAACAAATGACAAAGAATTAAATACAGAGTAAATATATATTACAAATGTCCCTGTGCATTTATTTCATTCAGTAGATATAAAATTTCAACACTATATTACTTCCGAATTTCTCTTGATTTTCTTGTTTTACATCAACCACGTTTTGTTTCAGTAAATTTAGATTCTTGTTGTCTCGCCATCCTCAATACACTTTCAATAGCTGACTCTGTATCGAAATCTGCTGTTAAATCTCGTCTGCTGGGTGACTCGGCAGCCTGCAAGATGGCGCTGTACAAATCATCTTTGTCTCCCCTTTTCCCATAAAAGTTGCCGTGGGATGGTAGCACCACTACTGATACCAACAATACTGTCAAGGTAATACGAGCTAATGTTGACAACATGATCTGATGGTGGGGAGTCTAAGTACGGACACTTGGTGGAGTATGTCCTGGTGGAAACGAAACAAAACAAAACAACAAGCTCGATGCCGGCGAGGGGGGAAATGGATGCTTGAGTCCATGAGGACAGTTTATA
>TRINITY_DN44155_c0_g1_i1 len=1108 exp=exp=202.30 ortholog=[gi|556093608|gb|ESO82261.1| hypothetical protein LOTGIDRAFT_134987 [Lottia gigantea]]
TCTGCTCCGAAATAACGTTTCGATCCTCGCTGCTCACACTGTCCTGCTGCTGCGACTGTGTTTGTGTCCGCGCGCGCAAGGTTGTGAGATCTGTAAGTTTTGCGCGTGCGTGTGTGTGTGTTCGAGCGTTATTTCGTCTTTACAGTTGTCGCCCGCGCGGGTCGCAGGAGTAGTGGCGTCTGTCAAAGGGCGGTAATCCCGTTGCTGATCAATTCAAAGTTAATATCCCATTCTAGTGCTAGCAACTCTTACCGTTCAGGCTTTGCGATTAAATAAGAAATCAATCTAAACACGTGATAACATATCAGATTGGAACCCATTTCCTTTGGAGTACGTTGTCAAAGTTCAAACCGGAGATCTCATCATGTCAGCCCAAAAGGAAAAGGCGCCAAGCAAACTGTCCCAAAACTTCTTGCGTCAGTTCAGGGACAAGAAGACCAGGAAGTTCAAAGAGATCAGTGCCGCAAATTTTATGGACGTCTGGAACCATTACGACTCTGATGGCAATGGTTACATCGAGGGCTCTGAACTTGACCAGTTCCTGTATGAGCTAGTGACCAGTGTCAATACCCAGGATGTCGGGCCAGAGGTGGTATCGCAAGCTGCTCTGAAGGAAGCCAAGGCATCGATACTAAGTGCCTTTGACGAAAACAAAGATGGGAAGATCGATATCGCTGAACTGGCCCAGTTGCTTCCCATGGAGGAGAACTTTCTCCTGTTGTTCCGCAGAGAGCATCCTTTGGAATCAAGCGTGGAATTTATGAAGACTTGGCGGAAGTACGACGAGGATCACAGCGGATACATAGAAGCAGACGAACTCAAGCACTTCCTGAAAGACCTCCTGAAGTCATTTGAGAAAATCGTCACAGAGGAACAGCTCATCACGTACGCTGACACGATGCTCCAGCTTTTTGACAGAAACAAAGATGGGAAACTTCAGCTAAGTGAGATGGCAAAATTGCTTCCAGTGAAAGAAAATTTTCTACTCCGACCAATTTTCAAGGGCGCCAAACAATTGACTCCAGACGATATTAGCCGTGTCTTTAACCTATATGACAGGGACGGCAACAAGAGCATTGAGGACGAAGAGTTACACGGCTTCCTCAAG
>TRINITY_DN48259_c0_g1_i1 len=1251 exp=exp=289.96 ortholog=[gi|154276646|ref|XP_001539168.1| predicted protein [Ajellomyces capsulatus NAm1] >gi|150414241|gb|EDN09606.1| predicted protein [Ajellomyces capsulatus NAm1]]
CTTAAGGTTGCCTTGTCCCCGTACAAGGACAGCCTCTGTGTCGTACATGAACCAGTAATCTCTCTATCTATAGTTTGTCCCAATCGTCCTTCGTGCAGAACTCTGCATTCGTAAAGAATGTGTTCTATTGTTTCATCGTCCTCCATGCAATGGCGACACCGTGTGTCGTAGTTCTCCTTCCATCGTCCGAGGTAAGCACCAATTGGACAATGGCCGACCCGGAACTGGGCTAGGACTGCCTGTTCCGCACGATTAAGTTGCCACCATGCATCCCTTCTGTCTGGTCTCCTCATTGCCCGATAAAGCTCACGCCCCTTGTCCGAAGAATCCCAGCTGTCGTGCCAAAGTGTCAACATGCGCTGGTTGACTAGGGATCGTACACTTTCATATGAGTACGGTTCATCATTTTCGAGCGCCGTTGCGACCGCGGTTTTCGCGAGCTGGTCAGCCAAATCGTGGCTGACCACCCCACAATGGGCGGGCACCCATTGCAAAGTAACGTTCACGCCGAATCGTAGGAGACGCCCTCCGACCGTTAGGACGTCCCATACCCTTCTAGCACCTTCATCCAGCCGTTCTATGGCCTCCAGTGCGGCCACCGAGTCCGTGAAAAGGACTATGTCGTGCGCTGACGCAGTCCCGTTACGTACCATCGTAGCCACCCAGTCCAGTGCTTGGAACATTGCTTCGAGTTCAGCCTCGAGGCTGCTTTTCTGCTGACAGGATCCACTGAGCTCGTCACTTTCGGGATTGCCAGAGAGTCGAACTACCGCTCCGTACCCAGCTTTCACAGTTCCCTCGAGCGTCCGCACAGAACCGTCTGTGTAGATGGTGGTTACTCCGGCTGGATATGATGCGATAGTCTCTCTGGCTGCTTGTAGTAGCCGTGTGGTTGGACTCTGCTTCGTCACCACTGGGTCAAGTAGGCTCTTCCGTATCGTCGGCATGCCGAGAGCCTCCATCGGGAAGATAGAACCGGACGGGGAAAGAGCAGCCCGCTCCACCGGCAGATTCGCCTCTCTGACCAGCCCGCGTGCCACATGCATGAAACAAGGCCGGTTTTTGAGACGTCTCCTACCCTCCCAGTTGTCGACCAGACTTCTGAGTGGGCATCCATCTTCCAGCCGCATATATCTCTCGTGAGCTAGTATGACGGCTCGTTCTCTGCGCAATTTCAACGGTGGGATGTTTGCCATAACTTCGCCAGCGGCAATTGGCGTTGTCCTAAAGGTTCCACAGATTAGTCTTAAG
>TRINITY_DN48222_c14_g2_i1 len=264 exp=exp=240.51
TACTGTTGTAGCTAAGATATTTCTTTAGCTTTTTACAAATCTTATCTTTTCTTATATAATACAGACGTTACTTCAAAATAGAAGATGATTACGTCCTGCGTCACTGGTTTTCCTGGCTAGCTCAGGCAACCCATTCCATGCTCTAACAGCACCTGGGAAGAAAGAGCATTTGTACAAATTTATCCTAGCATATGGAACGAGGAGGCCATGGAAACACTGTTATAAATCATAATGGTTTAATTTAATACTTTAAAACTACTGTTA
>TRINITY_DN48286_c0_g1_i1 len=1116 exp=exp=647.85 ORF=[complete,126,621-244(-)]
AATTGTATGTACATTTCTTTCTTTTATTGTTTCATAACTTGGTTGTTCGTGCAGACTTTTTTGTTTTGTTTCGTTCAAATAATTCCCTCGACATCGTAGCAATCCATGTTTTTAGTAATGTCTGTTGTTACTTCTGGAAAATTGTAAAAACTAGACATCAGAAGGAATGTGGGGCTAGTTGATCCAAACAGCGGCTTCAGAAACTGCAACACTTTTCGCTCTGAACAACCACCTTGGTTATTGTTAGTGACACATAGTTTTGCACTGTATGAAGTTCATGGCCCTGTTGACGGTCAAACAGTTAGCTATACACGCTCCCAGGCTCTTCTTGGAGGCCGGTCTTAACACGTCCAGCACCTCTTCCTGGTCTTTGTCTGCCTTCTCTGTCTCCTCGTCCACGTCCAGGTCTCGATAGTCTTCCGGGAGGTTCCGTAGCGTCGGTAAATGCAACCTCGTGAGTAAAGCCAGCAGACTGTATCCTTGCGCTGGGTGGCGTGATAAGAGCTTCTGGATGATATAGTCACTGTTGTGTTCTTCCGCATAGACATCGGATGGGATAGACGTCAATAGACATACAATCATAGAAAAGTAAAACAGTTTTAAAGTTGTCGTCAAGTACATTGTTCAAGTTTAGCCTTGGTTTGTTTTGAGCCCAACGATATCAAACAATAAATACTCCCTTCTTCCAAATTTGCAGACGTCAAAAAAACCTAGCAAGTTGTTTCTTATCTTCTTCCTGCTCTTTTGTAGAAGCTAGATCTAGAGCCTTTGTGTTTTGGTATGAAATAGGCTACGGTAATTTATTGATGCCGTTATACTTGCGTTTCTTTAAATCTAAATAATCTTTATTTTAAGCTGGTTAAATGTGAACAATAAATATGTTTCTCTTAATTTGCTTCTCTCAAAATTTAAATGTTTGCATGGCACTTTTTTCTGCCAGTTAAGATTTCGTTTCAAAGTTGACTTTTTCTTCCCTGTGAACTTTCACATAACAATTTAAACTCTACGACCCTAAATGAGCTGCTAAAACCAAAGTTGCGA
>TRINITY_DN48233_c1_g1_i1 len=1180 exp=exp=114.46 ortholog=[gi|524883562|ref|XP_005098408.1| PREDICTED: receptor expression-enhancing protein 5-like isoform X2 [Aplysia californica]]
ATCGAGTGAGATTAGTCATAAGTTAACTAGATCTAATTCATGGGAAGTTAATCTAGAAATCTAGAATCTAGATCTATGAGGAGCGCCATCTACAAAAAAGAACTTGCCTCAAATCCAGATAGATCTAGACTAAGTTCATCATTCATAAACAAAAGAAGGGGAGGATAACAACTCACCTTTAAAAAAATGGCTGCTGCACATTTTGAAGCATTTAAGGCCAGACTTGATAAAGTTTTGCATGAGAAGAATAAAGTCAATGATATTTTGGAAAAAATAGAGCTTAAGACAGGAGTAAAAAGACTGTATATTGCGCTTGTCTTTATTTCAATTATTGCATTATGGTTGATGGTTGGATATGGAGCACAGTTTCTTTGTAATTTTATCGGATTCATTTACCCAGCATATGCCTCAGTTAAAGCCATCGAGAGTCGTGACAAAGATGATGATACAAAATGGTTGACCTACTGGGTGGTGTACAGCGTCTTCAGCCTTGTAGAATTTTTCTCTGACATTTTCCTGTTTTGGATCCCATTCTACTGGTTGTTGAAGTGTGTATTTCTGGTGTGGTGCTTCATGCCAGTTCCTTGGAATGGTTCCATTACCTTGTACTATCGCTTTATCAGACCTTTCATTTTACGTCACCAAGACCGCATTGACACTGCCTTGGATAAGGCTAAAGAAGCTGTTGCAGAAGCAAAAGATCTGGCAGAAGATGTGGCTAAGGATGAGTTGGTCAAAAGGGCTTTGAATTCTAAAAATGACTAAGATTCTAGTCAGCCGAGACGGTCATCGTGGAATAGTTGTGGGACATTTGTGTTTACTCCCTGAGCTTGATGTTTCCATTTTGTTTTCCATTGTCAATGTTTACCTTAGCCAAAAGATAATTTACTAACATAACAATCCATGAATTGGGTCTTGTCATAACACCAGTGGCATCTGTTTTAGAAAATATTAACTTGTATACAAAGTATTTACTGGGCTTAGGAAGTGTGGAACAATTTATTTATTTTTTTAGATCGTTTCATTTTACCCTCTGTAAATTTTACAAACAAATAAAATGGGCATTTAAAAGGAAATATTTTTTGAAAGATCAATGAACATTGTTAGAAATATTTTATTGACAATTTGCGTTTTGTTTCTAATCTTTGACATGATCCTTTTTTTTTTTTTTTTTTTTTTT
>TRINITY_DN44815_c0_g1_i1 len=1209 exp=exp=119.02 ortholog=[gi|524896786|ref|XP_005104864.1| PREDICTED: uncharacterized protein LOC101849392 [Aplysia californica]]
AAGAACTCTCACCAAAACTGCCACTCGCTCATCTAACAAAAGCCGACGTACGGGGTGGATCAGGTCAGACCCCCCCACTGTGAAGGAACCATTTCTTAAATACCCAAAATCCCCTTACCCAGAAGTTATCCGCTAGCATTTTACTTCAACTAAGGACTTAAATTATAACTTGAAACTAAACCGAGACGGATGAACAAGAAAATAAAAGGATAACAACATCATTCAACTTAAAGAATTTCAACAACTTTGAATTTTTGCCCATTCCAAAAGCAGATGGAATGAAGAAAAGTGTTTTCGAAAACTCACACTTTTTATACAAGCGACAGGAAAATTCCCACAAAACATAGCCTTCAGTTTTTTCTTAAAGAAAACATCGCCTGAATTTAAACTGTTCTTAAAACTAAAACTTAGAAGAAAAATTTCTTTAATAAATTTTTAACGTTTAAAAAATAAAGCTCTAAAAAAAAAGTTTTGGTTTAATCACAGCCAAAAAAAAAAGTTAAAGAACGAGGAAGTGTTCACCCAAAAAATTGGACAAAGAAAAACAAAACTAGTTTTAAAAGCTAGAAATTATTCTGGACATTCCAAGGAATCTTAAACATGGCTCTGAGCTTGAACAAAAACTATATACTATTCATAACTTTACTTTGCGTCTTTTCGGCCATTTTGCCAATGCTTCGAGCAGACGATATGGAAGAAGAAGATTGTGGTAATGGATGTCAGTCCTACGACCAGGACACGTCACAAATGACCAGATGTGTGCGCTACGCCTGCAGACGCCAAGTCTTTCGTTATTTCATTCGATTTGGGAAGAGGTCAGGTATGACGTCAGATGAGCTCGCAAGAGAAATGCAGAAACTTCAAGTTCCACTACATCCACTTTACGAAAGGCTCAGCAGACGATACTTAAAACAGGAAATGACATCACACAATCGGAATCGCCAGCCTGTTGCTTCAGACAAAGAAAACAAGAAGCGGTCCTCAAACAGACAGATTGGAGATATTTATAAGCTTCAACAAGTACAAAATCTGCTGTCTAACCAGCAAAGAAAAGAAAATTTATTAAAAACAATCTTGAGCCATAGTAGACTTTGATTCGTTTCAACATTTTTTTCTCATGTCTTCAGCAAATAATATATACAATTGAAGTTCTGT
>TRINITY_DN25662_c0_g1_i1 len=315 exp=exp=531.24
CATGAAGAAAAAAAAAAGTTTATTTGTTTGACAGTGGAATAGGGTCACGTGACTTCATTGGGCCAATACGAATTCCTCAGTACTCCCTTGCCCGAGGAATGAACAAGAAAACAAAGAACAGTAACTGCGAATGGCGCTCCTGAAATGACCTCCCCCTTGGCCACCTGAGATCACTGGAAGTCTTCGCTGCTCTCGCGAATGGCGCGTTGAAGTCTAAAAGCCTCAAGTTACCGTCTCATCGTTTCAAGGTCAACTTTATTCCCGTTCGGCGATTGGCTGATCTCGCCTTCTG
>TRINITY_DN68996_c0_g1_i1 len=477 exp=exp=221.97 ortholog=[gi|521462769|ref|YP_008149668.1| hypothetical protein SCE1572_16240 [Sorangium cellulosum So0157-2] >gi|522822490|ref|WP_020735196.1| hypothetical protein [Sorangium cellulosum] >gi|521002912|gb|AGP35915.1| hypothetical protein SCE1572_16240 [Sorangium cellulosum So0157-2]]
TTTAGGTGGTGTGGTTTTTTTTTATCAATTTTTTAAATGTTTACATGAAATTATTCGTTTCATTATAATTTTATTTTTCATTTAAGGGCATCTCATCAGTGTTCAGACATCCCATCAAAGTACAGACAGTTAATTCTCCATTATAACACAGGCAAGTGTTGCAGCCATCAGGAGCTGGTACTCTGGTTCCGCTTTCATACCACTGCCCTCGAACATAACATCTACCATAGTCTTCTGGACATAACATCATTGTGCATATCAAACCATATGGAGAGCATCTACAGTTGTTACAGCTGTCATAGGGAACACTTTCTCCGATGGCATAAGTCACGCCGTTGTGTTCACACGATGTAGCTGGTGTGGGCAAGTCTTGGGCCACAACACAGCCAAGACTGACCAGAGCCACTAATGCAATCACAGCTTTCATTTTTTTCACAGACTTGAACTGGCAGGTTAGACTTCGTTCTGGCACAGAGG
>TRINITY_DN76500_c0_g1_i1 len=286 exp=exp=260.07 ortholog=[gi|524902421|ref|XP_005107462.1| PREDICTED: 60S ribosomal protein L12-like [Aplasia californica]]
CTTAAGACCTTTCCAATCAGCTGTACCCTTTTGGATGTCATCACCGACTTTTTTGGGAGACAGACCAAGGGGACCAATCTTTGGAGCAAGTGAAGAGGTTGCTGGAACTTCACCACCAACAGCTCTGCAATAAACTGTAAATGTAGCTCCTGGATCAAATTTAGGAGGCATTTTAATTCACTAATTGACGGTTGAGTGTTGGATGAGTCAGGATTGACACGACCAAAAATTGTTGCACCAAACCGTCTGTAATGGGATAACAGAAAAGGAAGTGTACTCGTTCCGG
>TRINITY_DN45561_c0_g1_i1 len=645 exp=exp=132.75 ortholog=[gi|524892566|ref|XP_005102810.1| PREDICTED: uncharacterized protein LOC101846594 [Aplysia californica]]
AATTTCACAATTTTCTTTATTAATTGCTCAGGAAGACGCGACGCACGCTTCTGGAAGTGCAACTACTTTCTTCAGCGTCAGTGGTATAGCTTGGTGAAGTAGTCCGTCCAGTCGTAGATCTCAGCGTTACAAGGAATGCACTCGCAGGCTCGTATTTCAGGCACGTAGAGAATTCTTGTCTCTGATGGGGAATCTTCACTCTCCACCCTCAGCTCTCTGTCTGTGACCCTGGACACTCGGCAGCCACAGCAGTCACGTGCGAACACAGCCACACTGGACCTAACCATACTGGGCTCTGGAGATATGGTCGTACTATCGACGCAAACACTGTACCGTACAGTCAAGCTTTCATATCCTGGTAATGACAACTCCCCTTCCAATTCACGCTTGAGGCACGATGCACTGGCCGTGAAAACATTGGCCGCTAGCATCATCAGGCTGAAAGCTGACACGCTCTGAAGACGCTTCATTTATCTCGTGTGACAACAGATTTCAACTATCTGAAAAGGTCCGTCGACCCCAAGCAACTAACAAAAGAAATGTCACAAAAATTGTCATTTATATCGAATAAAGGTGGCGCCCCACTTGCCTCTCACACAACTAAATGGCTTTTCAAATCCATTTTTTTTTGTGTG
>TRINITY_DN45596_c2_g48_i1 len=2281 exp=exp=281.23 ortholog=[gi|524883815|ref|XP_005098533.1| PREDICTED: trichohyalin-like isoform X9 [Aplysia californica]]
TAAGAGATTTTTAACGTTTAAAAATCTAGACAAAAGGCAAGATAACAAAATGTCTACTGTGTGCAGCTGGTTCAGTATTCTTTGCTTGAGAGAAACTCAGAAAAAGAAAACTGTCCAGCATCGCATACATCCCAACAGACAAGCTTATGATGCCATTGTTGTCTGGAAGGGCAAAGAAAACCAAAAGGCCAAACAAGGTGGCATTAGTTTTGATGTCATACTGAAGCCTGCATCAGTAGAAAGTCCCAAAGCTCCAGTACAGTTGTCTCCACGAGATGTTAAGAAACGAGAATTGTCCCAGGAGCAGCTTGAAAACAAGCTCAAGAAGGCTGAGGAACGCAGAAGTCTTATTGAGCAAGAAAGAATGGAACAGCTGGCTAAGGAGAGACAGAAAGCCATTGAGGTTGTTACAAAAGCCCAGAGTGAAAATGAGCAGTTCTCCAAGAAAACTCAAGAAAAGTTGAGGCGCTCCATGGAGATTAGGCGAGAGAACAGGGAGACACAGATTAGGGCCCTCCAAGAGAGGCTCAGGGAACATGCAAACCACATTAATGAAGTTTGTCAAGCAAGTGAGAATCGAGGTCCTTCAACAGATGATCTGCAAGAACAGCTTGTACAGAAAATGGAAAATGCCCTGAAAAACAGAGAGGAACAGCTCAGAAATTTGCAGGAGAGATTGGCTGAACATGAGAATCGTATCAAGGAAGTTCAGCGAAAAAAGCTTATTTCTGAATCTGAGACTGAGAAATAAATGACAACTTTCACAACTTTCAAGATATTAGAGCATAAACTAAATTAGGATTAAACATTCTGTTTTTAGGCCAGAAGGAAAAATTTGATCAATTTCAAAGATTTTTTTTTTATCTGGGTCATTTTTTGTACATGTTTATCTGGGAATTTTTTTTTTAAACAATTAATTGAACAGTAGGTAAAATAAAAAATTTGTTAAAAAAAAATACTAAAAAAAAAAATAACCATGTGTTTGTGTAATTATTTTGTTAATACTATTGTCTAGGTAGGGTCAACTGTGTCAAAACTGAACTTGCCGAATAGGACTAGTTTGGAAGTAGCTAGATAATTACTTTTTTTTTTGTTCATTTTATGGCATTGTATTTCTTACATTTTTATTTTGCTACGGGAAAAGCACATCAGTGTTTTGTTACGTAAAGGGAATATAAATATATATATAAATACGTTTAATCCGTTGACGTTTGTGTTCAGTTTTATTGTTACAATGTTTGAACGTTTAAAATATTTGTACGACTTTGTATACAACAACCGAAAGAATTCCAGTCTTAAACCAGCACGCCAGTCAGAGTTGTTCACTGTCATATTCAAAACATTTCATCTTCTCATTTGTTTGTTTATTGTAGCCTCCAGTTTATTCAACAATATCCATGTGCTGTATCTTTTGCCCCCCTAATTGCCTTATTGACTTGACCCTCAAAAGTTTTTTGTTTTTGTCTATTTGCACACTAATTGCTATTTATACAATTATTTGCTGAGGTGTGTACCATCTGTAGAGTCTCTTCCAGTTCAGCATTTTGGCTTTTTTTGTTTTGGTCAACAACTCTAGTTGTTTGTGTTTAAATAGACATCTTATTAGTGTTGTGAGAAGCTGCTTGTTAACTACAATTTTCAATCTGGAGCTAGAGCAATAGTTTTTTGTTTTTTTTTACTACTTTATTAACTGCTGGGGCTTGATGTATTTTTGAAATGTGTGTGCAAGTCGTTCAATGGTAGTTGCAGTCTGTAGTGAATGCTACTCACCATTGTTTTGTATAGGTCTCAATCAAAATCAGACATGCAAGTGTGGAGACATTATTTGTGTGTGTGTGTGTTTCAATAATGAACAACTATTGTTTCATTTTGGGCTTTTTTCTGTTATATGTTGCTACTGCCATTAGTTGTCATTACTTATAATAAAATTGTTGAAGGTATTGCCTGCTAAAAAAAATCATACTTTCTGACTAGAATTTTGTTAAATCATGTTTTGTTTTTTGTTTAACTTACCGCCATGTTAGTTTGGCTCAATGTGATATATAGGCACCAGCTTGATCTGTTTAATTCAAATCAAAATTATTTTTTTTTTCATCCCTGATCTTTGGATCTCCTTCTCAATATTAATTGATTAACTATTCCAATGTTTTATGTTAGTACTTAACCTTGATGGGAACTATTTCAATCATCTTTACTGATAATTCTATATGTGCTGAATATTTGCTTATTAAAAATTTTTGTGTGTGCATATTTTTAACACTTTTTTTTTTTTTTTTTTTTT
>TRINITY_DN36130_c1_g7_i1 len=263 exp=exp=163.90 ortholog=[gi|79677329|emb|CAI77899.1| polyubiquitine protein [Collozoum inerme]]
ATTCCTTCTTTGTCTTGGATTTTGGCTTTGACATTGTCAATGGTGTCTGATGGCTCAACCTCAAGTGTAATGGTCTTGCCAGTGAGGGTCTTGACAAAGATCTGCATACCACCTCTCAGACGAAGGACTAAATGCAGTGTCGATTCTTTCTGAATGTTGTAATCTGACAAAGTGCGGCCATCTTCAAGTTGTTTGCCAGCAAAAATAAGACGCTGTTGATCTGGTGGAATTCCTTCTTTATCTTGGATTTTAGCTTTGACATT
>TRINITY_DN36133_c0_g1_i1 len=488 exp=exp=201.11 ORF=[5prime_partial,123,1-369(+)]
GGGACAACTCACGAGTGGGCCAATAAGGATACTGCTCTGTTATTAATATCCAAAATGAAGTGTACAATTTTGTATTTCTTTCTGGCCCTGTGTTTTGTCTTTTGGGATGTAACTTCTGGAATCAAATTCAATCTGGAAGGCTTAAGAAGCCTTCTTGACAATAAGCCAACAAATCAAAGACTTTTAGACCAGACGAATGGAGATTCTGAAACAGAAAGACTTCAATATAGAGTGCTCCAGCCACCAAAAAGTTCTACAATCATCAATGGACATAATCCAAAGTCTGTTTTAGGGTCTACACGAATGCTAAAAAGCTCTCCATTTATAAATGGAATTATTGATTCGCCATCTGATTCCATGTTTACTTGAGTTTGCACAAGGAAAAAAAAAAGTAACAACAGCTCCCTGATGACACCATTTATACAAATCATTGATGAAACTGCGTAACATACAGGACAATAAACTATAGTCACTAAATGAACCTCAAG
>TRINITY_DN24240_c0_g1_i1 len=545 expo=exp=139.69
GTAATTTAAAATTTTATTTTATTTTGTTTTCATTGAAACAAAACTAAATTTGCCAATAGCTGGTACTGGTACATTACAAAATGTAGTGATTGTTGTAGCAAGGCTAAATTTGAATCTACTGAATGTTAGAGATGAGGTTAGACTTTACACACCCATCATTTCTTATGAACATTTTCAAACCCAACAGAAGTTATCACTCCTTTGAAAATAAGCCTGTCATTGATTTAAAAATAAAAAAAATGTTTTTTAAGTTACTTATGAAGTGCCGTTGCTCTAATAATAAAGTGTAAAACCCTTCAGAGTTAACTTGAAAGTGAATAAAATGAAATGATTGAACAGAAAGAACAAAATGTGTGTAAAGGTTATGCCTACACACAGGGCTGTAGCACAGCCTCTCAATATTTAACTGTAGAGGTCTTCATCCCCATCGTCCCCTCCAAGGTTACCACCTTGACCTCCTCCAGTAGAACCACTTTGACCTTGACCTGATGCACCAGGGAACCTGAAGCCACCAAATCCTCG
>TRINITY_DN39799_c0_g1_i1 len=733 exp=exp=596.90
GTGACGTATGAATGAATGCAGAAAAAATCTGGTCATGTGAATGTGTGTGTTGTTTTTTTTTTATTTGCATGTTATGGCTTTGTTACAAAGCTTTATTTTTTTTATTTCATTGTTATAACGATTAATTTAATATTATTGCATTGCAAGATATTTCGCCACTGGGACCTAAATAAATAGACAAATAAATTTTAGCGTAAAAAAAGGCAGGGGGGTTCAAAACTAAATAGGCCATGATTTTTTTTTTCTTGAAGCGAAACCTTTTTTTCTCGCGAATCTATAATATGTTAGCATTTATATATGTAGTTCTACACATAGCTAAGGAAAATGCGTCTGTATTCATGAAATTTAAAGTAAAACATATCCATGTTTCTACAACTGGCAATGTTTTCTTGTAATCATGACAAGCTCATGTTATATTTCAGCTTATATAAACAGCAATACATATGTAACAGTGTTTTGTTTTCCCGCGTAGAATACAGGCATTGTGATGTTTGCTAGCACAAATTTCTGTTAAAAGTTGGCATGTGTCTTTACAAATGTCTAGCACAAAATTCTGATAAAAGTTGGCAAGTGTTTACAAAATGTATTTGCTCATTCTGTACCATTCAACATTGATGAGATTTTTTGCTTTCTCTGTAACTTATTTACTGTCATGAAATTTTACAATAAAAAAAAATATTTCTTACTTTTC
>TRINITY_DN39305_c0_g1_i1 len=275 exp=exp=207.53
GTGCTCTGAACACATTTTGGAAACAAGAAATTTTTAAATAAAAAAAAACAAACTTTTTCTTTTGGAATTTAGACATCTTCCATATTTAATTGATTTACCCTACTAGCACAATTATACTAAGAGTGAATAGTTAGCTAGTCACCACAAGTCTGTTTTTTTTTTATTTATGAATGTCCATACCAATTTTTGGGTAATAACTCGTATAATCATATTACAGTATAAAGTGGAACTTAAATGGTTCCCATTGAATAC
>TRINITY_DN75666_c0_g3_i1 len=441 exp=exp=123.49
TATCCTTAACAATACAAACACAATCATTGAGAAATTTCTAAAGCAATATTAACACAAGTATGTTACAAACAAAGGGAGGTTATGAGCTGTAACACTAATTGGATGAAAAACTACTTGTTTAACGCTATGTTTAAAATGTTTCAGGTAATCACTGTCAGGTTATCTAACCACAATAAATGCTAGTTTGTAAAAATGTTCCTTTTGAAACTAAAGCTGTTATACAAAATCATTTCAGTGTCGGGAGTGCTTTAATCATATTTTATTTGCAATAAAACTATCTACTGTTACAATTTGGGGGAAAAAATAACATTCAATGCTAATTCAGGATAATACAATAATAATTTAAATACAGCTACTTCGCTCTTTTGTTGGAAAAGGGTGGGTGTAGGTGGAGACAAATACCACAATTAATATAGCC
>TRINITY_DN18728_c0_g1_i1 len=383 exp=exp=130.14
AAGCAAAAAGAGACATTTGTGACATTTTGTGACCAGAGTGTAGTGACTGGTAAGGTCTACTACCGACTCAGTCTCTCCTTCACAGCCACACAGGTAACAGATCAAATCATTTCACTATTGAGTCAAACATGCCTAGATGTTCAATAGAGCAATGGGAGGCACTGTTCAAGGCTGCAGACAAAGACCAAAGTGGGGCTCTGGATGTTCTGGAGATGAGAGACATGCTACGTCGGGGCAACAGCAAAATGACCGACTCACAGGTCGCTGATGCTTTTGTTTTCTTTGATGGACCAAAGGGAGATAGGAAGATAACTCTAGATGAGTTTGTAAAAGGAATGAACAGATTAGAAGACTTTCTGGCCAAACTGGCAGCTCTCTTTAAG
>TRINITY_DN42005_c0_g1_i2 len=792 exp=exp=267.77
GTAATAAGCTTTACACTTCAGTGACAACACGTGACCAGTAATAAGCTTTACACTTCAGTGACAACACGTGACCAGTAATAAGCTTTACACTTCAGTGGCAACACTTGACCAGTTATACTCATAATTTCTCATTTCCATTTCGAAACAAGTATATTTTTTAAATCTCCGAATCTTTCCAAGGAACTATTTATATTGGTTCTCTATTTGAGCCAAATAGCCATTTCTCTATTTTTGCCCCCCCCCCTCTTTTCAACAAAACAAGTAAAACTGAATGCAAAGATGTCACACAGTCAAAGTTTTCATACAATATATAGAAAGAAACATGCACTTTTAGCTAGGATATAAATATAATACACTTAGTAAAAATAAAACGCTTACAACTCTAGCAATATGTTATATATTATGTGGTTACAGAAATCAAAATTGTATATTACAAGAGTTCACTATCTTGCAGGATATTCACTATGACCAGGAGAATGTTCCAAGTTCTCCAGTTTTTTTTACAAACAATTAGACGAGCAAGTCCTAGATTTGACCTCGCTCTACTGAACATAATCAAATAAAAGTCAACATCAGAACATGAACTTTATATATTGAAATAGATATTTGGAAAACAAGGAAATCAAAGTTGCAACTGATGAAGATTGCAGGCTTGTTAAATGTTAATGTTTTGTTCTATGGAGGACTTGATGAAGATTGCAAGCTTGTTAAATGTTGATGTTTTGTTCTATGGAGGACTTGATGAAGATTGCAAGCTTGTTAAATGTTGATGTTTTGTTCTATGGAGGACTT
>TRINITY_DN11159_c0_g1_i1 len=513 exp=exp=139.82 ortholog=[gi|524875359|ref|XP_005094409.1| PREDICTED: uncharacterized protein LOC101863969 isoform X3 [Aplysia californica]]
AATCTTAAACAATAGTCATGAGCTTTTTAAAATGCTATCAATAAAAAACAACACACAAATAAAGAAAAAAATATTTTAATATCTAAATATTAACTACTTTCTGTCCATTACTAGTTCAATTAACAACAGATCTTGTTGCTGCGACTGATCAGGTTCTCTTTGGGCTCCCAAGGACAGTCATTGAACATAGAAAAAAACAACAACACAGCCAATTGTTTACTAGTGTTCATCATGGGGTAAATCAAAGAAGGTGTGGTGCCTTTTAGCTCTAATCTCTTCCCATTTCTTGACATTGGCAGGTGCATAGCTGAACTGCGTCAATTTATAATAAACTGGGGTCAAAAGAAGTACTGAGTAGACAAAGTATCTGACAGCTCGACCATGTTCCCAATAAAATTTAAAGGGAAACTGCTGGATTTTGGAATAAATAGTCCATGGGTATTTGAAAAGTTCACCTCCACCACGAACCTTTTCGATTGCCATTTTAGAATTATAATCTAATTCTACGTTAAG
>TRINITY_DN18230_c1_g2_i1 len=420 exp=exp=127.59 ortholog=[gi|524915986|ref|XP_005112777.1| PREDICTED: cytochrome c oxidase subunit 6C-like [Aplysia californica]]
AAGTCATGTGTTTTATTTACTAAACAATTCTATAGAAAAATACATTCAACAAAACTTGTCTGCTATCTTGATGGCTCATTGGGAACTCAAAAATTAGGTAGGACTATTAGCTAGAGGTTAGTCCCCTAAACACCCCTTTACTCTTCATCCTCTGATAGGCTGCATCAGCATCATATGTCTTGTGGAATTCTTCAAAAGTTTTTTTTCTCTGCATTTTAACACCATAATAATAAGAAACTGATGCTACAACTGCTACAGAAAGGGCCACAACAAAGTCCTTTTTTGTTTTGTTTAAAAGTAAGTTGCGAAGAGCTGGTTTGGCTGTGGCCATTTTTAAAATTCTCAACAAGTTGGTAGATTAGATAGATCTAAAATATTTTAATCATACGTTTCTGCTGCCCTTCAG
>TRINITY_DN6552_c0_g1_i1 len=266 exp=exp=443.92
GCAGAGGAAAATGACCATGAAGTCTTTATTTGCTACAAAATCTTTATTCAAATCAACATATTTCTAGACTTTCTGGTGTGTAAACTAAGAATGTACGTTGAATGGTGTAAAAACAAAGAAACTAATATGCATTGATCTGACTACCACGATGGAATTTATTTTTAAAGAATGAATGAATCACTAGTTTACATAGTTATGCAGTAATTTGAAGTAGCCAATGGAAATAAATCTCTAATTTACATATTTCTGCAGTAATTTCAAGAAGC
>TRINITY_DN6552_c0_g2_i1 len=318 exp=exp=115.97
GCAGAGGAAAATGACCATGAAGTCTTTATTTGCTACAAAATCTTTATTCAAATCAACATATTTCTAGACTTTCTGGTGTGTAAAACTAAGAATGGACGTTGAATGGTGTAAAAACAAAGAAACCAATATGCATTGATTTTACTACCACGAAGGAATTTATTTTTAAAGAATGAATGAATCACTAGTTTACATATCTATGCAGTAATTTGAAGTAACCATTGAAAATAAATCACTAATTTACATATTTCTGCAGTTATTTAAAGTAGCCAATGGAAATAAATCTCTAATTTACATATTTCTGCAGTAATTTCAAGAAGC
>TRINITY_DN6587_c0_g1_i1 len=432 exp=exp=427.91 ortholog=[gi|524896476|ref|XP_005104712.1| PREDICTED: 60S ribosomal protein L35a-like isoform X1 [Aplysia californica] >gi|524896478|ref|XP_005104713.1| PREDICTED: 60S ribosomal protein L35a-like isoform X2 [Aplysia californica]]
GTTAAGGATGGCGGATAAAACGGCAAAGCCTAATCCACCAAAGAAGACTGGCAGATTGTATTGCAAAGCTGTTTTTACTGGATACAAACGTGGACACAGAAACCAACATGAGAACACAGCCCTCTTAAAGATTGAGGGTGTTACCACAAAATCAGAGACTGACTTTTACCTTGGGAAACGATGTGCTTATGTATACAAGGCTAAAAGGTTAACCGCATGTCCTGGTCATGACAAGCCAAGTCGCTTGAGGGTTATTTGGGGTAAAGTAACCCGTCCCCATGGAAACAGTGGTGCTGTCAGAGCCAAGTTCAGGAAAAATCTTCCCAGCAAAGCAATGGGCAGACGAATTAGAGTTATGCTTTACCCTTCAAGAATATAAGCTGGCAGACTATTATAATAAAGTGTTATACTT
>TRINITY_DN6583_c0_g1_i1 len=786 exp=exp=118.37 ortholog=[gi|524895123|ref|XP_005104049.1| PREDICTED: high mobility group protein DSP1-like isoform X1 [Aplysia californica] >gi|524895125|ref|XP_005104050.1| PREDICTED: high mobility group protein DSP1-like isoform X2 [Aplysia californica]]
TTAGTATTCAGCTCTATAAGTTAGGATCCGAATAACCCTATTGGCTCAACGTGACCCGCGAATCTAAAACGAGCCAATCAACAGCCCCCAACAGCTTCCACTGCTAGACCGAAAACATACTGGCGTGGGGTCGATTGCAAAGGCTTGTATACGGAGTTTTAACAGAGCACTTCATATAAGAAAACATTGTTGATTGAGATCTGATACTTGAATCACTTTCGTAATGGGTAAAAAAGATAGTGAAGGAAAACCAAGAGGGCGTATGTCTTCCTATGCATTTTTTGTACAGACCTGCAGAGAAGAGCACAAGAAAAAGCACCCCAATGATACAGTTGTCTTCACAGAATTCACAAAGAAATGTGCTGAGAAGTGGAAGGAGATGACACCAAAGGAAAAGAAAAGATTTGAAGACATGGCAGAGAGAGACAAAGCACGTTATGAAAGGGAAATGTCATCTTATGTACCAGCTGGAGGCCAGACCAAAAAGAGGAAGAGAACTAAAGATCCCAATGCTCCTAAGAGGGCTCTGTCAGCATTTTTCTTTTTCTGTGCTGAGGAACGTCCTAGTGTAAGGGCTGCTAACCCAGGTATAGGAGTTGCAGATGTTGCAAAAGAGTTGGGGAAGAAATGGGAAACATGTCCAAATAAACATAAATTTGAACAGTTGGCCATTGAAGACAAAGCAAGATATGAGCGGGACATGCAATTATATCGCAGTGGTGGTGGAGCAGGAGCTGGTGCAAGGGCGTCTCCTAAAAAAGCCAAAGTTGAGGATGATGATGAAGG
>TRINITY_DN6551_c0_g3_i1 len=568 exp=exp=270.50 ortholog=[gi|166406856|gb|ABY87391.1| ornithine decarboxylase antizyme [Haliotis diversicolor]]
AAAAAAAAAAAAAAAAAAAAAAAGATGAAAATGTGTTTAATTGATACGTTTGGACTATCAATGATTTACAACATAATTACCATTGTGCACCAAGAAAAATAAAATTGCCTACTTTAAGATCAGAAAAGTAAAAAGATAAAAACACTTAAGTTATAATACACACAGAAATGGACAACAAAGTTTACATTAAAAAAAAATTTTTCCTGGCGACATGAAAAGTTTTCTGTCTGACTTCAACCATCACTGCAGCTTCCTTCCTCGCTGCCCTCACTGGAGGACAGACGCTTGGTGCGCCTCTCTCCCCTGGCCTCCTCCTCATCACTGGACGACTCACTTTCTGAGTCAGAGTCTTTCTCTATGGTGTAAGCCATGAAGAGCAGGTCCTGTGCAGGACAAATTACCAGTGGATGGGAAGGAGGAAGGATCTGGAATCCAAAGAAGTTAAAAACTCTCAGGAGGGACACACGGTCAGATCTATTCTTGTTAAAACACAAGACCACGTGTTTACAGTTGAGTTTTTCTTCAGCGTACTCCAAAAGAGTGACCAAACTCTCTTTGGAGCCTTCAG
>TRINITY_DN6551_c0_g4_i1 len=567 exp=exp=136.62 ortholog=[gi|166406856|gb|ABY87391.1| ornithine decarboxylase antizyme [Haliotis diversicolor]]
AAAAAAAAAAAAAAAAAAAAAAAGATGAAAATGTGTTTAATTGATACGTTTGGACTATCAATGATTTACAACATAATTACCATTGTGCACCAAGAAAAATAAAATTGCCTACTTTAAGATCAGAAAAGTAAAAAGATAAAAACACTTAAGTTATAATACACACAGAAATGGACAACAAAGTTTACATTAAAAAAAATTTTTCCTGGCGACATGAAAAGTTTTCTGTCTGACTTCAACCATCACTGCAGCTTCCTTCCTCGCTGCCCTCACTGGAGGACAGACGCTTGGTGCGCCTCTCTCCCCTGGCCTCCTCCTCATCACTGGACGACTCACTTTCTGAGTCAGAGTCTTTCTCTATGGTGTAAGCCATGAAGAGCAGGTCCTGTGCAGGACAAATTACCAGTGGATGGGAAGGAGGAAGGATCTGGAATCCAAAGAAGTTAAAAACTCTCAGGAGGGACACACGGTCAGATCTATTCTTGTTAAAACACAAGACCACGTGTTTACAGTTGAGTTTTTCTTCAGCGTACTCCAAAAGAGTGACCAAACTCTCTTTGGAGCCTTCAG
>TRINITY_DN6582_c0_g2_i1 len=919 exp=exp=510.65 ortholog=[gi|524916301|ref|XP_005112930.1| PREDICTED: 60S ribosomal protein L7a-like isoform X4 [Aplysia californica]]
AAATTAGAATCCATTGTTTAATGTCTTGTCAGTTTCCACCACTTATTTATCCAACTCTCTGTGCAATTTCTTTAGCCTTTGCCTTTTCCAACTTGGCCACTCTGGCTTGAGATTTGGATCCCATAACACCACCACCCCAATGTCTTCGGATCTCATCATGTCTGTCATTGAAGTTGGTCTTTACAGCTTCAATCAACTTGTTAAGTAATGGTCTATCTTCAGGGTGAACTTGAGAGAATGCCAAACAAGCTGCAGTTTTTCTGTGGACAACCTGGCCCAATCTTGCCTTGCCCTTTACAATGCAATATGGTACACCCATCTTACGGCACAAAGCAGGAAGAAACAATACAATCTCAATGGGATCAACATCATGTGCGATGACAACCAACTGAGCTTTTTTGGATTCAACCAGAGCTGTTACTGTGTTGATTCCTGACCTCACAACAGGTGGCCGTTTGGTGGGAACATCAGCTTTGCCAGCTACTCTGTCTTCAGCTCTACCTTGAAGACGAGCTTCTTTTTGCTTCTTAAGCTCTGGCCTGTATTTATCCATCAAGCGAAACAGTTGAGTTGCTGTTTGCCTATCAAGAGCCTGGGTGAACTGGTTGATGGGAGGGGGCACTTTGAGACGCTGATACAAAATTGCTCTTTGTCTTTGAAGACGAATATATTTTGGCCATTTTACAAAGCGGCTTAGATCTCGTTTTGGTTGAATATCCTGACCAATACCAAAATTCTTTGGCCTTTTTTCAAACAAGGGATTTACAACCTTTTTGGGCTCTACTTTCTTGGCAACCAAAGGTGCAGATGCCACCTTCTTCTTGCCCTTCTTTGATTTTGGTGGAGGCATGATTAGAAGGAAACCGGAAAAGACCTAAACTAATGATAGTACTTCCG
>TRINITY_DN30766_c0_g3_i1 len=484 exp=exp=113.93 homolog=[gi|556099789|gb|ESO88441.1| hypothetical protein LOTGIDRAFT_234508 [Lottia gigantea]]
TGTCAACAGCTTAGGAAGGTCTCCCTTGATTACTCTCCAACCGTTGACCCGGAGTACATACATACGTGTATGAAGACTTATGAAGTAGTACACCAAGCTACTAAAAGTGTGAGTTCGGGAATATTCTCTTCACCCTTCAGAGCTTAGAGGACACATTCTTCTTATTGGTATAAAAATGAAAGTTTGCCAAATTCTCGTCCTGTGTGTTCTTCTGTGCGTCACTTCAGCATTTTTGTTTAGATCTCGCGTTCATGCAAGGGCTAATGGTAGAGAGATCGAGTCTTCTTGCCTGGCCCATGCTGATGCAGGAAGCTGCGAATTTTACTCTTGCTTTGAGAGACGTCTACCATGTGGCAGAACTTGGTACATTCTAAAGACCGGCCAGTACTACTGCAACAAGATGCAGAGCGAGAGATCAAGATTTTCTGCGGAGGGTCAGCAATTCTTGGATGCCGCTCAGAGGTGTATGACTCAAGCCCTTAAA
>TRINITY_DN30766_c0_g5_i1 len=360 exp=exp=114.99 ortholog=[gi|159146775|gb|ABW90687.1| stanniocalcin [Haliotis diversicolor supertexta] >gi|166406783|gb|ABY87355.1| stanniocalcin-like protein [Haliotis diversicolor]]
TCTCTTCACCCTTCAGAGCTTAGAGGACACATTCTTCTTATTGGTATAAAAATGAAAGTTTGCCAAATTCTCGTCTTGTGTGTTCTTCTGTGCGTCACTTCAGCATTTTTGTTTAGATCTCGCGTTCATGCAAGGGCTAATGGTAGAGAGATCGAGTCTTCTTGCCTGGCCCATGCTGATGCAGGAAGCTGCGAATTTTACTCTTGCTTTGAGAGACGTCTACCATGTGGCAGAACTTGGTACATTCTAAAGACCGGCCAGTACTACTGCAACAAGATGCAGAGCGAGAGATCAAGATTTTCTGCGGAGGGTCAGCAATTCTTGGATGCCGCTCAGAGGTGTATGACTCAAGCCCTTAAA
>TRINITY_DN37936_c0_g1_i1 len=964 exp=exp=167.72
GTACTGACTTTAATCCTTTCATACAAAATGAAAACAAAAACGGATTTAATAAATACACACATACACAATTAAACAAAAAAAAATCACATCAGATATTCACACCACAAGCATTACAATAATACAAAATTGGTGTAATAGAAAAAAAAAATGATAATCTGTAAATTTGTATCTAAATTTAGAAATGAAAACCAGCATCCTGACTACTCCCCAACAGTACTAACGTGGGCACTTTCTTCTCAAACATTTGGAATGTGCAGCATAAATGTTGCCAATCAATAGAGGGGAGGGTGAAAGAGGAAAATACTTAGTACAAACCACATGTTCCTAAATGAAGCAAGACAGAGAAGAGTCTACGGCATCAAGACATTCAGTCAGTACAGAGTTACAAAGTATGATCAATGAGCTGTAGGTTGCAACACACAGCAGTTGGGGCCCCAACATTTACTGTACATGTCAGATGGTGGACTCAATTCTTTACAATTATTGTTCTGTTCAGCACACTCTGACATTCAAGTCAAACTTAACAAATATGACCAATGAAAAGTTTCCCCACAAGTCTGGTATAGATGAGAATATGAGCATAACCATGTCACAATCCCAACATCGCAAATGATGTATTAAAAAAAAAATTCATGCTTACACTCAACAATTAAGTCATTCAAAAAGTGACAATACATATCACACATTTTAAACTGTCATAGTAAAAATACAACAGCATAATCTTTAATTCAAAACATAAAGCAATGGTTTTGACTATTAACTGATAGGAAATTTGTTACACAAGTCATCACTGTAGTACATGGTAGACAAACAGTAATGCTGATTCACAATAGAATTTTGTTTCTTTAAATTTACAACCAGACGGTTCTAAAATTATTGTTAACTTCTACTGATGAATATCAATTATGGCATTAGAATTAATC
>TRINITY_DN11294_c0_g1_i1 len=613 exp=exp=186.16
ATAGTCAACCCGCTGCCGGGTGGAGTGGGTGGCCTGGCTGCTGGTTATTGTTTGGTCACTCTTGCTGGTGTGCTTGTTTTTTTGGTTTTCCCCCCCCCCTTTTTTTTTTTTTTTTTGTGGTCTAGTTTTTAACTATTTATTATCATCTTTGTCACAATATCATTAACTCATTAATGTTTCTGCCTTGGAGGGTGGGTGGGTATCTTGTATAATAATGAACATTTTCTCGTGATTGTGTTTTGTCTTGGTCTCTAGGTGTTGTTCTGTATATTTTAAGTTTTGGCATCAGTCCAAATCAAAAGGGAATTCTCTAAGCAGAAGGCTGTAGCTTAAGTCTATTCTATTTTCTTGAACTACATCAATGGTTGAGCCAGCTATGACATCAATGTTACTGATGTACATTTTAATCTATATTATCAACTATTTTAACCTCCTCTTTCTGTGTGTTTGTCTCTTGTAAATGCTCTATGGATGAAAGAGTTTGGGGGAAACTTGTCATTGTTACATGTTCAAGGCATGTATGAATCATGGCATGGGATAGTGTCAAATGTTTACATCTAAAGGGTTATATGAAATGTTAAGAAACCTTATCTACACTAAATAGTAACATAAT
>TRINITY_DN28502_c0_g1_i1 len=529 exp=exp=143.25
TTTTTAAGTTTGTAAGATACTATCTTGTATTTGTATCATAAAAAATATCAATTTTTTGCTCATCCAGAGCCAACAATAGAGTGGAACAAAATCAAACAAATAATTGGGTCACACAACTTAGTATGTATGTAAAAGTTACCGGTATGGTTTATGTAAAATTATGCTTGAAGATCACGCTGAAACAACCCAGACAACGAAGAATGGCACCAACAAATGTCGTCGAATCATTTGTCATAGTTTACAAATATCGTACTTTTAAGAACAAACTTTAGACAAAATGTAAATTTATTTCATGTATTTTCAATGAAACAAATCACAAATAGGAAGTAACAATTTTAAACAACTGTGCAGCTAACGACTAGAAAAAAAACAACAACAACAACAATACTTTAAGCTAGAGAGTAGAAGATGGATCAAGGAGAGAGTAGTGATATATGTAGTGGTATGAAGTAGTCGGTATGAAGTAGTGGTATGAAGTAGTGGTATGAAGTAGTGGTATGAAGTAGTGGTATGAAGTAGTGGTATGAAG
>TRINITY_DN28538_c0_g1_i1 len=427 exp=exp=253.58
AGTCTCCAGTGTTTTGTGGAAATGGTATTTTATTGTCAATCTAAATGAAGCAAAATACATTGACTGTGACACAGAATAAATCTAAACACTGTTCAAAAATATCAACTGAAAACAAAGGGACACAAAATTAAGTGTAGACACAATTTCAAACTGAAAACTTTCTAAATTACCAGGAAAACAAGGTTGCAGAAGTCAAAGTTCTCATCCAAATACTAAAAGTGACAAGTTTTTTGCAGCTACATCTCGATGGTAAATTAAAAAGAAGCTAGTTGTAAATAGACAAAAAAAAAGACATGGAACAATCCATTTCCAGCTCTAGGTAAATGGATGATGATGTAATAAATATAGAATAAATACAGTTGTTAGTCTGTTACAAACAAATATAGTGGATGGGTAGGAGGAACAACCAAAATATTACAGCCTTAAG
>TRINITY_DN17418_c0_g1_i1 len=310 exp=exp=455.21
TATAAGACGTTTCAGTACGTCAGCTCGCGCCATTAACCCTTGAGATGCTATGTTTATGGTCAGCATAAAACGTGGTCAGCACAACGCCCAAACCAACGACTAAAAATGCGTGGCACGCAATAATTGAAAGAAACCTCTGAATGTCCTAAAAATCTCTATTTGAAAATCTATCCTTCATTGGGATTCGAACTTCAATCTCAAAATTTCCCAACTCTATGATTTATCACCTTGGCACTTCCCAAGCTAAGCTAAAAAAAAACGTGTACTAACCGCTGACACCAATAGTTAATAGCACCAAAACACATAAAAG
>TRINITY_DN75138_c1_g1_i1 len=602 exp=exp=448.88 ortholog=[gi|524908509|ref|XP_005109349.1| PREDICTED: 40S ribosomal protein S16 [Aplysia californica]]
ACCTTTGATCTTTAGTTTTGAAAATTTTAATTTTTGTCCATGTGGAGAGAAGACGGTCCCCACAGTAACTTCCTTTCTTTTATTGGTGCTCTCGAAGAAGATGCCTGCCAAAGGACCACTTCAAGCTGTTCAAGTTTTTGGGCGGAAGAAAACAGCCACAGCTGTAGCCCATTGTAAGAGAGGTACAGGTTTGATTAAAGTGAATGGCCGACCTCTGGAGCACATGGAACCTGAAATTCTACGGGTTAAGCTGCAAGAACCTGTTTTATTATTGGGTAAAGACAGATTTTCTGGAGTAGACATCCGTGTTAGAGTTAGAGGTGGTGGTCATGTTGCCCAGATTTATGCTGTACGTCAAGCTATTTCAAAAGCCATTGTTGCTTACTACCAGAAATATGTTGATGAAGCATCCAAGAAAGAAATCAAGGATGTTTTGATTCAGTATGATAGATCTCTTCTGGTAGCAGATCCACGTCGCTGTGAGCCCAAAAAGTTTGGAGGCCCTGCTGCTCGTGCCAGATACCAGAAATCTTACCGTTAATTTACCCTGGCTGTTTGCTAATTTACTTCAATAAATATTGTTCCAAAACATCATCAAAAAA
>TRINITY_DN84390_c0_g1_i1 len=767 exp=exp=174.58 ORF=[3prime_partial,144,430-2(-)]
CGTAAGGCTGTTTCTTTTTCTGGAATCGAAGTCTCCTCTTGCTGGTTCGCAGACGATACCTTTTGTTGAAGCGTAGCTTGGGATTATTTTGAACGAGGCGTGACTTATCATGGGCGTAGACGCTCTCAGCGTCGTCAACTGGGAAGTCATCTTCTTCGCTCTCACCCACACTGTTAGGCGCCCTCGCGTAGGTTTCGTCTTCTGGCGACTGGGGGATCTCCATTAGCTCCAAGCCGCCGCCTGACGCCATGATCTTGTTCATCTCTTTGTCTACGGCCACATTGGTCCTACGGTCTCCAGAGGCGGCAGCATGGACAGACATCGCCGCGACAAACTGTGAATTCAGAGACGAGAGAAGGCAAAAGGCTACGCCCACGAGAGAGATCATGGTCACGTGACTGAATACGTTGAGTTCCTTTGTTTGAATCATTATGTTGAAATTACTGATCTTGAGTTAATCTCTCTGTGTTGACCTCAAATATTCTGAAAACAGTTGAAATAAAACTGGAATTAAAATTTGCCGAAAATTTGGCGGGATTAATTAAAGTTTCTGTTCCTAGAGGAGCGCATAGCAGAGACTTCCTGGCCACTTGTTTGGTTGGGGACTCCTCAGTGGCAATAAAACTCTGCATCTAACTACACTTGTCTCTTTTATGTGGACAGCTTGGCAGAAATAAATATTCATTTTTTTTCTCCCCGACCCCCCCAAGTCCTGAGTGTTCTTACTTCACCCCGCCTCCACATTTCGTCCACCCTAACCAACCGCG
>TRINITY_DN84323_c0_g1_i1 len=1376 exp=exp=129.98 ortholog=[gi|524912570|ref|XP_005111131.1| PREDICTED: cyclin-I-like [Aplysia californica]]
ATCAGGTAAAAAAAAAAAAAAAAGAACAGAAAAATTCAATTACCAATAAAACCAATGTTAAGAAAGTTTTTTTTCCCTCAGGTATTATCCAACTAGTGATAATTGAATTTTTCTTGTTATTAATTTACTAAAAGTGTTTTTCCCATGGTGGTCTCATCGAAATCTTGGTGCATCTCAAAGCCACATGACGTCCGCAGAGCAGCTTTGTCAAACTGGAAAGTGCCAGCATTGGTCATAAGATCCTCATTGTACAATCGCTTGATCCCATCATACATATTTTCATCTTCATTGTCTGGTGTCGAATGCTCCACCTTACGTTTCTTGGATTGAGGAGCAGAAGATGAAGACTTGCGGGACTGATAGTGGTATCCCGTGTGGATCTGTTGACCAAGGAAATCAGCAATAGCTTCCCGACACTGCATAAGTTGCTCACTTCCAACATTGGTAACTCGTTGCAATGTCAGAACAAGTCGAAGCCATCCAGGTGTTAACTGCTCTAGTTCTAAGCTTATTAGAGCAAGAGCGATGGATGAGGGTCTGAAGCTATTCAATGAGTGGCAAGTTAAGCATCTTATCATCTTGCGCATAACAATGGACAAGTGCTCTGAGGGGCCCATGTTACTCTGGTTGGTCAATAAGTGGGGGTAGTGCATTAAAAGCACTACATGAATCATGTGAAGAAAATCAACTGATGATGGCATAAGAACATTCCAGTTGAGTTTGTTGAGGATAACCATTTCCATTCTGGTAATCTCTGCAAATGAGCATCCACAACAGCTTTTCCTCACAAGATACGGAGTTGGGGGAATATTCTCATCTTCTTCAAGTGTTTTGGCTGCTATGTGAAGACAGGTTACAGCAACGCACTGCAAATACTTAGCTCGTACCTTAACTAATTGTAGCACTCTATCCATCAAAAGAATGGCTAGCCCACAAGTTTCAGGTAAGAAAGTAAACTCTGCTGAAAGTTTTGCTATCCACACAGCTGCTTCATCACGCTGCATTTCATTAATACCCTGATCTGGTGAAGATTTAATGACCATAGGTTTCCAGAATCTACATTCTTTGTCAAGGTAGGAGCTAATCATATGCATAGCCTGTCTAGCATCCAAACCACTCATAAAAAGACGATCCATCCCTCAACACCCCACTGATGCACCAAGATACCTGAGAACGAACCTGGGAGAGTTTAGAAACTCTGGGCGCCCTTAGGTCCATTAAAATGTATAAATCTGATTTATTGTCCCGAAACCTCCATTTTTTCGTCCGAAATACGTCCTATCTTTAAGAAAGGAGAATATAATCTGAAGCTCGAACTACTTTGTTGCCACTGTGTTAAAATGGAAACAAAATCATTGCGCCACATTTATAATTAG
>TRINITY_DN84377_c0_g1_i1 len=888 exp=exp=161.59 ortholog=[gi|524870300|ref|XP_005091935.1| PREDICTED: 60S ribosomal protein L9-like isoform X2 [Aplysia californica]]
AAAAAAACAGAAGAGAACTTTATCGCTAAATTCACAGATTGCCTGACCAGAGTTAAATCTGTGAATAAAACTGATTGTCTCACTCTTATTTCACATTTTGGGACTTTAGCAAATGTAATGGATTCCTCAGAAGAAGACTTATCTCTCTGTCCAGGTTTTGGTCCACAAAAGGCCAAGAGACTCCACAGTATATTTTATGAACCATTTATTAAAATGCCATACAAAGAGACATCTGGAAATGCTAGCTAGCGGTGGATCAGACATTACTTCCTTTGATTTAACTGTCTATTGAGAGCATAGCAAAACGAATTTGATCATTGCTTTTTGCTGGTTGATTCAGGCAACCTCTTCTATGCACCACTGGCAATAGGAAAGGAGCACTTGTGTGATAGAATTCTTCAGCCAAAACATACAGATGTGAATAAGTGAATAAAAATAAAACAACTTTATATCAACACCATTTTAATTGTATTTATTAATCTATTCTTGAACAACATTTGTTCTCTCTGAAACGTAGATACCATCCAAAAACTTTCTGATATCTTTGTTTTTCACAGCTGTACATTGCTGAATAAGAGCAGCTGATCTAGAAACCAATTCAATGTCATTTCCTTCCAGGATAAACTCGTCTTTGTTTCCAGAAGGCTTGAAAGTGACTCCTTTCAACATATCTACATGACGAGTGAATTTCTCTCCCAAAAAGTTTCTGATCTCAACACTGGTACTGTTGTTGGAGACAGCCACGTTGATAGGAAAGTGAGCATACACAGCCCTCATCTTGTACAAAAATCCAAGTGTGACACCTTTAATCATGTTCTGAACATGAGCAATTACAGTTCTCACAGATGCTATTTCTTTGTGCTTTCCAAACCATTTTTCAACCTTAAG
>TRINITY_DN47891_c0_g1_i1 len=1337 exp=exp=265.18 ortholog=[gi|556093490|gb|ESO82143.1| hypothetical protein LOTGIDRAFT_237130 [Lottia gigantea]]
AGAGCACGCGCGAGTGCCACATTCACGCGCTTCTGGGTGCAGAAGTGAGGAAGTCTGACTCGTCAACGGCTAGGGCGAGATCACATGTTGCGAGACATTTAGCAGTGTTTGACTTTAGTTAATTAGATCTCATTTAGTCTAGCCTAGTATATCTACCTGTAGTTGCTAATAGACTTCAAGGGGGGATCAAACAACTTCGTCAGAAATATCAAACAGGTGTAAAAGTAACATTTCTCTTTCAATTAGATGTTGTCCCTCTTTAGCTTCGCATCCAACGACATGTCTACGTCATTAACTTCCTGCCTACGTCACTGTGTTCGTCACGCGTCTCGAGCCTTTGTCGTCATTGTTATTTTATCAATACTAGTCAACGCCACGCCCCATTTCTTGAACGAGGAAGACGTAGAGGAAGAGACGAGCATGGAGCTGCCAGACAAAAGAATAGCACGTCTGTCCTACTTCCGCTCGCCGTCAGGTGGCTCTCCAAGACGAAGGTACAAGATGCCATGGGAGAATCTTCCAAACACAAACTGCCTTCGGAAATTCTGTAGCACAGATGATGACTGTTGCAGGCGATACAACAAGTGTAATGTCCAGGCCCGCATCTGCTACGACTGCTGGTACGGTCACCCTTGCAACTCCAACAGAGACTGCTGTGAAAAGTTCCCCTACTGTAACCCAATGCTAAACACATGTAGCAAATAAAACCACCATCAAAGGGAAATTACTCTAATAATCTGATTTATCAGAAGTGTCAGAATAATACTTTATAAAATTGTGATTGTTACAAAAACAAAATTACATTAGAAATCCGGTATTTGAAAGGTAAAGTTTAAATAAATAAATTTAAGTTTACTTATTAAATTAAATAATTGGTTTAAAGAAACTATCACATCTATATCAATACTTCAAGGTACAGAGTATCTAGATAATTATATGTTTGGGAATTTTGCATACATGTACCTGTATTTAATCTTATGCTTTGAAATAGAAAGCTTGTAATGAACTAATGTAATGACTTCATAGGTGCTAAGTTTGAAATACAAAGCTTGTATTTATCAAGTGTAATGAAATTATGTAATAACTGCCAACTCTTATTTTTCCTGTATATGGAGTGATCTTTGACTAAAACTACATCCCATAAAAACTGAATTATGAAATTCTTTTATTTCTTAATATTTTATCCATTGCTTTAGATCTATAACAGATTGACCTCTGAATGTTTGTATTGCCCTCCTTCTATTTAAAACTGAACTTTCTTTAACATTCAAATGATTTTTTTGGTTGGTGAAAAGTTTAAAGGCTAAAATAAAACATGTTTACAAGTCAAAAAAAAA
>TRINITY_DN47891_c0_g1_i2 len=1409 exp=exp=266.52 homolog=[gi|556093490|gb|ESO82143.1| hypothetical protein LOTGIDRAFT_237130 [Lottia gigantea]]
AGAGCACGCGCGAGTGCCACATTCACGCGCTTCTGGGTGCAGAAGTGAGGAAGTCTGACTCGTCAACGGCTAGGGCGAGATCACATGTTGCGAGACATTTAGCAGTGTTTGACTTTAGTTAATTAGATCTCATTTAGTCTAGCCTAGTATATCTACCTGTAGTTGCTAATAGACTTCAAGGGGGGATCAAACAACTTCGTCAGAAATATCAAACAGGTGTAAAAGTAACATTTCTCTTTCAATTAGATGTTGTCCCTCTTTAGCTTCGCATCCAACGACATGTCTACGTCATTAACTTCCTGCCTACGTCACTGTGTTCGTCACGCGTCTCGAGCCTTTGTCGTCATTGTTATTTTATCAATACTAGTCAACGCCACGCCCCATTTCTTGAACGAGGAAGACGTAGAGGAAGAGACGAGCATGGAGCTGCCAGACAAAAGAATAGCACGTCTGTCCTACTTCCGCTCGCCGTCAGGTGGCTCTCCAAGACGAAGGTACGATTCCTATGGTTACGGTAGCGGTTATTACGCAGGCTATGGGAAGTATGGGAAAAAAGCGGTGAGCAGGTACAAGATGCCATGGGAGAATCTTCCAAACACAAACTGCCTTCGGAAATTCTGTAGCACAGATGATGACTGTTGCAGGCGATACAACAAGTGTAATGTCCAGGCCCGCATCTGCTACGACTGCTGGTACGGTCACCCTTGCAACTCCAACAGAGACTGCTGTGAAAAGTTCCCCTACTGTAACCCAATGCTAAACACATGTAGCAAATAAAACCACCATCAAAGGGAAATTACTCTAATAATCTGATTTATCAGAAGTGTCAGAATAATACTTTATAAAATTGTGATTGTTACAAAAACAAAATTACATTAGAAATCCGGTATTTGAAAGGTAAAGTTTAAATAAATAAATTTAAGTTTACTTATTAAATTAAATAATTGGTTTAAAGAAACTATCACATCTATATCAATACTTCAAGGTACAGAGTATCTAGATAATTATATGTTTGGGAATTTTGCATACATGTACCTGTATTTAATCTTATGCTTTGAAATAGAAAGCTTGTAATGAACTAATGTAATGACTTCATAGGTGCTAAGTTTGAAATACAAAGCTTGTATTTATCAAGTGTAATGAAATTATGTAATAACTGCCAACTCTTATTTTTCCTGTATATGGAGTGATCTTTGACTAAAACTACATCCCATAAAAACTGAATTATGAAATTCTTTTATTTCTTAATATTTTATCCATTGCTTTAGATCTATAACAGATTGACCTCTGAATGTTTGTATTGCCCTCCTTCTATTTAAAACTGAACTTTCTTTAACATTCAAATGATTTTTTTGGTTGGTGAAAAGTTTAAAGGCTAAAATAAAACATGTTTACAAGTCAAAAAAAAA
>TRINITY_DN47886_c0_g2_i1 len=230 exp=exp=451.50
ACTTGGTTTGAAAAATGCAAAAACAGGATTTTATTGTTTCGTAAAAACGATGAAGATTTGGAAATGAATGAGAAACAAATGGAAAGTCTTATCGAGATGACGGACACTCTGGATGAAAGTTATACCAATGAGAAATTTGAAGTCGCTAAAAGAAAGCTCAAACGATTACTTTGATAGAAGGCCGGATGTACGCTGAGGGTGAAACATTCAACATTCCTGGAGTTTTCAAA
>TRINITY_DN47838_c1_g2_i1 len=248 exp=exp=13805.60
ATTTCAGGCAAAACTCCCATTTCTTCGAATGCTGTCATTTTTTATTTTTATGCACTATCTAAATTAGTATAAATATAGAAATCTTAATCTAGATTCCAGTGTGACTCTAGACTCTATATATGTATATATTATAATATTGTTTATATAGTCAAGCTCAAAATTATAAAATTTAATTCCGTTTAATTTCAATTTTTTTTGAATTTATTTAAATGATGAAAATATCATTTTTTAGAAAAAAGACGAGAAGA
>TRINITY_DN42353_c1_g1_i1 len=645 exp=exp=1291.16 ortholog=[gi|67464051|pdb|2BJ0|A Chain A, Crystal Structure Of Achbp From Bulinus Truncatus Revals The Conserved Structural Scaffold And Sites Of Variation In Nicotinic Acetylcholine Receptors >gi|67464052|pdb|2BJ0|B Chain B, Crystal Structure Of Achbp From Bulinus Truncatus Revals The Conserved Structural Scaffold And Sites Of Variation In Nicotinic Acetylcholine Receptors >gi|67464053|pdb|2BJ0|C Chain C, Crystal Structure Of Achbp From Bulinus Truncatus Revals The Conserved Structural Scaffold And Sites Of Variation In Nicotinic Acetylcholine Receptors >gi|67464054|pdb|2BJ0|D Chain D, Crystal Structure Of Achbp From Bulinus Truncatus Revals The Conserved Structural Scaffold And Sites Of Variation In Nicotinic Acetylcholine Receptors >gi|67464055|pdb|2BJ0|E Chain E, Crystal Structure Of Achbp From Bulinus Truncatus Revals The Conserved Structural Scaffold And Sites Of Variation In Nicotinic Acetylcholine Receptors]
CGCGTGTGTGTGTGAGCGTGTGTGTGTGTGTGTACGCGCGTGTGCGCGTGTGTGTGTGAGCGTGTGTATGCGCGCGCGTGTGTGTGAGCGTGTGTGTGTGAGCTTGTGTGTGAGCATGTGTGTGCGCGAGTGTGTGTGAGCGTGTGTATATTTACCAACTGCTTACGCTAGCTTGGGGCTAGTAACCGGTGATCAACTCTCTGACAGACATTTGAGTTCTACAAGATGGCCATCCTTTTGTGTATTTTGGTGCTATTAACTATTGGTGTCAGCGCATCTCAAGGGTTAATGACGCGAGCTGACGTACTGAAACGTCTTATAGAGCCGACCAATCCAAACGTCATTCCCCTAGACAGTGATACGCCCCTGGACGTCTCTCTGAGCGTGAAGCTGCTAAACATCGAAGGCGTCAACGAGGACGAAGATCAGGTGGAACTGACTCTTTGGTTGGGCATGCGATGGAATGTCCCGGTGTTTGGCTGGAAAGAAGATGTGGCTACGTTTGACGAGATCAGCGTGCCAGCGAGTTTGGTTTGGGTTCCAGACCTCACCATCCTAAACAGTATCTCGTACCCGGATCTGTTGGTGGCCGACAGGGTCGTTGTTGGATCCGACGGAGCCGTCACCTTCGTACCCAGCCTAAAG
>TRINITY_DN42353_c1_g1_i2 len=282 exp=exp=1532.92 homolog=[gi|67464051|pdb|2BJ0|A Chain A, Crystal Structure Of Achbp From Bulinus Truncatus Revals The Conserved Structural Scaffold And Sites Of Variation In Nicotinic Acetylcholine Receptors >gi|67464052|pdb|2BJ0|B Chain B, Crystal Structure Of Achbp From Bulinus Truncatus Revals The Conserved Structural Scaffold And Sites Of Variation In Nicotinic Acetylcholine Receptors >gi|67464053|pdb|2BJ0|C Chain C, Crystal Structure Of Achbp From Bulinus Truncatus Revals The Conserved Structural Scaffold And Sites Of Variation In Nicotinic Acetylcholine Receptors >gi|67464054|pdb|2BJ0|D Chain D, Crystal Structure Of Achbp From Bulinus Truncatus Revals The Conserved Structural Scaffold And Sites Of Variation In Nicotinic Acetylcholine Receptors >gi|67464055|pdb|2BJ0|E Chain E, Crystal Structure Of Achbp From Bulinus Truncatus Revals The Conserved Structural Scaffold And Sites Of Variation In Nicotinic Acetylcholine Receptors]
CCCCTGGACGTCTCTCTGAGCGTAAAGCTGCTAAACATCGAAGGCGCCAACGAGGACGAAGAGCAGTTGGAACTGACTCTTTGGTTGGGCATGCGATGGAATGTCCCGGTGTTTGGCTGGAAAGAAGATGTGGCTACGTTTGACGAGATCAGCGTGCCAGCGAGTTTGGTTTGGGTTCCAGACCTCACCATCCTAAACAGTATCTCGTACCCGGATCTGCTGGTGGCCGACAGGGCCGTTGTTGGATCCGACGGAGCCGTCACCTTCGTACCCAGCCTAAAG
>TRINITY_DN42358_c0_g1_i1 len=521 exp=exp=1238.34
CCGGGACTCAATCTCCCTCTAGCCACCGTGTGATAGACTCAAACTGCAAGACCATTACTTCAACCATGAAGACTGCTCTCATTCTCCTTGTGACCCTGTTGTGCGTCGCTACCATGATGGCGCAGGATGCCCCCTGTGTGATTGAAGGCGTCGAGTATGCTGATGGTGAAAGGACCCCAGACCCATGTAACCGATGTTGGTGTGGTAATGGTGAAGTATACTGCAATAGGATGGGATGCCCACGGGCAGACAATGACCGTCCCGCCTTGTCCTAGAAATACAGAACTTGATGCGATAGTAAGAACTGAATCAACATACATAAAGATACATACGTTTAATAAAAAAAACTCAGACTTTCCAACTTTGCTGCTGTATTTTCTCTTTTCTCTGTATTTTTAAATATATAGCTTTAGAAAAAAAACACTCTAGTTTGTTTTAGAGAAAAACCTAGATTTTTAATAAAAGAAATAAAATTGTAATATGG
>TRINITY_DN42320_c0_g1_i1 len=1340 exp=exp=168.67
AATGTGTATCTCTGTTGTCTCTGTTTAGTTCTTGTCATTAGGATTAGTAGCTACCATCTTTGTGAAATTCTAATTAGTTTCACTAACATCACTATCAACTTGACCATGATTTATCACAAAATGCGTCTTCCATGTTTTGTTGTATTTTTTTTTTATTTACTCGTTGGAATGACCAGATGTAGTCGACACATTTTCAAGTACTCTAAATCCCATGCGGTCACAAACTAACTTTTTTTCTTTTTGATTGCCAAAATTTCATCGCTCAATTCGATCTTATGTTTCACAATCCTGTAGTAGAATACATAGAACATCTAACATGAATGTGAGTATCAATCCCAATAAAAGTACTTGGGGGTATATTGTTGTTTTTTTTTTGGTCAGTTTTTTTTAGAAATCTACATTCACTTCTTAAGCAAAGAATTGAAGCCATATTTGCATCATATATATTTTTCTACTCTCCTGCCCCCGACAGATGTAAAAAAGAGGGCAATCGGAACAAACAATAACTAAATATGATCTTGACAGTATTTGAGAGTGCTTGAGACCGACTATAAAATAGTATGCTTACCATAGTTCCCCGTCAAAATGTTTTATGTAATAAAATCTCATACAGAAAATGTCGTTAGTGCTGTACAAGCAACACTTCATTAGTAGTTCATTGGCCTCAAACATGAAAAGTATTCAACAGGTTTCTCTTTCATTGTCATGCTTTGTCTCTTTTTGTTTTCACTCATACCATTTTTCTTTCTGTCAGATTCTGGAAAAAAAAATCAAGATAAAATCATACGAAGTCTATTGCCTGGCATCATTGTGATGGTGCTAAGACAATACACCAACGTGTTCACGTTGAGCAGGACACATTTCACGAAAGCCTAAAATCAAAGCGTAGAGTCACGTGACTAGATTTTGGATTGGCAACTTAGTGACATTTGTGTTTTCTTGTCATAGTCAAAACTAAAATCATGCTGATTGAGTTCAATATTTTCAAACCTGAAGTATGTGCACCCCAGCTGGTCATAGAAAGATGGAGACATAACTCCTAAGTCATAAAAATAATTGATGTGTATGTTTTTGGGGTGAAAGATTAATCGAAATGACGCAATAGATATAATTAGTTCACTAATGGGGTAATTGTGAGATGGTAAGACTGAGAACATTAGTTTGTGGTAGTCATTTTATAAAAGTTTGATAACATAAATAAAAAGATGGTTAAAAATGTCTTGAAAAGATTCAAATATTTGATTAAAGTTGTTTTCATTATTCTGATTGACATTTCTTAGTGAATTTAATGTACTCAGTCCATGTTCTCACCTGGGGGTACACAAAGTGTAGACATTAAG
>TRINITY_DN42305_c0_g1_i1 len=2303 exp=exp=116.60 ortholog=[gi|524897029|ref|XP_005104982.1| PREDICTED: 5-aminolevulinate synthase, erythroid-specific, mitochondrial-like [Aplysia californica]]
TTGATTTGAACAAACAAAACAATATGATCTTTTACAAGTAAATGTATATTTTTTATTAAAAAAAAAGAAAGAAAAAAAAGATAACTTAAGAAAAAATTAATAATTTAGTAGGAAGAAAAAGGCCAAATTTGACTAAGTTTTTTTTTCTTAATTCAATTTATTTTCTAAATCACAGAATGTTCTGTCAAGACTTGAAAGAAAGTCATTGTAAGAGCAAAATATTTTTAAAGTTCATAATTTGGGAAAATAGAATAGAGGAGATATATTAGTTGAAAACAAAAAAGGGTGTGTGTGATTCTCAAAGCTCAAGCAAGGGCAGCCTGCAGGGAGGCGTAGGTACAGTTGCTGCGTTGACAGACTGGCTCCGGCTTGAACATCTTCTGGATGCTCAGCTCCTTGTTACAGTTGCTGCAGGTGTTGGGACATACATGGCCGTACAAATGTAGACCAGTTTCCTTCCATAATTCAGTCAGGTTAGCCACAAATTCATCCATCATAGCCTTGGTATGGTGAGGTGTGGGGGCCACACGTAATCTTTCAGTGCCCCTGGCTACAGTTGGGTAGTTAATGGACTGGACATAGATGCCATACTTGGTAATCAGGTCATTTGAAATCTGAGTGCACAGCTGAGCATCTCCAACCATGATGGGAATTATATGACTTGGGCTGTGTGAGGCAGGAAGTCCAGCAGCAACAAGTTTCTCTCTGAGGTATTTCACATTGCGTTTTTGTCTAGCTCTGAGTTCTCTACCTTCATCACTTGCTAGAACCCTCACAGATGCTAGGCAACCTTTTAACACCGTAGGAGGCAAAGAGGTGGTAAATATAAATCCAGCACCAAAACTTCTTATCATGTCAACCAATTTAGCTGATCCAACAATGTAGCCTCCCATGTTGCCAAATGCCTTGCCCAGAGTTCCTGAAATGATGTCCATCTTGTCCAGGCAGTTGTCTTGCTCCCCAACACCAGCTCCATGTTCACCATACATGCCAACGGCATGAACCTCATCAACAAAGGTCAGAGCTCCATACTTGTGGGCCACTTCACACATCTCAACAGTGGGACAAATCGAACCATCCATAGAATGAACAGTTTCAAAGGCCACAACTTTTGGTACATTGGGATCCACCTTCTTCAAGAGCTCCTCCAGATGGTCAGGATCATTGTGTCGGAACACATGTTTCTTGGCCATGCTGGTTCTGATGCCTTGTATCATAGAGGCATGGTTTCCAGCGTCAGAGAAGAAGTGCATACCTGGAAGATGTTTTCCAAGAGTAAACAGGGTAGTGTCATTGGCTACATAGCAGGAAGTGAAAACAAGGCCAGCCTCTTTCTGGTGAAGTTTGGCTAGCTCTCTCTCTAGCTCCTCATGGAGGGGTGAGTTTCCAGAGATATTGCGTGTCCCACCTGAACCAGCACCATGCTTCATCAGGGCCTCACTGACTGCCTCCTTGACCTTGGGGTGCCAGCTCATTCCCAGGTAGTCATTGCTGCACCAGACTGTGATGTCCTTGCTGATGCCGGCGCTGTGCTCATAGGCCTGAGGGAAGGAAGAGGCATCACGCATCACCTTCTTAAAGATGCGGTAGGTGTGCTCATCTTTCTTCTTCTGCAGCTGGCTGGCAAAGAATCCTTCATAGTTGAAGAATCTTGAGGTGGCTTGGTCAAGTTCATGCTTCTTCCCATGGGGCTTCACTTTCAGAAGTTGCTGGTTGATGGTGTCATCCTGAGCAACCTTTGGGGCCTCAGTCACTGTCACCTCAGCATCGGTCACATATGGGCACTCATTGTTCTGGCTCTCCACCTCAGGGGCAGCATTTTGTTTGTTGATGGTCCACTGTTGACGAGTTTGGGTCATCATCACTGGGCATTTCTCCACATAATTCAGGAACAGTGGGGCAAACTGCCTGATGGAAGTGGTTGAAAACTTGTTCAAAAAGGGGCAAGCAGCCGACTTCATCTTGAGTGCTGATCAATCAACAATCTACTAATCAGAGATGCTGCTGTCAAGAATGAATACAGAACACGCACACACCAAAAAGCCGAGGTTCTCTCTCTGTGTCTCTGTGGTGCTCTACACTGAAAGCGACGCACGAATCGTTCGAAAGAAAAAATGGAGTCTTCGAAAACACAATCAATCAGCTCGTTGCGTGTATTGAGCCATACATAAGCCAGGGAACAAACAGGGCGTCATTGAACTCGCTCTACCCGCTGAGAATCTGTGAGAACTAAGTCGCTGGCTGCCTATAAGTACTGCCGAGTTGGTCACGGTGGTCCTCACAGGGTGGTCAGTGGGATAAGC
>TRINITY_DN29001_c0_g1_i1 len=268 exp=exp=178.15
CTTAAGTATAGAAAGCAACACTGAAGGGATATAAATTATTGAGAGTGTTATAGTATTTAATGGAGGAACAAGAAAATGTGGACACAAGGAAACATAATTAAACTGGATTTGTAGACACACAGAAAAAACTGATTTTTGTCAAACACACACAAAGAAAAAAATTGATCCATGTCACACACACACAGAAAAACTGATCCATGTCACACACACACACAGAAAAACTGATCCATGTCACACACACACACAGAAAAACTGATCCATGTCACAC
>TRINITY_DN75475_c0_g1_i1 len=637 exp=exp=740.00 ortholog=[gi|524906990|ref|XP_005108638.1| PREDICTED: 60S ribosomal protein L10-like [Aplysia californica]]
GCTAGAGTTCTTTCTCTTTTTTTAGGTCGGAAAAATAACACCCTTTTTGAAATGGGTCGCCGACCAGCTCGATGCTATCGATATTGCAAAAACAAACCATACCCTAAATCTCGCTTTTGTCGAGGTGTTCCAGATCCCAAAATCAGGATTTTCGATCTGGGCAGGAAAAAGGCTCGTGTGGATGAGTTCCCTCTCTGTGTGCACATGATTTCTGATGAGTATGAACAGCTGTCATCTGAAGCACTTGAAGCTGGTCGTATCTGTGCCAACAAATACTTGGTAAAGAACTGTGGTAAAGATGCTTTCCACCTGCGAGTTCGCTTGCATCCATTCCACATTAACAGGATCAACAAGATGTTGTCGTGTGCCGGTGCTGATAGACTTCAGACCGGTATGCGTGGAGCCTTTGGAAAGCCACAGGGAACTGTTGCCCGTGTAAACATTGGACAGCCAATCATGTCAGTAAGAGCCCGTGAAAACCACGAACAGCAAGTCATTGAAGCTTTGCGTCGTGCCAAGTTCAAATACCCAGGCAGACAAAAGATTGTTGTGTCCAAGAAGTGGGGCTTTACTAAGTTTGCCAAGACAGACTATGAAAAGATGAGAGCTGAAGGTTTCTTGGTACCAGATGGTGTGG
>TRINITY_DN75467_c0_g1_i1 len=396 exp=exp=452.91 ortholog=[gi|524876116|ref|XP_005094777.1| PREDICTED: 60S ribosomal protein L34-like [Aplysia californica]]
CTTGAGAACTCGGGCCACTATCTTTTGTTCCTCGATCAAAAATGCACGAACTATTCTTTCTCTGACAGCTTTATGACATCTTGACCCACCATAGGCACGTGTAACAGTCTTTTGTCGTTTACTCATTGCAGCAAGTTTATGTGGCCTAACAGCTTTCACCCCTCTAAGTCTTGTTTTGTAATCACCGCATATTGGTGTCTTGGCCAATTTCTTCTGGTAAAGATAAACCAGTTTGCCACCAGGTGTTTTTGAGACCTTTCTGCGGTTAGAATTGGTATTATAAGAAAGACGACGTCTAAATGTAAGACGCTGTGCCATCTTCTTACTTTAAGTTGGTTTGTTTAGAAAAGGAAGCGGAACCAGATTTATCACCTGTTTTACGAAATAGTGGACCGG
>TRINITY_DN75403_c0_g1_i1 len=1195 exp=exp=109.90 ortholog=[gi|524875029|ref|XP_005094246.1| PREDICTED: eukaryotic translation initiation factor 5A-1-like [Aplysia californica]]
TTATTTATACTTTAGTGGTCTAAAATTCAAAAATATAGATTAGCATACTGCACTGCTTTACATTTGACGTTGTTAACTGTGTGGAGACTACTTTAATTTCTAAACGAATAGCTTTATATAGCCCCTCCGAATGGTTTACAAGTGACCGGCAGAATATTCGAGGTGGCGTTTTCTGCTTAAACGTGGGGCGCATGCGCATCCTTTCTACACCGGCACTGAAACCTCCTACACTTTGATATTTGAAGATGGCTGAGGTTGACCATGAGGAGACTTTTGAGGGTGCAGATGCTGGTGCTTCCCAGACCTTTCCCATGCAATGCAGCGCACTTAGGAAAAATGGTCATGTTGTGCTGAAAGGGCGCCCATGCAAAATAGTTGAAATGTCTACTTCAAAGACTGGAAAACATGGTCATGCCAAGGTTCATCTTGTTGGAATAGATATATTTACTGGGAAAAAGTATGAAGATATATGCCCGTCAACACACAATATGTCTGTTCCTGTTGTCAATCGTCAGGATTATCAACTTGTCAGCATTGAGGATGGTTATCTCTCCCTGATGGATGATAATGGTGAAACACGAGAAGATTTAAAAATGCCTGACACAGAATGTGGAAAAGAAATTAAGGACAAATATGATAATGATGAATCAATTATGGTGACTGTTATGAAAGCAATGGGTGAAGAAATGCCTGTAGGTGTCAAATCTGCTAAAGACTGATCCATTAATATGAGGACATTGATTGACCTACACCATTTACTTTAAAAATCTCTTTTAAAAATATATTTAACAAAAAAATGGACAATGCCAGCAAAGAAATAAGTGGTGGCTGATGTGTCAGTTTGATTTCACTTTGCATTTGGTACCAAGAAAAAGAATTCATAAGGTTTAAAGACCATTCTGTACTGCTCATTGATATCACTTTTGTGCTTTACATTGATTTTGGTTAAATATGGCATTGTTTTGAATTTTTTCCCTGCATTTCTCATTCATCAATCTGTAGACTGAAAAAAAAAAGGAATTGTTAATCATTTGGGGAGGTTGGGTACATATTTTAATTGTTAATGTCAATGCATTCAACATATGTTCTTATGAAAGTGTTAATTTTTGTAGTGTTTCAAAATTTCATTGGCAAAAAAAGGCTACCTTTTTTTTTTTTTTTTTTTTTTTTTTTTTTTTTTTTTTTTTTTTTTTTT
>TRINITY_DN43000_c0_g11_i1 len=2016 exp=exp=103.49 ortholog=[gi|524894856|ref|XP_005103919.1| PREDICTED: cytoplasmic dynein 1 intermediate chain 2-like isoform X5 [Aplysia californica]]
TTTTTTGATAAATAAGCAACGTAATGTATTTTTAATTTTTATGTTTACAATTTTGTCTTAGGGAAACTAAATTAGTAAAACAAAAAATTTACAAGTCCGAAAATATTGGAGTCAAAGGACTATTCATAGCCAATGAAATTTTTATGCAGCATTTATATATTTTGCAACAAAGTAGAGGTAACTAAAATATTTGTACAAGTTTTCTTTGTGTGTTATGAAAATACCTGAAACAATAGGTCAAGCGATTACATAGTGTGTGACTTATCACTATACTTTGTTCACAATAGCACAATACAAACAGACATATATGTTAACAGATTTCATACTTCATCTATCAATATACGATATTGCACTTACAACTATCCAAGGTCAATAAAAGCTTAACTTAACAAGAAAACCACCAAACATAGCAGCTTTAATCACGCAACATGACAAGAAAATGTTTTCTTAATTTAAAAAAAAGGGGGGAAAAGTCTACTTAAAGGGTGAAAATCTCTACACAGCCCATGTCCAGGAACATTCGAATTGGATAAATAAAGCTACATTTTTAAAAATAAAGATCTATCTTAGAGGCGCTCCAGAACCAGCCAGTGATGAATCCTCTTCTCTTTCTGCAGCATGCTGTTTTAACTCTTGTTGGGTGTGTACAAAGTTGGACCATTCATCTGACCTTGGGTTAGCAATGTGCTCTCCGACATCATACACATGAATACGTCCATTATTATCTCCAACACCAATATGGTGTCCAGTCTGGTGCCATCTCAGCTGGTTCAGGGCTGGACGGCCATCAACTGTTATGCTGGCAGTGGGGACCTCAGTTTCACTGTTAAGATTCCATAAATCCAAACGTCCCTCTCCATCCACACTGGCAAACAGCGCTGGGTGAATGGGAGACCACCTGACATCATACACATAGTCATTGTTGTCTTCAAAGGAGTGGATGTAATAAGGTTGCTTAATGCTCCACAGTTTGATAGTCCAATCAAAAGATGATGTTAGGAAATATGGTGAGAAATCAATCTGTCCTGGAACTTTATGTGTATCAATGCTGGTGATGGGACCTTGGTGACCTTCAAAGGCATCATTTATACCGGCTTTACTTCCATGCCTGCAAGCAGAGTATGTTATGCATTCTTCTGAACCCACAATGAAATTGTTGGCATCTCCAGACAGGAAACTGAAGCAGGTGGCAGCCACAGATTTGTTCTGCTTGCTCTGGAGCTCCATACTATCTTGGGGCTGTGATAACATATCCAAACTCCAGGAGCAGAGTTTACCATCAGTTGACACGCTGATCAAGTTGTGGGCATTTTGGGTACCGACGACATTCACACAGTAGACTGGATGCGTATGTGATGTGGCAGATAAAGGTGTACGTTGCACAGGTGTCCTTTTGTTGACTCTGTTGTCCCAGAGGACAATGCGACCAGAATATGTTCCCCCGATAACTAAGTTGGGGTGAAACTGTGCAAAGCATGTTGACATGACGGAAGACTGACAGTGAAATATATATTCAGGATCCATGTTTTTGAACTTCAGATTCCAGATGAGAGCAACTCCATCAGGGTCATTAGGTGCATCTTCATTGGCATTGTAGGAAGCCAACAAGAGCTCAGGATACTGAGGTGACCAATCCATTCCTGTGATAGTTCTGCGCTTAGACCACTTCTCATCAAAAAACTCCAACTGCAATTTTAATCTCTCCCCAGCTAGACTATCATCATCTTTGCCATCCATGTCAGCCCCGCTGTAGTCGATGGTGAGACCAGTGTCATTCAGTGCCAGCATGCGCTGCATGACCCTAGCAGCCCTGGAAACACTCAGCTGATACTCCTCAGACATGATGATCTGTTTCTTCTCCTCTTCACTCAGCTCAAGAATTGTTGGGGGTTTTTCCTCTTTCTTTTCTTCTTCTGAACTTGGTGGTGCCACCATCTCAACTCGAGGCATGCGATGGGCCATTTGATGGCCATGAGGGGCATCAGCACTAACATCCAAGGAATCTGTGTCATCATC
>TRINITY_DN43062_c0_g1_i1 len=869 exp=exp=917.62 ortholog=[gi|524868311|ref|XP_005090959.1| PREDICTED: uncharacterized protein LOC101859684 [Aplysia californica]]
GTGAGCGCCGCTCTACCCCGTGATCACGAGACAGAAAGATAAGTCGGCCTGATGACTGTTTCAAAGGCTATAAAGATGCCGTGGGAGGAGCCATTTTAATTAATTGGATCTAGTTGGAGCAGGCACTGTCCAAGTGGCACAGTCTCTTTGCCAGGGAATAAGCTAGGCAGATCTAGGAACAACAAAAAGTTAAAACTACATCTTTGTTTTTAATAAAAACTTTTTATCATTTAGACTTTAGATAGACCAGAAATCTGGACACAGGAGCAAGAACATAGTTTTCAAAAAGTTTGATTCAGTTTTCAGAAATAAATTCTTCAAGCATCTTTGAACTTCTATAAAACAAACACTACCCATGATTTCCACTGAAATGTGCAGCTACTTGAGAAGTGCATTCATCCTAGCATTGCTTTTAGCCATTGTCCAGTGTCACATGAATGACGACAGCAGTGACAACAATTCCAAAAATGAGCTGCCATCAGGGCTTGGAAGATTAATATTTAAACAGATGAGATTTCGAGAATTACCTGAACTTGGTGAGCCCAAAGAAGATTCCTACGGCCCATGGGAGGACAGAACAGAAGAACAAAACCTTGAAGTGGGTAAAAGAGATCGTCAAAGGTTAGTGAAAGACTTAGCTGATCTTCTCACCAGCATGAGGGAACAAGAAACTGGATCCACACTGCGCATGCCAAGTCTACGTTTCGGATAACTTCCTGCTCGTCAAATAATCTTTGATTTAAACAAAAAAAAAAAGGTTCTTTGTTTATTAATTGGATGAATGGTTGACCCTCGGATTGAAATTTGAATAAACAAAGTTAGACTT
>TRINITY_DN38451_c0_g2_i1 len=490 exp=exp=365.06 ortholog=[gi|521020543|gb|EPQ02331.1| Peptidyl-prolyl cis-trans isomerase A [Myotis brandtii]]
TGACATACAGATTTAGACCTAAACCTTATAAAAAATGTATACGTATTCTAGATATAAAATTTGACACATCTACATCTAGATGTACAATACGACAGGGTTGAGCTGATTCAAAAGTTGCGACCTCGGCCTTTCTTTTTCTTCACAGAGGTTAAGGACGCTTCAGGCCATAGGTTGACACCCGGTCTCATCGAAGGACGGTATTTTGGGGAAGTTAGTTTATAAAGAATATCAAAATGGTGCAGAAAGTGTATTTTGATATTGCGAAAGATGGCCAACCCCTTGGCAGGGTTATTTTTCAGTTGTTTAACGATGATGTTCCAAAAACAGCAGAAAATTTTCGTGCTCTTTGTACTGGTGAAAAAGGATATGGTTATAAAGGCAGCACTTTTCATAGAATAATTCCTGGTTTTATGTGCCAAGGCGGAGACTTTACTAACCACAATGGCACTGGTGGAAAGAGTATCTATGGTGAAAAGTTTAAGGATGAAAA
>TRINITY_DN38451_c0_g5_i1 len=714 exp=exp=1422.54 ortholog=[gi|325296895|ref|NP_001191480.1| abdominal ganglion neuropeptides L5-67 precursor [Aplysia californica] >gi|113521|sp|P07712.1|AGN5_APLCA RecName: Full=Abdominal ganglion neuropeptides L5-67; Contains: RecName: Full=Luqin; Contains: RecName: Full=Luqin-B; Contains: RecName: Full=Luqin-C; Contains: RecName: Full=Proline-rich mature peptide; Short=PRMP; Flags: Precursor >gi|155784|gb|AAA27764.1| neuropeptide precursor [Aplysia californica] >gi|1095382|prf||2108385A luqin]
CTCAAGGAAGATTTGGCAAAAGAACTGACCTCTCGAGCACAACAGACACAGACAAGCGGTCACCATGGCGGCCACAGGGTAGATTTGGGAAAAGAACTTTAGCAGATGAGTTAAGCGTGCCTTTCTTCCATACCCGGGAAATCCCGGTAGAAATCTTATTCACAACTAAAGACTTGGAGAACCCAGCATTCAGACCAGTATTGTGTACAGTCACAGCCGTCAGTGGTTACCCTGTTTGTGAAACGGCATTAGTAGAGACTCGAGACACAGATGCCATCTTGGATTTTTAAGGTACAGCAGCCAGAGAAATTTTCACGTTTGGAGCCAAACAATATAATTGGTTCCTTCTAGCCTCGGGCTAGCCAATCGTTGTTTTCTTGCTCTGTCGTTTGGCTGCTGGGAGATTTTAAATGAATTCCATTTTTTGTTTCAATATTTTTAAAACTGGAATTATAATTGAGAATATTTGGAGACATTAGTAACTCATTGGTTTGAATTGTATCTTGTTGTAGAAAAGGGGTCAACAAAATGTATAATGGCTTAACTAAGCAGACAAAAAAAAAAAAAGAATAGGAAATTGGAATTCAATATAACAGAACAAAATCACAGTTTTTCCTTGGCTTGGTCATTGAAAGTTTAAAATTTAGTATTTCAAATTGAAATGAAAAACGAAATAAAATCAATAGAAGTT
>TRINITY_DN38451_c0_g6_i1 len=917 exp=exp=269.25 ortholog=[gi|529431989|ref|XP_005235791.1| PREDICTED: peptidyl-prolyl cis-trans isomerase A-like [Falco peregrinus]]
GGTGAAAAGTTTAAGGATGAAAACTTTAAGCTAAAACATGAAGGTCCAGGAATTTTGTCCATGGCCAATGCAGGACCTAACACCAATGGTTCCCAGTTTTTTATTTGCACTGAAAAGACAGACTGGTTGGATGGCAAGCATGTTGTATTTGGTAAAGTCATTGAAGGCATGGAGGTGGTCAGGGCCATGGAGGCATGTGGTAGTCCAGATGGCAAGCCCAAGAGCAAAGTGACCATAGCTGACTGTGGTCAGTTGTAGGAGAGAATGCACTTCACTTTTTTTTCCCTCTAACATTTGTTTGTTGCACTCGTCAAGAGACAAACATCACCTCTGCACTAGTTGGCTACTTTACTTTTCAACTATTTAGTTCATGCTGTTCCATTATTTTAATATACACAATTATTTTTACACATTAATGTAGAACAAAAGTTTGATGTTTAATTTTTTGTTAATGTTGTCTGTGTATAACTGACTGTATCATGTGTTCTTAGTCTCAAATATTGTAACGGCTTTGAATTTCAACTTTCTTGTCAAAAAGTTTATTCATATTGTATTTTTTTTTAGGATATGAACAAAAATTAAATAAAAAAAATTGTGTTATCAAGCTATTGCTCAAACAATTTTGATTGATTCCAGTTTATTTATCTGCCTCTGCTACACTGGGTTGTTCTAGCAATCTCATATTACCACTCAATGACCCTGACCCAGAGAGTAGTGACATTTTGTGTTTGTTCTGCTTTTTTTTTTAACTTCTATACATTTAGATCTGGATCCATTATTTGTTTTCTGTTGAGAACTATTTCATTGTATACTCAAAGATTTGATTTGTTGTTGAAGTAGATGACAAAGAAACTGACATGATCTTCTCAGTTGGAATAAACATCTTTCCATTTCC
>TRINITY_DN38429_c0_g1_i2 len=933 exp=exp=176.79 ortholog=[gi|524875329|ref|XP_005094395.1| PREDICTED: uncharacterized protein LOC101860729 [Aplysia californica]]
AATAAAAATAAATTCAAAAAAAAAAAAAAAATAATAAAATAAAAATAAAAAAAAAAAAAAAAAAAAAAAAGCCAATATTTCAAATTTTGGTAAAAAAAAATATCTTTCAGAAATTCCCTTTTATTTAGTACTACAAGAATGTTCAAGTTAATTTAAAACAAATGATTGAGGAGGAGAGTCTATTGTTTGCACATATTAAGGTTTCTTTTTGAGTGTGTTGGACAGCCAATCAAGACCCTCGTATAATCCATCTCCACTTGTGGCACAGGTTGCTTGAATAAACCATTGTCTATTGCGAAGAGAATGAAGTCCTAACTTATCTGTTATTTCTGCAGCATTCATAGCATTGGGCAAATCCTGTTTGTTGGCAAAAACCAAAAGAATGGCATCCCTCAGTTCATCTTCATTTAACATACGCATCAATTCTTCTCTTGCTTCTCCAACTCTTTCTCTATCATTACTGTCTATTACGAAAATAAGTCCTTGTGTGTTCTGGAAGTAATGCCTCCACAGTGGCCTAATTTTATCTTGACCACCAACATCCCACACTGTAAAGCTGATGTTTTTATATTCCACTGTCTCAACATTAAAACCAATTGTTGGGATGGTTGTGACAATTTCACCAAGCTTCAACTTGTATAGGATTGTAGTTTTACCAGCAGCATCCAAACCAACCATCAGAATTCTCATTTCAGCCCTACCAAACAGACCCCGGAACAGCTGCGCAAATACGTTGCCCATTATTAAACTGTTACTGTTTGATTTATCATACACAACCACACTACTTTTCTATAAAAGTGTTTACTCTGTGTGCTCAGAGTTTGTAATAGAGGTCGAAAAACGTTTAAACACTATTTATCGTCAATAATATATTAGGATCTCAATGCTGTCCAAAACAAAATGGCGGACGTGGCAGTAATTTCGTTGCACATG
>TRINITY_DN33954_c0_g1_i1 len=403 exp=exp=117.17 ORF=[3prime_partial,126,377-3(-)]
GTTAAGGCCGAGTTCTGCACATCTTCCTCACTGGCACATGGAGAGTTGGACAATGTCGTTAGAACATCATTTCCTTCGTCCGAGCACAGAAACTCGAGCGTATCCACAAAGCTATTGGCTACATCCACTGCTGTAGTGTCCTCGCAATCGCCTTTATAGTGCTCCACACACACCTGGACCGCATCTTGTTGCTGACAGAACTGATCGTAATTGTCTTGGTCTGTCAAGGAAAAGACACTCATGATGTTAGTTGGATCAAAGCCACTGATGATGGAGATGCATTCTTTAAGCTCCGTGCACTCTTGACCTCTCTTTGCAATGTGCAAACCCTCGCACGAAACAATAAATACAACGAAGCTTATATACACTAAATACATTTTGTATGTAATGTTTTGCAGTCACA
>TRINITY_DN43844_c0_g1_i1 len=1586 exp=exp=271.07 ORF=[complete,127,522-902(+)]
AAATTGGCGAGCGATTTTCTCAACCTACTCGGCGCTCTCCCGCCACTGAAACTACCAAAGTTGGAAAGGGGGGAAGCAGGTTCGACTTGAAATCTATATAAAAATCAGAACAAGTAAGTTATTCTGGTCATGAGCAAGAACGAAACGAAAGATAGAAGATTCATTTAAAAAAACAAGAAGAAGAAAATACTGGAACAAATACTTAACTATTAAAACACTTAGACCTCGTTTTCACCTTACTGTGATTTATAAATAGATAGTGGCCTACAGTAAACATTTTAGTCAAATTAAGAAACATAATAGAAAGTCACCATTGCTCTACAACAAAAACGTAAGCGACTACTGGAAGAAAACTAAAAGGAACTATTTGGCGAAAACAAAATTGGAAGCAGTTGAAGGAAACGAAGCTCTTCAAGCTGTGGAAATATTCGTTGACATTTTCGTGTTTATTTAGCTACGAGTTCTCAAAGATCGAATCTGATTGGACAATTTAAAACCTAATTAACTCACCCTAAAAGAAAATGATGAGCTGCCTCGCCTACGTCTACAGATGGAGTGTGTTGTCCTTGATCCTCCTCTGTTTAGTCTGCTCCAGTGAATCTCAAAGACGGAGAGTGAATTGCGAGAATTATCCGTTTGCAAAAATGTGCCGGGGTATTTCTGCCAAGAGGTCAAATGTCCAAGCGTCCAGTCTAGACAATGACTTCCAGTCACCTCACACATTGGAAGACATGATTCAGAGGAGTTACAACTCTTTCAGATCCAATTTAAATAAAAAATCTTTAATCCTGAAGAGTTTGCAAGCACCGTTGTCCGAGAGTGAAGGACAAACTGACCGGAGGTTTGTGTCCAGTGGACTGGACGACATGGACTCACACGAAAACAGTTATCTATACGCCTAGTTTATAGCCCTATTTCGGCCTGTCCAGTTAAAACCCATCTCGTGGTCATCATGGAACTGACCACATGGACTACTGAGGCTGATCATTCAAAGAAAAATTCCGTTTTTAATTTTTTTTATTTTAGACTGTATTTAGATTTGTCTTTGAATTATATCTTCTTTTGCACTTCAATTGACATTAGCAGAAATATTTTAAACAAACGGGTGTCAAATGACAAATTACAGATTTTACAGACAAATATGAAACAATTTTGTTCTTTGTTGTTTGAATTTTTTTTTTCTTTTTGGTGATGGTTGATATTGTTGATTACTAATGTCGATATACAATTTGAATTTTTTGTTTTGTTAATCTTATCTGAGTTTTGTACTATTGTGTTAGACACCTTTTTTTTTTAAGTTCCCCCCCAAAAAATGTGTTTCTCTATTTAACAAATAAAAAATATATTTAATAAGAGACTTCATACATGATAAGGTGAGTGACTTTGTGTTTTTTACATTTTAGCGGTTTGGGATTTTATAATTATTCGTTTTATTTTATTTATTTTTTTGGCTGTATATAAATCTATACAAATAAATCTAATTTTAGAAATATAAAATAAAATCATGTTAATGTTATGTTGATGAAAAGAAACAGCAAAAAAAATGTTTTAAAAAATTGTTTAGTTTATAGTTTAATAACTTTAAG
>TRINITY_DN10194_c0_g1_i2 len=253 exp=exp=2508.92 homolog=[gi|511861781|ref|XP_004753452.1| PREDICTED: polyubiquitin-C [Mustela putorius furo]]
GCAAGAGAGCAACAGGCTTTAAGTTTGTCGGAAATACAAAAAGCATCCAAGGAGCAGTTAGAAAAACAAAACCAATTTTCTAACACAAACATGGAACATAAATCCAGCATAAGATGAAAAAAATGATTTGCATAACCATAGCGGCACTTGATGTCAGTATTTTTTGTTTGATAACATGTTCCTCCAGATCAACAGCGTCTCATCTTTGCTGGCAAACAACTTGAAGATGGCCGCACTTTGTCAGATTACAACA
>TRINITY_DN40125_c0_g1_i1 len=1301 exp=exp=196.61 ortholog=[gi|524911122|ref|XP_005110430.1| PREDICTED: uncharacterized protein LOC101852515 [Aplysia californica]]
GCGAGGTCTGGCACCACTTTCTCTCCATGTTCGCATGCCATTGGTCTAGCCCTTGGAGGAGAGAGCAGTATTTAAGGTGATCGAGGTCTCGAGTCTCACGCAGTCTCTCTCCGCTCTTACCTTTTATAAAACAAACAAATTCAATCAAGAATGAAATCTTGGACAAATAAATAGAAGCGACCAATGGAAAACGTGTAATCTCAACGAGCTAACCAATCAAAAACGTTAATAGTTGTTCATTCATAAACTTCGCCTACTTGAAGCAGCTATTCAATTCTCTTACTCACCCGAGGAAGCCGGAATTTGAAAACAATTCAACCGCGAGCAAGCAATTAACACATTTCTAGGAGTGTCTGCGAATCTTCTCCATCTTGAAGTGGTTTCGTTTATTTCTAAAGTGGTTTGTTTCTACAAGTGAGCGCCAGTCTGAACTCTTCAAACCCAAAGTCCTAGCAGACGTCAAGCGAAACGTAATTGTGACTGAAGACTTTCTGGTGAACAAAAAATGATTTTGGCTATATTTCTACTCGTGGTTTTAACAAGCGACTATGTTCAATCAACGACATGCCACACTAACAAAGAGCCATGCCGCTCGGTCTTCACCTATGTTTACTACAACGGCACATCAGAGTCAGCACCTCTGGACTCCTGCTCATGCCAGAGCAGACAGTGTCACACGGCTTGGAGAAGACCAAACTACATGATTCGAGTCAGGATGTTCTCTGATGTGTCGTATATGACGGCAAACTTCATGTTTTGTGAGAGACTCTACAGCAACTTGCCAACTTGTCAACAAGGTTCAATCGGCTTGGTGATGAAGGGCACTTTTTACCCAGAACAGCTTCACTCCATTGCTTGCAAGTGTCCAGACAGCAGCACGCCATTGTTCTACAAGAGAAGTTACCATGGTGATGACCACATGCAATATTTTGAGTACATCTGTGATAGTCACAAGGCATTTTGTACAGGTGTGGATTCCCAGTGCGTGTCGACATCTAATGGAGAGAACAGATACCACTGTGAATGCCCGTCAGATCTTACATGCAAAGTAGATCCTGATCGCATAGGTCGGTGCCAATGAATTTCCTAAAAGGCGAACTAACTAGAGACAGACATCATTTTTCTTCATTGTTTCGCTTTTTTTTTCTTCTCATTATCTATATATTTATTTATTTGATTGTCATGGGAATACCTAAGAATTAGTGTTTATTTTGTATATATAGATTGTTTAATAGTTCAATATTTGTGTATTATTTGCCATAATTATTCAAAAAAATAAATTTATTACCCC
>TRINITY_DN40168_c0_g1_i1 len=506 exp=exp=164.82
CTAGTTTCTGTCTCAAGAGAAAGCAATAATCAAATAAATTAATGGCAGAAACTTTCAAAAAAAAAAAAAAAAAAAAAAAGGTGTATCCCATCCAAGACCCATGCTCATTATTTGCATGGACATTAAAATCACCTCGAAGATATTCTTTAGTAGCCTCGTACTTTATACCAAGTCTACGAGCTTATTACTTACAAACTGGTAAGTAGATTATATAGATATAGGTTTCAGTTCTTTACTATAAGTTTGAAGCACAACTTGAGCCATAGGGAATCTCCCACAGAAACAAGGCGTTGGCTAATGTTACTTATAAACATTGATCACGTGACTGTTGTCTAGTTGTCCTAGTTTCTGTCTCAAGAGAAAGCAATAATCAAATAAATTAATGGCAGAAACTTTC
>TRINITY_DN40168_c1_g1_i1 len=1662 exp=exp=127.50 ortholog=[gi|524916644|ref|XP_005113095.1| PREDICTED: protein SET-like isoform X1 [Aplysia californica]]
TTTTTTTTTCATTTGGACAAGTTTCAACATTTATTTTTGATAGGCATGAGCTTACAAAATGAAGATTTGATGAAGGAACATGACCTGGACCTTTCAATAAGGACAAGACAGTGTGTTTTAAGGTTGATCAGTTTGTCCTTTATGGCAGCTACAATAAAATGACAACAAATATGCCAAACAGTCAAGAATTGTCTCAATCAGTAACAAAATAAAAGTGAACAATAGATAAAATACTCCAATGTAAAAACCAAGTCTCACAAAGTGAGCCTTATGTCATACCACCTTGACAAATTGAGTTCTTTTAGTGAGGATTATACATTCCCATTGTTATATATATATATATTATATATTTACACCCCTCAAACGCAAAATGGAAACAAAAACATTAAATTAAAAAGTACAAACAAAGTAAAAAATAAATAGATGTGGCTCTACTCTTTTCTGATGGACGCTATGCTGCAATACTTTTATTTTCTTACAGATATGTCATCTTAATACACAACAAACAAAACAAAACGGAATTGAATGATACTAGAGTTGCAATTACATATGAATGTAATGAGACTTGGCTTTAAAAATTGTGGGAGGAAAACTTTCAAAACTATTTACAAAGAAAAGAAAAATTTGGCTAAAATGGAAATAGAAGGTTGAAATTAAAAACTCAAATTGTGACAGACAAGGCTTACATTGGTTTGTATGCTTTATTTTATTTGTAAAGAAGACAAAACACAAGACACATTCTTTCAATAAACAATGCTGGAGATGGAATCAAGAACATGTTTCTCCAAATGTTGACATGGTCACTTGATGATGATGGTATGACAATGATAGCAAAATTATAACAAAACATTCAGGAAAAAAAAAGTAAAAATATTAAAATGGTCCGTTATGTTTAACCTTCTTCTTCCTCATCTTCTTCTCCTTCACCTTCTTCCTCTCCTTCCTCATCAGGTTCCTCCTCATCTTCATAGTTTCCTTCATCATCCAAATCATCAGCTTCACCACCATCACCTCCTGTTTCCTCATCTATTTCAGATGCCAAGTAGTACTGTAAAGGATTAGGCCAGATATCATCTTTAATAACTTCTCCCAACTCATCAGCACCAGCATCTCCATGGTCACTAAACCAACTGAAAAATGATTCTTGGTCTTCGTGAGTTCTCTTTTTTCCTTTGGTTGCACTTCCTTTTTTTGTCAAATCTTTTCCTTCCTTCCATTTTATAGGTGTAGACTGTGATGAAGGGTCACCAGTATCATTCAAATGAAACTCCTTTGTCAACATTTCATTGGAAAAGTAAGGATTTGTATCAAAGTAAAAATTAATTCTGTAGCCGGATTTAATGTCTTCAAATTCTTGAACTTCAACTTTGGTAAGATATTGAAGAGCCTCCTCATCATCTTCATTGAGTAAGGCTGATACTTGAGGGTGATTAACAAAAGCAGTAACCCAAAAGTTTGGAATTTTGGCTATAAGGTCTGATCTCTTCTTGAAATAAGGCTGCCTTAGTGTGTTGTATTTCTGTTCCACCTTCAAGATCTCTTCACTAGCATTTTCATTTAGTTTGTCTATCTCATTTTGAACTTCATCTATTTGTTCAATAGCTTCTTGTTGCTCTTTATCAGCCTGTTCATCTGCAGCATCGTGATTATTTTTCCCTTCAG
>TRINITY_DN40108_c0_g1_i1 len=648 exp=exp=140.34 ortholog=[gi|328786961|ref|XP_003250866.1| PREDICTED: LOW QUALITY PROTEIN: selenide, water dikinase [Apis mellifera] >gi|380015611|ref|XP_003691793.1| PREDICTED: LOW QUALITY PROTEIN: selenide, water dikinase-like [Apis florea] >gi|383860524|ref|XP_003705739.1| PREDICTED: LOW QUALITY PROTEIN: selenide, water dikinase-like [Megachile rotundata] >gi|572305136|ref|XP_006618507.1| PREDICTED: LOW QUALITY PROTEIN: selenide, water dikinase-like [Apis dorsata]]
CTAAAGGTTTTGTTAAGACAAGGACATCACCCACAACAGCATTGTCTGGCATAATGTACTCGTTGGATTGACAAACTGCTGTAGCCACACCTCCAATAGTTAACCAAGGATTGACAACTGTTTGTCCCCCAGTCACTTGGGTTCCAGCTTCCTCAGCTGCATCCTTGAAACCTCTCATAATGATTGGAATGATCACGTCACGTTCCTTGTCTGTCATTTTGTTGCTGCACGTCAACAACATCAACATGTTGTCACAATCTGTCACACCCATGGCATAGAGATCACTCAATACATTAGCGCAAGTTATCTTGCCCATCATGTAGGGATCATCCACAAGTGGATAAAAAAAATCTGTTGTTTGAACCAAAGAAAGACCACCGTGACGAAGAGGAGTGATAGACGAATCCATTCCAATACCGATTCGCGGAGATGGTGCTCCATACTGGAAATGCGCCTGCTCCGCGTCCTGGGCATTGCTGTCCTGAGTAAGTCCCTCAAGAAGCTTGAGCAAAACTTCTTGAGAGACTTTACACCCTCATCCCTTTAGTTCAGCAAATTTTGTGAGTCGGGAATTGGGATCCAACTCGTGTGCCAACGGATCAAACGGACGGCGCATCTCCATATTTTACTGTTTTGGTTTAGAACCTG
>TRINITY_DN40426_c0_g1_i1 len=1563 exp=exp=467.71 ortholog=[gi|407971014|ref|NP_001191498.1| cerebrin prohormone preproprotein [Aplysia californica] >gi|74843746|sp|Q8T112.1|CBPH_APLCA RecName: Full=Cerebrin prohormone; Contains: RecName: Full=Cerebrin; Flags: Precursor >gi|19880158|gb|AAM00268.1|AF362572_1 cerebrin prohormone [Aplysia californica]]
GATATATGACGCAATTGACGCACCGTACTTTCTGATGTACCCTGCCTATATATACATGGAGGCAGGATAAACCAATGGTAAGAACTAGAACTCCACCCAGCGGCCTGGACAAGAAGAAAGAAGGCGCATTTCTTTTCTAATTTAGATAGTTTACAAGAACTGTTTTAGAATATTACATTCATGTATAAAAACACACTGTCTTACAGAACGCTGCTTGCCCTTGTAATGGTGCTGGCCATTACTTGGTTGACACATGGAACAGATGCAATCTCTTTGCGACCTTATGTGGGCAGTCAGTATGACCACAAGTCAAATCAGGAACTTATTTCATTAGCTTCTAGAATGATCAACCTTTTGAAGTACGGCTACGATTTTGATGACGGAATTACAAAAAGAAATGGCGGAACAGCTGACACACTTTACAACATCCCAGATCTGATGCATATAGGACGCAGATAAATACAGGTGCAGGAAGTCACGTGTCCGTTCTATTTGATGTGTTTTTCCTTCTTCCGGTGTGACGTCACCTTGAGACCTACTTTGTGCTAACATACATCCCCAGACGACTTCACTTCCATTTGCTGAGTTCTCCACGCGCTTTATTTTGTAACTTCAATTTATTTTTTTTTTGTGTTGAAAACTAATTAGCTATATTTTAATTCATGCTTACGTATCACATTTTAATTTCATACCAAACATCATGTCGCTGCAAATGTTCCCTCCACAACCCAACCCTTATCTAATGCCCAAGCTTTTAAGTGAGTTAGTTTGACGCTGTTGCACGTTGCCCAAATGATACAGCTCTGGAAGTCGGATCATTTCGTTGTATGCCCCAAGTGCAGCGGTGGAGGCAAAGTAATAATGTTTACTTAGAAATACTCTTCATTCATTGGGATCATTTTTAAACCAAGAAATCAAAACGAAGCTAACTCCCGTTTCCGTATCTTCGTGTTATTTAATATACAAATGTAAACCTTTATGAGAAATGGAGTTCTCTGGGTTTTAAAGATTGATTGAAAGTCTAAATATGTAGAACTATTAGATACATTTTTAATCTAATGTGCGAAACGCTTTCAGATACTTAACTTCCTAAATTACATTAATTCGGTGCTATATTTCTAGGTGCTGAGAGGTGCCTAGTGTATGTTTGTTTTATTTGTTGTTTTTTTCTGATACGCCAGAATGCATGTCACAATTAACTCAGCCCAATCAAACGTTTAATTCTAAAGTGCAACAAAACAAACAATTACAGATAAACCAGAATGAGCCACAACAGCGCTAATGAATAATGTACACTGTTGTCTGTGGTTTAATCAAGAATTTCGATGGTCGTTGGAAAGGGAAATAACTTATTGTCGAAACACTTTATTGTACAAGATGTATTTGTACACGAGTTCTAAAAGAAACTGAAATAAAAGTTTGATCATTAAAATGTTTATGATACTTCGCGAGATCTCCCTCCTAGAAACATACAGTCACTGAAAATGAAAGAAGAAAAACAAATAGAAATAAAGGACACGTTTCGTTTCTCT
>TRINITY_DN40202_c0_g1_i2 len=1234 exp=exp=148.09 ORF=[complete,100,422-721(+)]
GGAGGGGCTGTCCAAGAGATAAACCTCTACCCGGGAAACAACAGCTCGCACTCGCGCGTGCCATTTGGCGCGTTTTTTTTTTTGCCTGCCTTTATAAAAGCCATTGTGATGGTTGGCTGGTAGGACCAGTGTGACAGGAAGAGGCAGGTTTCTTGGGCTTATTTCTTCTACTTTCTAGTTGGCACTTGGGGTGTCCAGTTAACAACATTTGACTTGGGCTAAAAAAATTTACCTCGAGGCAAGGGGAGACAAGTATTAAGAAGTGGCAGATAAATACACAAAACAACTCAAGTGGAGACAATCGAACCTCAACCAACGTTTAAGCTTGTGTCTAGGTGCCATCCTGCTCGTAGGTTGCTCAGAATAATTCATTACAAAGAGATTACTGACTAGAATCATCAAGACAAATTTAACTGTCAGAATGAGACCGTTAGAAATAGCAATTTTAGGATCCTTGATGATGATTCTTCTTCTATTATCTACTGCACAGTCCGCACCTTTCAGTGATGATGTTGAACAAAATGAACAAGCGGAAGTTGATGAACAAAAAGAAGCCAGATGGTTACTTAATCATCTAGCGAACTTTCAAAGGAACAGAAGAAATGGCCACAACTTAGATGCAGGATTTCAATCAAGGCACTCCATTTTATACAATTTATTTAAAGCTCAGGATGCTGCCCGTCTCGTGCAAGATCCTTTTGGTCCAGGCAGAAGGAAATAAAAGAATGTCAAGGTCATCCTTGGTCTATAAAGACCAGTATTTTTTAAATTGTATGATTCTTTCTTAAAATATATCTGCTTTCAAATTAGGACATTGAATTCAATTTCTGTACACAGTTTGTTAATCATACCTGTTACTATTTTTAACTTATAGCACATAGACTTTGTCAATGTTGCCGGGGGTTTTTTTGGCAGAAAAAAAAATTGATCTAGGTAGACTTCAATGTTCGTATTATGAAGTCTACCATGAAAAAAAAAAGATGTATAGAGCAAACTACAGATTTCGCGAAAGACAAGATAAATATATTTCTTTTATTTATGTCAGTAATGATCAAGTTATCAAGTTATGAGATGCTTTGAGAATGATATATCCAATGACGTGACTGTTTTGATTACCTTTTGTTTTGTTTCTTGTTGTGTTGTTATTCATGGTTAAGTTTTATAAAACATATTTAAACTATAACTTTTCAAATAGCAGAAATAAAAAAAGTTACAATTTT
>TRINITY_DN40202_c0_g1_i4 len=1232 exp=exp=106.90 ORF=[complete,100,422-721(+)]
GGAGGGGCTGTCCAAGAGATAAACCTCTACCCGGGAAACAACAGCTCGCACTCGCGCGTGCCATTTGGCGCGTTTTTTTTTTTGCCTGCCTTTATAAAAGCCATTGTGATGGTTGGCTGGTAGGACCAGTGTGACAGGAAGAGGCAGGTTTCTTGGGCTTATTTCTTCTACTTTCTAGTTGGCACTTGGGGTGTCCAGTTAACAACATTTGACTTGGGCTAAAAAAATTTACCTCGAGGCAAGGGGAGACAAGTATTAAGAAGTGGCAGATAAATACACAAAACAACTCAAGTGGAGACAATCGAACCTCAACCAACGTTTAAGCTTGTGTCTAGGTGCCATCCTGCTCGTAGGTTGCTCAGAATAATTCATTACAAAGAGATTACTGACTAGAATCATCAAGACAAATTTAACTGTCAGAATGAGACCGTTAGAAATAGCAATTTTAGGATCCTTGATGATGATTCTTCTTCTATTATCTACTGCACAGTCCGCACCTTTCAGTGATGATGTTGAACAAAATGAACAAGCGGAAGTTGATGAACAAAAAGAAGCCAGATGGTTACTTAATCATCTAGCGAACTTTCAAAGGAACAGAAGAAATGGCCACAACTTAGATGCAGGATTTCAATCAAGGCACTCCATTTTATACAATTTATTTAAAGCTCAGGATGCTGCCCGTCTCGTGCAAGATCCTTTTGGTCCAGGCAGAAGGAAATAAAAGAATGTCAAGGTCATCCTTGGTCTATAAAGACCAGTATTTTTTAAATTGTATGATTCTTTCTTAAAATATATCTGCTTTCAAATTAGGACATTGAATTCAATTTCTGTACACAGTTTGTTAATCATACCTGTTACTATTTTTAACTTATAGCACATAGACTTTGTCAATGTTGCCGGGTTTTATTTTTGGCAGAAAAAAAATTGATCTAGGTAGACTTCAATGTTCGTATTATGAAGTCTACCCTGAAAAAAAAGATGTATAGAACAAACTACAGATTTCGCGAAAGACAAGATAAATATATTTCTTTTATTCATGTCAGTAATAATCAAGTTATCAAGTTATGAGATGCTTTGAGAATGATATATCCAATGACGTGACTGTTTTGATTACCTTTTGTTTTGTTTCTTGTTGTGTTGTTATTCATGGTTAAGTTTTATAAAACATATTTAAACTATAACTTTTCAAATAGCAGAAATAAAAAAAGTTACAATTTT
>TRINITY_DN40244_c1_g9_i1 len=1306 exp=exp=165.42 ortholog=[gi|524887232|ref|XP_005100204.1| PREDICTED: uncharacterized protein LOC101861818 [Aplysia californica]]
ATGTACACAGACTTAGTCAATACAGTTAGATCTATGTACACAGACTTAGTCAATACAGTTAGATCTATGTTCTGTCAAAACATTTTCTTATCACTTTAGAGATGCCAAAAGCTAGAAATAAATGATATGTAGATCTAGTGGAAATATGCCTGAGCTGAAATACAGTTGTATTGAGTACCACACGATGATGACAGCGATCCCTGACTACGGTTTTCCTGTTGCTGGTTTTGGAGATGCCCCGGTCTCAGTGTGACTGACTCCAGACATGAATCTTTCATATTCTTCTAATGAAATGGAATCGTCCTTGTTGACCTTTTCATCCATTGATCGTACAATTAGTTTGGCGTGATCCATTTCTAAACAGGAAGAAAACTCTTTTTCCAAATTGTCTTTTTCTACTCCTTTTAGCTGCCCATCGTGATCTGTGTCTAACTGAACAAACATCGCATTATCTGGCAACACTGTGAATGGTGCTATATTTTTGGAATGGGAATTTCTTTCTTGTAGATAAATTGCGACAAAATCACACCAACAAATCTTCCCATCTCTGTTCACATCACTTCTAAAAACTGTGCTACGTGCTTTCAACATATTGGTCGTTGTTTTCGGAAGCAGAGAACTGACATGCGCAATGAAGGCATCTATCTCTTCCTTTTCAGAGATGCAGCCATCTTTGTTGAAATCTAAACTGTCGGTATCCAAGAGAAAGCGGTTCGGGTTGTGATTGAAAGAAATTGTGACTGGAGACTCCGTCGTGGGGGCAGTTAGAACTAAATTCAAATAGTTTGCCAGGAAGATAGAACACGAAACAATCTTCCATTGATGACAATTAATTATTTCCATGTCAGCCTTTAGCGACGAAGAAATCTGGACAGTGCGAATCTACCAGCAGTCGTCTGCAGAGAAGTCCGAATTAATAAAATTGTCTTTTTTTATTTCGCGTTACGTCTGAAAACGATGTAAACAAAAGTTGTGTAACAGCAGAAATATTTATCTTGCACAATAGTTGTGAAAAGTCCTTATATAATCTAGTTTTTTTTTATGGCTAAAAGATAAAGCAGGAACTCCTACTCCACGTCACTCCCTAGCCCAAGCTGTCAGAATCACAAGAACAACAACAAAATAGTCGATTCTTTTCATTGAGTCCAGGGTCCTTGTCCCTTTATATCCAGGGGAAGCAAGCCGACCAACAAAAAGTCGGATAACTCACAGGACGGCGTTAGTGCGATGAAGAGCAAAGGGAGACAACACGTGGCTCAGTGGGCTCTAACTCTGAACGGCGAGGTCTGACCTTGTGACGTATTGC
>TRINITY_DN19184_c0_g6_i1 len=1325 exp=exp=245.15 ortholog=[gi|318063769|gb|ADV36303.1| G-type lysozyme [Physella acuta]]
TTTTTTTTGGCGATGTAAAAAAAATGTTTTATTTAGTGTACATAATTATAATACATTTTTATCAATATTTAATAAGAATTTTTTACAAGGATTGATAACGAATAGTAATAAAAGCTTGTCTTCAAGTCTGAGGATAAAGGAAGAGTGCAGTGTTTAACTTGGCTACACAGACCCTTCAATGATCTACATATATTGCCACTTGGCTACACAGACCCTACAATGATCTACATATTTTGCCACTTTGCTACACAGACCCTACAATGATCTACATATTTTGCCACTTTGCTACACAGACCCTACAATGATCTACATATTTTGCCACTTGGCTACACAGACCCTGCAATGATCTACATATTTTGCCAAATCTAATGCTGACAAAGAAATTAGAAATAATAATTTATAAAATATCTAATCATATAATGTTGAATTTCACTTTTTCATTGTAGACATTCTTTTCAATTCCACTTTTTCAAGTGGAGCCATTTGGCTCTTGCTATGACGTCGTTGCTGTAGTCATTACCGGTGGAGCCACTGTCAAGGCCTGCCCAAGACTTAACATTCTTTACCCCAAAGTTGTACGCTGCAACGCCACCTTGTAGTTGTTTAGCTGCTGGCCACTTTCTATGTTTCTTTTTAACCTGCTTCATAAATGGAATGATCAGTTGTCCAGTCATCATTTCAATGTGGGCACAGCTGTTCCATGGCACAGAAGTACAGTTCAGACCAGAGTATCTGATGTCACACTGCATAATCCCCCACGCATTCCCTTTGTCTCCAAAGCCTTTAGTTTTATCCAGGAGAGCTCCGCCTCTGGATTCTCTGCTAGCAATTGCACCAAGAATCGAAGCCTGGATACAAAACTTATCCGCTACTTTTTGAAAGCATTCTCGGTATTTGGTTAGAGAAGCCATATCTGCTTGAATCATTTTGTTTGACGCTGCTACACCTCCCTTCTTTCTGCCTGTAGGCTTGAGATCGTTCACATCACCGTAGCAAGTCCTTGGAGCTGGTTTCGGGATGCTCTTTTTCTCTTTCTTATCAGCGAGACCTGCATATGTAGCGACTACAAGCGTTGTTAATATTAGGAGCCTCATCTTTGATCTGCCAAAATCTACAGTGTGCAGTAGCCTACATATGCAATTCAAACACACTCCATTTAATAGGAAGTCCGGATAAACAAACAATAAGGAAGTAGAAAGCGCACTTAAATGGAAAACCAAAATAAACAACGCCCTAAACTCTTGAGTACATACTTTATGAACATATTTTATTAGGAGTTTATACTTGGCTAAGTATATATTTTTAGAAATGTAATTAAGTATAAG
>TRINITY_DN42743_c0_g1_i1 len=935 exp=exp=1996.86 ortholog=[gi|350536299|ref|NP_001232239.1| putative tubulin beta 2 [Taeniopygia guttata] >gi|197129678|gb|ACH46176.1| putative tubulin beta 2 [Taeniopygia guttata]]
GCTAAATAACAAAAGATTAAGACGCATTTAAATTATTTAACATAACGTATTAAAACAAATTTAAAGTAATGGAATATTTGTAATACTCGAAATCATTCATCAACGCTTACAAATTCGTTATTCTTTAGCTTTATGAACTACTTTTTATCATGATGTGGCGGATGAATATTAAATCTCCCCATTGATGGTATAAAAAAAACTTACTCCGGCTTCTCGTTAATTTCGCTCGAGCTCCCTAGTAGTGTTAACATTGTAAAAAAATATTAAAACAAAATGCGTGAAATTGTCCATCTCCAAGCCGGTCAGTGTGGTAATCAAATCGGTGCCAAGTTCTGGGAAGTCATCTCAGATGAACATGGCATTGATCCAACTGGCACATACCATGGTGACTCTGACCTTCAATTAGAACGTATCAATGTATACTACAATGAAGCATCAGGTGGCAAATATGTCCCACGTGCCGTATTGGTTGATTTGGAACCCGGTACAATGGACAGTGTCAGATCTGGGCCTTTTGGTCAGATTTTCAGACCAGATAACTTTGTATTTGGACAGTCAGGTGCTGGCAACAACTGGGCTAAAGGTCACTACACAGAGGGAGCTGAGCTCGTAGATTCAGTTATGGATGTAGTTAGGAAAGAGGCTGAAAACTGCGACTGCTTACAGGGCTTCCAACTCACACATTCACTTGGTGGCGGCACCGGATCTGGTATGGGCACATTGTTGATCAGTAAAATGAGAGAGGAATACCCAGACAGAATTATGAACACATTTTCAGTCGTCCCATCACCAAAGGTATCAGACACTGTAGTAGAACCATACAACGCAACACTTTCAGTCCATCAGTTAGTAGAAAACACAGATGAAACATATTGCATTGACAATGAAGCCTTGTATGACATTTGCTTTAGGACCCTTAAACTGACCACACCAAC
>TRINITY_DN42743_c0_g2_i1 len=825 exp=exp=3779.23 ortholog=[gi|135496|sp|P18700.1|TBB_STRPU RecName: Full=Tubulin beta chain; AltName: Full=Beta-tubulin >gi|1335670|emb|CAA30385.1| unnamed protein product [Strongylocentrotus purpuratus]]
ACCCTTAAACTGACCACACCAACCTATGGTGACTTGAACCATCTAGTCAGCGCCACCATGTCCGGTGTGACCACATGCCTCAGGTTCCCTGGCCAGTTGAACGCAGACTTGAGAAAACTGGCCGTCAACATGGTGCCCTTCCCCCGTCTCCACTTCTTCATGCCAGGGTTCGCTCCCCTTACATCCAGGGGCTCACAGCAGTACCGCGCCCTCACTGTCCCAGAGTTGACACAGCAGATGTTTGACGCCAAGAACATGATGGCCGCCTGCGACCCACGCCACGGCCGCTACCTCACAGTTGCAGCCATCTTCAGAGGCCGCATGTCCATGAAGGAAGTTGACGAACAGATGCTCAATGTCCAGAACAAGAACTCCTCCTACTTTGTCGAATGGATCCCCAACAATGTTAAGACAGCTGTCTGCGACATTCCACCACGTGGTCTCAAGATGTCTGCCACTTTCATCGGCAACAGCACAGCCATCCAGGAGCTCTTCAAACGCATCTCTGAGCAGTTCACCGCTATGTTCCGTCGTAAGGCTTTCCTCCATTGGTACACTGGTGAGGGCATGGACGAGATGGAGTTCACTGAGGCAGAGTCCAACATGAACGACCTCGTTTCAGAGTACCAACAATACCAGGATGCTACCGCTGAGGATGAAGGCGAGTTTGATGAAGAGGAGGCTGAAGGTGAAGGACAGGAATTTGCTTAAATGGGTCAGTTGCAATCTACCGAACATCATTTTAGGACACTTGTCTTGGACCATTGGAACTTTGAGTGTCCAGCCAATTAGCGACTTAAGTTAAATACAACTAACAATTTTTTT
>TRINITY_DN42766_c0_g1_i1 len=803 exp=exp=123.49
TAAACATATTCTAAAAACCAATTTCTTAACATAAAGTTTAAGTTTCCACTAAAATATTTACAAAATAATGACGTAGTGTCTTTGACGGAAAAAAACCCCGAGCCTATACTGTTGACTAGAGTATAATTAATTTATTAACTGTAATGAAACAGGAGAAGGGGGTATCTGGTAGGATGCCCTTGGTCTGATCAGCAAACTCATCTCCAGTCACGTTCAAATTAAAAAATATCTGGTATACGTAGGTATTGGAAGTAAATAGTTCACAGGTAGTAGGTAGCCAGTCGCTTTATGCAGCAAAACAAACGTCCAAGAATAAATATTTTCTCGCTAAAAAAAAACATAATATCTTTATAAAATAAATGACCCTACTAAGAAACATTAAAATGACCATTGGCTACTTTAAGTCGTTGAAGAGAATATATTTTGCTTTATTGATCAGATGACAGTTTATGGCTATATAAACATCTAAGTCACTAATCTAGTAAATAGACTACAATTCTTGAATATGCAAGTAGAATCTGGTTTAATAAATTAGTGAATAACTAAATAGATGAAATAAAAAATTAGTGAACTACGAAAGTAGTGAACTACGAAAGTAGTGAACTACTAAATTAGTGAAGTATTACATTCTTGAATATGTAAGTAGAATCTGGATAAATAAATAAATAAACAACTAAATAGATGAACTACTAAATTAGTGAACTATTACATTCTTGAATATGCAACTAGAATCTGGATTAATAAATTAGTGAAGTACACCAAATTAGTGATTTACTAAATTAGCGAACCATTAAATTAGTGAA
>TRINITY_DN42766_c0_g1_i2 len=236 exp=exp=304.80
CGCTTTATGCAGCTAGACAAACGCCCCAGAATAAATATTTTCGTGCTAAAAAAACATAATATCTTTATAAAAATAAATGACCCTACTAAGAAGCACTAAAATGACCATTGGCTACTTTTAGTCGTTGAAGATAATATCTTTTGCTTTATTGATCAGATGACCGTTTATGACTATATAAACATCTAAGTCACTAATCTAGTAAATAGACTACAATTCTTGAATATGCAAGTAGAATC
>TRINITY_DN42766_c0_g1_i3 len=712 exp=exp=549.65
TTTGCGATATATAGAGTCTGTTTAATTGAACATTGCAAACGATTTAGTAAACATCTTCTGAAAACTCATTTCTTAACATAAAGTTGAAGTTTCCACTAAACTATTTACAAAATAATGACGTAGCGTCTTTAACCTAGAGTCTAGCGCTGTAGACTAGAGCATAATTAATTTATTAACTGTAATGAAACAGGAGAAGGGGTTATCTGGTAGGATGCCCTTAGTCTGATCAGCAAACTCATTTCCAGTCACGTTCAAATTAAAAAAATATCTGGTGTACGTAGGTATTGGCAGTAAACAGTTCACAGGTAGTAGGTAGCCAGTCGCTTTATGCAGCAAAACAAACGTCCAAGAATAAATATTTTCTCGCTAAAAAAAAACATAATATCTTTATAAAAATAAATGACCCTACTAAGAAGCACTAAAATGACCATTGGCTACTTTTAGTCGTTGAAGATAATATCTTTTGCTTTATTGATCAGATGACCGTTTATGACTATATAAACATCTAAGTCACTAATCTAGTAAATAGACTACAATTCTTGAATATGCAAGTAGAATCTCGATAAATAAATTAGTGAACAACTAAATAGATGAACTACTAAATTAGTGAACTATTACATTCTTGAATATGCAACTAGAATCTGGATTAATAAATTAGTGAAGTACACCAAATTAGTGATTTACTAAATTAGCGAACCATTAAATTAGTGAA
>TRINITY_DN42766_c0_g1_i5 len=673 exp=exp=287.09
TAAACATATTCTAAAAACCAATTTCTTAACATAAAGTTTAAGTTTCCACTAAAATATTTACAAAATAATGACGTAGTGTCTTTGACGGAAAAAAACCCCGAGCCTATACTGTTGACTAGAGTATAATTAATTTATTAATTGTAATGAAACACTAGAAGAGGGTATCTGGTAGGATGCCCTTGGTCTGATCAGCAAACTCATCTCCAGTCACGTTCAAATTAAAAAAATATCTGGTGTACGTAGGTATTGGCAGTAAACAGTTTACAGGTAGTAGGTAGCCAGTCCATTTATGCAGCAAGACAAACGTCTCATAATAAATATTTTCATGCTAAAAAAAACATAATATCTTTATAAAAATAAATGACCCTACTAAGAAGCACTAAAATGACCATTGGCTACTTTTAGTCGTTGAAGATAATATCTTTTGCTTTATTGATCAGATGACCGTTTATGACTATATAAACATCTAAGTCACTAATCTAGTAAATAGACTACAATTCTTGAATATGCAAGTAGAATCTCGATAAATAAATTAGTGAACAACTAAATAGATGAACTACTAAATTAGTGAACTATTACATTCTTGAATATGCAACTAGAATCTGGATTAATAAATTAGTGAAGTACACCAAATTAGTGATTTACTAAATTAGCGAACCATTAAATTAGTGAA
>TRINITY_DN42766_c0_g1_i6 len=924 exp=exp=817.51
TAAACATATTCTAAAAACCAATTTCTTAACATAAAGTTTAAGTTTCCACTAAAATATTTACAAAATAATGACGTAGTGTCTTTGACGGAAAAAAACCCCGAGCCTATACTGTTGACTAGAGTATAATTAATTTATTAACTGTAATGAAACAGGAGAAGGGGGTATCTGGTAGGATGCCCTTGGTCTGATCAGCAAACTCATCTCCAGTCACGTTCAAATTAAAAAATATCTGGTATACGTAGGTATTGGAAGTAAATAGTTCACAGGTAGTAGGTAGCCAGTCGCTTTATGCAGCAAAACAAACGTCCAAGAATAAATATTTTCTCGCTAAAAAAAAACATAATATCTTTATAAAATAAATGACCCTACTAAGAAACATTAAAATGACCATTGGCTACTTTAAGTCGTTGAAGAGAATATATTTTGCTTTATTGATCAGATGACAGTTTATGGCTATATAAACATCTAAGTCACTAATCTAGTAAATAGACTACAATTCTTGAATATGCAAGTAGAATCTGGTTTAATAAATTAGTGAATAACTAAATAGATGAAATAAAAAATTAGTGAACTACGAAAGTAGTGAACTACGAAAGTAGTGAACTACTAAATTAGTGAAGTATTACATTCTTGAATATGTAAGTAGAATCTGGATAAATAAATAAATAAACAACTAAATAGATGAACTACTAAATTAGTGAACTACAAAATTAGTGAACTACTAAATCAGTTAACTATTACAATTCCTGAATATGCAACTAGAATCTGGATTAATAAATTAGTGAAGTACACCAAATTAGTGATTTACTAAATTAGCGAACCATTAAATTAGTGAAACATTTAATTAGCGGACCATTAAATTAGTGAACTATTAAATTATTGAACCTTCAAATTAGTGAAGCATTAAATTGGTGAATTATTAAA
>TRINITY_DN42746_c0_g1_i1 len=703 exp=exp=116.90 ORF=[3prime_partial,127,325-702(+)]
CGACAGGGCGAAGACAACCAATTGCGTTGCAGGCACCAAAAAAAAAGTTTTTTTCTGTCCATCTTTCTATGAAATAGTTTCTTTTAGTTCTGCTTAGGTTTAGGTTTAAACCTGCAAGGTTCCAATTTGATAGTCTGGCATATAAACTCTAGGTCACGTTCTTCTTCAACCCAAAACGTAAAAATTTCTTCTTCGTCTGACTTTTGCCAAAAGTGACAATAATTGGAAAAACAAATGATTTTTTGAAACGTCATATGCAAATTTAATTGACTGCAATTCAGCCCCAAAATCAGTTGTAAGCACGAAGTCAAGGCACCAGCAGCCATGATGAAATACTCGACGGTTGCCATCAATGTTCTGATTTTCTACTTTCTAGGACCTCTCTCCACCCACACCGCCACCTCCAACAACCTTCACCCTGGCACCCTGCATGGACACCACAGTAGCAGAAACTACGATCTCAATGAAGCCACGCCCTACGAAGCAGACGACAATATAGAAGGCCCGATATCTTCAAAACGATACCTAGAGTCCATCGCTTCCGATATCTTTAAAAGAGATTACAATTCACGGGTAATCGATCCTGTATCTAGTGACATTTTTAACAAAGAAACGGAGAAACGGCTCATTGAAAGTATCGGTACAGACATTTTCAAAAAGAGTTCGCCCTATCAATATTACCATTCAGACCAGCACCCTTATG
>TRINITY_DN42784_c0_g1_i1 len=986 exp=exp=351.34 ortholog=[gi|524917037|ref|XP_005113283.1| PREDICTED: uncharacterized protein LOC101861866, partial [Aplysia californica]]
TTTGATGGTATCGCCAGCTCACTAGTCAAAAAAGAGGACGGCGAAAAGCGATATTTTGATGGTATCGCCAGCTCACTAGTCAAAAAAGAGGACGGCGAAAAGCGATATTTTGATGGTATCGCCAGCTCACTTGTCAAAAAAGACGACGGCGAAAAGCGATATTTTGAAGACATAGCCAGTTCACTCATCAAAAGAAGCTCAAATTCTGCAACACATTCCAAACGGATGTACGAAGTGACTGATGACGTATTGGATGGGTCTCGGATTTCTAAAAGGACAACAGACGGCGTGCGTGGATGGAGGGAAAGTGAACAGAAAGAAACTGACGACACTGCACCAAAGTTGCGTCATCGCCGTGACGTCAGCCTTATCTCTGTTCCACGAGTCTCCCTGTCCCGCCCACGAAGATTCATAGACTCCACCGGCAGCGACATCTTCAAGAGACAGCCCTTCAGACTCTTCACCAAGGCTCACGTTGACCCGCAGACCTGGCACTCCTGGGGCACATACAAGCCCCAGTGGCAGAAAACCAAGTCCAACGAGGGCGCCGCCAAGTCGTTTCGCCTCCTGGGCAAACGCGACTGGCACGATCACCTGGGTGAGGTGGAGGACGCCAAGATGGACGACGCGGTGTCCAGGCTTTATCTTGACCAGCATGAGTACAACAAACGTCACCTGGATAGCATAGCGTCCTCTTTGCTCCAGAAGAGATACCTGGACACGTTAGCCTCTAGTCTTATTAAAAGATCAGATACGGACGAACAAGGATTCGCAGACGGCTATTTTACACTTCCGTTGAGTCGAGAGATCTATTTCCGCCAGCCATTAGATGTCCTTGACAATGATCAGGAAAGGTTTGAATTTTGACCCCAACACCCCCGACACATCCCCTCCCCAGACAACACTCGAGCCCATGTCCACACGGTGACCGGAACTGACCAGCGCTCCGCGCAGAGCTCAAGAGATGCACGTAGGGCTTCATTAAG
>TRINITY_DN43556_c1_g1_i1 len=811 exp=exp=665.19 ORF=[complete,228,32-715(+)]
ATAAATAAATACATTTATTGTGTTTTATAAAATGTACATGCCAGTAACTCTACTTGTAGCAGCTTTTGCTTTTTGTGAAGCAGCGAATGTAGCCAAGAGAGATGAGCAATGCACCGGGATGTTACAGTGCGCTAATATAGTTTCGCAAATGGAACCATCTAGCCTTGGTCCAATGCAGGAAGAAGAACGATACGAACACCTATGCCAGATAAGCAATGACCTACGAACGTGTTTTCACAACATCGAAGAGGACTGCCAAGATTTATTTTTGTTAAACACGGTTTTAGTAGGAGTTCAGACGTTAGGCTTCCTTTGCTCGGCACAGGGCAAAGAAGAGATTGATCTAGATTCTGTCAAAGACTCTCCATGTCTCAACGATCAAACCACTGCCTTGTCAGCCAAAGAAGGAATAAGCGAGTGCGTGCAGAGTTTCCAGAATGAGTTACAGTTGGCCTCTTTCTCTGTCATGTCTACTGTTGAAGAACTGGAGTCCATCAATGTCTGTTTCTACTTAGATCAACTGAAAAGTTGCATTCTGGGATCAGTGGAAAATGATTGTGGCCAAAACATTAGCACCGTTGCTCGAAAACTTGTGGACATTGGCTACCAGCCTTTTGCCATGGAGTTGCGCTGTGGTCAACAAGATCGTCACATCCGTTCTCTGAAATCGAGACTTGTTCCCCTGAGTATCTCTGGTGTCAGAAGAAGAAGTTAAATGTCGACCAGCTTCACGGTTCAAATCTTTTGATGTCCAAGATAAAAAAAATGAATTTGTCAAGATATTATTTTTTTTTAAAACTATCTCCAATGT
>TRINITY_DN43514_c0_g1_i1 len=2092 exp=exp=190.87 ortholog=[gi|524877104|ref|XP_005095259.1| PREDICTED: ornithine decarboxylase-like [Aplysia californica]]
AAAAAAAAAAAAAAAAAAAAAAAAAAAAAAAACCCAACCACTTGAAAATGCCCCTCCCAAGAAAACTAAAGAGTGATCAACTAAACCTGTCACTAAACATCAAGAAAAAAGACATCACAAACAATGACACATCTTTAGAAACACAAGAAAAAATCTAGTTAAACTATAAGTAATGAAATATAAAATGTTTTTAAAAGTTAACAAAAAATCTAGTTACTATGTAGACTGAATAGTACAATAACCAAAATGATTTCTGTGTGCTAACAAGGATTGGTCCCCAGCACAAAATGAATGTGCCAAAACAGCACAGATTTTAGGTCCTTGACAATTGTGATGCTATGTAGCATAGTAACAGAAGATTTAAAGAACAATGAAAACATGTAAACAAAAAAACATGCAAAAAAATTAATAGAGAGCTGAAGGTTTCAATGCTGACATGTCTAGGCCAAGACTAATTCATCCTCAATGCAAGAGATGGAGTTGGCTGCATGACGGAGTGACATGACATCAGGTCCAGCAGCCATCATGCTTGGATAATCCATTTCAGAAGAGACACTTTCACATCGTCTCTTGGCTGAGCAATGTTCAGGGTAGATTTCATCCCAGATATCTTGACTACATATGTAATTGATGGATGGTCTGGGCATTCCATTGAAAGTGGATCCAGCAGCAATGGTGTAGGCACCCATATCAGGAAAATACATCCACTGACCAACCTCCATCTCAGGCAGACGACATTCCTTTATGATGCAATCAAGTCCATCACATGTTGGGCCCCATACAGATGAAGTAAATCTGAGAGGGGAGTCAGAGAAAACATGTGCTTCAGCATGAGCATGATCGTACAAGATACAGTTGAAGGAACCATAGACACCATCGTTGACATAGTACATGTGCGAGGGCTCGTCATTCTTGGTCACTTCAGAGCAACCATCAGCATCTGAGCTGTCTCTGGACACAGTTCTCTTAGCAATAATGTTGGCAGCTAGTGTATAAGCAGATGCAACAAAGTATCTTCCAGGCTCACTGATGATACGGACTCCCTTCTCAGGTGGGAAGTAAGTGTCCAATGCATCATTCAAAATGGTAGCAATCTCTGGGAATGAGATTGGAGCAGACTTCTGGCCTGGGAATCCACCACCAATATCCAGCAAGGTCATGTTAAATCCCATCTGGACACAGATTTGCCAGGCATCATAAGCTTGCTTGACTGCTAAAGAAAAAGCTCTGGCTTCTTGAACACCACTGCCACAATGAAAGCTAATGCCCATGACATCCAGTTCAAGCTCTTTGGCTTTGGCAACCAGTTTTGAGACATTAGTTGGGTGACAACCAAATTTGTTTCCCAACTGGCATTGCACTTTGACTTGAGAAGTTGGCAGAATGCGCAACACAAGCTTGGCATTGGGATAAACCTCTTTAATCTTGACAAGTTCCATTTCATTGTCAAATGTCATCATGTCCACATTGTGTTTAGCTGCATATTTTATGAAAGATTTCTGCTTGCATGGATTGGCATAAATAATGCGCTCTGGTGGTACTCCCTGCTTCAGGATCAGAGATATTTCTCCCTTGCTGGCACAATCAAATCCTGCGCCAAGATCTGCAAGCGTCTTGACAACCACTTCATCAGTGTTACACTTGCATGCATAAAATGGTTCCACTCTTGGAAGTAGTTCTTTCCATGCTCTGTACTTCTTAACTACATCTCCAACATCACACACACAAAATGCATCTTCAGAGCCCCTCGCTTCAAGTGCTACAATCTTATCTTGAATAAGCTGAGTCATGCAGGGCATGGGGTCAGCAATGATTTCAACAGAAGAGATAGGTGAAAACTTGTGCTTCATATTGATTGATTGAAAATAATATATAAACCTCTAGACAAAAATAACAAGTTGGGGTTGTACCAGCAATCTGGCCCAAGGAAACGCCTGCTTTTGGTAAATACTAGCTTGGATCCCACGGCGGTTCGGCGTTGAAATTGAATGTCCTGCGTATCACACGAGCAGCCTCTGGACTTTGGCTGAAGAAGACAGTCGAGCTACTGCCCTCCACAGAAGCTTCAGACTGAGCTTCTTTATTTTTTAAG
>TRINITY_DN78657_c0_g1_i1 len=245 exp=exp=100.39
TTTTTTTTTACTAGTTTGGCAGCTTTGTTTTATTTCTTCATTCTTCTCATTAGAACGGCCATTTTCTTTCCAAAAATAAAGAAACAAAACAAAACAATGTCATGGAAGAATCGTTTCATGTCTAGATCTCGAGACACAGTTTGTTGTCTGGACACGGCTCATTGGAGGGGTCAAATCTTTTGCCTATGATCTGTCTCATGTTCGAGGAGGCCACCATCTTCCTCATCCTTGAGTAAACTTCTAAG
>TRINITY_DN51488_c0_g1_i1 len=401 exp=exp=154.52 ortholog=[gi|524867759|ref|XP_005090687.1| PREDICTED: spectrin beta chain-like isoform X7 [Aplysia californica]]
ATTTAAGTTATACACTCTACATAGAGAGATTGATGACCTGCTGGAATGGATTGCAGACAAATCTGTTGTGGCTGGATCTAATGAACCAGGTCAAGACTATGAACATGTTTCGCTACTTAAAGAACGTTTCAAAGAGTTTGCCCGTGATACTGAAAACATTGGCCAAGAGCGTGTGGCTTCAGCCAATGAAATCTGTGATGCCCTTATTGCTTCAGAACATTCAGATGCTGCCACCATAGCAGAATGGAAAGACAATGTGAATGATGCTTGGGCTGATCTCTTGGAGTTGATAGACACACGTACAGATCTCCTGCAGACATGTTGGGAGCTGCACAAGTTCTTCTATGACTGTAGAGATACTTTAGAGAGAATAGTTGAAAAACAAAACTATATTCCTGAAG
>TRINITY_DN45908_c0_g1_i1 len=1362 exp=exp=402.22 ORF=[complete,135,405-809(+)]
GAAGGAGTCACCTGTCCTGATGGGGCGCGGGACACACGCCTGCTAAGAACTCTTCCAAGTCTGATATTTTAATCACCCCTCTCGCCACCCAGTCTAGGCCCATGTGTGTGATAGTGAGTAGTTATGCATGTGCGCAATTGATACCAAAGTGAGGCTATAAGGAGCAAGTAACTCGTCTTCAACCACTTGAGCAGATTGAATGTAGAAGGGGAGACAAAAAAGCGAAAGTACTCTGGGGTGAACGAGGATTACAAAGTTTGTGATTCCAAGAAAAGAGAAGATACAAAGGGAGAGAATAACGTCAACAGTTTGAACACTTCAAGAACAGAAACAAGAAAGTTACTTTTATCGAAGAAAAACATCAGAAACGTGTAGGTGTTGGTCAGTAGAGTAGCACCGTTCTAATGGCTAACCAAATCTTAGCAAAGGCTTCAAGCATTATGGCAGTCTTAGCGTGTGTCCTAATTTTCGTAACCTTCGTCCAGTCTCAAGGTTTAAGCCAAGATGAGGATGAGTGCGGAGGCTGCTGGTCGGAAATGGAAGATGTTCTAACAACAGCTTCAGATTATCTCAAAGGAGACTTTTACAGACATCGAGATCACGTGACTGAGCACGAAAGACCTAGAGCTTCCAGGAGGTTATCGTATAGCGTCTTCAGGAGATCCTTGGACTCCAACAGTGTCGAGTGTGACTCATGCTGGATTGTATTAGAAAGGCTTAGAACATACATTCAAAACAGCAGAGACAAAGATGTATCTAACCTTGGGCACCTCGTTAAGAAAGCAATGTTGAACAATGGCTGGGTGTAATTGTCAAGCAATCTTAAATAAACTTACATTGAACTATTTGACATCTCGACAACACACGCCAAGACAAGAAATTAAATCTCCATATTTTTTTTTGGACGAGACCAACTTTTTTTTTGTTTTGAATATTGAAAACGATATAATGAAATTGTTTTGTCGCTGGGTGAATGTAGTGTAAGAGAGATTGTTTTGAATGGAAGGCTGTTTTATTAAAACGTACACAAGTGTATCGACGTCACCTACTTTTACAGCCTAGAGTAGACTGGTTTAGGCCTAGAACATAAAATAGGGTGTAGTGTTGGTTTGAAAATGTAGAGTTAAAAATGGAATGAATATTTGAAGAGAAAAAAACATAATCAGATACACATTTAGTAAAATGGTATGTCTACATGCTTTCAAAAGATGTCTTGTAGAAACAGTTCTTTACAGAGCCTTGTCTCTGTTACAAGAGCAATGTCTTTTTAGATTTTAATTGACAATATTATGAGAATTAAATAAACTGCCATACATGTAAAAGTGTGCTTTAAACAAAATTAAAGATTTACTTCACTTTAAG
>TRINITY_DN45907_c0_g1_i1 len=2217 exp=exp=141.79 ortholog=[gi|73695956|gb|AAZ80784.1| matrilin [Biomphalaria glabrata]]
GTCATTCAAATACTTTAATAAAATCTTGTTGTAAAACATTGTAACAATGAAATAAAAATGTCAGTACATTTGTTGAAGTAAAACATAAATAAATAATTTTAAAACAAAAATGGTTCCTAGATCTTCATTTTACAGTTCACTCATCCGAAAAGCTTGACCTTAAAAAAAATAATTCTATTTGATGGGAAGTTTGTCATAAATGTTGAATGCTCTCAACAATAAGAAGGTAAGTAAAATGTAATCCTTAAAAATTTGTCGATACTTCGCCAAAGACTAACCTACACTCTAAATTATGTTCTAAATTAAATGTATTTTTTGTACAGTTTTTGCATAGAATATAAACAAATATGAGCAAATGTTTCAAGTACTGTAAACAATTCTTAACAAATTAAAAAAACAATTTATTTTTTGGTGATTAAAAAATTTACAGTTGTCAGATAAAGACTTATATACAATTTATTTATATATCATATAGGAACATTAAAATAAATAGGAAAAAATGGACAATAAAAAAATGATTGTAAAAAATTAAACTGACATAAAAATTATGTATATTCACAACAAGGCCAACTTGACGTGGTCTGAACAGATCTAGGTCTGGATTGAAACAATCCAAAAGCTTCTGGAAAATTTAATTTCTTTTTGGACACAGGGCAGAGACGAAAGCTTTAGCTTGTAATTTAGAGGAACGGCCAGAGAGGATTGTGGCCCCTTCCAGTGTCAGACCTTTGTCGGCTGGGTCAGCAACAAATACCTGAATGTTCTGAGCAACCAAAGCTGCCACTTCGTCTTGAAGTTCAGAAGTCTTCTTCCCAGCAGCAATGATGACGGCGATTTTACGTGAATTGGCACGCGCACCTCTGGCGGTAGTGAATCCGTCTTCTGCTAGCGTCTTGACCAATTCTTGGACTTTATTTCTTTCGTAGCTTTCGAGTCTGTTCTTAATGCCTTCCACTGTACTGTAGGCGTCAAGATTGAACCCAGCATCGTCAGGGCAGGAACCAGACAAGACACCATACCTGAAGCCCTGGTTCAAATCCTCAGTGTCCACTGTGAGACCAATAAAAGAGGTTGCCCACAATGTTCCATCACTGCCGAGGTTGGCTGGGCTGAAGACGAAGAAAATGTCTGCTGGGTCACTGACACCACAGGGTTCATCCATAGGTTCTGGGGTTGTAGTTGTCTTTTCTTGAACGAAACAAGTCTGGTGGGCCAGACTCTCCTTGATAGAACTGAGTTGGTTGTAGTTGTCTACTTTGGTCACACGGGATTGATCGCCAGCGATGTTCAACAGCTCAGAGTTTCTGATGTCAGTGCCGACACCGATGGCGAACATCACAATGTTATCCTTTCTAGCCTCCTCCGCAGCCTCTTTAGTTAGTTTCCACTCCTGGGAATTACCGTCTGTGATGACAATGCTAACTTTGGTCACGCCAGGTCTGACCACTCCGTTAGCCAACTGAGCCTCGTGCATATACTGGATGGCCCTCCCGGTGTCTGTTCGAAGTCCTGCCTTGTGAGGGATTCTGCCAATGGCTTCGATCACTTCATCTTTAGTGTCATAAGTTGTTAGGTTAAACCCGATCTCAGGGTAGATTCCCTTTCCGTAGCTAATGATTGAGACTCGGACACCGTTGGGATCAGAGCTGATCTCATATTGGCTCAAGAACTCTTGAAGGAACTTGATGGCTGTCTTGAAGTCTCTGTTGCGGAGAGAGCTGGAAGAATCCAGTACAATGCCCAACTCTAACGGCTCTTGTCTGCAGATTAGTATGTGGTCTCCTTTATCTTCGACTACCTCTCTCCTTGAAAGTCTGGCTATGTTTGGTAACGAGAATGCTAGTGTCAAGCCGACCTGCAATAAAACCGAAGCTGCTAAATATTTCATCATTTTCATGGGCTCAACTTAGAATGTATCCCTTTTAAAATTTGGCAGCTGTGTCAAAGTTCAAATATTTAAGTAGAAAATAATATCACGACCAATAGATCTAGTGTCGCTCGTCACAGTGCGTAACTGTATTATATTGTGTGTATTCAACACTCAGGTTTCAGACTGCTGAGAAACATACTTAGATTACAACAGACTATTGGATTATATACCCAGTCCTGTCCTAATTAATTGCGCCTACATAGTGGAGGACTTCTCTTAAACTGCTATACTAATGACGCTTATAGCTTCAGTGTGAGTAGGAAGTGGGTAGTGGGTTGGGCTGTGGG
>TRINITY_DN45933_c0_g1_i1 len=1057 exp=exp=1552.63 ortholog=[gi|325296833|ref|NP_001191658.1| myomodulin neuropeptides 2 precursor [Aplysia californica] >gi|122111188|sp|Q2VF17.1|MYOM2_APLCA RecName: Full=Myomodulin neuropeptides 2; Contains: RecName: Full=Myomodulin-C; Short=MM-C; Short=MMc; Contains: RecName: Full=Myomodulin-E; Short=MM-E; Short=MMe; Contains: RecName: Full=MMG2-DPa; Contains: RecName: Full=MMG2-DPb; Contains: RecName: Full=MMG2-DPd; Contains: RecName: Full=MMG2-DPf; Flags: Precursor >gi|77378085|gb|ABA70768.1| myomodulin gene 2 neuropeptide precursor [Aplysia californica]]
AATTATCTTTATTTATTAATAAAACAACAAAAAAAAAATTAGCTGTACTTCATTAATCTTAAATTCAAATGTTCAAACTACGGAATTTTTTGATTGGTCGTTCACCGCGACGTCATTCTTGTCTGCTTTGGGTCGTCCAAATCGAGACAGGAGAGCAGCTTTAGCTTGCACTTCGTTGCTGCCCAGGTGGCGGTAGTTCGCCCAGAGCGGCAGTAAGTAGTCATCAGACAGGGATCTTCTGTAGCGGCCTCCTCGTGGGGTCGGCTTGATCTGTCTCGTGGGCAGCTTGCTTAAGAGTTGACGATAGAGTTCAAGGTCGGCTGAATCGTCTGCTCGGCTCCTGCTTTCACGGCCATATCTGGGGAGTGGCGGTTGTCTCCTGACGTCATCCCGAGCGTCATCGTCGTCGAAAAGGTAGTTGACGAGATCTTTGACTTGGCTTGAGGTCAGCTGCTTTACTTCCTCGTGGTCACCTAGAATGTGATCTAGCTTTAAGCCCGCTGGCAATCTGGTGTTAGCACGCTTGCCTAACCTTAGCATCTGAAGACCACGCCCAAGTCGAAGCAAGCCCCACCCCCTCTTGTTCAGGTCCATAAAGTTGGTATCATCTATTGTGTCATCTTCAAGAAAGGGCTCTGTCTGACCAGCTGTCCGGCCTGACACAATGAAGATGACGCTTAAACACAAACACATTTCTAGAACTCTCTGCAACATTCTTGTTCTATGTTGAACTCAAATTTCTTTTAAAAGGTACTGTTTTTGTGTATATTGAACTATTAAATTAATTTTACGAAACGAAATTACGATCAGATCAGATCTGTTTAAATTTCTTTTCTTTCTAAACAAAAAAAACGAAATTCTACTTTTTATTTATCCCTGACATGTATAAATACTAAGAAAGGCCGATGAATCTAACGGCTGAGCTGTTTTATAGTCTTTGATTGGGTGATGACGGCAGGAGGTTATGACGCCGAGAAAGCTATTCCTGGATCTGAT
>TRINITY_DN53458_c0_g1_i1 len=327 exp=exp=110.06 ortholog=[gi|431921414|gb|ELK18813.1| Charged multivesicular body protein 2a [Pteropus alecto]]
GGCCGCTTGAGGTGCCCTGCTGCTTTCCCCAGCAGATATTGTTTTGCCTGTACTTGGCAAACCTGACATTTCATCAGCCATCTGTAACCCTAATTCATCCAACACCTGCGATACAATGGCGTCACTTTCCTCTTCATCATCTTCATCACCAAGAGCATCATCAATAGCATCACTCATCATTTCTTCCTTCATGTCCATAATTTCTGACTGTTTCTCAAATTCCATCATAATCTTCTGGATCTGTGGCAATTTCAGCTGTCTGTTCATTGTTGCCATTGCTTTGGTGACTCCTTTCATGGCCTGAGCCATTGTGTTATTAGCCTTGAG
>TRINITY_DN5241_c0_g1_i1 len=358 exp=exp=183.66
CTTAAGGGTGACGTTTTGTTGGCCCGCGCTGATCTAAGACCACAAGTGATAGACCAATACCAATGATAGACTACCCTTGGTGACCAAAACAACTGATAGATCATAGACCACTATAATCGATAGAACGCCAACAAGGAATGGCTCTGCTACGAATACATGGCTCCACAATAAACTAGAACGAGGGCTCACCGTCACCCTCTTCTGTCCTACAAAATGTATGGATTCTGATGTACTCTTCACTTCTGTCCTACACAATGTATGGATTATGATGTACTCTTCACTTCTGTCCTACACAATGTATGGATTATGATGTACTCTTCACTTCTGTCCTACACAATGTATGGATTATGATGTACTC
>TRINITY_DN52714_c0_g1_i1 len=317 exp=exp=141.96
TTGCATGTTGAGGGTGTGTCAAAGAATTTACAGCAGCAAAACAGAATGCGTTTCTAAAGCTTGTTTTTAATAACTGATGCTTTCTTACTTTCAATAACAATTTTTTTTGTTCCTTCAAGATTTTTGATGAATGTTTTATAACTGTAATTCAAAATCTTGAGTCATCTTTCCCTTGACAACATGCTCATTTTCCAGTACATGGGTTTTAAAAAACAACAATTCAGCATTTGAAACATCAGTCACCACTATTTGAGATAGATCAATAAAAACTGGAATTCTTTT
>TRINITY_DN32057_c1_g1_i1 len=352 exp=exp=102.17
TTCTTATCGTCACTTGATCACTTCATTCTTATCTACTAGAGCGGAAGTGCAGGGCTACGTGGTGGAGGTGTTAGTGTTTCCTCTCTCACACAAACTTTCTTTCCTATTTTAAAAGTGCATTGCGAACAATTGTGTTGTAAATCTACAGCATCTTTCTAGCCTTGAACATTTTTTTTGGGGGGGGGAATGGAAACTAAAATGCTCTACAAGAAATATTTCGATTGTACCACGAGTTGGATACTCAATCGATTGTACCACGAGTTGGATACTCAATCGATTGTACCACGAGTTGGATACTCAATCGATTGTACCACGAGTTGGATACTCAATCGATTGTACCACGAGTTGGATA
>TRINITY_DN32098_c0_g1_i1 len=371 exp=exp=218.28 homolog=[gi|524871932|ref|XP_005092736.1| PREDICTED: RNA-directed DNA polymerase from mobile element jockey-like [Aplysia californica]]
CTTGAGGTAAACCACTCGAAGTCGGTTTACTCATGGTTTACGCTGGGCCGTGATATATTGAAGGAACCTGTCGAGCTTAGAATGGATGGCAAGATTCTGGAATGGGATAAAAAGCCCAAGTACCTTGGAGTAATTCTCGATCAGAAACTGACTATGTGCGATCATATCCAGCAGGTAAAAGAAACAGCTTCCGAGAAGCTGAATATCGTAAAGAAACTAGCTGGAACGAAGTGGGGAGCGAGAGCTGACGTGCTGAGAGGACTGTACATGGGTGCAGTACGCTCTCACATGGACTACAGTCTTCCTGTTCAGGTCTGGGCCTCGCAAACGACCTTAGCAAGCCTAGACTCTGTTCAGAACCAAGCCTTAAG
>TRINITY_DN22426_c0_g1_i1 len=755 exp=exp=136.72
ACCAATGAAATAACTCGAAGGACACAAAACAGCAACCGGGTCACGTAGGCCTAGTTTTTCCTCCCCGGGAAGAAACGGCTGATGCAAGCTCTTGTAAACGCACAGTCTATATAAGTAACGACGAACAATGTTCGCTCTCCATTCTCTTTAACAGCCAAGTACTAATTCACATCTTCAACATTTATTTCTTTGGTCAAGATGAGCAAATCTAACCGCACTACTAAAGCCTGTGTTATCTCGTCTGGTCTGCTAAGTGTTTTGCTATCGGAACTTTTATCGATACCGCTGTTGTTACAACCGTCGAAAATACGAGAGAAATAGCATTGGCTGTCCAACATGGTGCTCTGAAAGAAGTCAAGATGGGCACATTTTTCAAGTTTAAATTTGTGTAGTTTTCATGGTCAATTTTAATCAAGTTATCATTTTATTTTAATTATCGTGTGTCATATTCTTTGGATCTCGTTTGGGCTTAATTTGTTTTTTTTAGTAGAATCAAATCTAGATCTATTCAAATCTAGCATCTTATTATAAATTATAATATATCTCTAGTGACCCGTGGATTTTGTGTGTGTCTATTACTGTGATCGCTAGGACTGTATTTCTATATTGACTATATCTGTTGAACTTTTGGGAATCTCGTGTTATTCAGTAGAACAATCTAGAATCTAGTTCTATTATCTATCTAGCCTACTCTTTATAGAGTCTATAATCATTTGTTATATTGGTGTACTGGAATCTCAAGCAAGTTTCTTAAG
>TRINITY_DN26380_c0_g1_i1 len=379 exp=exp=433.72
AAAAAGAAATAATATTCTACAAAAATTAAATAGAGCGAGTCAACAGTCTTTTTCTAAGATTACTTAGATCTAGTACGCGTGCTTCTAGATTCTAGATCTGGTCTCCGTGATCGATAGACAGGCATAAGCCCAGGCTGGCTAAGTATAAAAGCTGAAAAAACTAGATCTAGCAGCTGCGCCGGAGTCCTCTTGATATTTCGTTGTTTGATCCATTTCTTAGATACAAATCAAGTAATTTGTCTATTTCTGTCCAGTACTGCATAAAATGTCTGGAAAAGACGGCAACAAAAAAGGTGGGCAAACTAAGAAGGATGACAAGAAAACTGATAGCTCCAAAGCAGGAGAGAAAGGAGGCAAAAAAGATTCCAAGAAATAACCA
>TRINITY_DN26380_c0_g2_i1 len=379 exp=exp=392.17
AAAAAGAAATAATATTCTACAAAAATTAAATAGAGCGAGTCAACAGTCTTTTTCTAAGATTACTTAGATCTAGTACGCGTGCTTCTAGATTCTAGATCTGGTCTCCGTGATCGATAGACAGGCATAAGCCCAGGCTGGCTAAGTATAAAAGCTGAAAAAACTAGATCTAGCAGCTGCGCCGGAGTCCTCTTGATATTTCGTTGTTCGATCTATTTCTTAGATACAAATCAAGTAATTTGTCTATTTCTGTCCAGTACTGCATAAAATGTCTGGAAAAGACGGCAACAAAAAAGGTGGGCAAACTAAGAAGGATGACAAGAAAACTGATAGCTCCAAAGCAGGAGAGAAAGGAGGCAAAAAAGATTCCAAGAAATAACCA
>TRINITY_DN26380_c1_g1_i1 len=433 exp=exp=132.21
ACATTTAAAACATTTTAATGTCAATTGATCTTGAATAAAAAAAGAATTTCACTGTGCAGACCCTGAACAACACTTGTGTAAAGCAACATCTGCAGAAATAAAATGATCATGGTGGCAACTGACTATGAACAGTATGAATGATTGAATGAATTGTATCCAATGGGCGTTTGGTTATTTCTTGGAATCTTTTTTTTTTTTTTTTTTTACATTTAAAACATTTTAATGTCAATTGATCTTGAATAAAAAAAGAATTTCACTGTGCAGACCCTGAACAACACTTGTGTAAAGCAACATCTGCAGAAATAAAATGATCATGGTGGCAACTGACTATGAACAGTATGAATGATTGAATGAATTGTATCCAATGGGCGTTTGGTTATTTCTTGGAATCTTT
>TRINITY_DN26321_c0_g2_i1 len=360 exp=exp=148.07 ortholog=[gi|171191317|gb|ACB45126.1| ribulose-1,5-bisphosphate carboxylase/oxygenase large subunit [Simaba trichilioides]]
GGCAAATACGGCCCTTTTGATCATTTCTTCACATGTACCTGCAGTAGCATTCAAGTAATGTCCTTTGATTTCACCTGTTTCGGCCTGCGCTTTATAAATTGCTTCGGCACAAAATACGAAACGGTCTCTCCAACGCATAAATGGTTGTGAGTTCACGTTCTCATCATCCTTGGTAAAATCAAGTCCACCACGGAGACATTCATAAACCGCCCTACCGTAGTTTTTTGCGGATAATCCCAATTTTGGTTTAATAGTACATCCCAATAGAGGACGACCATATTTGTTCAACTTATCTCTTTCAGATTGGATACCATGAGGTGGGCCTTGGAAAGTTTTTGAATAAGCAGGGGGAATTTACCG
>TRINITY_DN26376_c0_g1_i1 len=353 exp=exp=341.88 ortholog=[gi|555703232|gb|ESO06465.1| hypothetical protein HELRODRAFT_64261 [Helobdella robusta]]
AAAGTTCTCCCATCACTATTTATTGACTTGGCCACACACACACACACTATCATTCATAAGCTTTTTAATTCTTGCCAGCAGCTACAGATTTTTTGTTGTGTTTCCTGGAAAACTTGAGATTTTTCAAAAACTTGGGATCAACCCCTCTCATTGAAGGATATCTGTGAGACTTGGGCCTGTGAATGCCATTACGATGGTGTTTCTTGTTCTGATTGTGATTTGTGTGATTCTTGGACTTGGCCATTGTTTAAAAACCTAAGTGAGCAATCACCACTCAAAAAGCCTTGGATATGAATAGTGGAAAAGGAAGTATACTTAAAAAGAGTTATG
>TRINITY_DN58996_c0_g1_i1 len=811 exp=exp=375.08 ortholog=[gi|32169292|emb|CAD89885.1| ribosomal protein L7 [Crassostrea gigas]]
TATTCTCACTTTAAATCATTTTGAAACATTGTGTCCAGTTCTTTATTCTCACTTTAAATCATTTTGCTAACAAGGGCATCAATATTGGAATCCCTGAAGCCATAGTCTCCACCATCATTGTAGTGGTTGTACTTGCGTCGCCATCCACCCAATGGGTTGGACAGTTTGAAGGGCCACAGAAAGTTGGAGGCATACTTGAAGTTGGGACCAACAGTCAAGATCTCATGGATCAAATCCTCAATGCAAATAACATCCTTTGTACCTAGTTCCTTTTCAATAATAGCATTATCAGTCAAAGGTATTCTCTGGTGGTTAACCTTTCCATATCCTCTCTTGTAAATCAGCTCTCTGACAGTCTTCAGGCTTGGTGTTCCCCAAGCAACGTAAGGCTCAGCAATTTTAAGCATATTTAATGTTGCTTTGTTAAGTTTCACAAAGACACCATTGTTGATCTGGCGCAATCTGAAGAGTTGCAAAACTTTCCTTGGTCTTGGATGGATACCATTGATACCTCTAATTCTTATGACAAATGCTAATTTGGGTTCAGCTGGTACATAAAAGTTTCCATGTTGTCTTGCCAAACGAGCCAAACGAATTTCATCTCGTTCCTTTGCTCTGTACTCCTTTACATATTTTTCAGCTCTCTTGAAAATTACCTTCTTTTTAGCAACTTGCTTTTTTTTGTTGGCAGCTTCAGCCTTTGCTACTCTTTGTTTCGACAAAGCGATCTGCTTCCTTCTTTTCAGAAGTGATTCAGGTACCCTTGGCAGCTTAGCTTGTTTGTCTGCCATTGTCGACTCGGATAGAAAAG
>TRINITY_DN43473_c0_g1_i1 len=1867 exp=exp=107.28 ortholog=[gi|443705037|gb|ELU01782.1| hypothetical protein CAPTEDRAFT_172295 [Capitella teleta]]
AGTAAATGTTACAAATGACAAAGTAAATCAAAATGATATCGCGTAAAACTGGAAACTAGGATCGTTACAAGTATCGTAATCGACCACCTGGTTGTGTATAGTGTTGTATCCCTTTTATCGGCTGATGTGTTTGGCTGTACTGGTGATCTGATTTGTCTCCAAATAGGATTATTTTTTCCTCGTGGTTGACACAAGTAAAGAAAAATGGAGACAGCACCAGCGATGCCTACACAGTCATCAAGGAAAAGACCTAGTAGGTTTTTGCTACTATGGTTTCTTTTTCGGACAATGCATGTAACTCACAGCGGGGAAGAGTCCAGCAAGCCAGAAGACGATGAAGTATCAGTGAGTGACACAGTAGCATCTCCAGCTGATGATGCTTTAGCTAAAGTCAATCTTCCTAAGAAGTTGCCTTCTATAGTAGAAATAAAAAAGGCATTACCTGCTCATTGCTTTGAATCCAGCCTTTCACTCTCTCTGTATTATATGATCAAAGATTTTGTTTTAGTTGCATTCTTCTATGTTCTCGTTGAATGGACCTGGGAAGTATTTCCTCCTATGGCACAGCTATTTATCACACCATTGTTCTGGCTTATTCAGGGTACTTTGTTTACTGCCTTATTTGTGGTGGGGCATGACGCAGGCCATGGCTCATTCTCCAATTCAGAGTTAATCAACACAATTGTTGGAAACATTTGTCACACATTTTTGTTTTGCCCATACTATATGTGGAAGGTGAGTCACAGAAAGCATCACAAAAACACTGGAAATATTGATAAAGATGAAGTTTTCTACCCAGTTCGTAAGGCAGACAACAATTCTAGTATTCCATTGTTACATGGCTTTGGACTTGGTGTTGGCTGGTTTGCTTATTTAGTGAAAGGATACAAACCTAGAGGGGTTCAACACTTCAACCCTCTAGACCCATTGTTTCGCCAGCATGTAATGAACTGCACTGTGTCACTTGTGAGTTTAGTCCTGTGGTCATTTTGCTTGGCCAGATTTAAGGAGCAGTTTGGTCTGGGAGCTTTGCTGTATCACTGGGCTGTGCCTGTCTTCATATTTGCCTCCTACACTGTGATCATCACTTTTCTTCACCACACCGAAGATGAAATTCCATGGTACAGCAATGAATTGTGGGATAACGTCCGTGGGCAGCTTTCTTCAGTTGACCGTTCTTATGGATGGTGCCATTATATAATTCACAGTATCGGCACACACCAAATCCACCACCTCTTTCCCAAAGTACCACACTACCACCTAGAGGAAGCAACAGTGGCATTCAGGAAGGCTTTCCCAAAACTTGTGAATATACGTCATGAGCCCATTTTACCAGCATTTTTCAGAATGTTCAAAAAGTTTGCCCTACAGAATGTAATTGAGAATGACACAAGAGTGCATTTATACAAATGATTTCTCAGTTATTGGTATTACAGCGATATCAAAAGATGTTTCTATACTAGTGTATCATGTTGGTCTTTTAATATTATTATTTTTTTTTTTTTTTTTTTTTTTTTTTGTTTGTTTGTTTTTATTATAAACTTATAGACTTGAAGCACTGGCAGTGAATACTTTTTATATCAAAAGTAATATAGAAAACAAAATTTCAAAATGAACATAAAATTCTCAAAAATTAATTTTGTTGGAAAATAAATCTTTATTCAGCATTCCTTTTTTTTAAAGGACTCTACTATACAGTCCAGCACACATCTCATGTTCTACAGATTGACTACAGGGTACTGTGTAGGGGCCAAACCCTAGTGACTAGTCAGTTCTAAAGCTTATGTAAAATCTGTAACTTTATGTCATTGCTTTGAATTTGTGCATCTGATTTGCTAAGCATTCTTTCTCAAACAAACAAAAACAT
>TRINITY_DN43410_c1_g1_i1 len=1062 exp=exp=749.15
TTTCAACCAATCAGATTCCATCTCTTCTCGTCTGGACCTCGAATGTAGAGTGAGAGCGAGGCTAGCGCGCAGCTTATAAATTCTCCTCCGAATAAATCGTACAAATTTGACCTTTTCGTCACCGCGTGTCCATCCGCGTCTTTAGCCGCAGACTTCTGCCAGTTTTCAAAACAAGCCACCACCAAGTCAACACCCTCCTCTTCAAAATGAACTCCTCTCTTCTCACACTGGCGACTGTCCTCTTTGCTGCTGCCCTGTTGCTCTCATCCTCAGTGGGCGGATCACCGGCAGAACTGATCCAGAAAGAGGTCAAAAGGTCCATACAACATCAGCCACAGTCCGCGCACATGGAAATTGCTGATCGTCTGCTTCGAAGAATTCTGGACGTCACCTACGAAACTCTTCAAGACCTTGGCGCCAGTAACGAAGATTTGGAACGGGTTCAACAGAAGAGAAACTACATTCAGACCTGCTACTTCCAAGCCATTTCCTGCTACTAACATCATGACGTCATCTTTAAAAAAAATCCTTATAACTTTTTTTTATGATGTTGTTGTCTTTGTTTCGTTCGTTTTTTTCCGGTTATAATTTTGTGATCTATATTTTTATGGCGTCATCATCAAAACTTCACTTATAAGTTCCTAATTAAAAAAAGAAAGAAAGAATGATAGTGTAGTTTTAAAAAAAAATACTTAGTTGGTGAGCGAAGAGGAACATCTTGAAAAAAAAAAGTGTTTTTTTTTTTCAATCTATGAAACTGTTTTAAACTATAATTTCGTTTTGTCCATTGGAAGATAAAAACACATTATCAGTTTAAGTTTATTATTAAAGGTTGAAAAACTCATTATGACTTATGCATTGCCTTGTCTCCAAGTCTGTCTAATTATTTGTACAGTGAGTGTAACTGATTACCTGTCATGGACATGGGGCTTATTATGGGTTAAATAAGATCGCAACTGGGTCTTGGGTCTGCATGCACCACTCCAATTTCATCTTCGGGATTGAAGATATTGCCTACTACTATCCTCCTGTGGGATTCGATCGCAACTGGGTCTTGGGTCT
>TRINITY_DN28077_c0_g2_i1 len=909 exp=exp=875.76 ortholog=[gi|7108581|gb|AAF36485.1|AF129397_1 SPTR prohormone [Lymnaea stagnalis]]
GTTGGAACTAATATAACCCTAGCGACAGACACTGTTCCATTATTTGTGTTATCACTTTTGATTAGGTTAGGTTTGGTTCATCATTACAGACGTAAGTCACGTGGGCGTCTGGGGGGAAACTGTGCAAGAACGGAGAGGGTGAGGGGAATCTCTCGCGCCTGATTGGTTGGCTCATAAAGAGGGAGAGCGGAGAAATGGCTTCGTCTTGCTGCCCAGACAACCAAAAAGGTGTGGCACATCCGACAGTACGAGCACAGAGCAACAGCGCAACTTTAGAACTCTTCCAGAACTTGTCGACATAGAAAATGGAGTTTCCAACTTTTCCCTTTTTCGTCCTAGTTTTGACCATTGTATCTGTGTCCCTTAGCAACAGCTTACCGACAAGGACAGAAGATGTTTTACAGGAAGCAAATATGGCTTTAGAAAAAAGACCAAAGTATATGGATACTAGACGAGAGCTCGATATGTTTAAAGATTTAGTCCTAATGAGTCTTCAAGAGTTGGTGGATGAGGAGCGAGTAAACCCAACAGTATTGCTAGAAGACGAGAGTTCAAAGACAGTGGAGAAACGGGAGCGCTACATGGGGATATGCATGAAGAAACAATACAACAACTTTGTGCCAGTCCCTTGTTTAAGGAGTGGTCGTTAAAAAAGTCTAGGACATGGAAAGGTTGAACTTCTGACACCAGTTGTTGTACTGTCTGTGTTGGGACACATCAAGTCAAGACTCTATTTCTTTGTTGTTTGTCATTCATAAAACTTAGGTTCAAATTTTCTATTTAACGAAATGAAATTCTTTTAAACTTTTATCTTTTTAGGCTTCATATTGAAGATTATATTTTGTATAATAGATCTTTGAAATACAAGGG
>TRINITY_DN71068_c0_g1_i1 len=289 exp=exp=152.22 homolog=[gi|46389739|dbj|BAD16556.1| CCAAT enhancer binding protein [Lymnaea stagnalis]]
CTTCAGATGGATCCAGCTATTACAGCGACGACAGCAACAGCGGCACGCCGCACATACCAGAGTTCAGCCAACTGACGTCTCCTGCAGCCGAGGCGCCTAGCACCTCCAGCTTCCAGTGGCCCAGCTGCAGCAATGCGATCAGTAACAACGACAACAAATTCCCAATAAGGACACCTAGCTCTAGTAACTTTGGCATGAAGCAGGAAGAGTTTCCAAGCTTCGACGCCGACGGCTTTGGATTACCGAATTCCTTAACCACATGTCCCAGCCCCACCCACCTGTCTCCGAG
>TRINITY_DN35870_c0_g1_i1 len=1051 exp=exp=436.13 ORF=[3prime_partial,129,384-1(-)]
CTCAAGGTACCGTCTCATCGTTTCAAGGTCAACTTTATTCCCGTTCGGCGATTGGCTGATCTCGCCTTCTGCCACACTTCTGTAACTCGGCTCTTCCAATGACGTCAGCTGGTTCTCTTCGTAGAGCTCCGGTCTGCTCCGCTCCCCTAATAGCTGATTGATTTGCTGTGGATCTGATTCCAGAACTCTACGAAGGAGAAGACTTGTGGGAATGTTGTTTTCTGTGTTCAGGCTGGGATCTGACCTTTTACCGTTTCCTCCTAAGCAAGCGTGTATAAACCATTTTCCTTTACACTTCCATGTGTATCCGGAGGCTGGGCTTGTGATAAGTGTCAAATAGATACAAGAAACAAGGGCTAAGTTGGCAGCAATAGTAAGTTCCATTGTAATCGTGGGCTGAATAGTCTCTAAATAATAGTGTCGTCTGCTAGACAAAAGGCTTCTGCTTCTCTTGAATGCTAGTCTTCCAAATATGTAATGAGTTCCTAATTCATAATCAGCATTTGCTTCTAACTTAATAAACTTGGGACCACTGTTGTTCTTGAAGTTTCTTTAGTAAATTTCTTTAATTTGTTGTCCAGCTCTATCTCCCAGGCACTAGATGGTCTGTGCATTCGCTGTAACACCTACTCCTAATTTGGTCCACTGCCACCTATGGCGGGCTTTATTTATTAAGCCGCCGCCCCCAGGAAAAAAAGAAATAAAGAGTAGGGGGGGGGGCGCTAAAAAAAAGGGGGGAAGGGGGGAGAAACAATAATTTGTTCAACTGTTATTCCACCACGTGAAAGATCGCTCGCCCCTGCGCCCCCCGTCGACCGACCCGTTAGTTCTGCTTCGTTCGGACAATCGTAGCTTTTGCTTTTACGCTGAAAAATCTACTGCGTTAAATGTGCTTATAAATCGTTACATCAACTCAAAGAACTGTGTGGAAAAAAACAAACAAACACCAACTTTCTAGATCTAGTAACAACATCTAAATGTACTAGTTTGGGTGGTACATCTACTGCGCGTGTGACAAGTCGAAATAAAACAATGTACGTAAATGTATTAA
>TRINITY_DN35805_c0_g1_i1 len=1749 exp=exp=636.58 ortholog=[gi|405950308|gb|EKC18304.1| hypothetical protein CGI_10013719 [Crassostrea gigas]]
GGTCGATGAAGATTTTTTTCTCGCGTCTGCGTCTGTCCTCGGCAGCGGATTTTCTTTTGGTGTCAAATGTGTATCACATGTGACCTTCTGCTGTCTCGTTCTGAGGCCGCATGCAAATATTCACATAAGAAAGATGACCGTGAGGTGAACACGATAGTGCGGGGTTTACAACATTCATTTTATTCATAAATATAACCTAATGGAACCTACGAACATAACGGTGGGTCCTTATACTTCCTATAGTTCACTGTGTGGCTGTGAAACGTACATAGGGAATTCTTTATGAATTATAAGCCTCAATGAAACAAATAGTACCCATGAGAGTACCTTATATACCTGTAATTTACGGAAAGTCACTCTTAGCACATACGTGGTATAATTAGGGGTCGGGTTGTATGATTTTGTTTTTATTTATTTTGTAATTCATGCGAGTTATACGGTAGGCGGGGAAAAGTAAGTAAAGTCAAGCTACCATTTCAGACCTTGCAACCCTAATGAAAATATGTTATACTCTCCAAGGGTCAATCAAAACGCCTTTCATCGCTATCTCTTGTTTCTTCAATCTTCTGTCAAAATTAATTTAGTTATGCAAGGTCCCGTTATATTTTTACCCCAACAAAATATCGTCGATTTGACCAATAGAGAAATCTCAATATTATGATGGATCGTCTCCCCTGACTGTGTCGCTTTTAGATTTTCAGTTATTTGTGAAATCTAAAGTTCTTTCGTAATGATAGTATAAAAAAATCTAGCAGTTATTATTTAAGATAACTGGAAAGAAGAATGGGAATGAATGTGTTCCTTGTTTACCAATTGTCAAAGCTATAAAATGTTATCACATTGCTTAATCCGAATAGTTTGATTTTTGGTTTGACCTCGTTGCATAAAGTTAAAAAGTCCAACTAAATAGAGACTTACACATTCACTCTTAATCATTAACAAACCTTATTCTAATTCTCACCTCCCCCTTCCCCTTTCTCAGTTACCTCCTTCCTTTTTAGTCCACTTTTAACATGTAATCAGGAGCAATGCACTCTTAGCAACAAAACGCCAAAATAAATTAAAAAAAAACATGTAGCATCTCAGAGAGTGGACAACTGAAACAAGTTTATTCGAACCCGAAGGTTCCTGCATGATCTAGTTCTACATTTGAGACTCGTCCTCGCCGATAAGTGATTCCATGTTGTCGAAATAACTGTTCAACACTGAGCAGGCGTGTTTGATCTCTCTGATTGAGACAAGTTGCTCCATCCCAGAAGACCTTTTGCCAAAAAATAAACTGTTGAGATTTGGGTTGACACCTCTACGACCGAATAGCAGTGGCTGTTGTATCATGTCCTTGGAGTCTACTCGACACTCTGACAGTGACCAGAGAGCGATGATGGTAGTGAGACACAGGACAACTAGACTGGACTTCATATTTTTCGTTGGATATTCGCTTGGTTGCTTCACTAGCTTGAGTTTCTCGCCACTTCACAGGTTTTGCTTTTGGAGTTTCCTAGAAGCCCTCCAAAAAATGAGGAATTTTAGAGTAGGTTAGGCAAACAGTTCTAAACTGGAATGGAAGACGTCGCTTCAGTCTCTAGTCTAACCATCGAATCGTAACATATTCCGAAAGCCTTTTAATATGAGCGATAAAAAGGGGGGTAGCATGCACGCGAGCGGAGGAGGGGGTGAATGTTTGTGACGTCACTCACTGTCACGCGCATTGGAAATGCATGCGCTGTGGAACATTTCTGGTTTGCAGAC
>TRINITY_DN67491_c0_g1_i1 len=671 exp=exp=414.15 homolog=[gi|256861425|gb|ACV32415.1| ornithine decarboxylase antizyme [Haliotis diversicolor]]
ATCTAGATTTCCTTTACAACTTGGTATAAATAAATATGATTCTAAACGTTGTCTAATAGTAATTGTTCTGTAGTAGAACAAGACCTTGATTGTGGGATATAATTATTTAGGTTGCTTTATTCAATATGCACTTATAGAAATTTCTCAATCAGCTGACATAGCACGAAATTTTCATGAGCACAGGAAGTCTAGGCCTTCGTCAGTCACGTGATGTTCCAGTAGAACGTCATCAGCCTTTTCCGATGAGAGGAGGTGATCTAAGCAATGTTAAAGGCATCCGACGCTATCGTTATTGACGAGAATTTTGGTCCCCAGGAAGAAGAAGAAAAAGAAAACATGCCAGCCTTACGTAAGGAAAACAGTACCAGCTTTAGGAAGTGTACTATATCTCTCGGCCCTGGGCCTCTGTGGTGGTCCTGATGTTCCCCACGTCGCTCTAGAATGCCGGACAGATTTGGCAGAGGGCAACGACGTGGGGGTTACAAAAGTGCCCCCTGTCAGCATGAAAAGTCTTTTGAATGACTCCAACTCAGCACGCAAGAATAATTTGCCTGCTACTGCAAATATGACCTTCAAAATTTCACCCGTAGCTGGACTGGTAGTCTGCTGGGAGACAACTCTAGTAAAAGATGCTCTTTATGTGGAGTTGCCTGCTGGTATATTGCCTGAAG
>TRINITY_DN13420_c1_g1_i1 len=624 exp=exp=2596.00 ortholog=[gi|392872573|gb|AFM85446.1| neuropeptide Y prepropeptide [Biomphalaria glabrata]]
ATTAAGGGCCTTCAGATATTTTCTCAATTCGTTTGCATTTTTGAATTCTGCGGGTCTCTCAGGGGGTGTCAGCATGTTGTCCATGCACACTATCTCCATGACAGCAAGGGAGAGCACTAGCAGTGACACGAAGAGAATTTTCTGCATATTTGTTAAATATCTGTAGACTAGGAACTGGCTAAGCCCAACTGCTAATGTCAACTGTTCACTTCGTGGTATCTCTGCTGAGTTGATCAAGTCAATCGTCTGCTGGACCTCTGTTTCTCACTGACGATAAGCAATTTTGTTTAACCCTATAAATTTATTGAACTTTCAACAAAGAAAAGTTGTCACTAAACTTGTAAAACAAAACCTGATCAAATAAAAAGTTTGTTTCTTTGTTTCTAGAGAATAATCTTGTTTTTTTATCGTTCGGTTCGAAATTTTTCCCCCTTAAAAAAAGTTTTCACTGGAATGTTAAAAATTCATAGGGAAATTTAGACTAAACCCTGTTTCTAGATGGATAAAGAACATCGGATGTTGGGGACATCTTTTATACGAAACCAAGGCTCGGAACTGTCAGTGGCAGATCTGGCCAATCTGGCGGGCAAGTTGTCGCTAGCTGCGTACCATGTTGGGTTCAAG
>TRINITY_DN13405_c0_g1_i1 len=629 exp=exp=107.86
TTTTTTTAGATGGAGATAATATATATATATTTATTTTAGAAAAAGTAATATAAATATGTAAATTTGTCTTACCATTTATAAATATTCAAAAAAATGTATTACATCAACCCTTGCCTACGATTTCAGCATAACATGACACTAATACACGAAACTAAACAAAGTATGTTTTTCTTTAACTATATCAGGGATGCCCAGCCTATATTGACCTGCGGGCTATTTTCATTTCTAACCCTCGCGTCCCGAGCCAGATGACCGAAAAGATACAAAAGAAACAAAATTTACCTGAAACTATTTTTCGGAAAAACCCATGGATCTAGCACTTAAATTTCAAGTTTATCGTCAGAAAAAAAAACTTCATTTCTCTATTTAACATGCATGCAACAATGTAGCTAGCTTTAACACCGACTCTTTTTTTTGGGGGGGGGTCTCTTTTTGGTATTCCCATATTAATTTCAAAATGTTGTTTAACTGTTGTCTTATAAAACATCGACGCTACACTTTTTTTGCCTAGGTTAAGGTGGGTCGGATGGAACCACGTTGCGGGCCGGATCTGGCCCGCGGGCCGTATTTTGGGCATCACTGAACTATATTATTTTCAACCTTCAATAGTATAATTATAATGATTAGAA
>TRINITY_DN49554_c3_g1_i1 len=1759 exp=exp=224.67
AAAACGAAACATCTTTTATTTTCAAGTACAATTTATTTTATTTGAAAATGTTTATTTAAAGTTCTGCAACAATGACATTGAATTTTTTAAAGACGAAATCGTCTTTCAATCGAAAATGTTTCACGTATCAGTGAAGTATCTGTCACTGTCCTTGACCTAGATTTAGTTTAATACCATATTGAAACACACAAAAATAATTTTAAATTTTAAATGAATCTTTATGATCCTTCTATCCCTACAAGACTTTTGGCAGTCTTTCAGTTTATGAACTTCTAGACTCGATACAACAGAAAGACGAATTTTCCTTTTATAAATCACATTGTATATATATTCGGTTCCAAAAAAAAATGTCTGATTATTTTAATCGGTTAATGGGTAAAATAACCTACAGCTTGTGTAAAAAAATCTTCGAAGGTAAAATTGAAAGTGATTCCACAACCTCTTAGAATTGTTGCGTTGTTCTTTTTTTTCGCTCAGAACATTTGAGAGAAGAAAGTAAAAAAGAATTTGTCAGCCTCTCCTGACTTATATGCGTTACATCCATTGATACATGATCCCCTCTAAGGACAGAAAGCTAGTACGCCTTTACTCTACCCTTTTCTTTTTTATGTTTTGTTTTTTTATATTTAGTCCAGGAAGTGAAACAACCAGAATAATATATTCATTTTTCTCTGGTGTCACACTTGGTCAAAATGTTGTTTTTATTCATAAACATGTTTTCTACAATAATAGTTTGAAAAAAAAAAGTGGCAACAGAACTTGTACATTGCTACGAATTTGAAACATCGGACGCCGAGACAAGGTCAACACCAGAAACACAACAAACATTATTATTATTATACAGAACACTCACGATACGTTAGGTCTAAAAGATGACATTTGTATAAACTAAGGGAAAGATGGTGGCCACCTTATTGTTTTGTATGGCATTTATACAGTTTCGTTTATTTTCATGAATTTTTTAAAATTTGCACATTAAAATGGATTGTAACTATATAGATGTAAATATTTTTTTTTCTTAGGATACGATCCACACACAGGCCACCATGTTATCTCAATATATAGATATATATTCGAGCTATTTTTATGTCTATAGCCCTCCTAATGAAAACTAAAGTTCTGGTGTTAGCCTGATTAATTTTATAAACGCTATGCTTTCCATGGCAATCTTTTAAATTCTCTTTCACGTGTTTCTTGTAATGTATCCAAATAGTGCTTCTCGTAAGGTAAAATCCAAGAGTTCTGTTGGAACGTTTTCGGATATGTTGAACAAATTAAGATCCAAACCAACTATTTGTCATTACAGAACAACAATATATCATGTGATTCTATTTTGTAAACAGCAGATTGAATGTGAATGGATAGCTGCGTTTCATTTTTAACGGCGGTACTCGGTGGAGGGGCGTATTGGTTCAGTTGTATGGCACATTGTTTTTCTTTGCGATTCATCACCACCCTTTTAGTTGCCTTAAAAGAACATTAAAAAAAAAACGATTTCCGCCTTTCTATTCTATAAAGTCACAGTGAGACAAACAGGACCAGATTTAGACTTGATAAGGTCCCAATCTATTTGAGATATGGGGCCCCTTGTAATCAACATAAGGTAATTTATTTCTTTGCTTTGTCTCCTAAACAATGCTTTGGGGGGGGGGGGGGGGGGGGGGGATAAACTATAACTTATGTTGCCTATAGGTTAATCCAGCACTGAAGACAATTGCGAAATTTGTGTCGCTCTAAGTCCTTAAT
>TRINITY_DN49522_c0_g1_i1 len=1207 exp=exp=126.11
GGACATGATCTAAACATAATTAATCCTACTGTGTTGTGCTCATCTATTGTTGGGGTGAATGTTTGATATCTGCTCCATTTAATGTTTAGGGAGGTCTTGGGCATGGTTATTATTCCATTGGGACATTTTAAGGAAATAATGTAAAACGTTTGAGACCCCCCCTCCCTAATCTTTTCCCATTAAATGATGAGAGAATATTTTTTTTCTTTTCATTTGGTTCATCCTAGAACTTAGTCAAACCCAAAACCAAACTGACTATTACATGGATCAGCATGTAGTGATGAGTGTTTTATTTTATTTTCAATGTGCAATATTTGATTGTGGAGTGAACAGATCATTTGTCATGACACTTGGTTTATACTTTGGTTTGAGGTTCACTTGTGTAATTTGGCACTCTGTCTTGTCATTTAAGCTTGGTTAAACATGTAGTCCAGATTTTTTTTTTTCATTCAATGATGAATGCATATGAATGGCTGAAAAGAGGGCTCTTCTCCCCATTAGTTTTGTTTTGTCAATTTAATGAAAGGAGATTTAAAATAAACAACCCATAGAATTTTGTAATTAGCCTTCAATCAAATGAACACATTGCAATCCTGAAGATAAGAATGAAAGAACTGTTTTATTTTATTTCTTTAAAAATAGTGTTCCTGATCCAAAGCTTTCCTTGGTAACTTAAATTCCTTGCATAATTTTGAGGAAAAGAAAAACTTTGCTGATGTGTGACAAATGTGAAACAATATATTCTCTCCCTTTGGTTTTTCAAAATCACGAATCCTGCCTAGACTCTTTTATCTGAACCTATATGAATCATTGTCTTCATTTACTGTTCTCAAGATGTTATTGGTTCTCTTAAACTAGTTCTAGAGTTCTATACAGATACTGGGTACATTTATTTAATGAACAATACCTTCCTTGGCAATTTAGGTACAGTAATGAAATTTTGCAAAATTAAACCCAATTGTAAACTCTTTTAATTCTCAAGACTTAACAAATTTTTTAGTTTTTAAGAACATGATGTGATATTGAATCCACTTTTTTCTTCATATCTGTACTCATTAGCTATTTATTGTAAGTGTATGTGTTAGTTGAATAGTTCACTGTTTCATTCAAGTTTCTGTGTGTGTGAGAGAGTGGCAGACTATCATGTCAGTTGGAATAAACTCTTTTGTCTAATAAAAAAAAA
>TRINITY_DN49562_c2_g1_i1 len=1563 exp=exp=107.17 ortholog=[gi|524891101|ref|XP_005102087.1| PREDICTED: uncharacterized protein LOC101864696 [Aplysia californica]]
[truncated: 536,578 more chars]
