# Supplementary material for: Central nervous system transcriptome of Biomphalaria alexandrina, an intermediate host for schistosomiasis
Source: BMC Res Notes. 2017 Dec 11;10:729. doi: 10.1186/s13104-017-3018-6 (PMC5725652; doi:10.1186/s13104-017-3018-6)
Supplement: Supplementary file 6 — Additional file 6. BLAST against B. glabrata: A reciprocal BLAST search against the recently published transcriptome of twelve pooled Biomphalaria glabrata tissues [3]. [file 13104_2017_3018_MOESM6_ESM.xlsx]

## Sheet: supp6_alex.vs.NewGlabrata.tab.t
Sequence_ID	hit.id	identity	hsp.aln_span	hsp.evalue	hsp.bitscore	hsp.query_start..hsp.query_end	hsp.hit_start..hsp.hit_end	qresult.seq_len	hit.seq_len
TRINITY_DN100027_c0_g1_i1	BGLB010717-RA	99.34	151	7e-74	274	11..161	1521..1371	201	1562
TRINITY_DN42247_c0_g1_i1	BGLB009363-RA	100	1000	0	1847	269..1268	422..1421	1327	1431
TRINITY_DN42264_c1_g1_i1	BGLB004810-RA	98.43	573	0	1009	228..800	573..1	886	573
TRINITY_DN42293_c0_g1_i1	BGLB001733-RA	93.14	525	0	745	1..525	1070..573	740	1119
TRINITY_DN42269_c0_g1_i1	BGLB003883-RA	98.99	887	0	1589	111..997	748..1634	997	1758
TRINITY_DN42262_c0_g1_i1	BGLB000046-RA	99.79	1410	0	2586	1..1410	2432..1024	1410	2949
TRINITY_DN42257_c0_g1_i1	BGLB005769-RA	98.71	777	0	1380	130..906	343..1119	1621	1152
TRINITY_DN42232_c0_g1_i1	BGLB014217-RA	99.14	467	0	841	616..1082	574..108	1084	603
TRINITY_DN42288_c0_g1_i1	BGLB001331-RA	97.67	257	3e-123	440	11..266	163..419	769	588
TRINITY_DN42271_c0_g1_i1	BGLB006813-RA	99.16	356	0	641	858..1213	552..197	1503	885
TRINITY_DN42218_c1_g1_i1	BGLB004232-RA	97.24	399	0	671	492..884	399..1	894	399
TRINITY_DN42295_c0_g1_i1	BGLB001710-RA	100	325	2e-171	601	771..1095	321..645	1495	645
TRINITY_DN42251_c0_g2_i2	BGLB004426-RA	97.86	747	0	1282	42..788	1..738	788	969
TRINITY_DN42227_c0_g1_i1	BGLB012664-RA	99.06	426	0	765	782..1207	432..7	1317	432
TRINITY_DN42281_c0_g1_i2	BGLB001290-RA	99.75	400	0	734	1..400	268..667	1595	669
TRINITY_DN12332_c0_g1_i1	BGLB008618-RA	98.74	476	0	846	30..505	724..249	505	759
TRINITY_DN12319_c0_g1_i1	BGLB009369-RA	99.51	203	5e-102	370	1..203	368..166	1042	459
TRINITY_DN12359_c0_g1_i1	BGLB012673-RA	99.17	484	0	872	823..1306	1..484	1462	492
TRINITY_DN12333_c0_g1_i1	BGLB004386-RA	98.87	177	1e-85	315	203..379	333..158	550	333
TRINITY_DN12324_c0_g1_i1	BGLB002743-RA	99.64	558	0	1020	91..648	1..558	648	957
TRINITY_DN75851_c0_g1_i1	BGLB010345-RA	100	256	1e-133	473	1..256	256..1	394	270
TRINITY_DN75803_c0_g1_i1	BGLB000545-RA	99.35	767	0	1389	1..767	896..130	993	1644
TRINITY_DN75819_c0_g2_i1	BGLB011741-RA	98.77	326	8e-166	580	1..326	338..663	434	704
TRINITY_DN75827_c0_g1_i1	BGLB007310-RA	99.23	910	0	1640	479..1388	1..909	2320	1869
TRINITY_DN75805_c0_g2_i1	BGLB008026-RA	99.18	244	8e-124	440	1..244	449..206	244	519
TRINITY_DN75829_c0_g1_i1	BGLB012322-RA	100	578	0	1068	1..578	736..159	578	1281
TRINITY_DN83779_c0_g1_i1	BGLB000740-RA	99.71	349	0	640	318..666	99..447	666	535
TRINITY_DN83789_c0_g1_i1	BGLB001316-RA	98.27	577	0	1003	1..577	569..1	1689	700
TRINITY_DN83797_c0_g1_i1	BGLB002648-RA	100	469	0	867	1..469	282..750	488	750
TRINITY_DN83782_c0_g1_i1	BGLB001764-RA	98.91	1101	0	1967	1..1101	3436..2336	1101	5375
TRINITY_DN83796_c0_g1_i1	BGLB003692-RA	99.41	1526	0	2769	1..1526	881..2406	1526	5619
TRINITY_DN83715_c0_g1_i1	BGLB009676-RA	99.31	144	1e-69	261	135..278	178..321	361	321
TRINITY_DN83781_c0_g1_i1	BGLB007366-RA	96.25	801	0	1314	1..801	429..1229	801	1869
TRINITY_DN84829_c0_g1_i1	BGLB007720-RA	99.28	1242	0	2244	1..1242	1615..374	1242	2655
TRINITY_DN84805_c0_g1_i1	BGLB001213-RA	100	284	2e-149	525	1..284	71..354	284	952
TRINITY_DN84827_c0_g1_i1	BGLB007147-RA	98.38	431	0	758	318..748	579..149	1168	579
TRINITY_DN84874_c0_g1_i1	BGLB003019-RA	98.86	350	4e-179	625	104..453	1..350	453	381
TRINITY_DN84885_c0_g1_i1	BGLB006935-RA	99.37	318	1e-164	577	64..381	1..318	585	318
TRINITY_DN89424_c0_g1_i1	BGLB005225-RA	100	68	3e-29	126	182..249	1..68	250	318
TRINITY_DN89411_c0_g1_i1	BGLB005526-RA	100	371	0	686	1..371	702..332	371	708
TRINITY_DN89422_c0_g1_i1	BGLB001579-RA	99.69	319	5e-167	584	12..330	1..319	330	1560
TRINITY_DN91235_c0_g1_i1	BGLB011263-RA	98.33	240	1e-117	420	1..238	81..320	239	747
TRINITY_DN89551_c0_g1_i1	BGLB001703-RA	99.62	262	2e-135	479	1..262	1842..1581	262	2253
TRINITY_DN89527_c0_g1_i1	BGLB012662-RA	100	229	7e-119	424	1..229	1089..861	229	1185
TRINITY_DN89541_c0_g1_i1	BGLB009845-RA	98.32	238	4e-117	418	2..239	521..284	239	717
TRINITY_DN10920_c0_g2_i1	BGLB003602-RA	98.88	178	1e-86	318	547..724	318..141	724	335
TRINITY_DN10944_c0_g1_i1	BGLB007485-RA	99.8	1968	0	3613	267..2234	2478..511	2269	2478
TRINITY_DN10969_c0_g1_i1	BGLB012229-RA	99.88	833	0	1533	227..1059	1..833	1059	1959
TRINITY_DN44501_c0_g2_i1	BGLB004044-RA	99.79	471	0	865	232..702	1..471	1019	471
TRINITY_DN44570_c0_g2_i2	BGLB012168-RA	99.23	259	2e-131	468	333..591	1..259	1292	1047
TRINITY_DN44592_c0_g1_i1	BGLB007621-RA	100	279	3e-146	516	258..536	279..1	636	279
TRINITY_DN44527_c0_g1_i1	BGLB007460-RA	99.73	364	0	667	511..874	397..34	1177	573
TRINITY_DN44548_c0_g1_i1	BGLB008592-RA	98.9	634	0	1133	361..994	1..634	994	1104
TRINITY_DN44559_c0_g2_i2	BGLB010732-RA	98.68	227	6e-112	403	1056..1282	227..1	1359	418
TRINITY_DN44530_c0_g2_i1	BGLB001611-RA	99.35	153	8e-75	278	1..153	292..140	286	525
TRINITY_DN44563_c0_g1_i1	BGLB004435-RA	96.97	759	0	1275	1..759	759..1	832	1232
TRINITY_DN44518_c0_g1_i2	BGLB005409-RA	97.14	350	4e-169	592	73..422	642..293	422	642
TRINITY_DN44500_c0_g1_i1	BGLB012852-RA	98.21	836	0	1461	1..836	836..1	1114	1110
TRINITY_DN44512_c0_g1_i2	BGLB007236-RA	99.57	1615	0	2944	1..1615	4131..5745	2305	5745
TRINITY_DN44504_c0_g5_i1	BGLB006753-RA	81.46	1575	0	1271	1..1564	1436..2999	1591	3987
TRINITY_DN44529_c0_g1_i1	BGLB007724-RA	95.23	503	0	776	712..1193	1034..532	1891	1038
TRINITY_DN44594_c0_g1_i1	BGLB011699-RA	100	204	7e-104	377	2245..2448	249..46	2448	378
TRINITY_DN44547_c0_g1_i2	BGLB006115-RA	98.98	196	1e-96	351	537..732	295..100	903	684
TRINITY_DN67838_c0_g1_i1	BGLB001777-RA	99.57	461	0	841	1..461	345..805	804	828
TRINITY_DN67800_c0_g1_i1	BGLB007184-RA	98.8	249	3e-124	444	1..249	37..285	1267	288
TRINITY_DN67882_c0_g1_i1	BGLB009189-RA	99.71	342	2e-179	627	1..342	622..963	760	1149
TRINITY_DN67858_c0_g1_i1	BGLB007451-RA	98.77	325	4e-165	579	129..453	37..361	547	540
TRINITY_DN67831_c0_g1_i1	BGLB000024-RA	100	673	0	1243	1..673	900..1572	673	1791
TRINITY_DN67816_c0_g1_i1	BGLB014393-RA	99.82	547	0	1005	1..547	578..1124	637	1124
TRINITY_DN67839_c0_g1_i1	BGLB008348-RA	100	450	0	832	1..450	1120..671	450	2823
TRINITY_DN67894_c0_g1_i1	BGLB000988-RA	100	261	3e-136	483	260..520	1..261	569	261
TRINITY_DN91851_c0_g1_i1	BGLB005040-RA	98.61	717	0	1269	265..981	717..1	1038	717
TRINITY_DN91888_c0_g1_i1	BGLB002237-RA	100	426	0	787	476..901	112..537	1305	537
TRINITY_DN91835_c0_g1_i1	BGLB003662-RA	98.54	137	6e-64	243	150..286	988..1124	613	1143
TRINITY_DN91864_c0_g1_i1	BGLB007250-RA	99.71	346	0	634	1..346	22..367	346	623
TRINITY_DN91852_c0_g1_i2	BGLB002557-RA	100	363	0	671	623..985	363..1	1420	363
TRINITY_DN91894_c0_g1_i1	BGLB007337-RA	99.49	1944	0	3535	1..1944	520..2463	2200	2463
TRINITY_DN91849_c0_g1_i1	BGLB009562-RA	99.66	876	0	1602	421..1296	926..51	1296	1746
TRINITY_DN91873_c0_g1_i1	BGLB006967-RA	99.39	1795	0	3254	1151..2945	350..2144	3371	2628
TRINITY_DN91883_c0_g1_i1	BGLB006060-RA	98.98	588	0	1048	44..625	1..588	651	588
TRINITY_DN91889_c0_g1_i1	BGLB001487-RA	99.05	423	0	760	1..423	109..531	996	531
TRINITY_DN91892_c0_g1_i1	BGLB006343-RA	99.54	657	0	1197	40..696	1314..658	1613	1314
TRINITY_DN11839_c0_g1_i1	BGLB005310-RA	99.15	471	0	848	76..546	1008..538	546	1011
TRINITY_DN11840_c0_g1_i1	BGLB006481-RA	96.28	403	0	651	248..638	1371..1773	638	2046
TRINITY_DN11831_c0_g1_i1	BGLB004439-RA	94.83	58	2e-18	91.6	248..305	17..74	403	741
TRINITY_DN11865_c0_g1_i1	BGLB004427-RA	96.84	190	6e-87	318	59..248	280..91	378	669
TRINITY_DN11802_c0_g1_i1	BGLB011766-RA	100	576	0	1064	297..872	1022..447	872	1026
TRINITY_DN11813_c0_g1_i1	BGLB010154-RA	91.22	262	1e-97	353	1..262	93..351	262	390
TRINITY_DN11894_c0_g1_i1	BGLB014438-RA	99.94	1713	0	3158	1..1713	1713..1	1761	3740
TRINITY_DN11882_c0_g1_i2	BGLB005685-RA	99.32	148	2e-71	268	263..410	1..148	896	537
TRINITY_DN11803_c0_g1_i1	BGLB004469-RA	99.73	1490	0	2730	1..1490	143..1632	1592	1632
TRINITY_DN11842_c0_g1_i1	BGLB005112-RA	100	415	0	767	256..670	723..1137	670	1641
TRINITY_DN11807_c0_g1_i1	BGLB001004-RA	99.52	2083	0	3792	1..2083	2099..17	2083	3027
TRINITY_DN1445_c0_g1_i1	BGLB003591-RA	99.81	538	0	989	1..538	640..103	538	918
TRINITY_DN1482_c0_g1_i1	BGLB002412-RA	99.23	646	0	1166	1..646	266..911	646	1611
TRINITY_DN1432_c0_g1_i1	BGLB004138-RA	99.78	1375	0	2523	1..1375	2159..785	1375	4395
TRINITY_DN1483_c0_g1_i1	BGLB006138-RA	84.36	243	6e-63	239	194..436	750..508	452	1158
TRINITY_DN1452_c0_g1_i1	BGLB006387-RA	97.76	134	5e-61	231	126..259	2..135	259	720
TRINITY_DN95961_c0_g1_i1	BGLB006872-RA	99.26	947	0	1711	1..947	2619..1673	947	3195
TRINITY_DN95901_c0_g1_i1	BGLB011781-RA	97.44	390	0	665	1..390	1430..1041	444	1641
TRINITY_DN95911_c0_g1_i1	BGLB004336-RA	91.43	105	6e-35	145	1..105	223..119	229	375
TRINITY_DN79066_c0_g1_i1	BGLB007428-RA	99.53	212	9e-108	387	1..212	537..326	212	615
TRINITY_DN79086_c0_g1_i1	BGLB007592-RA	99.85	660	0	1214	1..660	2196..1537	660	3642
TRINITY_DN79038_c0_g1_i1	BGLB007465-RA	99.65	284	1e-147	520	1..284	152..435	284	1713
TRINITY_DN9315_c0_g1_i1	BGLB005660-RA	97.06	102	5e-43	172	35..136	638..537	354	699
TRINITY_DN9384_c0_g1_i1	BGLB004796-RA	96.49	114	1e-47	189	139..252	201..88	713	201
TRINITY_DN9320_c0_g2_i1	BGLB003827-RA	98.73	237	9e-118	422	2..238	46..282	741	282
TRINITY_DN9333_c0_g1_i1	BGLB005102-RA	100	353	0	652	190..542	10..362	681	399
TRINITY_DN94687_c0_g1_i1	BGLB006406-RA	97.36	341	6e-166	580	1..341	691..1031	341	1128
TRINITY_DN94627_c0_g1_i1	BGLB013412-RA	97.16	704	0	1190	1..704	77..780	704	1200
TRINITY_DN94676_c0_g1_i1	BGLB002436-RA	100	342	0	632	33..374	342..1	668	611
TRINITY_DN94693_c0_g1_i1	BGLB005006-RA	100	262	7e-137	484	1..262	272..11	466	1161
TRINITY_DN54067_c0_g1_i1	BGLB002904-RA	100	446	0	824	1..446	446..1	474	1941
TRINITY_DN54097_c0_g1_i1	BGLB010757-RA	98.9	454	0	811	1..454	1187..1640	454	2739
TRINITY_DN54025_c0_g1_i1	BGLB004015-RA	99.25	399	0	721	92..490	650..252	490	729
TRINITY_DN82949_c0_g1_i1	BGLB014261-RA	98.66	224	4e-111	398	1..224	1330..1553	224	1821
TRINITY_DN82932_c0_g1_i1	BGLB009641-RA	99.7	329	1e-172	603	1..329	628..956	329	2574
TRINITY_DN3051_c0_g1_i1	BGLB009094-RA	99.47	937	0	1703	148..1084	1..937	1084	1521
TRINITY_DN3045_c0_g1_i1	BGLB013439-RA	99.19	246	2e-124	444	190..435	246..1	762	261
TRINITY_DN3009_c0_g1_i1	BGLB001746-RA	97.74	177	5e-83	305	196..372	262..438	372	702
TRINITY_DN20909_c0_g1_i1	BGLB010276-RA	100	399	0	737	6..404	691..293	740	900
TRINITY_DN20987_c0_g2_i1	BGLB009341-RA	99.8	512	0	941	577..1088	550..1061	1088	1596
TRINITY_DN33638_c0_g1_i1	BGLB005217-RA	100	547	0	1011	534..1080	549..3	1312	549
TRINITY_DN33652_c0_g1_i1	BGLB001257-RA	98.64	440	0	780	255..694	459..20	694	459
TRINITY_DN33651_c0_g1_i1	BGLB008035-RA	99.39	1632	0	2959	50..1681	1632..1	1848	1671
TRINITY_DN33604_c0_g1_i1	BGLB013617-RA	99.82	541	0	994	251..791	747..207	791	762
TRINITY_DN33642_c0_g1_i1	BGLB009098-RA	99.01	1115	0	1999	1..1115	1115..1	1249	1212
TRINITY_DN33689_c0_g1_i1	BGLB008514-RA	100	1414	0	2612	1..1414	692..2105	1630	2105
TRINITY_DN33612_c0_g1_i1	BGLB009077-RA	99.81	1028	0	1888	378..1405	14..1041	1883	1041
TRINITY_DN33614_c0_g1_i1	BGLB003130-RA	99.08	764	0	1373	19..782	1..764	782	2010
TRINITY_DN33698_c0_g1_i1	BGLB003431-RA	99.38	647	0	1173	1..647	877..231	647	951
TRINITY_DN33675_c0_g1_i1	BGLB005272-RA	98.11	106	1e-46	185	380..485	1281..1386	684	1500
TRINITY_DN33671_c0_g1_i3	BGLB011103-RA	99.16	829	0	1493	147..975	921..93	1336	921
TRINITY_DN33682_c0_g1_i1	BGLB002614-RA	99.12	226	1e-112	405	527..752	225..1	960	438
TRINITY_DN33620_c1_g1_i2	BGLB002766-RA	98.59	707	0	1242	263..969	1..698	969	768
TRINITY_DN33621_c0_g2_i1	BGLB000840-RA	99.4	498	0	904	83..580	79..576	652	576
TRINITY_DN33681_c0_g1_i1	BGLB000756-RA	99.67	599	0	1096	193..791	1..599	791	1422
TRINITY_DN33694_c0_g1_i2	BGLB008242-RA	98.53	136	2e-63	241	15..150	427..292	475	909
TRINITY_DN33639_c0_g1_i1	BGLB007258-RA	99.8	509	0	935	1..509	583..1091	986	1500
TRINITY_DN83533_c0_g1_i1	BGLB000458-RA	99.8	489	0	898	1..489	220..708	550	708
TRINITY_DN83548_c0_g1_i1	BGLB007850-RA	99.05	420	0	750	1..420	96..512	638	512
TRINITY_DN83523_c0_g1_i1	BGLB007852-RA	98.19	662	0	1153	1..658	1535..2196	807	2223
TRINITY_DN83539_c0_g1_i1	BGLB009349-RA	98.64	369	0	654	98..466	1..369	575	369
TRINITY_DN83515_c0_g1_i1	BGLB001031-RA	99.11	560	0	1007	1..560	1713..1154	560	1761
TRINITY_DN83555_c0_g2_i1	BGLB002432-RA	100	310	2e-163	573	234..543	19..328	597	363
TRINITY_DN83511_c0_g1_i1	BGLB005277-RA	97.47	1028	0	1733	366..1393	1033..30	1509	2637
TRINITY_DN48732_c0_g1_i4	BGLB010508-RA	97.97	345	7e-171	599	321..665	110..454	1311	507
TRINITY_DN48736_c0_g3_i7	BGLB005415-RA	91.36	301	3e-115	412	106..406	288..588	423	588
TRINITY_DN48790_c0_g1_i1	BGLB000804-RA	99.92	1221	0	2250	860..2080	1905..685	2527	1905
TRINITY_DN48784_c0_g1_i3	BGLB010973-RA	99.87	741	0	1363	53..793	741..1	1066	741
TRINITY_DN48775_c0_g1_i1	BGLB010376-RA	99.11	112	4e-51	202	1..112	231..342	2106	369
TRINITY_DN48735_c0_g1_i2	BGLB003451-RA	93.8	242	2e-96	351	524..765	372..145	1401	372
TRINITY_DN48759_c0_g1_i4	BGLB012429-RA	95.22	732	0	1127	150..881	1..699	2426	908
TRINITY_DN48793_c0_g1_i1	BGLB000798-RA	99.04	416	0	747	156..571	504..919	1026	921
TRINITY_DN48792_c0_g1_i4	BGLB002602-RA	99.57	2112	0	3851	1719..3830	2337..226	4210	2481
TRINITY_DN48762_c0_g1_i2	BGLB003184-RA	99.08	2074	0	3725	1..2074	2200..127	2438	2388
TRINITY_DN48797_c0_g1_i6	BGLB002094-RA	99.52	1458	0	2654	181..1638	1458..1	1680	1458
TRINITY_DN48726_c0_g1_i2	BGLB010821-RA	99.1	1217	0	2187	1..1217	155..1371	1559	1371
TRINITY_DN48743_c0_g1_i2	BGLB001979-RA	99.29	991	0	1792	573..1563	258..1248	2641	1251
TRINITY_DN48716_c1_g1_i1	BGLB001808-RA	100	31	1e-07	58.4	1310..1340	629..599	2722	852
TRINITY_DN48724_c0_g3_i2	BGLB006557-RA	99.77	855	0	1568	1278..2132	1425..571	2146	1554
TRINITY_DN48765_c1_g1_i7	BGLB000734-RA	97.12	139	4e-61	235	1095..1233	1048..910	2531	1425
TRINITY_DN48713_c0_g1_i1	BGLB010845-RA	99.47	758	0	1378	877..1634	228..985	2345	1218
TRINITY_DN48745_c1_g2_i5	BGLB010282-RA	98.88	445	0	795	201..645	1998..1554	677	1998
TRINITY_DN48707_c0_g1_i1	BGLB011606-RA	100	269	2e-140	497	625..893	1..269	1231	620
TRINITY_DN48719_c1_g1_i1	BGLB010696-RA	100	290	1e-151	536	2859..3148	290..1	3290	438
TRINITY_DN48703_c0_g1_i2	BGLB011442-RA	94.96	476	0	725	422..897	114..565	2171	575
TRINITY_DN48785_c2_g1_i1	BGLB007832-RA	100	417	0	771	1510..1926	896..480	1926	909
TRINITY_DN48766_c0_g1_i1	BGLB008991-RA	99.71	1020	0	1868	877..1896	1020..1	2270	1020
TRINITY_DN48723_c0_g1_i1	BGLB011796-RA	99.69	318	4e-166	582	365..682	448..765	682	1572
TRINITY_DN48763_c0_g1_i1	BGLB011257-RA	99.6	750	0	1369	488..1237	1..750	1513	774
TRINITY_DN48753_c0_g1_i1	BGLB003918-RA	97.39	652	0	1110	768..1419	531..1182	1683	1182
TRINITY_DN48718_c12_g3_i3	BGLB010343-RA	100	240	1e-124	444	58..297	240..1	413	240
TRINITY_DN48714_c0_g1_i1	BGLB002455-RA	100	290	1e-151	536	1059..1348	347..636	2889	798
TRINITY_DN48749_c0_g1_i1	BGLB008457-RA	99.8	1014	0	1862	206..1219	1..1014	1832	1014
TRINITY_DN48779_c1_g5_i1	BGLB000025-RA	99.46	744	0	1352	677..1420	1444..701	1420	1476
TRINITY_DN48741_c0_g1_i9	BGLB012421-RA	99.57	702	0	1280	1..702	2342..3043	2532	3867
TRINITY_DN8736_c0_g1_i1	BGLB005308-RA	98.89	180	2e-87	320	1..180	342..164	420	390
TRINITY_DN8750_c0_g3_i1	BGLB011236-RA	99.28	138	7e-66	250	323..460	174..311	1174	351
TRINITY_DN8767_c0_g1_i1	BGLB005313-RA	99.2	250	2e-126	451	359..608	393..144	1010	531
TRINITY_DN8776_c0_g2_i1	BGLB000319-RA	97.5	160	9e-74	274	82..241	187..28	254	187
TRINITY_DN8773_c0_g1_i1	BGLB006721-RA	99.7	333	3e-174	610	1..333	155..487	1044	903
TRINITY_DN94179_c0_g1_i1	BGLB005175-RA	98.89	450	0	804	1..450	2030..1581	476	2326
TRINITY_DN94119_c0_g1_i1	BGLB007397-RA	99.87	744	0	1369	1..744	2615..3358	744	3555
TRINITY_DN94172_c0_g1_i1	BGLB009942-RA	100	377	0	697	26..402	3..379	402	489
TRINITY_DN94125_c0_g1_i1	BGLB001317-RA	99.29	425	0	769	168..592	1239..1663	663	2298
TRINITY_DN52315_c0_g2_i1	BGLB009251-RA	97.81	183	5e-86	316	321..503	389..207	862	882
TRINITY_DN52379_c0_g1_i1	BGLB007934-RA	94.52	73	3e-24	110	154..226	495..427	302	495
TRINITY_DN52331_c0_g1_i1	BGLB006732-RA	100	576	0	1064	94..669	16..591	755	780
TRINITY_DN52373_c0_g1_i1	BGLB010557-RA	98.04	51	6e-18	89.8	291..341	1418..1468	419	1493
TRINITY_DN52343_c0_g1_i1	BGLB003565-RA	99.65	285	3e-148	521	1..285	274..558	285	627
TRINITY_DN52385_c0_g1_i1	BGLB000556-RA	99.63	818	0	1495	400..1217	1086..1903	1217	2166
TRINITY_DN89067_c0_g2_i1	BGLB009550-RA	99.24	131	1e-62	237	163..293	201..71	293	201
TRINITY_DN81774_c0_g1_i1	BGLB012942-RA	99.38	160	1e-78	291	128..287	313..472	295	501
TRINITY_DN81709_c0_g1_i1	BGLB005758-RA	97.98	397	0	689	1..397	952..556	483	1488
TRINITY_DN81742_c0_g1_i1	BGLB013555-RA	100	241	2e-125	446	1..241	426..186	241	840
TRINITY_DN81734_c0_g1_i1	BGLB004455-RA	96.35	274	2e-126	449	141..413	975..703	429	1194
TRINITY_DN90745_c0_g1_i1	BGLB008328-RA	97.78	90	3e-38	156	129..218	799..888	225	888
TRINITY_DN90775_c0_g1_i1	BGLB009390-RA	99.16	237	6e-120	427	1..237	22..258	237	309
TRINITY_DN90799_c0_g1_i1	BGLB013169-RA	99.29	141	4e-68	255	115..255	147..287	287	945
TRINITY_DN87110_c0_g1_i1	BGLB003492-RA	99.61	777	0	1419	1..777	263..1039	777	1287
TRINITY_DN87176_c0_g1_i1	BGLB001322-RA	96.51	315	5e-148	521	96..410	595..281	441	678
TRINITY_DN87137_c0_g1_i1	BGLB010258-RA	99.17	361	0	651	77..437	951..591	437	951
TRINITY_DN24866_c0_g1_i1	BGLB008492-RA	94.81	540	0	832	423..950	604..65	1905	687
TRINITY_DN24893_c0_g1_i1	BGLB004879-RA	100	181	7e-92	335	1..181	181..1	426	342
TRINITY_DN24891_c0_g1_i1	BGLB003322-RA	100	444	0	821	288..731	525..82	731	525
TRINITY_DN24872_c0_g2_i1	BGLB004201-RA	98.77	324	1e-163	575	239..560	1..324	1066	1025
TRINITY_DN46722_c0_g1_i2	BGLB011382-RA	99.21	253	4e-128	457	1..253	237..489	1277	489
TRINITY_DN46733_c0_g2_i1	BGLB008305-RA	99.52	1245	0	2263	296..1537	525..1769	1537	2955
TRINITY_DN46712_c0_g1_i2	BGLB012633-RA	97.73	309	4e-151	532	401..709	1..309	709	561
TRINITY_DN46727_c0_g1_i1	BGLB001887-RA	99.54	649	0	1182	967..1615	361..1009	1615	1710
TRINITY_DN46700_c0_g1_i2	BGLB007429-RA	99.81	514	0	944	339..852	514..1	1499	735
TRINITY_DN46735_c0_g1_i1	BGLB000877-RA	99.48	388	0	706	575..962	1512..1125	962	1899
TRINITY_DN46797_c0_g1_i2	BGLB010808-RA	99.35	925	0	1676	680..1604	2531..1607	1604	2535
TRINITY_DN46710_c0_g1_i1	BGLB010357-RA	99.84	618	0	1136	359..976	514..1131	1477	1131
TRINITY_DN46732_c1_g1_i1	BGLB007783-RA	99.74	1138	0	2085	315..1452	1..1138	1452	1950
TRINITY_DN46757_c0_g1_i2	BGLB000659-RA	97.34	451	0	765	89..539	328..777	1267	1668
TRINITY_DN46736_c0_g1_i1	BGLB001040-RA	99.03	309	2e-157	555	1..309	335..27	1643	387
TRINITY_DN46775_c0_g1_i1	BGLB004681-RA	99.75	797	0	1461	494..1290	927..131	1847	1020
TRINITY_DN46711_c0_g1_i1	BGLB000493-RA	99.12	1136	0	2043	215..1350	3708..2573	1350	3708
TRINITY_DN46778_c0_g1_i1	BGLB009836-RA	99.08	433	0	778	690..1122	6..438	1122	1467
TRINITY_DN46764_c0_g1_i1	BGLB010144-RA	99.41	841	0	1526	261..1101	1083..1923	1170	1923
TRINITY_DN46769_c0_g1_i1	BGLB011593-RA	98.52	677	0	1192	1..674	10..686	900	888
TRINITY_DN46719_c0_g1_i1	BGLB006226-RA	99.35	611	0	1107	1006..1616	550..1160	2084	1311
TRINITY_DN46793_c0_g1_i2	BGLB013532-RA	100	567	0	1048	408..974	801..235	1637	801
TRINITY_DN46738_c1_g7_i1	BGLB011227-RA	99.18	122	2e-57	220	95..216	385..506	528	1056
TRINITY_DN46740_c0_g1_i3	BGLB006184-RA	96.5	343	3e-161	568	783..1125	64..406	2028	897
TRINITY_DN31471_c0_g1_i1	BGLB013431-RA	99.58	1188	0	2163	744..1928	2149..3336	2288	3768
TRINITY_DN31444_c0_g1_i1	BGLB000183-RA	97.86	795	0	1375	1..795	1487..693	795	2039
TRINITY_DN31490_c0_g1_i1	BGLB002038-RA	98.68	151	4e-71	267	1..150	616..467	719	1284
TRINITY_DN31408_c0_g1_i1	BGLB013014-RA	99.51	204	6e-103	372	34..237	302..99	500	330
TRINITY_DN31414_c0_g2_i1	BGLB013579-RA	100	132	9e-65	244	204..335	1006..875	335	1152
TRINITY_DN31488_c0_g1_i1	BGLB008539-RA	99.86	711	0	1308	608..1318	832..122	1350	843
TRINITY_DN31428_c0_g1_i1	BGLB011435-RA	99.58	479	0	874	201..679	3..481	679	516
TRINITY_DN31480_c0_g1_i1	BGLB007744-RA	99.53	1053	0	1914	888..1940	530..1578	2613	1578
TRINITY_DN31438_c0_g3_i1	BGLB004620-RA	99.65	283	9e-147	518	1..283	264..546	606	546
TRINITY_DN31475_c0_g2_i2	BGLB011498-RA	99.71	1038	0	1901	47..1084	1..1038	1484	1038
TRINITY_DN32613_c0_g1_i1	BGLB014023-RA	98.95	475	0	850	2..476	349..823	476	1230
TRINITY_DN32663_c0_g1_i1	BGLB012160-RA	99	100	4e-45	180	338..437	261..360	462	480
TRINITY_DN32674_c0_g1_i1	BGLB003779-RA	98.8	250	7e-125	446	194..443	651..402	950	651
TRINITY_DN32654_c0_g1_i1	BGLB013780-RA	100	241	7e-125	446	1..241	86..326	923	330
TRINITY_DN32694_c0_g1_i2	BGLB008878-RA	98.83	685	0	1221	649..1333	1059..375	2418	1059
TRINITY_DN32675_c0_g1_i1	BGLB008151-RA	98.65	742	0	1315	1..742	592..1333	742	1479
TRINITY_DN32696_c0_g2_i1	BGLB014273-RA	95.95	74	6e-27	119	284..357	503..431	361	1250
TRINITY_DN32602_c0_g1_i1	BGLB003417-RA	99.12	339	2e-174	610	379..717	1..339	717	342
TRINITY_DN32627_c0_g1_i1	BGLB008871-RA	98.53	1365	0	2396	142..1506	1..1350	1600	3189
TRINITY_DN32635_c1_g1_i1	BGLB010904-RA	99.69	323	6e-169	592	386..708	1..323	708	429
TRINITY_DN32642_c0_g2_i1	BGLB010640-RA	100	523	0	966	660..1182	186..708	1182	1206
TRINITY_DN32608_c0_g1_i2	BGLB006846-RA	99.69	324	3e-169	593	539..862	16..339	1023	438
TRINITY_DN32685_c0_g2_i1	BGLB001340-RA	99.49	777	0	1413	1..777	836..60	981	1359
TRINITY_DN32643_c0_g2_i1	BGLB006590-RA	96.63	208	1e-95	346	1..208	325..532	208	906
TRINITY_DN32677_c0_g1_i1	BGLB005427-RA	99.58	710	0	1295	21..730	1257..548	1099	1257
TRINITY_DN19937_c0_g2_i1	BGLB012211-RA	99.77	438	0	804	203..640	643..206	891	643
TRINITY_DN19912_c0_g2_i1	BGLB008430-RA	98.78	576	0	1026	1..576	2407..1832	576	3078
TRINITY_DN19963_c0_g1_i1	BGLB007658-RA	97.66	384	0	660	54..437	1..384	440	471
TRINITY_DN19956_c0_g1_i1	BGLB003316-RA	99.79	483	0	887	1..483	696..214	1160	1038
TRINITY_DN19907_c0_g1_i1	BGLB008306-RA	99.76	850	0	1559	297..1146	1..850	1592	855
TRINITY_DN19934_c0_g1_i1	BGLB001896-RA	99.83	572	0	1051	162..733	1413..842	961	1413
TRINITY_DN19973_c0_g1_i1	BGLB003252-RA	99.61	769	0	1404	1..769	571..1339	769	1485
TRINITY_DN4599_c0_g1_i1	BGLB007996-RA	100	311	4e-164	575	100..410	1541..1231	410	1541
TRINITY_DN4510_c0_g1_i1	BGLB013950-RA	97.01	636	0	1053	1..636	1206..1823	965	3288
TRINITY_DN4564_c0_g2_i1	BGLB009257-RA	99.35	308	8e-159	558	538..845	1410..1103	845	1470
TRINITY_DN4581_c0_g1_i1	BGLB005247-RA	98.46	130	2e-60	230	3..132	1947..2076	285	2166
TRINITY_DN4582_c0_g1_i1	BGLB009221-RA	98.02	1109	0	1927	1..1109	1173..65	1109	2700
TRINITY_DN70571_c0_g1_i1	BGLB005174-RA	99.57	230	3e-117	420	275..504	310..539	609	543
TRINITY_DN70576_c0_g1_i1	BGLB004310-RA	99.65	287	5e-149	525	308..594	447..733	594	910
TRINITY_DN70575_c0_g1_i1	BGLB011530-RA	100	116	6e-56	215	153..268	130..15	268	663
TRINITY_DN70579_c0_g1_i1	BGLB013349-RA	98.5	731	0	1290	33..763	1..731	1145	1488
TRINITY_DN70535_c0_g1_i1	BGLB002485-RA	99.58	239	1e-122	436	1..239	1629..1867	239	2244
TRINITY_DN70533_c0_g1_i1	BGLB004470-RA	99.18	490	0	883	1..490	525..1014	586	1014
TRINITY_DN70502_c0_g1_i1	BGLB012733-RA	97.3	74	3e-29	126	236..309	306..233	309	396
TRINITY_DN70505_c0_g1_i1	BGLB000127-RB	98.11	950	0	1655	1..950	18..967	950	2497
TRINITY_DN70565_c0_g1_i1	BGLB003357-RA	99.71	350	0	641	1..350	350..1	418	693
TRINITY_DN866_c0_g1_i1	BGLB002323-RA	99.43	699	0	1269	5..703	25..723	762	738
TRINITY_DN893_c0_g1_i1	BGLB000542-RA	99.32	1614	0	2916	140..1753	1611..1	1861	1611
TRINITY_DN896_c0_g1_i1	BGLB002388-RA	100	395	0	730	77..471	395..1	668	510
TRINITY_DN811_c0_g1_i1	BGLB008323-RA	99.49	396	0	721	63..458	1..396	672	1713
TRINITY_DN60772_c0_g2_i1	BGLB011469-RA	96.17	183	4e-80	296	53..235	1..180	572	180
TRINITY_DN60750_c0_g1_i1	BGLB008736-RA	97.36	265	1e-126	451	1..265	265..529	657	531
TRINITY_DN60740_c0_g1_i1	BGLB012923-RA	97.97	148	4e-68	257	834..981	1..148	981	573
TRINITY_DN60741_c0_g1_i1	BGLB006402-RA	97.6	998	0	1688	488..1485	1..974	1485	1427
TRINITY_DN60732_c0_g1_i1	BGLB008132-RA	98.9	1000	0	1786	1..1000	1446..447	1000	3228
TRINITY_DN60718_c0_g1_i1	BGLB000693-RA	98.83	428	0	761	197..623	1..428	1133	684
TRINITY_DN60737_c0_g1_i1	BGLB013895-RA	99.37	637	0	1155	1..637	701..1337	637	2025
TRINITY_DN82527_c0_g1_i1	BGLB013687-RA	99.48	192	2e-96	350	217..408	1..192	408	312
TRINITY_DN82511_c0_g1_i1	BGLB001385-RA	99.06	213	2e-106	383	1..213	213..1	296	738
TRINITY_DN16084_c0_g1_i1	BGLB008076-RA	98.26	172	8e-82	302	268..439	251..80	476	261
TRINITY_DN16003_c0_g1_i1	BGLB007349-RA	99.03	412	0	737	244..654	681..270	654	750
TRINITY_DN16012_c0_g2_i1	BGLB007200-RA	100	737	0	1362	537..1273	1..737	1273	1014
TRINITY_DN16019_c0_g1_i1	BGLB005838-RA	99.77	863	0	1583	1..863	866..4	887	948
TRINITY_DN16040_c0_g1_i1	BGLB006137-RA	99.29	1411	0	2551	196..1606	1986..576	2270	1986
TRINITY_DN16063_c0_g2_i1	BGLB011597-RA	98.42	443	0	780	533..975	1..443	1174	759
TRINITY_DN16007_c0_g2_i1	BGLB001699-RA	93.3	403	2e-162	569	171..546	1..403	548	624
TRINITY_DN16054_c0_g2_i1	BGLB007453-RA	99.53	424	0	773	237..660	48..471	1245	2136
TRINITY_DN16077_c0_g1_i1	BGLB006036-RA	98.67	150	8e-71	265	175..323	373..224	393	393
TRINITY_DN16094_c0_g1_i1	BGLB007782-RA	97.8	772	0	1317	294..1050	130..901	1050	6024
TRINITY_DN47038_c0_g1_i1	BGLB009176-RA	99.67	615	0	1125	142..756	1..615	1442	615
TRINITY_DN47095_c0_g1_i1	BGLB001207-RA	98.26	1724	0	3014	1..1721	2489..4212	1721	5199
TRINITY_DN47078_c0_g1_i1	BGLB001049-RA	100	213	4e-109	394	402..614	1..213	1580	213
TRINITY_DN47073_c0_g1_i2	BGLB007717-RA	99.46	371	0	675	1..371	175..545	867	567
TRINITY_DN47073_c0_g3_i2	BGLB013547-RA	99.73	372	0	682	572..943	310..681	1375	681
TRINITY_DN47028_c0_g1_i1	BGLB009308-RA	99.67	299	2e-155	547	624..922	667..369	1115	1815
TRINITY_DN47050_c1_g1_i1	BGLB006232-RA	100	315	1e-165	582	1561..1875	315..1	2254	315
TRINITY_DN47049_c0_g2_i1	BGLB003432-RA	100	333	1e-175	616	615..947	1..333	1859	408
TRINITY_DN47026_c0_g1_i1	BGLB007376-RA	100	519	0	959	414..932	383..901	1785	1629
TRINITY_DN47081_c0_g1_i1	BGLB009192-RA	99.54	432	0	787	1270..1701	465..34	1701	480
TRINITY_DN47003_c0_g1_i6	BGLB001722-RA	99.45	365	0	662	485..848	235..599	1421	654
TRINITY_DN47012_c0_g1_i1	BGLB000797-RA	99.63	806	0	1472	1..806	266..1071	2012	1071
TRINITY_DN47056_c0_g2_i6	BGLB010912-RA	99.87	760	0	1399	319..1078	873..114	1608	873
TRINITY_DN47063_c0_g1_i1	BGLB008142-RA	99.19	372	0	671	462..833	1..372	933	372
TRINITY_DN47007_c0_g1_i1	BGLB002110-RA	99.47	374	0	680	1..374	89..462	1229	471
TRINITY_DN47053_c0_g2_i1	BGLB002438-RA	99.42	1200	0	2178	502..1701	1200..1	1766	1200
TRINITY_DN47058_c0_g1_i1	BGLB003669-RA	97.18	319	5e-153	540	902..1220	751..433	1673	751
TRINITY_DN47030_c0_g1_i1	BGLB003949-RA	99.87	792	0	1458	166..957	488..1279	2385	1290
TRINITY_DN47036_c0_g1_i1	BGLB013161-RA	98.77	978	0	1740	250..1227	978..1	1434	1233
TRINITY_DN47079_c0_g1_i1	BGLB007995-RA	98.62	798	0	1413	25..822	1915..1118	823	2628
TRINITY_DN47077_c0_g1_i2	BGLB009296-RA	93.36	813	0	1177	273..1085	1..786	1085	1284
TRINITY_DN47004_c0_g2_i1	BGLB001950-RA	99.25	401	0	725	972..1372	513..113	1372	513
TRINITY_DN82118_c0_g1_i1	BGLB010009-RA	97.53	243	1e-116	416	1..243	157..399	243	555
TRINITY_DN43758_c0_g1_i1	BGLB011650-RA	99.88	826	0	1520	517..1342	1..826	1342	1149
TRINITY_DN43742_c0_g6_i1	BGLB004009-RA	100	127	5e-62	235	113..239	354..228	325	1410
TRINITY_DN43788_c0_g1_i1	BGLB003444-RA	99.8	489	0	898	187..675	1..489	1307	489
TRINITY_DN43767_c0_g1_i1	BGLB010723-RA	99.71	694	0	1271	253..946	1..694	1236	723
TRINITY_DN43794_c0_g1_i4	BGLB007939-RA	100	236	9e-122	436	1671..1906	236..1	2034	300
TRINITY_DN43793_c0_g1_i1	BGLB010703-RA	99.21	126	4e-59	228	1247..1372	430..555	1530	768
TRINITY_DN43702_c0_g1_i1	BGLB000049-RA	97.54	650	0	1105	52..701	1184..543	701	1192
TRINITY_DN43759_c1_g1_i3	BGLB011707-RA	100	249	4e-129	460	945..1193	489..241	1357	489
TRINITY_DN43759_c1_g1_i4	BGLB011706-RA	99.58	237	6e-121	433	420..656	585..349	1031	585
TRINITY_DN43766_c0_g1_i2	BGLB012118-RA	99.56	1143	0	2084	157..1299	1..1143	1299	1444
TRINITY_DN43755_c0_g1_i1	BGLB011815-RA	99.51	203	3e-102	370	185..387	203..1	576	288
TRINITY_DN43790_c0_g1_i2	BGLB009361-RA	99.56	228	4e-116	416	27..254	228..1	789	522
TRINITY_DN43717_c1_g1_i1	BGLB005285-RA	99.67	903	0	1652	1..903	82..984	1282	984
TRINITY_DN43746_c0_g1_i2	BGLB013282-RA	99.74	1158	0	2122	107..1264	1..1158	1425	1158
TRINITY_DN43722_c0_g4_i3	BGLB000565-RA	100	370	0	684	61..430	495..126	1088	540
TRINITY_DN43726_c0_g1_i1	BGLB007056-RA	100	161	3e-80	298	772..932	390..230	1175	501
TRINITY_DN43741_c0_g1_i2	BGLB002751-RA	100	511	0	944	60..570	876..366	1782	939
TRINITY_DN43785_c0_g1_i1	BGLB003117-RA	100	570	0	1053	836..1405	570..1	1827	570
TRINITY_DN98534_c0_g1_i1	BGLB013413-RA	98.41	126	1e-57	220	126..251	343..219	267	894
TRINITY_DN36015_c0_g1_i1	BGLB007693-RA	100	300	1e-157	555	2..301	135..434	1081	723
TRINITY_DN36070_c0_g2_i3	BGLB012099-RA	99.46	185	3e-92	337	1..185	869..685	740	1758
TRINITY_DN36056_c0_g2_i1	BGLB001880-RA	99.53	214	2e-108	390	1..214	187..400	707	519
TRINITY_DN36016_c0_g1_i5	BGLB006357-RA	100	467	0	863	12..478	467..1	699	477
TRINITY_DN36066_c0_g1_i1	BGLB002315-RA	99.81	1079	0	1982	1..1079	1197..119	1109	1785
TRINITY_DN36009_c0_g1_i1	BGLB002693-RA	99.4	168	9e-83	305	506..673	845..678	692	1311
TRINITY_DN36037_c0_g1_i1	BGLB000684-RA	98.78	328	9e-167	584	262..589	1..328	589	366
TRINITY_DN36035_c0_g1_i1	BGLB009205-RA	98.87	442	0	787	727..1168	501..941	1168	2184
TRINITY_DN36092_c0_g1_i1	BGLB001550-RA	99.83	593	0	1090	1..593	66..658	697	1215
TRINITY_DN36059_c0_g1_i1	BGLB011044-RA	98.99	396	0	710	98..493	1..396	838	423
TRINITY_DN36042_c0_g1_i1	BGLB013120-RA	100	256	5e-133	473	720..975	256..1	1425	264
TRINITY_DN36008_c0_g1_i1	BGLB003402-RA	99.75	400	0	734	340..739	1..400	1316	939
TRINITY_DN36085_c0_g1_i1	BGLB016180-RA	97.78	45	6e-15	78.7	50..94	40..84	213	84
TRINITY_DN5084_c0_g2_i1	BGLB004140-RA	100	440	0	813	1..440	1266..827	440	1407
TRINITY_DN5063_c0_g1_i1	BGLB000586-RA	99.18	366	0	660	62..427	494..859	816	1728
TRINITY_DN5006_c0_g1_i1	BGLB002276-RA	99.19	617	0	1112	585..1201	1533..917	1201	1533
TRINITY_DN5053_c0_g1_i2	BGLB000504-RA	98.73	473	0	841	168..640	1107..635	640	1245
TRINITY_DN19510_c0_g1_i1	BGLB002080-RA	99.04	314	9e-161	564	1..314	305..618	499	618
TRINITY_DN19558_c0_g1_i1	BGLB002526-RA	98.67	150	2e-71	267	109..258	179..30	405	261
TRINITY_DN19585_c0_g1_i1	BGLB013382-RA	96	225	1e-101	366	43..267	253..29	267	258
TRINITY_DN19579_c0_g1_i1	BGLB005003-RA	100	577	0	1066	1..577	1577..1001	577	2892
TRINITY_DN19562_c0_g1_i1	BGLB003885-RA	99.65	1127	0	2060	1..1127	1127..1	1322	2199
TRINITY_DN19577_c0_g1_i1	BGLB012270-RA	99.25	1461	0	2638	1..1461	2441..981	1461	2616
TRINITY_DN59993_c0_g1_i1	BGLB011675-RA	97.62	84	3e-34	143	133..215	113..30	267	219
TRINITY_DN59954_c0_g1_i1	BGLB002664-RA	100	607	0	1122	316..922	86..692	1053	1926
TRINITY_DN59953_c0_g1_i1	BGLB007536-RA	99.77	435	0	798	1..435	435..1	482	903
TRINITY_DN59924_c0_g1_i1	BGLB014209-RA	98.72	861	0	1530	1..861	873..13	861	1911
TRINITY_DN59929_c0_g1_i1	BGLB002864-RA	100	132	6e-65	244	94..225	657..526	225	855
TRINITY_DN59911_c0_g1_i1	BGLB003445-RA	98.86	264	4e-132	470	1..264	1118..1380	1031	1740
TRINITY_DN59908_c0_g1_i1	BGLB004025-RA	97.24	217	6e-102	368	1..217	447..663	366	663
TRINITY_DN59904_c0_g1_i1	BGLB001206-RA	99.54	650	0	1182	293..941	185..834	1968	1478
TRINITY_DN961_c0_g1_i1	BGLB003994-RA	98.29	527	0	924	1..527	1572..1046	1049	2853
TRINITY_DN997_c0_g1_i1	BGLB011620-RA	95.88	291	2e-129	460	175..465	1..279	639	279
TRINITY_DN917_c0_g3_i1	BGLB009156-RA	99.53	430	0	784	221..650	1131..702	650	1131
TRINITY_DN950_c0_g1_i1	BGLB014238-RA	99.49	585	0	1064	276..860	585..1	937	585
TRINITY_DN939_c0_g2_i1	BGLB009643-RA	100	377	0	697	1..377	1867..1491	745	2751
TRINITY_DN944_c0_g2_i1	BGLB008335-RA	90.5	400	4e-150	529	2..401	370..769	602	780
TRINITY_DN31863_c0_g1_i1	BGLB003789-RA	100	127	3e-61	235	965..1091	252..126	1566	576
TRINITY_DN31835_c0_g1_i1	BGLB007515-RA	99.39	495	0	898	162..656	7..501	707	501
TRINITY_DN31808_c0_g2_i1	BGLB009009-RA	99.57	696	0	1269	89..784	1..696	866	696
TRINITY_DN31839_c0_g1_i1	BGLB005588-RA	99.41	507	0	920	164..670	507..1	861	507
TRINITY_DN31890_c0_g1_i1	BGLB006202-RA	99.32	147	3e-71	267	148..294	64..210	453	210
TRINITY_DN31823_c0_g1_i2	BGLB013362-RA	98.21	503	0	880	167..669	554..52	907	558
TRINITY_DN31806_c0_g1_i1	BGLB013132-RA	99.85	648	0	1192	111..758	18..665	783	811
TRINITY_DN31826_c0_g1_i1	BGLB010913-RA	99.73	1485	0	2721	106..1590	1..1485	2232	1983
TRINITY_DN31841_c0_g1_i2	BGLB002020-RA	99.38	322	4e-166	584	1990..2311	726..405	2903	747
TRINITY_DN31848_c0_g1_i1	BGLB005196-RA	95.29	446	0	693	144..589	1050..620	903	1380
TRINITY_DN31867_c0_g2_i1	BGLB012554-RA	99.17	605	0	1090	328..932	161..765	1474	765
TRINITY_DN31866_c0_g1_i1	BGLB006407-RA	99.68	309	6e-161	566	543..851	262..570	1107	570
TRINITY_DN31847_c0_g1_i2	BGLB007013-RA	99.56	226	3e-115	412	1..226	149..374	391	396
TRINITY_DN31820_c0_g1_i1	BGLB005684-RA	100	383	0	708	1..383	765..1147	779	1176
TRINITY_DN66212_c0_g1_i1	BGLB000177-RA	97.43	428	0	730	1..428	325..752	528	752
TRINITY_DN66245_c0_g1_i1	BGLB008696-RA	99.37	479	0	869	1..479	933..455	479	1164
TRINITY_DN66256_c0_g1_i1	BGLB009546-RA	97.34	188	1e-87	320	33..220	1..188	247	615
TRINITY_DN46125_c0_g1_i3	BGLB002376-RA	97.63	1179	0	2006	278..1456	1..1161	1683	1392
TRINITY_DN46173_c0_g1_i1	BGLB002772-RA	100	472	0	872	462..933	762..291	1446	762
TRINITY_DN46174_c0_g2_i5	BGLB003556-RA	100	348	0	643	425..772	1..348	1171	348
TRINITY_DN46127_c0_g1_i3	BGLB009875-RA	100	368	0	680	621..988	368..1	1739	423
TRINITY_DN46120_c0_g1_i1	BGLB001823-RA	96.47	878	0	1430	1..857	324..1201	1824	1236
TRINITY_DN46120_c0_g2_i1	BGLB001822-RA	98.72	390	0	693	237..626	1..390	626	1039
TRINITY_DN46130_c0_g1_i2	BGLB008624-RA	94.68	432	0	654	521..952	423..9	1383	987
TRINITY_DN46167_c0_g1_i1	BGLB009767-RA	99.32	442	0	800	377..818	106..547	1221	864
TRINITY_DN46106_c0_g1_i1	BGLB007191-RA	99.54	879	0	1602	306..1184	10..888	2245	2031
TRINITY_DN46106_c1_g1_i3	BGLB003284-RA	100	114	2e-54	211	460..573	33..146	652	939
TRINITY_DN46160_c1_g2_i4	BGLB003429-RA	99.65	285	2e-147	521	1..285	140..424	1353	510
TRINITY_DN46109_c0_g1_i4	BGLB005312-RA	99.45	181	6e-89	327	1965..2145	414..235	2145	477
TRINITY_DN46116_c0_g1_i1	BGLB009598-RA	99.04	520	0	933	415..934	2622..2103	2046	2622
TRINITY_DN46159_c0_g1_i1	BGLB002521-RA	98.38	494	0	869	803..1296	1078..585	1628	1776
TRINITY_DN46153_c0_g1_i1	BGLB000820-RA	99.31	1299	0	2350	1..1299	172..1470	1392	1470
TRINITY_DN46198_c0_g1_i1	BGLB006719-RA	98.5	1064	0	1877	14..1077	1434..371	1077	1434
TRINITY_DN46102_c3_g2_i3	BGLB008330-RA	99.65	1416	0	2588	214..1629	1..1416	1861	1416
TRINITY_DN46129_c0_g2_i3	BGLB013084-RA	98.11	581	0	1013	473..1053	1476..896	1743	1482
TRINITY_DN46104_c0_g5_i1	BGLB003532-RA	99.71	700	0	1282	1..700	705..1404	759	1404
TRINITY_DN46178_c2_g3_i1	BGLB009783-RA	99.89	904	0	1664	1438..2341	1101..198	3213	1101
TRINITY_DN46145_c0_g1_i1	BGLB002914-RA	99.45	546	0	992	752..1297	1519..974	1297	1845
TRINITY_DN46123_c0_g2_i2	BGLB006508-RA	99.65	564	0	1029	621..1184	946..384	3127	1290
TRINITY_DN46142_c0_g2_i3	BGLB005200-RA	99.83	1180	0	2169	463..1642	1764..585	2485	1764
TRINITY_DN46191_c1_g1_i2	BGLB009851-RA	100	418	0	773	935..1352	418..1	1376	2187
TRINITY_DN46132_c0_g1_i2	BGLB008204-RA	99.8	493	0	905	63..555	528..36	976	528
TRINITY_DN46117_c0_g1_i1	BGLB007127-RA	96.3	162	7e-71	267	500..661	168..329	1107	837
TRINITY_DN46119_c1_g1_i1	BGLB003224-RA	99.8	1513	0	2778	720..2232	2297..785	3531	2297
TRINITY_DN46141_c0_g1_i1	BGLB010531-RA	98.62	1014	0	1796	1..1014	1014..1	1014	1410
TRINITY_DN46111_c0_g1_i2	BGLB008533-RA	93.39	878	0	1295	611..1485	876..1	1839	2562
TRINITY_DN92450_c0_g2_i1	BGLB007199-RA	98.44	256	2e-126	449	1..256	326..580	348	1237
TRINITY_DN92447_c0_g1_i1	BGLB007395-RA	100	510	0	942	80..589	974..465	589	1215
TRINITY_DN92470_c0_g1_i1	BGLB011693-RA	100	212	8e-109	392	172..383	323..534	858	975
TRINITY_DN92473_c0_g1_i1	BGLB005577-RA	99.06	424	0	761	1..424	6623..7046	424	12074
TRINITY_DN92429_c0_g1_i1	BGLB002127-RA	99.4	672	0	1219	1..672	2..673	1065	2094
TRINITY_DN92487_c0_g1_i1	BGLB001849-RA	99.22	768	0	1386	246..1013	2084..2851	1013	3993
TRINITY_DN92403_c0_g1_i1	BGLB013144-RA	98.62	436	0	773	119..554	1..436	1183	444
TRINITY_DN92476_c0_g1_i1	BGLB012433-RA	99.49	197	6e-99	359	1..197	724..920	614	1515
TRINITY_DN75595_c0_g1_i1	BGLB003601-RA	99.15	355	0	640	171..525	1..355	677	375
TRINITY_DN75573_c0_g2_i1	BGLB003459-RA	99.75	399	0	732	318..716	663..265	717	663
TRINITY_DN75567_c0_g1_i1	BGLB007483-RA	100	301	9e-159	556	1..301	7767..8067	301	11253
TRINITY_DN75500_c0_g1_i1	BGLB003484-RA	99.68	1581	0	2892	612..2192	1581..1	2248	1581
TRINITY_DN75519_c0_g1_i1	BGLB012840-RA	99.34	151	7e-74	274	8..158	1170..1320	211	2472
TRINITY_DN75549_c0_g1_i1	BGLB010517-RA	99.6	990	0	1807	1..990	4362..3373	990	4488
TRINITY_DN41638_c0_g1_i2	BGLB003811-RA	99.37	797	0	1445	1..797	1251..2047	1769	3531
TRINITY_DN41655_c1_g1_i1	BGLB002117-RA	98.89	898	0	1604	1..898	279..1176	898	1236
TRINITY_DN41618_c0_g1_i1	BGLB006790-RA	99.83	584	0	1074	77..660	632..49	1615	648
TRINITY_DN41694_c0_g1_i2	BGLB002082-RA	99.15	118	1e-54	213	725..842	322..439	1409	462
TRINITY_DN41652_c1_g1_i3	BGLB001267-RA	100	129	5e-63	239	158..286	116..244	415	282
TRINITY_DN41627_c1_g3_i1	BGLB014998-RA	100	50	3e-19	93.5	149..198	1..50	263	90
TRINITY_DN41644_c0_g1_i1	BGLB005399-RA	98.22	506	0	885	9..514	496..1001	668	1002
TRINITY_DN41658_c0_g1_i1	BGLB010649-RA	99.69	327	3e-171	599	89..415	327..1	657	327
TRINITY_DN41643_c0_g2_i1	BGLB009301-RA	98.84	258	8e-130	460	52..309	1..258	309	573
TRINITY_DN41606_c0_g1_i1	BGLB014427-RA	99.79	1428	0	2621	264..1691	1..1428	1837	1931
TRINITY_DN15181_c0_g1_i1	BGLB013435-RA	99.35	306	4e-158	555	25..330	431..126	330	486
TRINITY_DN15132_c0_g1_i1	BGLB006007-RA	99.44	360	0	654	83..442	1..360	669	360
TRINITY_DN15106_c1_g1_i1	BGLB014379-RA	99.5	402	0	732	120..521	1..402	745	1182
TRINITY_DN15104_c0_g2_i1	BGLB009254-RA	94.77	153	1e-61	233	1..153	148..1	230	267
TRINITY_DN15128_c0_g1_i1	BGLB007593-RA	100	168	6e-85	311	8..175	91..258	246	258
TRINITY_DN15131_c0_g1_i1	BGLB003969-RA	93.68	190	6e-77	285	192..381	493..304	381	510
TRINITY_DN87321_c0_g1_i1	BGLB006882-RA	98.71	233	6e-116	414	58..290	498..730	290	1035
TRINITY_DN87363_c0_g1_i1	BGLB002010-RA	99.25	530	0	957	1..530	530..1	569	659
TRINITY_DN87382_c0_g1_i1	BGLB004642-RA	100	151	3e-75	279	113..263	94..244	400	267
TRINITY_DN87329_c0_g1_i1	BGLB000654-RA	99.42	1040	0	1888	1..1040	2478..1439	1040	2961
TRINITY_DN87365_c0_g1_i1	BGLB013967-RA	100	337	2e-178	623	214..550	9..345	569	345
TRINITY_DN87393_c0_g1_i1	BGLB007441-RA	99.31	583	0	1055	1..583	623..41	583	1935
TRINITY_DN39522_c0_g1_i1	BGLB012608-RA	99.8	980	0	1799	1..980	1101..122	980	3783
TRINITY_DN39598_c0_g1_i3	BGLB007284-RA	99.72	357	0	654	152..508	1..357	1808	462
TRINITY_DN39518_c0_g1_i2	BGLB010178-RA	99.37	319	4e-165	579	10..328	125..443	613	447
TRINITY_DN39576_c0_g1_i1	BGLB013243-RA	97.89	663	0	1147	1..663	1655..993	1330	2127
TRINITY_DN39503_c0_g1_i1	BGLB011386-RA	99.41	505	0	917	1..505	811..307	1037	1071
TRINITY_DN39586_c0_g1_i1	BGLB002643-RA	95.34	816	0	1266	3..818	806..24	907	807
TRINITY_DN39554_c0_g1_i1	BGLB012881-RA	99.69	321	1e-167	588	91..411	1..321	1121	321
TRINITY_DN39539_c0_g2_i1	BGLB011886-RA	99.78	1838	0	3373	1..1838	1856..19	2142	4239
TRINITY_DN39558_c0_g1_i1	BGLB004549-RA	99.57	234	5e-119	427	1508..1741	234..1	1829	234
TRINITY_DN39526_c0_g1_i1	BGLB009866-RA	98.16	651	0	1131	1..647	707..1356	1190	2271
TRINITY_DN39589_c0_g2_i1	BGLB005966-RA	99.02	1016	0	1821	320..1335	7..1022	1534	1026
TRINITY_DN39514_c0_g1_i1	BGLB004736-RA	99.51	615	0	1120	1..615	1168..554	615	1200
TRINITY_DN39510_c0_g1_i1	BGLB002072-RA	99.67	1502	0	2747	1..1502	4064..2563	2055	5316
TRINITY_DN39525_c0_g1_i1	BGLB008316-RA	99.24	658	0	1188	1..658	939..282	896	1789
TRINITY_DN77308_c0_g1_i1	BGLB002122-RA	98.52	337	7e-170	595	67..403	201..537	1014	726
TRINITY_DN77339_c0_g1_i1	BGLB003844-RA	82.15	986	0	826	8..978	2..980	984	2022
TRINITY_DN77319_c0_g1_i1	BGLB008898-RA	98.53	613	0	1083	1..613	685..73	613	1065
TRINITY_DN77337_c0_g1_i1	BGLB009739-RA	99.69	326	2e-170	597	496..821	6..331	821	597
TRINITY_DN77362_c0_g1_i1	BGLB001604-RA	100	300	4e-158	555	1..300	271..570	384	633
TRINITY_DN77351_c0_g1_i1	BGLB010882-RA	97.74	530	0	913	1..530	281..810	530	1994
TRINITY_DN24668_c0_g1_i1	BGLB007178-RA	97.98	297	2e-146	516	2..298	351..647	347	1029
TRINITY_DN24623_c0_g2_i1	BGLB009342-RA	99.57	698	0	1273	40..737	711..14	952	1788
TRINITY_DN24600_c0_g1_i1	BGLB001508-RA	99.61	512	0	935	1..512	67..578	512	1413
TRINITY_DN24664_c0_g1_i1	BGLB002698-RA	99.33	300	7e-155	544	1..300	410..111	300	462
TRINITY_DN26648_c0_g1_i1	BGLB004540-RA	99.53	425	0	774	1..425	425..1	773	1017
TRINITY_DN26639_c1_g1_i1	BGLB013055-RA	99.64	276	5e-143	505	1..276	276..1	406	514
TRINITY_DN35482_c0_g2_i2	BGLB004769-RA	100	388	0	717	300..687	171..558	1027	609
TRINITY_DN35451_c0_g1_i2	BGLB012765-RA	96.18	340	6e-158	556	97..436	1..340	1931	342
TRINITY_DN35408_c0_g1_i1	BGLB013228-RA	97.95	195	2e-92	339	151..345	34..228	1176	354
TRINITY_DN35419_c0_g3_i1	BGLB010215-RA	98.76	403	0	717	2..404	1941..1539	404	3486
TRINITY_DN35420_c0_g2_i1	BGLB008208-RA	99.75	1194	0	2189	1..1194	1915..722	1194	2949
TRINITY_DN35485_c0_g1_i1	BGLB011084-RA	99.37	475	0	861	29..503	475..1	1221	951
TRINITY_DN35405_c0_g2_i1	BGLB003568-RA	99.85	674	0	1240	106..779	241..914	1100	914
TRINITY_DN35403_c0_g1_i2	BGLB005096-RA	99.33	447	0	809	708..1154	361..807	1433	807
TRINITY_DN35427_c0_g1_i1	BGLB014362-RA	99.56	1349	0	2459	1..1349	1445..97	1349	1737
TRINITY_DN35435_c0_g1_i1	BGLB002114-RA	99.27	685	0	1238	1030..1714	1109..425	1714	1239
TRINITY_DN35402_c0_g1_i2	BGLB006430-RA	100	210	5e-108	388	121..330	1..210	421	210
TRINITY_DN35452_c1_g2_i2	BGLB004398-RA	98.51	201	5e-98	355	242..442	1..201	442	264
TRINITY_DN35407_c0_g1_i1	BGLB012331-RA	89.47	76	9e-20	97.1	192..267	132..57	1099	255
TRINITY_DN35490_c0_g1_i1	BGLB003534-RA	100	570	0	1053	654..1223	570..1	1538	570
TRINITY_DN37592_c0_g1_i1	BGLB007662-RA	97.5	599	0	1024	68..666	34..632	666	1173
TRINITY_DN37531_c0_g1_i1	BGLB006503-RA	94.01	367	5e-152	536	137..482	387..21	1086	387
TRINITY_DN37585_c0_g1_i3	BGLB013372-RA	99.53	849	0	1546	203..1051	849..1	1647	849
TRINITY_DN37597_c0_g1_i1	BGLB003797-RA	99.17	847	0	1526	5..851	107..953	851	1110
TRINITY_DN37530_c0_g1_i2	BGLB011792-RA	99.22	256	7e-130	462	440..695	9..264	902	1050
TRINITY_DN37527_c0_g1_i1	BGLB000476-RA	97.38	344	4e-167	586	334..677	1..344	1074	344
TRINITY_DN37577_c0_g2_i1	BGLB011487-RA	98.12	319	2e-158	556	216..534	510..192	534	510
TRINITY_DN37542_c0_g1_i2	BGLB001159-RA	99.05	210	3e-104	377	411..620	572..363	1059	572
TRINITY_DN37557_c0_g1_i1	BGLB012821-RA	99.8	505	0	928	1249..1753	1..505	1754	1026
TRINITY_DN37581_c0_g1_i1	BGLB001224-RA	100	237	7e-123	438	304..540	237..1	598	287
TRINITY_DN37502_c0_g1_i1	BGLB012237-RA	97.3	185	7e-85	313	95..279	274..91	888	300
TRINITY_DN91720_c0_g1_i1	BGLB007726-RA	98.56	139	2e-65	246	79..217	1..139	217	585
TRINITY_DN91791_c0_g1_i1	BGLB004447-RA	100	271	4e-142	501	1..271	639..909	271	2217
TRINITY_DN45679_c0_g1_i2	BGLB001190-RA	99.44	709	0	1288	1106..1814	843..135	1814	882
TRINITY_DN45662_c0_g2_i2	BGLB013929-RA	99.46	1110	0	2017	62..1171	1110..1	1516	1110
TRINITY_DN45689_c0_g1_i1	BGLB004857-RA	98.99	296	2e-150	531	304..599	296..1	780	384
TRINITY_DN45664_c0_g1_i1	BGLB003366-RA	98.94	1694	0	3029	1..1694	1382..3075	1837	3075
TRINITY_DN45659_c0_g1_i1	BGLB004537-RA	99.71	697	0	1277	1..697	425..1121	1909	1188
TRINITY_DN45640_c0_g1_i3	BGLB005159-RA	100	293	1e-153	542	692..984	300..8	1320	300
TRINITY_DN45672_c0_g3_i1	BGLB004265-RA	98.4	936	0	1646	1..936	685..1620	1533	1620
TRINITY_DN45642_c0_g1_i1	BGLB010170-RA	97.44	1365	0	2307	1..1365	1843..500	1365	2565
TRINITY_DN45638_c0_g1_i2	BGLB012615-RA	99.07	861	0	1546	784..1644	1378..518	2744	1938
TRINITY_DN45657_c0_g1_i2	BGLB002439-RA	99.4	1159	0	2100	528..1685	1185..27	1884	1185
TRINITY_DN45698_c0_g1_i2	BGLB009381-RA	100	189	1e-95	350	170..358	1..189	2480	333
TRINITY_DN45668_c0_g1_i1	BGLB007106-RA	99.89	894	0	1646	32..925	894..1	1230	894
TRINITY_DN98601_c0_g1_i1	BGLB001690-RA	99.68	316	2e-165	579	1..316	1625..1940	316	2163
TRINITY_DN98656_c0_g1_i1	BGLB005037-RA	99.8	503	0	924	1..503	931..1433	503	1992
TRINITY_DN98604_c0_g1_i1	BGLB001304-RA	99.24	527	0	952	1..527	3523..4049	527	4404
TRINITY_DN98645_c0_g1_i1	BGLB013517-RA	99.68	317	6e-166	580	1..317	5588..5904	317	6087
TRINITY_DN11746_c0_g1_i1	BGLB008413-RA	100	75	1e-32	139	271..345	530..456	767	990
TRINITY_DN11759_c0_g1_i1	BGLB001803-RA	99.92	1202	0	2215	551..1752	1608..407	1752	1608
TRINITY_DN11725_c0_g1_i1	BGLB011894-RA	99.89	933	0	1718	145..1077	1629..697	1077	2076
TRINITY_DN11791_c0_g1_i1	BGLB001919-RA	99.86	740	0	1362	1..740	13..752	743	771
TRINITY_DN11727_c0_g1_i1	BGLB009453-RA	99.87	770	0	1417	353..1122	780..11	1125	780
TRINITY_DN11769_c0_g1_i1	BGLB001773-RA	99.78	923	0	1694	785..1707	244..1166	1707	1337
TRINITY_DN11757_c0_g4_i1	BGLB001639-RA	99.64	1380	0	2521	328..1707	1380..1	1930	1380
TRINITY_DN11722_c0_g1_i1	BGLB010130-RA	99.28	277	9e-141	499	797..1073	355..630	1569	654
TRINITY_DN11763_c0_g1_i1	BGLB003796-RA	96.06	913	0	1463	84..996	1..888	1082	888
TRINITY_DN11787_c0_g2_i1	BGLB009287-RA	98.75	399	0	710	130..528	1111..1509	528	4407
TRINITY_DN703_c0_g1_i1	BGLB006389-RA	99.74	386	0	708	1..386	706..1091	552	1131
TRINITY_DN734_c0_g1_i1	BGLB013482-RA	97.07	376	4e-179	625	95..470	544..178	470	552
TRINITY_DN713_c0_g1_i1	BGLB001218-RA	98.74	238	1e-118	424	1..238	1008..1245	324	3195
TRINITY_DN751_c0_g1_i1	BGLB006860-RA	97.17	1026	0	1720	363..1374	1024..1	1900	1278
TRINITY_DN731_c0_g1_i1	BGLB004912-RA	99.36	466	0	845	308..773	16..481	773	639
TRINITY_DN739_c0_g1_i1	BGLB001959-RA	99.86	734	0	1351	405..1138	5..738	1273	738
TRINITY_DN733_c0_g2_i1	BGLB009078-RA	98.66	447	0	793	907..1353	323..769	1945	1488
TRINITY_DN702_c0_g1_i1	BGLB010054-RA	100	964	0	1781	1..964	99..1062	964	1212
TRINITY_DN18643_c0_g1_i1	BGLB006600-RA	96.23	583	0	935	1..583	1015..1576	583	2469
TRINITY_DN18657_c0_g1_i1	BGLB013932-RA	98.6	499	0	883	1..499	514..16	499	603
TRINITY_DN18652_c0_g1_i1	BGLB009406-RA	99.53	428	0	780	115..542	807..380	542	807
TRINITY_DN18633_c0_g2_i1	BGLB012940-RA	99.2	250	2e-126	451	397..646	354..105	972	477
TRINITY_DN18631_c0_g1_i1	BGLB005219-RA	100	366	0	676	182..547	1..366	586	366
TRINITY_DN18627_c0_g1_i1	BGLB008926-RA	99.22	258	1e-130	466	38..295	835..1092	1876	1266
TRINITY_DN18691_c0_g1_i1	BGLB009914-RA	98.85	697	0	1243	23..719	1104..408	719	1599
TRINITY_DN38378_c0_g1_i1	BGLB008751-RA	99.68	1243	0	2274	193..1435	1243..1	1733	1260
TRINITY_DN38363_c0_g1_i3	BGLB011351-RA	99.77	432	0	793	369..800	1..432	1035	621
TRINITY_DN38313_c0_g1_i1	BGLB008024-RA	99.09	552	0	989	94..645	1..548	1244	1008
TRINITY_DN38337_c0_g1_i2	BGLB007524-RA	99.7	656	0	1201	784..1439	447..1102	1562	1173
TRINITY_DN38347_c0_g1_i1	BGLB008605-RA	99.44	537	0	976	569..1105	1120..584	1105	1120
TRINITY_DN38395_c0_g1_i1	BGLB002007-RA	99.12	228	3e-114	411	1..228	737..964	1176	1335
TRINITY_DN38355_c0_g1_i1	BGLB009141-RA	98.54	137	4e-63	241	116..251	83..219	1146	225
TRINITY_DN38348_c0_g2_i1	BGLB013691-RA	99.82	545	0	1002	555..1099	691..147	1306	1030
TRINITY_DN38399_c0_g1_i1	BGLB001383-RA	98.99	889	0	1591	355..1243	1..888	1938	891
TRINITY_DN38377_c1_g1_i2	BGLB013341-RA	100	387	0	715	530..916	190..576	981	585
TRINITY_DN38303_c0_g1_i1	BGLB003824-RA	99.69	637	0	1166	1074..1710	641..5	1710	666
TRINITY_DN38354_c0_g1_i1	BGLB011993-RA	99.15	235	2e-118	424	286..520	880..646	639	1737
TRINITY_DN38396_c0_g2_i1	BGLB012898-RA	99.32	440	0	797	878..1317	687..248	1799	1104
TRINITY_DN38301_c0_g1_i1	BGLB009544-RA	99.86	1430	0	2630	155..1584	1992..563	1584	1992
TRINITY_DN38308_c0_g1_i1	BGLB007644-RA	99.61	1279	0	2335	1..1279	839..2117	1279	2580
TRINITY_DN69133_c0_g1_i1	BGLB014435-RA	99.81	530	0	974	1..530	952..423	530	1063
TRINITY_DN69158_c0_g1_i1	BGLB009041-RA	98.33	600	0	1053	1..600	1257..658	600	1344
TRINITY_DN69179_c0_g1_i1	BGLB008800-RA	100	341	0	630	1..341	1550..1890	417	1932
TRINITY_DN69126_c0_g1_i1	BGLB005538-RA	99.15	472	0	850	1..472	630..1101	472	1152
TRINITY_DN69157_c0_g1_i1	BGLB008029-RA	99	598	0	1072	260..857	1..598	857	1452
TRINITY_DN69173_c0_g2_i1	BGLB010593-RB	99.68	621	0	1136	1..621	2066..1446	625	2133
TRINITY_DN69165_c0_g1_i1	BGLB004007-RA	100	340	4e-180	628	134..473	1..340	534	618
TRINITY_DN69176_c0_g1_i1	BGLB001036-RA	100	681	0	1258	1..681	1003..323	681	5274
TRINITY_DN10610_c0_g1_i1	BGLB006833-RA	95.14	185	1e-78	291	1..184	474..290	401	1539
TRINITY_DN10667_c0_g1_i1	BGLB004630-RA	99.41	338	6e-176	614	1..338	273..610	338	777
TRINITY_DN10619_c0_g1_i1	BGLB006162-RA	99.78	462	0	848	340..801	556..1017	963	1029
TRINITY_DN10653_c0_g1_i1	BGLB012813-RA	99.53	212	2e-107	387	1..212	533..744	425	744
TRINITY_DN60349_c0_g1_i1	BGLB008095-RA	98.97	486	0	870	1..486	1832..2317	486	2346
TRINITY_DN60323_c0_g1_i1	BGLB001601-RA	100	546	0	1009	94..639	1..546	639	934
TRINITY_DN60357_c0_g1_i1	BGLB004452-RA	100	35	2e-10	65.8	326..360	104..138	656	399
TRINITY_DN23174_c0_g1_i1	BGLB004573-RA	94.73	512	0	771	1291..1775	936..425	1775	936
TRINITY_DN23180_c0_g1_i1	BGLB006048-RA	99.24	662	0	1195	1..662	70..731	662	2019
TRINITY_DN23190_c0_g1_i1	BGLB003473-RA	100	555	0	1026	1..555	574..20	671	1656
TRINITY_DN23182_c0_g1_i1	BGLB001237-RA	98.08	1302	0	2266	340..1641	1..1302	1641	3666
TRINITY_DN23169_c0_g1_i1	BGLB008144-RA	99.66	586	0	1072	622..1207	301..886	1826	906
TRINITY_DN86898_c0_g1_i1	BGLB011026-RA	92.92	367	1e-145	514	30..396	366..21	624	375
TRINITY_DN86830_c0_g1_i1	BGLB001488-RA	99.56	225	1e-114	411	128..352	1..225	394	228
TRINITY_DN86805_c0_g1_i1	BGLB014303-RA	100	313	6e-165	579	551..863	498..186	863	2583
TRINITY_DN25504_c0_g1_i2	BGLB008157-RA	99.68	633	0	1158	466..1098	1073..441	1098	1524
TRINITY_DN25540_c0_g1_i1	BGLB006297-RA	99.53	424	0	773	1..424	424..1	439	540
TRINITY_DN25535_c0_g1_i1	BGLB003054-RA	98.58	352	2e-177	619	48..395	427..76	443	912
TRINITY_DN25572_c0_g1_i1	BGLB007187-RA	99.35	461	0	835	143..603	1332..872	603	1332
TRINITY_DN25534_c0_g1_i1	BGLB008205-RA	100	499	0	922	1..499	794..296	499	1335
TRINITY_DN25514_c0_g1_i1	BGLB003408-RA	99.66	290	1e-150	531	189..478	1..290	747	321
TRINITY_DN42626_c0_g1_i1	BGLB006185-RA	97.93	675	0	1166	126..796	1149..475	798	1149
TRINITY_DN42693_c0_g2_i1	BGLB013097-RA	94.68	188	2e-76	285	575..762	1230..1051	1168	1491
TRINITY_DN42630_c0_g1_i1	BGLB004658-RA	98.55	688	0	1216	1..688	688..1	1370	921
TRINITY_DN42655_c1_g2_i1	BGLB012183-RA	100	382	0	706	1..382	822..1203	1050	1203
TRINITY_DN42616_c1_g1_i1	BGLB005901-RA	99.25	266	2e-135	481	389..654	200..465	848	465
TRINITY_DN42628_c0_g1_i2	BGLB010970-RA	98.68	455	0	808	130..584	801..347	1471	807
TRINITY_DN42631_c0_g1_i1	BGLB013979-RA	98.75	882	0	1568	1..882	882..1	1215	1686
TRINITY_DN42618_c0_g1_i2	BGLB013342-RA	99.07	215	3e-107	387	151..365	2..216	648	420
TRINITY_DN42618_c0_g2_i1	BGLB015477-RA	98.61	72	1e-29	128	257..328	132..61	337	132
TRINITY_DN42648_c0_g1_i1	BGLB003868-RA	99.36	467	0	845	14..480	3..468	1279	648
TRINITY_DN42615_c0_g1_i1	BGLB002942-RA	99.9	1023	0	1884	1..1023	877..1899	1463	1899
TRINITY_DN42667_c0_g1_i2	BGLB003527-RA	98.69	383	0	680	304..686	1..383	1080	453
TRINITY_DN42685_c0_g1_i1	BGLB010795-RA	99.13	689	0	1240	1..689	689..1	1205	1173
TRINITY_DN42677_c0_g1_i1	BGLB013772-RA	98.74	713	0	1264	342..1054	20..729	1450	729
TRINITY_DN42642_c0_g1_i1	BGLB008247-RA	88.38	327	1e-107	388	2..325	545..869	1011	1224
TRINITY_DN42669_c0_g1_i1	BGLB013152-RA	99.63	1358	0	2481	1019..2376	59..1416	2376	2094
TRINITY_DN42623_c0_g2_i1	BGLB000620-RA	98.66	298	5e-149	525	291..588	1..295	588	411
TRINITY_DN42636_c0_g4_i1	BGLB008471-RA	98.57	279	4e-139	494	944..1222	297..19	1682	309
TRINITY_DN42614_c0_g1_i1	BGLB012088-RA	99.83	594	0	1092	817..1410	802..209	1410	1263
TRINITY_DN42633_c0_g1_i1	BGLB002688-RA	99.81	519	0	953	1..519	295..813	736	813
TRINITY_DN42653_c0_g1_i1	BGLB008453-RA	99.19	621	0	1120	1..621	621..1	867	1017
TRINITY_DN42639_c0_g1_i1	BGLB001330-RA	99.02	510	0	915	526..1035	1..510	1502	528
TRINITY_DN42607_c0_g1_i2	BGLB001003-RA	99.53	843	0	1535	1113..1955	843..1	2027	1206
TRINITY_DN42698_c1_g3_i1	BGLB014428-RA	98.46	714	0	1258	45..758	754..41	758	945
TRINITY_DN55484_c0_g1_i1	BGLB009862-RA	98.4	250	8e-124	440	1..250	184..433	250	960
TRINITY_DN55447_c0_g1_i1	BGLB003102-RA	99.54	654	0	1192	1..654	1949..2602	654	7041
TRINITY_DN55413_c0_g1_i1	BGLB005496-RA	99.58	240	3e-123	438	1..240	415..654	240	1619
TRINITY_DN24902_c0_g2_i1	BGLB003321-RA	100	631	0	1166	1..631	888..258	631	1740
TRINITY_DN24956_c0_g3_i1	BGLB008244-RA	100	303	9e-160	560	59..361	1..303	392	303
TRINITY_DN24953_c0_g1_i1	BGLB002058-RA	98.41	314	1e-157	553	1..314	286..599	314	675
TRINITY_DN24960_c1_g1_i1	BGLB005626-RA	96.27	456	0	749	112..567	88..543	567	642
TRINITY_DN2553_c0_g1_i1	BGLB013312-RA	99.7	660	0	1208	1..660	1248..1907	1021	4410
TRINITY_DN2536_c0_g1_i1	BGLB009705-RA	99.05	317	2e-162	569	22..338	2202..1886	531	2496
TRINITY_DN1973_c0_g1_i1	BGLB013269-RA	99.62	791	0	1445	220..1010	1056..266	1010	1056
TRINITY_DN1959_c0_g1_i1	BGLB001789-RA	99.62	263	5e-136	481	1..263	338..76	263	447
TRINITY_DN1951_c0_g1_i1	BGLB003952-RA	99.68	314	3e-164	575	1..314	63..376	319	402
TRINITY_DN1942_c0_g1_i1	BGLB010498-RA	98.67	602	0	1068	1..602	204..805	820	1047
TRINITY_DN94884_c0_g1_i1	BGLB001210-RA	98.12	373	0	651	1..373	462..90	373	2834
TRINITY_DN94870_c0_g1_i1	BGLB008861-RA	99.32	146	9e-71	265	2..147	150..5	422	522
TRINITY_DN94885_c0_g1_i1	BGLB011899-RA	100	449	0	830	1..449	722..274	449	1011
TRINITY_DN94879_c0_g1_i1	BGLB009252-RA	97.99	349	1e-173	606	3..351	460..808	419	1305
TRINITY_DN94848_c0_g1_i1	BGLB002885-RA	99.15	236	3e-119	425	1..236	727..962	316	962
TRINITY_DN94858_c0_g1_i1	BGLB008937-RA	99.25	266	7e-136	481	114..379	1..266	379	456
TRINITY_DN74792_c0_g1_i1	BGLB006260-RA	96.74	92	2e-37	154	1..92	581..672	337	717
TRINITY_DN95605_c0_g1_i1	BGLB007800-RA	99.24	132	3e-63	239	129..260	236..105	261	1139
TRINITY_DN95674_c0_g1_i1	BGLB005947-RA	99.46	555	0	1009	112..666	555..1	1147	555
TRINITY_DN95637_c0_g1_i1	BGLB007588-RA	100	209	9e-108	387	1..209	213..5	209	369
TRINITY_DN95654_c0_g1_i1	BGLB005879-RA	100	215	6e-111	398	1..215	416..202	326	429
TRINITY_DN35089_c0_g1_i2	BGLB003427-RA	99.3	143	5e-68	257	638..779	148..6	1398	327
TRINITY_DN35083_c0_g1_i1	BGLB003201-RA	97.21	933	0	1574	1..927	828..1760	928	5619
TRINITY_DN35078_c0_g1_i1	BGLB005567-RA	99.45	916	0	1664	97..1012	1..916	1012	951
TRINITY_DN35013_c1_g1_i2	BGLB004695-RA	99.66	595	0	1088	27..621	1..595	1876	603
TRINITY_DN35013_c1_g1_i4	BGLB013083-RA	99.83	588	0	1081	1..588	8..595	1996	636
TRINITY_DN35059_c0_g1_i1	BGLB000062-RB	99.82	541	0	994	143..683	2290..2830	683	2847
TRINITY_DN35056_c0_g1_i1	BGLB005462-RA	99.32	885	0	1602	29..913	885..1	962	885
TRINITY_DN35094_c4_g1_i1	BGLB013394-RA	100	188	7e-96	348	41..228	579..392	367	714
TRINITY_DN35075_c0_g1_i1	BGLB002934-RA	99.76	417	0	765	127..543	316..732	1754	735
TRINITY_DN35019_c0_g1_i1	BGLB011230-RA	98.96	480	0	859	550..1029	1320..841	1077	1320
TRINITY_DN35081_c0_g1_i1	BGLB000075-RA	99.47	561	0	1020	179..739	1..561	962	561
TRINITY_DN35001_c0_g1_i1	BGLB005518-RA	99.92	1301	0	2398	75..1375	1611..311	1375	1641
TRINITY_DN35099_c0_g1_i1	BGLB001032-RA	98.03	254	7e-124	442	467..720	39..292	722	495
TRINITY_DN35080_c0_g1_i3	BGLB006551-RA	98.68	152	3e-72	270	81..232	1416..1265	617	1446
TRINITY_DN35006_c0_g1_i1	BGLB006791-RA	99.52	1050	0	1912	295..1344	4824..5873	1344	6600
TRINITY_DN35026_c0_g1_i1	BGLB002484-RA	99.63	1903	0	3476	1..1903	6349..4447	1903	9999
TRINITY_DN35041_c0_g1_i1	BGLB003410-RA	100	677	0	1251	1..677	677..1	870	1017
TRINITY_DN80944_c0_g1_i1	BGLB010866-RA	99.67	299	7e-156	547	52..350	466..168	350	723
TRINITY_DN80988_c0_g1_i1	BGLB006568-RA	100	330	8e-175	610	1..330	223..552	330	627
TRINITY_DN80906_c0_g1_i1	BGLB011945-RA	99.65	288	2e-149	525	1..288	1151..1437	288	2148
TRINITY_DN76878_c0_g1_i1	BGLB002451-RA	95.89	146	2e-62	237	65..210	744..889	336	1427
TRINITY_DN76891_c0_g1_i1	BGLB003088-RA	100	367	0	678	171..537	29..395	1132	537
TRINITY_DN18106_c0_g1_i1	BGLB009849-RA	97.16	740	0	1230	391..1130	1405..687	1130	1713
TRINITY_DN18194_c0_g1_i1	BGLB005072-RA	99.73	368	0	675	288..655	383..16	810	387
TRINITY_DN18176_c0_g1_i1	BGLB012109-RA	100	337	3e-178	623	1..337	237..573	984	573
TRINITY_DN18192_c0_g2_i1	BGLB000865-RA	100	156	1e-77	289	824..979	156..1	1098	390
TRINITY_DN41129_c0_g2_i1	BGLB001637-RA	100	179	9e-91	331	143..321	198..20	445	243
TRINITY_DN41140_c0_g1_i1	BGLB002463-RA	100	394	0	728	423..816	213..606	1478	630
TRINITY_DN41130_c3_g1_i1	BGLB004874-RA	99.05	422	0	758	1..422	32..453	492	453
TRINITY_DN41180_c0_g1_i1	BGLB011958-RA	99.3	1002	0	1812	1081..2082	1015..14	2082	1596
TRINITY_DN41107_c0_g1_i1	BGLB005460-RA	97.94	194	5e-92	337	994..1187	200..7	1187	797
TRINITY_DN41186_c0_g1_i1	BGLB008187-RA	99.38	487	0	883	1..487	487..1	794	669
TRINITY_DN41156_c0_g1_i1	BGLB012097-RA	99.75	810	0	1485	1181..1990	1783..974	1990	1812
TRINITY_DN41163_c0_g1_i1	BGLB013662-RA	98.43	702	0	1236	1..702	775..1476	702	1704
TRINITY_DN41134_c0_g1_i1	BGLB010735-RA	100	243	1e-125	449	313..555	1..243	2009	243
TRINITY_DN41195_c0_g1_i1	BGLB003587-RA	96.08	255	5e-116	416	295..549	255..1	810	255
TRINITY_DN41145_c0_g1_i1	BGLB000223-RA	96.63	534	0	887	40..573	1..534	838	537
TRINITY_DN41124_c1_g1_i3	BGLB012522-RA	99.61	513	0	937	142..654	227..739	1213	888
TRINITY_DN41127_c0_g1_i2	BGLB003555-RA	96.78	807	0	1325	486..1292	822..40	1409	822
TRINITY_DN41111_c0_g1_i1	BGLB004757-RA	99.84	1270	0	2335	1..1270	1270..1	1287	2184
TRINITY_DN41197_c0_g1_i2	BGLB007072-RA	99.38	1776	0	3214	80..1855	1..1770	1855	1935
TRINITY_DN71697_c0_g1_i1	BGLB008563-RA	99.3	571	0	1033	2..572	2130..1560	572	2310
TRINITY_DN71634_c0_g1_i1	BGLB010608-RA	98.68	151	5e-72	268	142..292	1..151	327	444
TRINITY_DN71630_c0_g1_i1	BGLB011327-RA	100	190	6e-97	351	219..408	1..190	408	360
TRINITY_DN71656_c0_g1_i1	BGLB007553-RA	99.19	124	1e-58	224	168..291	1966..2089	341	2556
TRINITY_DN48643_c0_g1_i1	BGLB000724-RA	100	76	1e-32	141	694..769	362..287	2586	879
TRINITY_DN48675_c0_g2_i2	BGLB003245-RA	99.12	1253	0	2254	507..1759	1..1253	1866	2415
TRINITY_DN48611_c0_g1_i2	BGLB002776-RA	99.61	509	0	929	1429..1937	543..35	2250	543
TRINITY_DN48620_c5_g1_i2	BGLB013481-RA	98.94	283	8e-143	507	949..1231	474..756	2383	764
TRINITY_DN48618_c0_g2_i4	BGLB005611-RA	96	75	7e-28	122	280..354	806..880	515	1530
TRINITY_DN48604_c0_g2_i1	BGLB016010-RA	98.55	69	2e-27	121	1..68	4..72	422	72
TRINITY_DN48603_c0_g1_i1	BGLB010791-RA	98.72	2115	0	3757	240..2354	2115..1	2419	2115
TRINITY_DN48623_c0_g3_i2	BGLB013946-RA	99.7	673	0	1232	1203..1875	673..1	1884	684
TRINITY_DN48668_c0_g1_i1	BGLB010324-RA	83.06	667	8e-166	582	117..778	2..648	1566	659
TRINITY_DN48600_c0_g1_i1	BGLB002522-RA	98.88	1164	0	2078	889..2052	1164..1	2146	1164
TRINITY_DN48670_c0_g1_i1	BGLB005231-RA	99.8	507	0	931	836..1342	509..3	1626	1065
TRINITY_DN48649_c0_g1_i3	BGLB004365-RA	89.69	97	3e-25	115	1..87	1113..1017	1275	1143
TRINITY_DN48678_c0_g1_i1	BGLB015348-RA	98.11	53	3e-19	93.5	9..61	53..1	277	95
TRINITY_DN48676_c0_g1_i1	BGLB014027-RA	98	899	0	1550	545..1443	1..887	2110	1026
TRINITY_DN48626_c0_g1_i1	BGLB012828-RA	99.26	948	0	1712	425..1372	1..948	2081	948
TRINITY_DN48648_c0_g1_i1	BGLB004225-RA	100	533	0	985	1..533	109..641	1512	972
TRINITY_DN48624_c0_g1_i1	BGLB013286-RA	98.66	748	0	1327	687..1434	748..1	1540	750
TRINITY_DN48640_c0_g1_i1	BGLB005719-RA	98.18	713	0	1245	1787..2499	558..1270	2499	1308
TRINITY_DN48680_c4_g1_i2	BGLB006989-RA	99.69	651	0	1192	295..945	651..1	1274	651
TRINITY_DN48628_c0_g1_i1	BGLB003364-RA	95.88	680	0	1081	380..1037	997..318	1688	1017
TRINITY_DN48621_c0_g2_i1	BGLB007926-RA	98.87	442	0	789	1..442	477..918	1932	918
TRINITY_DN48679_c0_g1_i1	BGLB000008-RA	98.22	787	0	1373	31..817	1..783	817	798
TRINITY_DN48669_c0_g1_i1	BGLB000479-RA	99.53	429	0	782	2038..2466	429..1	3651	456
TRINITY_DN48689_c1_g1_i5	BGLB009953-RA	99.33	297	2e-152	538	178..474	1..297	1737	297
TRINITY_DN48660_c0_g1_i1	BGLB000817-RA	99.74	1162	0	2130	1..1162	104..1265	1292	1280
TRINITY_DN48663_c9_g7_i4	BGLB010299-RA	98.88	89	2e-38	159	1..89	511..423	1567	519
TRINITY_DN48630_c1_g1_i4	BGLB003083-RA	99.24	1048	0	1886	2910..3957	1236..195	3957	1527
TRINITY_DN48627_c1_g6_i2	BGLB016140-RA	100	49	2e-18	91.6	296..344	89..137	500	137
TRINITY_DN50281_c0_g1_i1	BGLB004944-RA	99.69	318	1e-165	580	88..404	12..329	515	336
TRINITY_DN50234_c0_g2_i1	BGLB004644-RA	99.58	236	4e-120	429	208..443	5..239	528	249
TRINITY_DN50219_c0_g1_i1	BGLB010814-RA	98.17	109	2e-48	191	145..253	91..199	618	375
TRINITY_DN50257_c0_g1_i1	BGLB010065-RA	99.65	1143	0	2089	1..1143	301..1443	1143	2667
TRINITY_DN50279_c0_g1_i1	BGLB001421-RA	96.18	524	0	841	1..524	122..627	627	627
TRINITY_DN50245_c0_g1_i1	BGLB001082-RA	99.77	881	0	1616	350..1230	56..936	1256	936
TRINITY_DN50201_c0_g1_i1	BGLB008417-RA	99.19	491	0	885	1..491	1821..2311	491	2421
TRINITY_DN50239_c0_g1_i1	BGLB009416-RA	99.43	875	0	1589	1..875	2670..1796	875	3171
TRINITY_DN50271_c0_g1_i1	BGLB002840-RA	99.19	369	0	664	133..500	416..48	524	840
TRINITY_DN50299_c0_g1_i1	BGLB001856-RA	100	237	6e-123	438	1..237	237..1	469	387
TRINITY_DN50267_c0_g1_i1	BGLB001606-RA	99.72	1075	0	1969	137..1211	1..1075	1211	1560
TRINITY_DN90379_c0_g1_i1	BGLB007267-RA	97.58	413	0	708	2..414	4720..4308	414	5646
TRINITY_DN33230_c0_g1_i1	BGLB007542-RA	99.49	779	0	1417	1..779	893..115	779	1506
TRINITY_DN33281_c0_g1_i1	BGLB010153-RA	99.93	1354	0	2495	18..1371	1..1354	1371	1422
TRINITY_DN33257_c0_g1_i1	BGLB001555-RA	99.08	542	0	974	130..671	1..542	696	546
TRINITY_DN33248_c0_g1_i1	BGLB001324-RA	99.16	239	8e-121	431	26..264	239..1	411	495
TRINITY_DN33216_c0_g1_i2	BGLB007025-RA	98.83	943	0	1672	1..943	127..1060	943	1582
TRINITY_DN33268_c0_g1_i1	BGLB000923-RA	99.05	844	0	1507	1..844	2089..2925	1135	2940
TRINITY_DN33221_c0_g1_i1	BGLB011448-RA	99.42	347	2e-180	630	1..347	654..1000	993	2334
TRINITY_DN33294_c0_g1_i1	BGLB010402-RA	99.15	118	5e-55	213	390..507	283..166	627	306
TRINITY_DN33202_c0_g1_i1	BGLB014073-RA	99.03	103	1e-46	185	304..406	653..755	848	765
TRINITY_DN33262_c0_g1_i1	BGLB001734-RA	99.66	894	0	1635	117..1010	512..1405	1010	1539
TRINITY_DN33213_c0_g1_i1	BGLB001846-RA	94.7	321	2e-138	490	363..674	1..321	678	618
TRINITY_DN33274_c0_g1_i1	BGLB001744-RA	99.51	618	0	1125	72..689	1056..439	1856	1065
TRINITY_DN33296_c0_g1_i1	BGLB013626-RA	99.84	1876	0	3448	1..1876	1461..3336	1876	4719
TRINITY_DN33222_c0_g1_i1	BGLB009217-RA	100	315	5e-166	582	439..753	361..47	970	675
TRINITY_DN33280_c0_g1_i1	BGLB008716-RA	99.2	376	0	678	179..554	1..376	554	1083
TRINITY_DN54697_c0_g2_i1	BGLB014025-RA	99.62	527	0	963	787..1313	808..282	1313	831
TRINITY_DN54601_c0_g1_i1	BGLB011964-RA	99.44	355	0	645	85..439	10822..10468	439	11040
TRINITY_DN13254_c0_g2_i1	BGLB002174-RA	98.63	219	3e-108	388	18..236	3125..2907	236	3726
TRINITY_DN13285_c0_g1_i1	BGLB008998-RA	98.84	258	2e-129	460	1..258	321..578	693	594
TRINITY_DN13298_c0_g1_i1	BGLB013788-RA	99.24	1320	0	2383	805..2124	5277..3958	2124	6678
TRINITY_DN13201_c0_g1_i1	BGLB003935-RA	99.14	465	0	837	1..465	468..932	465	1284
TRINITY_DN13279_c0_g1_i1	BGLB002041-RA	99.89	885	0	1629	1458..2342	885..1	2352	885
TRINITY_DN13275_c0_g1_i1	BGLB010192-RA	99.12	113	3e-52	204	19..131	417..529	698	543
TRINITY_DN13205_c0_g2_i1	BGLB010849-RA	100	98	8e-46	182	249..346	1..98	346	234
TRINITY_DN78261_c0_g1_i1	BGLB010471-RA	99.74	776	0	1423	15..790	1..776	790	2373
TRINITY_DN78227_c0_g1_i1	BGLB014065-RA	99.73	368	0	675	1..368	67..434	369	687
TRINITY_DN78287_c0_g1_i1	BGLB013406-RA	99.85	666	0	1225	1..666	666..1	1107	6573
TRINITY_DN78239_c0_g1_i1	BGLB007172-RA	99.59	244	3e-125	446	1..244	144..387	452	387
TRINITY_DN56617_c0_g1_i1	BGLB010217-RA	98.99	199	7e-99	357	1..199	2149..1951	210	3266
TRINITY_DN56698_c0_g1_i1	BGLB005709-RA	99.6	250	8e-129	457	1..250	553..802	250	1365
TRINITY_DN56659_c0_g1_i1	BGLB008194-RA	100	38	1e-12	71.3	193..230	1..38	230	522
TRINITY_DN56668_c0_g1_i1	BGLB008557-RA	99.7	332	3e-174	608	1..332	349..18	332	601
TRINITY_DN15078_c0_g2_i1	BGLB008537-RA	94.69	735	0	1122	1..735	107..820	735	1419
TRINITY_DN15032_c0_g2_i1	BGLB004592-RA	95.45	176	9e-76	281	236..411	831..656	411	831
TRINITY_DN15036_c0_g1_i1	BGLB008344-RA	95.58	543	0	854	535..1060	654..112	1060	654
TRINITY_DN15096_c0_g1_i1	BGLB010109-RA	100	457	0	845	403..859	770..314	859	1008
TRINITY_DN27374_c0_g1_i2	BGLB004247-RA	99.21	378	0	682	228..605	963..586	795	1023
TRINITY_DN27312_c0_g1_i1	BGLB002290-RA	99.85	666	0	1223	40..705	853..189	919	1186
TRINITY_DN27369_c0_g2_i1	BGLB014088-RA	98.94	566	0	1013	1..566	72..637	566	1317
TRINITY_DN27302_c0_g1_i2	BGLB002327-RA	99.62	262	1e-134	479	1316..1577	504..243	1970	681
TRINITY_DN27318_c0_g1_i2	BGLB005615-RA	98.73	395	0	702	122..516	1..395	848	747
TRINITY_DN27378_c0_g1_i1	BGLB006869-RA	99.89	885	0	1629	742..1626	1431..547	1626	1431
TRINITY_DN27360_c0_g1_i1	BGLB000738-RA	98.89	629	0	1123	458..1086	1082..454	1086	1849
TRINITY_DN27333_c0_g1_i1	BGLB004264-RA	98.67	525	0	931	11..535	896..372	535	912
TRINITY_DN27359_c0_g1_i3	BGLB013921-RA	100	487	0	900	1..487	487..1	583	558
TRINITY_DN27332_c0_g1_i1	BGLB003080-RA	99.79	471	0	865	197..667	471..1	881	471
TRINITY_DN94233_c0_g1_i1	BGLB012417-RA	99.24	397	0	717	1..397	556..160	529	904
TRINITY_DN94230_c0_g1_i1	BGLB000243-RA	98.75	240	2e-119	425	1..239	11..250	244	253
TRINITY_DN94223_c0_g1_i1	BGLB004619-RA	100	590	0	1090	1..590	809..1398	654	1398
TRINITY_DN94259_c0_g1_i1	BGLB007815-RA	95.45	527	0	821	12..517	793..1319	677	2085
TRINITY_DN21806_c0_g2_i1	BGLB007339-RA	95.83	120	1e-49	195	328..447	207..88	450	210
TRINITY_DN21858_c0_g1_i1	BGLB002964-RA	99.54	431	0	785	1..431	846..416	431	1260
TRINITY_DN21822_c0_g1_i1	BGLB000569-RA	99.6	500	0	913	1..500	731..1230	595	1233
TRINITY_DN21874_c1_g1_i1	BGLB000687-RA	99.38	322	5e-167	584	1..322	322..1	356	417
TRINITY_DN21809_c0_g1_i1	BGLB007755-RA	98.9	544	0	972	190..733	3540..2997	870	3540
TRINITY_DN21879_c0_g2_i1	BGLB006861-RA	100	564	0	1042	213..776	564..1	1372	582
TRINITY_DN21843_c0_g1_i1	BGLB007516-RA	97.35	264	2e-126	449	38..301	12..275	301	312
TRINITY_DN30167_c0_g4_i1	BGLB001786-RA	99.8	511	0	939	1..511	87..597	1429	597
TRINITY_DN30176_c0_g1_i3	BGLB002339-RA	99.41	170	9e-84	309	502..671	824..993	947	1017
TRINITY_DN30149_c0_g1_i1	BGLB002983-RA	99.36	1089	0	1973	122..1210	61..1149	1825	1149
TRINITY_DN30132_c0_g1_i1	BGLB004926-RA	100	672	0	1242	27..698	31..702	1366	1113
TRINITY_DN30148_c0_g1_i1	BGLB005761-RA	99.36	944	0	1711	1072..2015	944..1	2155	1056
TRINITY_DN30178_c0_g1_i1	BGLB008270-RA	99.7	1651	0	3022	51..1701	1966..3616	1976	4584
TRINITY_DN30173_c0_g2_i1	BGLB011821-RA	98.19	441	0	771	1..441	441..1	514	684
TRINITY_DN30192_c0_g1_i1	BGLB011430-RA	99.49	584	0	1062	55..638	1..584	1088	846
TRINITY_DN30182_c0_g1_i1	BGLB000204-RA	96.55	696	0	1153	1..696	48..743	934	1941
TRINITY_DN30124_c0_g1_i2	BGLB010867-RA	97.55	245	1e-117	420	1..245	283..39	350	672
TRINITY_DN33776_c0_g1_i1	BGLB011009-RA	99.68	924	0	1690	1..924	336..1259	1057	1259
TRINITY_DN33798_c0_g1_i1	BGLB001586-RA	99.39	976	0	1770	1441..2416	2817..1842	2416	2821
TRINITY_DN33795_c0_g3_i1	BGLB012010-RA	99.46	1106	0	2010	1..1106	1182..77	1106	1188
TRINITY_DN33726_c0_g1_i1	BGLB007206-RA	93.57	389	2e-159	560	295..662	986..1374	997	1731
TRINITY_DN33796_c0_g2_i1	BGLB003488-RA	99.22	258	6e-131	466	384..641	1..258	1022	465
TRINITY_DN33727_c0_g1_i2	BGLB004042-RA	98.36	548	0	953	1..548	317..855	1890	1509
TRINITY_DN33761_c0_g1_i1	BGLB005705-RA	93.98	133	7e-52	202	250..382	278..146	390	449
TRINITY_DN33714_c0_g1_i2	BGLB002606-RA	99.62	784	0	1432	63..846	1800..1017	846	1800
TRINITY_DN33708_c0_g1_i2	BGLB012435-RA	96.34	410	0	660	209..618	420..26	829	420
TRINITY_DN33709_c0_g1_i1	BGLB009264-RA	100	244	1e-126	451	301..544	295..52	699	312
TRINITY_DN33711_c0_g1_i1	BGLB013318-RA	97.47	790	0	1332	961..1732	49..838	1981	2376
TRINITY_DN33758_c0_g1_i1	BGLB008075-RA	99.32	586	0	1061	1..586	644..59	1346	1182
TRINITY_DN33731_c0_g1_i1	BGLB010391-RA	99.8	1020	0	1873	370..1389	1477..458	1389	1686
TRINITY_DN33735_c0_g1_i1	BGLB010089-RA	99.38	810	0	1469	2..811	964..1773	1232	1773
TRINITY_DN33770_c0_g1_i1	BGLB000102-RA	98.94	1706	0	3048	1..1706	3..1705	1773	1705
TRINITY_DN33744_c0_g1_i1	BGLB009940-RA	95.43	635	0	998	493..1125	621..1	1921	621
TRINITY_DN33763_c0_g1_i1	BGLB000748-RA	99.25	266	2e-135	481	6..271	1..266	1227	1599
TRINITY_DN33778_c0_g1_i1	BGLB008293-RA	99.71	1363	0	2495	1..1363	1684..322	1363	1953
TRINITY_DN33701_c0_g1_i1	BGLB009299-RA	92.86	364	3e-143	507	81..420	225..588	887	588
TRINITY_DN59015_c0_g1_i1	BGLB002961-RA	100	469	0	867	1..469	785..317	469	1374
TRINITY_DN59042_c0_g1_i1	BGLB010478-RA	99.44	535	0	972	18..552	338..872	1083	1362
TRINITY_DN59067_c0_g1_i1	BGLB008068-RA	90.86	383	1e-137	488	604..986	1..356	1119	375
TRINITY_DN60048_c0_g2_i1	BGLB008481-RA	99.41	169	2e-82	305	1378..1545	266..98	1631	666
TRINITY_DN60092_c0_g2_i1	BGLB000550-RA	98.89	808	0	1443	766..1573	3269..4076	1573	6855
TRINITY_DN60034_c0_g1_i1	BGLB006556-RA	99.75	802	0	1471	1..802	2028..1227	802	2685
TRINITY_DN60062_c0_g1_i1	BGLB011163-RA	99.78	458	0	841	1..458	278..735	473	735
TRINITY_DN60050_c0_g1_i1	BGLB006605-RA	100	1214	0	2242	1..1214	1794..581	1214	2043
TRINITY_DN60007_c0_g1_i1	BGLB001599-RA	99.61	762	0	1391	66..827	1042..281	1250	2397
TRINITY_DN95738_c0_g1_i1	BGLB008583-RA	99.33	445	0	806	150..594	927..483	594	981
TRINITY_DN95763_c0_g1_i1	BGLB007266-RA	97.16	845	0	1411	1..845	942..116	986	2247
TRINITY_DN95765_c0_g1_i1	BGLB004027-RA	98.43	319	2e-160	562	1..319	494..812	319	1554
TRINITY_DN2991_c0_g1_i1	BGLB009368-RA	97.89	285	3e-139	494	102..386	285..1	1153	285
TRINITY_DN2970_c0_g1_i1	BGLB001350-RA	90.79	315	7e-118	422	50..364	2335..2649	551	3222
TRINITY_DN2967_c0_g1_i1	BGLB002128-RA	100	231	1e-119	427	1..231	214..444	472	444
TRINITY_DN2951_c0_g1_i1	BGLB010957-RA	99.33	891	0	1613	388..1278	1..891	1278	2757
TRINITY_DN12204_c0_g1_i1	BGLB004217-RA	98.44	962	0	1681	1..961	1162..213	1008	3264
TRINITY_DN12222_c0_g1_i1	BGLB002097-RA	97.88	424	0	730	66..489	1598..1178	489	1623
TRINITY_DN12298_c0_g1_i1	BGLB005928-RA	98.01	301	2e-148	523	161..461	18..318	751	342
TRINITY_DN12260_c0_g2_i1	BGLB011350-RA	99.76	840	0	1541	1..840	1414..2253	840	2925
TRINITY_DN2371_c0_g1_i1	BGLB002145-RA	98.98	489	0	876	1..489	60..548	1106	555
TRINITY_DN2310_c0_g1_i1	BGLB002014-RA	99.85	684	0	1258	371..1054	1215..532	1054	1215
TRINITY_DN2317_c0_g1_i1	BGLB002589-RA	98.95	856	0	1524	200..1055	1335..488	1055	1335
TRINITY_DN2398_c0_g1_i1	BGLB003433-RA	98.76	323	3e-164	575	1..323	260..582	352	582
TRINITY_DN2379_c0_g1_i1	BGLB006415-RA	97.28	367	1e-178	623	108..474	1..367	474	894
TRINITY_DN59515_c0_g1_i1	BGLB007203-RA	98.81	837	0	1491	204..1040	213..1049	1040	1305
TRINITY_DN59570_c0_g1_i1	BGLB009343-RA	99.11	448	0	806	187..634	220..667	636	1404
TRINITY_DN59538_c0_g1_i1	BGLB013581-RA	98.73	393	0	699	1..393	641..249	575	885
TRINITY_DN59566_c0_g1_i1	BGLB001794-RA	99.69	320	2e-167	586	1..320	128..447	458	447
TRINITY_DN59554_c0_g1_i1	BGLB008174-RA	100	240	8e-125	444	76..315	1..240	315	486
TRINITY_DN59547_c0_g1_i1	BGLB013803-RA	100	204	2e-104	377	332..535	1..204	572	210
TRINITY_DN59552_c0_g1_i1	BGLB008008-RA	98.92	185	1e-90	331	277..461	298..114	461	321
TRINITY_DN59543_c0_g1_i1	BGLB012080-RA	98.37	491	0	863	4..494	502..12	494	729
TRINITY_DN5954_c0_g1_i1	BGLB004462-RA	98.74	396	0	704	190..585	1194..799	1057	1194
TRINITY_DN10483_c0_g1_i1	BGLB005376-RA	98.65	592	0	1050	110..701	324..915	724	915
TRINITY_DN10454_c0_g1_i1	BGLB002879-RA	99.66	298	3e-155	545	2..299	298..1	394	471
TRINITY_DN10405_c0_g1_i1	BGLB011956-RA	99.34	1056	0	1912	1..1056	860..1915	1056	2745
TRINITY_DN38196_c0_g1_i1	BGLB005572-RA	99.69	977	0	1788	1172..2148	1245..269	2148	1245
TRINITY_DN38145_c0_g2_i2	BGLB004456-RA	98.72	235	8e-117	418	1..235	235..1	502	321
TRINITY_DN38129_c0_g1_i1	BGLB001523-RA	100	117	5e-56	217	1..117	117..1	739	378
TRINITY_DN38162_c0_g1_i1	BGLB010529-RA	99.75	404	0	741	124..527	181..584	527	597
TRINITY_DN38103_c0_g1_i1	BGLB006410-RA	97.96	489	0	848	1..489	709..1197	652	1197
TRINITY_DN38193_c0_g1_i2	BGLB004010-RA	99.1	780	0	1402	224..1003	780..1	1275	780
TRINITY_DN38114_c0_g1_i1	BGLB007945-RA	100	669	0	1236	1..669	1592..924	824	1701
TRINITY_DN38168_c0_g1_i2	BGLB008540-RA	99.89	898	0	1653	210..1107	1..898	1107	1452
TRINITY_DN38171_c0_g1_i1	BGLB007114-RA	99.82	541	0	994	403..943	1691..2231	1424	2702
TRINITY_DN38142_c0_g1_i1	BGLB005828-RA	98.87	441	0	787	170..610	1..441	785	441
TRINITY_DN73538_c0_g1_i1	BGLB008246-RA	99.52	208	1e-105	379	1..208	1339..1132	208	1788
TRINITY_DN73537_c0_g1_i1	BGLB013054-RA	98.36	366	0	643	1..366	157..522	366	582
TRINITY_DN64406_c0_g1_i1	BGLB013057-RA	100	263	1e-137	486	1..263	263..1	328	2174
TRINITY_DN4395_c0_g1_i1	BGLB004870-RA	98.61	1293	0	2283	35..1321	1293..1	1434	1293
TRINITY_DN4305_c0_g2_i1	BGLB010975-RA	100	350	0	647	380..729	1..350	946	537
TRINITY_DN4373_c0_g1_i1	BGLB001424-RA	99.69	636	0	1164	1..636	1884..1249	636	2076
TRINITY_DN4338_c0_g1_i1	BGLB004938-RA	98.93	935	0	1672	1..935	52..986	1075	990
TRINITY_DN4363_c0_g2_i1	BGLB001541-RA	99.28	417	0	754	1..417	729..1145	420	3918
TRINITY_DN4371_c0_g1_i1	BGLB009057-RA	98.41	630	0	1103	1..630	624..1	672	1176
TRINITY_DN4350_c0_g1_i1	BGLB012517-RA	97.85	1025	0	1751	1..1025	78..1081	1025	1152
TRINITY_DN4382_c0_g1_i1	BGLB001648-RA	96.15	130	9e-55	213	274..403	1609..1480	1165	1806
TRINITY_DN46069_c0_g1_i1	BGLB004876-RA	99.31	1153	0	2085	1..1153	1153..1	1217	1191
TRINITY_DN46074_c0_g1_i1	BGLB000017-RA	99.82	1140	0	2095	1..1140	27..1166	1467	1343
TRINITY_DN46088_c0_g1_i1	BGLB006828-RA	97.68	603	0	1037	440..1042	11..613	1042	1707
TRINITY_DN46032_c5_g7_i2	BGLB009446-RA	88.3	470	4e-160	562	59..527	72..541	528	1005
TRINITY_DN46062_c0_g1_i1	BGLB005795-RA	99.69	321	2e-167	588	594..914	13..333	1762	333
TRINITY_DN46045_c0_g1_i1	BGLB003879-RA	100	531	0	981	662..1192	1062..532	1583	1062
TRINITY_DN46006_c0_g1_i1	BGLB004641-RA	97.55	326	1e-158	558	943..1268	1..326	1366	327
TRINITY_DN46053_c0_g1_i1	BGLB002165-RA	99.3	426	0	771	755..1180	456..31	1510	456
TRINITY_DN46027_c0_g1_i1	BGLB007964-RA	100	353	0	652	547..899	1017..665	1083	1017
TRINITY_DN46019_c0_g1_i1	BGLB001229-RA	99.74	384	0	704	212..595	1..384	942	435
TRINITY_DN46082_c0_g1_i1	BGLB007512-RA	98.42	568	0	998	881..1447	739..172	2234	933
TRINITY_DN46029_c0_g1_i1	BGLB012006-RA	99.35	1530	0	2765	329..1858	1524..1	1907	1524
TRINITY_DN46036_c0_g1_i2	BGLB004565-RA	97.06	306	8e-145	512	650..953	296..600	1070	600
TRINITY_DN46056_c0_g1_i1	BGLB012729-RA	99.65	287	1e-148	525	396..682	287..1	1073	306
TRINITY_DN46048_c0_g1_i1	BGLB010748-RA	99.29	843	0	1524	188..1030	1..843	1443	843
TRINITY_DN46004_c0_g1_i1	BGLB013179-RA	99.66	895	0	1637	983..1877	1749..855	1877	1776
TRINITY_DN46028_c0_g1_i3	BGLB006836-RA	99.51	812	0	1476	1049..1859	1269..458	2827	1269
TRINITY_DN46060_c0_g1_i1	BGLB008450-RA	99.73	732	0	1341	1..732	295..1026	860	1026
TRINITY_DN46043_c0_g1_i1	BGLB000953-RA	99.35	306	9e-158	555	215..520	450..145	759	450
TRINITY_DN46044_c0_g1_i1	BGLB009337-RA	99.32	294	7e-151	532	763..1056	1..294	1281	294
TRINITY_DN46058_c1_g1_i1	BGLB001011-RA	99.36	313	5e-162	568	1..313	277..589	376	660
TRINITY_DN46047_c0_g1_i2	BGLB007081-RA	98.42	379	0	665	1..378	486..864	1133	2370
TRINITY_DN46093_c0_g1_i1	BGLB007464-RA	99.63	539	0	985	1412..1950	539..1	2167	1102
TRINITY_DN46026_c0_g1_i4	BGLB003754-RA	99.68	311	8e-162	569	1..311	190..500	1985	816
TRINITY_DN37456_c0_g2_i1	BGLB001607-RA	100	282	1e-147	521	309..590	282..1	831	282
TRINITY_DN37448_c0_g2_i1	BGLB004077-RA	96.59	205	6e-93	340	639..843	378..174	1795	378
TRINITY_DN37413_c1_g1_i1	BGLB013789-RA	99.23	781	0	1410	162..942	1815..1035	942	1815
TRINITY_DN37473_c0_g1_i2	BGLB001957-RA	95.51	535	0	835	640..1174	549..36	1174	549
TRINITY_DN37425_c0_g1_i1	BGLB004444-RA	99.51	610	0	1110	1104..1713	343..952	1950	1389
TRINITY_DN37428_c0_g1_i1	BGLB007900-RA	98.72	701	0	1245	289..989	749..1449	1458	1449
TRINITY_DN37437_c0_g1_i1	BGLB004013-RA	99.55	440	0	802	1..440	501..62	1063	610
TRINITY_DN37475_c0_g1_i1	BGLB000893-RA	100	398	0	736	1..398	301..698	1613	996
TRINITY_DN37484_c0_g1_i1	BGLB009073-RA	97.46	2168	0	3674	1..2159	5320..7469	2237	7469
TRINITY_DN37442_c0_g1_i1	BGLB000688-RA	98.38	743	0	1306	1..743	871..129	978	1329
TRINITY_DN37442_c0_g2_i1	BGLB000689-RA	98.34	1085	0	1905	1..1085	1311..227	1322	1449
TRINITY_DN37478_c0_g1_i1	BGLB011643-RA	99.38	802	0	1454	1..802	802..1	922	1380
TRINITY_DN37426_c0_g1_i1	BGLB007171-RA	98.59	496	0	878	86..581	1..496	771	524
TRINITY_DN37415_c0_g1_i1	BGLB000186-RA	99.57	470	0	857	1309..1778	1..470	1778	512
TRINITY_DN37464_c0_g1_i1	BGLB010945-RA	100	635	0	1173	1..635	635..1	1454	1605
TRINITY_DN37420_c0_g1_i1	BGLB004848-RA	99.62	1049	0	1916	4..1052	5801..6849	1565	7326
TRINITY_DN37418_c0_g2_i1	BGLB002966-RA	98.16	816	0	1410	685..1500	879..79	1500	900
TRINITY_DN37463_c0_g1_i1	BGLB007445-RA	99.84	1883	0	3461	1..1883	323..2205	1920	2205
TRINITY_DN37470_c0_g2_i1	BGLB003589-RA	97.65	383	0	658	1..383	5..387	418	387
TRINITY_DN37470_c0_g3_i1	BGLB003588-RA	98.9	364	0	651	1..364	153..516	708	516
TRINITY_DN88629_c0_g1_i1	BGLB000527-RA	99.46	372	0	676	1..372	372..1	510	438
TRINITY_DN88645_c0_g1_i1	BGLB010398-RA	99.22	383	0	691	1..383	8727..9109	383	9408
TRINITY_DN88631_c0_g1_i1	BGLB005438-RA	98.79	247	8e-124	440	1..247	1124..878	247	1524
TRINITY_DN56304_c0_g1_i1	BGLB006603-RA	98.6	214	1e-105	379	1..214	521..308	214	837
TRINITY_DN24345_c0_g1_i1	BGLB009138-RA	98.78	409	0	728	1..409	421..13	749	633
TRINITY_DN24399_c0_g1_i1	BGLB007409-RA	99.46	558	0	1014	1..558	1103..546	558	1245
TRINITY_DN24304_c0_g1_i1	BGLB004650-RA	98.8	499	0	889	453..951	1..499	951	1044
TRINITY_DN24380_c0_g2_i1	BGLB011061-RA	99.43	1583	0	2867	2..1577	1611..29	1592	1611
TRINITY_DN83434_c0_g1_i1	BGLB006844-RA	99.1	446	0	802	4..449	1..446	450	957
TRINITY_DN83489_c0_g1_i1	BGLB013021-RA	95.94	197	2e-87	320	237..433	1..197	507	291
TRINITY_DN83403_c0_g1_i1	BGLB002571-RA	99.16	477	0	856	135..611	1128..655	654	1128
TRINITY_DN83418_c0_g1_i1	BGLB002498-RA	98.86	263	1e-132	470	1..263	405..667	263	723
TRINITY_DN83481_c0_g1_i1	BGLB001863-RA	99.61	1013	0	1849	1..1013	634..1646	1013	2046
TRINITY_DN83483_c0_g1_i1	BGLB003599-RA	98.55	689	0	1218	1..689	462..1150	1775	1401
TRINITY_DN83421_c0_g2_i1	BGLB005401-RA	94.15	205	2e-85	313	1..205	765..561	300	1158
TRINITY_DN83423_c0_g1_i1	BGLB008004-RA	99.63	1075	0	1964	1..1075	3203..2129	1557	3543
TRINITY_DN83488_c0_g1_i1	BGLB002220-RA	98.87	353	0	630	128..480	33..385	480	420
TRINITY_DN83432_c0_g2_i1	BGLB010163-RA	99.86	699	0	1286	839..1537	522..1220	1537	1734
TRINITY_DN45226_c0_g1_i1	BGLB011402-RA	99.35	460	0	833	570..1029	260..719	1286	729
TRINITY_DN45266_c0_g1_i1	BGLB010842-RA	99.43	526	0	953	471..996	561..37	1519	561
TRINITY_DN45277_c0_g2_i1	BGLB010220-RA	90.16	305	2e-102	372	1511..1815	278..1	1916	282
TRINITY_DN45225_c0_g1_i1	BGLB011074-RA	100	275	2e-143	508	1027..1301	662..936	1671	936
TRINITY_DN45230_c0_g1_i1	BGLB003460-RA	99.66	296	2e-153	542	303..598	313..608	1719	885
TRINITY_DN45242_c0_g1_i1	BGLB004496-RA	96.55	782	0	1273	428..1209	510..1267	2049	1677
TRINITY_DN45294_c0_g2_i1	BGLB011943-RA	97.92	912	0	1580	1..912	991..80	1290	1677
TRINITY_DN45252_c0_g1_i2	BGLB006086-RA	100	129	1e-62	239	182..310	232..360	1054	360
TRINITY_DN45245_c0_g1_i1	BGLB006467-RA	99.07	963	0	1729	97..1059	1..963	1059	2109
TRINITY_DN45201_c0_g4_i1	BGLB007565-RA	94.76	267	3e-116	416	211..477	39..305	529	3198
TRINITY_DN45204_c0_g1_i1	BGLB007762-RA	99.71	1746	0	3195	391..2136	1779..35	2253	1779
TRINITY_DN45285_c0_g1_i1	BGLB001391-RA	99.77	881	0	1616	833..1713	91..971	1713	1692
TRINITY_DN45255_c0_g1_i1	BGLB008772-RA	99.33	601	0	1088	1..601	601..1	1950	672
TRINITY_DN45290_c0_g1_i1	BGLB001713-RA	99.61	1278	0	2333	610..1887	1278..1	2100	1278
TRINITY_DN45259_c0_g1_i1	BGLB013777-RA	99.66	891	0	1629	316..1206	1..891	1669	1188
TRINITY_DN45239_c1_g1_i1	BGLB010731-RA	99.74	756	0	1386	669..1424	2615..3370	2045	3370
TRINITY_DN42196_c0_g1_i1	BGLB003805-RA	99.39	815	0	1478	129..943	522..1336	2039	1389
TRINITY_DN42111_c1_g1_i1	BGLB002678-RA	99.58	711	0	1295	18..728	1062..353	728	2145
TRINITY_DN42161_c0_g1_i1	BGLB012007-RA	99.21	889	0	1604	92..980	1311..423	980	1311
TRINITY_DN42123_c0_g1_i1	BGLB003477-RA	99.78	919	0	1687	1..919	489..1407	1226	1407
TRINITY_DN42115_c0_g1_i2	BGLB011871-RA	99.38	650	0	1179	329..978	215..864	978	1365
TRINITY_DN42171_c0_g1_i1	BGLB008658-RA	99.76	1642	0	3011	189..1830	6..1647	2057	1647
TRINITY_DN42139_c0_g1_i1	BGLB002711-RA	97.73	970	0	1655	1..970	1590..636	1310	2214
TRINITY_DN42130_c0_g1_i1	BGLB012110-RA	99.42	856	0	1554	1..856	1263..2118	856	3297
TRINITY_DN42178_c1_g2_i1	BGLB005682-RA	98.9	182	2e-89	326	1..182	158..339	248	342
TRINITY_DN42183_c0_g2_i1	BGLB004454-RA	99.28	277	7e-141	499	173..449	4..279	1254	597
TRINITY_DN42135_c0_g1_i1	BGLB010724-RA	98.83	343	6e-175	612	589..931	954..612	931	954
TRINITY_DN42125_c0_g1_i1	BGLB012687-RA	99.61	1021	0	1864	962..1982	704..1724	2406	1869
TRINITY_DN42187_c1_g1_i4	BGLB006598-RA	97.21	716	0	1194	173..888	1..697	888	732
TRINITY_DN42199_c0_g1_i4	BGLB007826-RA	98.94	189	1e-92	339	180..368	519..331	815	670
TRINITY_DN42140_c2_g1_i1	BGLB007378-RA	99.64	276	3e-142	503	324..598	100..375	762	375
TRINITY_DN42176_c0_g1_i1	BGLB005299-RA	99.84	635	0	1168	513..1147	724..90	1147	2100
TRINITY_DN42165_c0_g1_i1	BGLB009147-RA	80.65	713	4e-151	532	41..747	792..95	747	1705
TRINITY_DN42166_c0_g1_i1	BGLB008447-RA	99.29	1119	0	2023	103..1221	1771..653	1221	2589
TRINITY_DN42189_c0_g1_i2	BGLB008612-RA	99.51	1416	0	2571	110..1525	1..1410	2587	1410
TRINITY_DN42138_c0_g1_i1	BGLB007685-RA	98.17	931	0	1626	1..931	1834..2764	931	3762
TRINITY_DN42145_c0_g2_i1	BGLB013201-RA	99.44	539	0	979	1..539	437..975	651	1021
TRINITY_DN42169_c0_g1_i1	BGLB012068-RA	99.58	1202	0	2193	1..1202	1642..441	1202	3231
TRINITY_DN42191_c0_g1_i4	BGLB006548-RA	97.8	182	2e-84	313	626..807	732..553	2144	831
TRINITY_DN42155_c0_g1_i1	BGLB006236-RB	99.6	751	0	1371	928..1678	858..108	1871	858
TRINITY_DN42188_c0_g1_i1	BGLB013096-RA	99.5	805	0	1465	1..805	27..831	805	1911
TRINITY_DN42127_c0_g1_i1	BGLB000781-RA	99.41	2020	0	3655	110..2128	5839..3829	2128	5889
TRINITY_DN10068_c0_g1_i1	BGLB012436-RA	98.86	877	0	1565	1..877	1418..2294	877	2913
TRINITY_DN10035_c0_g1_i1	BGLB004567-RA	99.6	994	0	1814	41..1034	146..1139	1034	1350
TRINITY_DN10098_c0_g1_i1	BGLB006715-RA	99.74	386	0	708	5..390	374..759	604	759
TRINITY_DN10092_c0_g1_i1	BGLB011788-RA	99.44	719	0	1306	580..1298	69..787	1298	1098
TRINITY_DN10088_c0_g1_i1	BGLB007444-RA	100	280	2e-146	518	1064..1343	1..280	1374	280
TRINITY_DN10076_c0_g2_i1	BGLB014442-RA	99.7	991	0	1814	210..1200	2283..1293	1265	2283
TRINITY_DN83675_c0_g1_i1	BGLB005943-RA	94.72	682	0	1046	120..799	1..668	799	675
TRINITY_DN83654_c0_g1_i1	BGLB002984-RA	99.79	467	0	857	1..467	773..307	919	1053
TRINITY_DN83617_c0_g1_i1	BGLB008376-RA	94.4	268	1e-110	398	87..339	105..372	535	372
TRINITY_DN83658_c0_g1_i1	BGLB008191-RA	99.56	675	0	1230	1..675	142..816	1206	1164
TRINITY_DN83616_c0_g1_i1	BGLB008879-RA	99.17	1441	0	2595	377..1817	1..1441	1817	2316
TRINITY_DN83651_c0_g1_i1	BGLB002398-RA	99.66	298	2e-155	545	1..298	543..246	298	738
TRINITY_DN83676_c0_g1_i1	BGLB005282-RA	98.7	690	0	1225	1..690	690..1	836	1311
TRINITY_DN83627_c0_g1_i1	BGLB009161-RA	99.69	323	1e-168	590	1..323	2780..2459	394	3447
TRINITY_DN83650_c0_g1_i1	BGLB005548-RA	98.47	326	4e-163	571	1..326	318..640	326	1155
TRINITY_DN83645_c0_g1_i1	BGLB009726-RA	99.36	467	0	846	3..469	3142..2676	922	3402
TRINITY_DN77127_c0_g1_i1	BGLB005489-RA	100	137	3e-67	254	11..147	171..307	579	1176
TRINITY_DN77131_c0_g1_i1	BGLB008781-RA	100	264	3e-138	488	1..264	2145..1882	264	2610
TRINITY_DN77167_c0_g1_i1	BGLB012836-RA	99.28	279	1e-142	505	210..488	279..1	846	279
TRINITY_DN77100_c0_g1_i1	BGLB008880-RA	99.84	616	0	1133	1..616	735..1350	617	2349
TRINITY_DN77162_c0_g1_i1	BGLB008735-RA	99.74	386	0	708	6..391	217..602	408	762
TRINITY_DN77110_c0_g1_i1	BGLB013631-RA	100	402	0	743	136..537	402..1	1010	416
TRINITY_DN77123_c0_g1_i1	BGLB012927-RA	99.65	285	4e-148	521	1..285	40..324	320	843
TRINITY_DN77152_c0_g1_i1	BGLB009060-RA	99.74	384	0	704	1..384	336..719	384	801
TRINITY_DN91483_c0_g1_i1	BGLB012911-RA	92.23	103	3e-35	147	32..134	306..204	374	456
TRINITY_DN91430_c0_g1_i1	BGLB010012-RA	99.47	378	0	688	1..378	3423..3046	378	5907
TRINITY_DN91494_c0_g1_i1	BGLB003497-RA	99.49	198	6e-100	361	2..199	601..798	232	798
TRINITY_DN3551_c0_g1_i1	BGLB007015-RA	99.13	231	2e-116	416	208..438	159..389	438	888
TRINITY_DN3579_c0_g1_i1	BGLB001816-RA	99.72	1084	0	1986	294..1377	12..1095	1468	1095
TRINITY_DN3584_c0_g1_i1	BGLB012770-RA	100	215	6e-111	398	1..215	215..1	287	270
TRINITY_DN3519_c0_g1_i1	BGLB001705-RA	100	262	1e-136	484	366..627	485..224	627	489
TRINITY_DN3514_c0_g2_i1	BGLB009275-RA	99.83	1205	0	2215	4..1208	1..1205	1208	2280
TRINITY_DN3585_c0_g1_i1	BGLB010472-RA	99.74	770	0	1411	1..770	770..1	826	1398
TRINITY_DN3511_c0_g2_i1	BGLB012199-RA	100	255	7e-133	472	255..509	1..255	550	352
TRINITY_DN1070_c0_g1_i1	BGLB006620-RA	99.65	1703	0	3112	1..1703	3344..5046	1703	5832
TRINITY_DN1045_c0_g1_i1	BGLB004643-RA	100	869	0	1605	1..869	1030..1898	1521	2643
TRINITY_DN54207_c0_g1_i1	BGLB013668-RA	99.13	229	2e-115	412	1..229	1362..1590	229	2688
TRINITY_DN54292_c0_g1_i1	BGLB011035-RA	99.42	518	0	941	1..518	518..1	555	1461
TRINITY_DN3487_c0_g1_i1	BGLB001465-RA	100	189	3e-96	350	82..270	1..189	476	189
TRINITY_DN3489_c0_g1_i1	BGLB009645-RA	92.82	181	3e-69	259	1..181	2322..2146	334	2472
TRINITY_DN3410_c0_g1_i1	BGLB005708-RA	99.31	145	3e-70	263	76..220	210..354	423	354
TRINITY_DN3435_c0_g1_i1	BGLB006602-RA	99.84	615	0	1131	1..615	250..864	615	1320
TRINITY_DN3442_c0_g1_i1	BGLB004884-RA	99.83	1168	0	2146	1..1168	74..1241	1168	2880
TRINITY_DN3447_c0_g1_i1	BGLB008869-RA	99.35	918	0	1663	1..918	1583..666	918	2052
TRINITY_DN3424_c0_g1_i1	BGLB001306-RA	98.96	772	0	1382	134..905	60..831	1050	831
TRINITY_DN3411_c0_g1_i1	BGLB001617-RA	99.55	224	5e-114	409	1..224	293..516	544	516
TRINITY_DN3478_c0_g2_i1	BGLB003718-RA	99.01	405	0	726	61..465	174..578	465	885
TRINITY_DN96675_c0_g1_i1	BGLB003606-RA	99.7	330	9e-173	604	433..762	3444..3115	762	3457
TRINITY_DN96642_c0_g1_i1	BGLB010305-RA	100	103	9e-49	191	52..154	192..90	265	1086
TRINITY_DN96626_c0_g1_i1	BGLB005778-RA	98.97	292	3e-148	523	1..292	201..492	775	492
TRINITY_DN13770_c0_g1_i1	BGLB003899-RA	99.56	687	0	1253	1..687	1027..1713	1458	1749
TRINITY_DN13784_c0_g1_i1	BGLB001747-RA	99.46	554	0	1007	3..556	682..1235	556	2682
TRINITY_DN13703_c0_g1_i1	BGLB011580-RA	99.38	800	0	1450	1..800	1026..227	800	1611
TRINITY_DN13760_c0_g1_i1	BGLB006414-RA	98.12	849	0	1480	1..849	2841..1993	852	3186
TRINITY_DN13769_c0_g1_i1	BGLB006873-RA	99.86	717	0	1319	303..1019	1..717	1533	1209
TRINITY_DN13701_c0_g1_i1	BGLB010069-RA	99.4	1164	0	2111	1..1164	158..1321	1164	1516
TRINITY_DN13328_c0_g1_i1	BGLB000184-RA	96.83	537	0	883	641..1177	686..165	1177	753
TRINITY_DN13341_c0_g1_i1	BGLB000886-RA	99.87	798	0	1469	252..1049	1..798	1092	798
TRINITY_DN13318_c0_g1_i1	BGLB001995-RA	95.9	731	0	1157	400..1129	720..18	1271	720
TRINITY_DN13308_c0_g1_i1	BGLB007131-RA	99.68	616	0	1127	174..789	12..627	1336	627
TRINITY_DN13349_c0_g1_i1	BGLB005132-RA	98.52	271	2e-135	479	1..271	563..833	272	963
TRINITY_DN13315_c0_g2_i1	BGLB002744-RA	100	615	0	1136	1311..1925	733..119	1925	733
TRINITY_DN13339_c1_g1_i1	BGLB010048-RA	97.3	74	2e-29	126	136..209	41..114	213	285
TRINITY_DN13392_c0_g2_i1	BGLB005358-RA	94.79	480	0	743	189..662	1..480	1334	483
TRINITY_DN13352_c0_g1_i1	BGLB000215-RA	95.54	269	6e-120	429	507..774	286..553	835	1671
TRINITY_DN13310_c0_g1_i1	BGLB004585-RA	99.19	369	0	665	20..388	1..369	388	1572
TRINITY_DN13384_c0_g3_i1	BGLB007124-RA	99.62	532	0	972	1..532	198..729	1497	729
TRINITY_DN13319_c0_g20_i1	BGLB011892-RA	99.5	605	0	1101	86..690	1..605	987	612
TRINITY_DN4426_c0_g1_i1	BGLB014247-RA	99.76	420	0	771	592..1011	1092..673	1014	1377
TRINITY_DN4404_c0_g2_i1	BGLB004202-RA	99.78	1388	0	2547	1..1388	4365..2978	1388	6579
TRINITY_DN4433_c0_g2_i1	BGLB008196-RA	96.55	116	4e-49	193	1..116	87..202	366	594
TRINITY_DN4432_c0_g1_i1	BGLB005729-RA	98.9	272	1e-137	486	1..272	200..471	302	471
TRINITY_DN4478_c0_g1_i1	BGLB003398-RA	99.2	249	1e-126	449	1..249	216..464	249	687
TRINITY_DN4467_c0_g1_i1	BGLB010875-RA	99.43	698	0	1267	9..706	1..698	706	855
TRINITY_DN4448_c0_g2_i1	BGLB001843-RA	100	402	0	743	263..664	1..402	664	654
TRINITY_DN4409_c0_g2_i1	BGLB008082-RA	97.13	766	0	1273	382..1147	54..798	1236	798
TRINITY_DN4468_c0_g1_i1	BGLB011415-RA	99.25	399	0	719	78..475	23..421	556	477
TRINITY_DN4459_c0_g1_i1	BGLB002729-RA	100	492	0	909	1..492	492..1	661	858
TRINITY_DN83242_c0_g1_i1	BGLB002375-RA	97.7	87	1e-36	150	1..87	494..408	213	1095
TRINITY_DN83276_c0_g1_i1	BGLB016287-RA	98.57	70	1e-28	124	137..206	1..70	264	70
TRINITY_DN71237_c0_g1_i1	BGLB009426-RA	98.74	159	1e-76	283	104..262	732..574	262	1005
TRINITY_DN71295_c0_g1_i1	BGLB002895-RA	99.37	476	0	863	1..476	838..363	476	1893
TRINITY_DN71224_c0_g1_i1	BGLB005370-RA	99.87	773	0	1423	1..773	3854..3082	773	4254
TRINITY_DN71280_c0_g1_i1	BGLB010954-RA	99.76	841	0	1543	33..873	1..841	873	1725
TRINITY_DN71228_c0_g2_i1	BGLB002335-RA	99.83	596	0	1096	1..596	629..34	619	1272
TRINITY_DN76771_c0_g1_i1	BGLB007851-RA	100	187	3e-95	346	146..332	51..237	376	237
TRINITY_DN76706_c0_g1_i1	BGLB008744-RA	85.41	185	3e-43	172	105..267	396..212	267	551
TRINITY_DN76763_c0_g1_i1	BGLB006921-RA	100	119	1e-57	220	131..249	714..832	269	1242
TRINITY_DN76792_c0_g1_i1	BGLB007968-RA	98.96	862	0	1533	272..1133	1268..416	1133	2271
TRINITY_DN76748_c0_g1_i1	BGLB006244-RA	100	391	0	723	1..391	219..609	1013	795
TRINITY_DN76713_c0_g1_i1	BGLB011791-RA	99.49	391	0	712	1..391	1355..965	806	1665
TRINITY_DN76711_c0_g1_i1	BGLB002732-RA	100	749	0	1384	508..1256	1..749	1256	1230
TRINITY_DN76720_c0_g1_i1	BGLB007869-RA	100	352	0	651	89..440	633..282	1296	633
TRINITY_DN18377_c0_g1_i1	BGLB011927-RA	99.07	431	0	774	1..431	454..24	982	735
TRINITY_DN18300_c0_g2_i1	BGLB013446-RA	99.31	726	0	1314	368..1093	771..46	1397	771
TRINITY_DN18383_c0_g1_i1	BGLB008063-RA	93.69	539	0	789	1..520	662..1200	1396	1200
TRINITY_DN18313_c0_g1_i1	BGLB001603-RA	98.82	849	0	1504	1..843	582..1427	843	1701
TRINITY_DN18373_c0_g1_i1	BGLB006020-RA	99.18	487	0	878	99..585	6..492	618	567
TRINITY_DN18346_c0_g1_i1	BGLB003558-RA	99.51	1629	0	2964	1..1629	307..1935	1630	2377
TRINITY_DN18396_c0_g1_i1	BGLB002357-RA	100	315	2e-166	582	1..315	61..375	436	375
TRINITY_DN47144_c1_g2_i1	BGLB012589-RA	99.28	1109	0	2004	543..1651	1338..230	1651	1338
TRINITY_DN47132_c2_g1_i1	BGLB005563-RA	97.77	179	7e-84	309	490..668	167..345	670	906
TRINITY_DN47113_c0_g2_i1	BGLB006246-RA	100	705	0	1303	828..1532	1140..436	2068	1140
TRINITY_DN47131_c0_g1_i1	BGLB013521-RA	99.15	472	0	850	95..566	15..486	2124	486
TRINITY_DN47169_c0_g1_i3	BGLB008155-RA	98.71	1395	0	2468	658..2043	620..2014	2043	2040
TRINITY_DN47175_c0_g1_i9	BGLB010334-RA	99.66	296	2e-153	542	139..434	570..275	1733	570
TRINITY_DN47123_c0_g3_i1	BGLB004395-RA	93.18	337	2e-139	494	443..778	689..354	969	1569
TRINITY_DN47111_c0_g1_i1	BGLB002920-RA	98.22	563	0	985	60..622	759..197	622	759
TRINITY_DN47124_c0_g1_i2	BGLB001017-RA	99.55	1568	0	2857	152..1719	1..1568	2277	1578
TRINITY_DN47182_c0_g1_i1	BGLB000492-RA	97.42	1238	0	2084	235..1472	812..2022	3163	3232
TRINITY_DN47115_c0_g1_i1	BGLB010893-RA	98.78	82	6e-35	147	87..168	326..245	757	828
TRINITY_DN47102_c0_g1_i1	BGLB000153-RA	98.19	720	0	1258	1..720	4439..3720	813	4636
TRINITY_DN47185_c0_g1_i2	BGLB010980-RA	99.52	620	0	1129	200..819	1..620	994	1014
TRINITY_DN47166_c0_g1_i5	BGLB000486-RA	99.13	344	3e-177	619	378..721	489..146	765	972
TRINITY_DN47166_c0_g1_i7	BGLB000485-RA	99.57	230	6e-117	420	1..230	509..280	1304	513
TRINITY_DN47118_c0_g1_i1	BGLB003136-RA	98.88	1428	0	2545	379..1806	2252..3675	1806	4117
TRINITY_DN47177_c0_g2_i1	BGLB011801-RA	98.55	138	3e-64	244	619..756	466..603	1113	774
TRINITY_DN47173_c0_g2_i4	BGLB007891-RA	100	174	2e-87	322	264..437	303..130	1635	303
TRINITY_DN47126_c0_g1_i1	BGLB014161-RA	99.73	366	0	671	1..366	692..327	1463	1449
TRINITY_DN47148_c0_g1_i1	BGLB007305-RA	99.76	846	0	1552	1511..2356	13..858	2948	858
TRINITY_DN47192_c0_g1_i1	BGLB010562-RA	99.83	1166	0	2143	1..1166	1174..9	1609	1458
TRINITY_DN47150_c0_g1_i2	BGLB011677-RA	97.06	511	0	861	202..712	636..1146	999	1146
TRINITY_DN47199_c0_g1_i2	BGLB011005-RA	100	258	3e-134	477	73..330	261..4	985	261
TRINITY_DN47142_c0_g1_i1	BGLB012310-RA	86.12	209	6e-51	200	1..209	239..59	967	459
TRINITY_DN47117_c0_g2_i1	BGLB009079-RA	99.28	414	0	749	1..414	414..1	538	462
TRINITY_DN47127_c0_g1_i2	BGLB010831-RA	99.94	1674	0	3086	17..1690	4..1677	2723	1815
TRINITY_DN47196_c5_g1_i1	BGLB013632-RA	94.11	526	0	798	445..970	565..41	997	1215
TRINITY_DN47161_c0_g1_i1	BGLB013177-RA	98.56	626	0	1107	231..856	74..699	1267	1260
TRINITY_DN13975_c0_g2_i1	BGLB013612-RA	99.76	412	0	756	113..524	651..1062	524	2706
TRINITY_DN13967_c0_g2_i1	BGLB011146-RA	96.36	715	0	1155	2107..2803	718..10	2869	1119
TRINITY_DN13981_c0_g1_i1	BGLB008140-RA	98.58	422	0	747	189..610	1..422	610	810
TRINITY_DN13949_c0_g1_i1	BGLB007372-RA	99.81	531	0	976	145..675	1..531	675	1014
TRINITY_DN13963_c0_g1_i1	BGLB005283-RA	99.7	657	0	1203	93..749	1..657	1129	657
TRINITY_DN13955_c0_g1_i1	BGLB003436-RA	97.73	132	2e-59	226	96..227	39..169	227	297
TRINITY_DN13988_c0_g1_i1	BGLB005844-RA	100	59	1e-23	110	590..648	238..180	994	753
TRINITY_DN92736_c0_g1_i1	BGLB001765-RA	99.55	441	0	804	1..441	2447..2887	465	9714
TRINITY_DN92781_c0_g1_i1	BGLB006290-RA	99.7	672	0	1230	1..672	1546..875	672	2352
TRINITY_DN92753_c0_g1_i1	BGLB002473-RA	100	531	0	981	285..815	531..1	887	531
TRINITY_DN92780_c0_g1_i1	BGLB010609-RA	100	518	0	957	1..518	518..1	634	561
TRINITY_DN92761_c0_g1_i1	BGLB003108-RA	99.59	1930	0	3520	1..1930	2861..4790	1930	6867
TRINITY_DN53286_c0_g1_i1	BGLB013082-RA	98.82	169	4e-82	302	81..249	233..65	249	237
TRINITY_DN53272_c0_g1_i1	BGLB012401-RA	99.65	578	0	1057	1..578	578..1	1053	816
TRINITY_DN53201_c0_g1_i1	BGLB009253-RA	99.64	278	3e-144	508	63..340	156..433	340	966
TRINITY_DN53290_c0_g1_i1	BGLB009074-RA	99.43	353	0	640	1..353	3262..3613	392	4167
TRINITY_DN9209_c0_g1_i1	BGLB010509-RA	99.77	442	0	811	1..442	142..583	442	687
TRINITY_DN9262_c0_g1_i1	BGLB002288-RA	100	519	0	959	1119..1637	531..13	1638	531
TRINITY_DN6748_c0_g1_i1	BGLB008448-RA	100	541	0	1000	1..541	200..740	541	762
TRINITY_DN6717_c0_g1_i1	BGLB006256-RA	100	256	1e-133	473	150..405	464..209	405	597
TRINITY_DN6713_c0_g2_i1	BGLB013783-RA	100	436	0	806	25..460	1..436	577	705
TRINITY_DN6734_c0_g1_i1	BGLB007584-RA	99.42	1211	0	2198	74..1284	182..1392	1468	1392
TRINITY_DN6794_c0_g1_i1	BGLB011955-RA	99.46	930	0	1690	1..930	533..1462	930	2379
TRINITY_DN6747_c0_g1_i1	BGLB003507-RA	99.4	1847	0	3350	1..1847	4367..6213	2399	6213
TRINITY_DN6720_c0_g1_i1	BGLB014137-RA	99.82	564	0	1037	92..655	48..611	655	969
TRINITY_DN6721_c0_g2_i1	BGLB001585-RA	100	1427	0	2636	206..1632	1427..1	1756	1431
TRINITY_DN6701_c0_g1_i2	BGLB007454-RA	99.88	817	0	1504	729..1545	196..1012	1545	1020
TRINITY_DN6709_c0_g1_i1	BGLB000961-RA	99.49	391	0	712	357..747	391..1	854	393
TRINITY_DN19367_c0_g1_i1	BGLB002828-RA	100	337	2e-178	623	1..337	337..1	731	583
TRINITY_DN19363_c0_g1_i1	BGLB005997-RA	99.78	465	0	854	1..465	642..178	465	1107
TRINITY_DN33528_c0_g1_i1	BGLB013573-RA	100	40	3e-13	75	1..40	208..247	652	1614
TRINITY_DN33524_c0_g1_i2	BGLB003770-RA	99.8	1481	0	2719	441..1921	1..1481	2095	1651
TRINITY_DN33565_c0_g1_i1	BGLB004399-RA	98.48	263	2e-130	464	378..640	1..263	947	264
TRINITY_DN33547_c0_g1_i1	BGLB002489-RA	95.08	61	8e-20	97.1	373..433	549..609	896	609
TRINITY_DN33559_c0_g1_i1	BGLB004628-RA	89.6	327	2e-116	416	1..327	353..27	327	837
TRINITY_DN33540_c0_g1_i2	BGLB011147-RA	100	182	5e-92	337	483..664	197..16	1090	1626
TRINITY_DN33505_c0_g1_i1	BGLB003533-RA	99.82	551	0	1013	360..910	551..1	1007	1827
TRINITY_DN33513_c0_g1_i1	BGLB012070-RA	100	475	0	878	1..475	1251..1725	838	1725
TRINITY_DN33598_c0_g2_i1	BGLB002832-RA	96.68	241	4e-111	399	181..421	42..281	615	282
TRINITY_DN33596_c0_g2_i1	BGLB002905-RA	98.85	524	0	935	511..1034	2063..2586	1037	2626
TRINITY_DN92628_c0_g1_i1	BGLB003000-RA	100	124	8e-60	230	215..338	175..298	961	315
TRINITY_DN92607_c0_g1_i1	BGLB014352-RA	99.81	517	0	950	818..1334	1002..486	1938	1011
TRINITY_DN92667_c0_g1_i1	BGLB008628-RA	96.53	375	4e-178	621	1..375	337..711	376	987
TRINITY_DN92681_c0_g1_i1	BGLB000472-RA	99.48	963	0	1751	1..963	1015..1977	967	1984
TRINITY_DN92658_c0_g1_i1	BGLB000013-RA	99.54	1318	0	2401	1..1318	20..1337	1482	1337
TRINITY_DN92691_c0_g1_i1	BGLB004481-RA	96.74	276	2e-129	460	356..631	308..583	852	663
TRINITY_DN92671_c0_g1_i1	BGLB007176-RA	100	809	0	1495	136..944	1371..563	944	1371
TRINITY_DN92640_c0_g1_i1	BGLB002583-RA	99.76	421	0	771	1..420	624..1044	420	1581
TRINITY_DN67545_c0_g1_i1	BGLB001897-RA	99.65	573	0	1048	1..573	2399..2971	573	2991
TRINITY_DN67546_c0_g1_i1	BGLB007016-RA	100	386	0	713	160..545	1735..1350	545	2940
TRINITY_DN67578_c0_g1_i1	BGLB013472-RA	95	160	3e-66	250	53..211	342..183	541	342
TRINITY_DN67599_c0_g1_i1	BGLB010990-RA	99.92	1187	0	2187	1023..2209	1329..143	2209	1329
TRINITY_DN67502_c0_g1_i1	BGLB002359-RA	100	456	0	843	1..456	367..822	470	1005
TRINITY_DN67541_c0_g1_i1	BGLB010480-RA	99.89	879	0	1618	44..922	879..1	966	924
TRINITY_DN67524_c0_g1_i1	BGLB006917-RA	100	445	0	822	1..445	292..736	706	744
TRINITY_DN67590_c0_g1_i1	BGLB001775-RA	100	148	9e-74	274	10..157	1345..1198	270	1860
TRINITY_DN67532_c0_g1_i1	BGLB010122-RA	100	495	0	915	87..581	749..255	581	1140
TRINITY_DN70963_c0_g1_i1	BGLB008234-RA	99.76	413	0	758	1..413	824..1236	677	1395
TRINITY_DN70971_c0_g1_i1	BGLB005332-RA	97.75	89	6e-37	152	239..327	88..1	378	282
TRINITY_DN70947_c0_g1_i1	BGLB013656-RA	98.94	282	6e-143	505	116..397	370..89	554	438
TRINITY_DN70945_c0_g1_i1	BGLB009174-RA	98.18	275	5e-136	481	1..275	604..330	275	915
TRINITY_DN19791_c0_g1_i1	BGLB011259-RA	98.4	437	0	769	1..437	555..119	824	894
TRINITY_DN19739_c0_g1_i1	BGLB002805-RA	100	298	1e-156	551	522..819	298..1	917	351
TRINITY_DN19796_c0_g1_i1	BGLB003706-RA	99.32	586	0	1061	486..1071	849..264	1213	849
TRINITY_DN19726_c0_g1_i1	BGLB009023-RA	99.92	1192	0	2196	1075..2266	1424..233	2402	1440
TRINITY_DN19754_c0_g2_i1	BGLB015560-RA	100	52	2e-20	97.1	33..84	100..49	220	100
TRINITY_DN19703_c0_g1_i1	BGLB008058-RA	100	137	6e-67	254	951..1087	548..412	1268	963
TRINITY_DN19758_c0_g2_i1	BGLB006601-RA	99.07	646	0	1160	150..795	9013..8368	795	9474
TRINITY_DN19706_c0_g2_i1	BGLB002285-RA	100	348	0	643	137..484	348..1	774	351
TRINITY_DN19745_c1_g1_i1	BGLB004961-RA	100	531	0	981	172..702	531..1	834	531
TRINITY_DN19770_c0_g1_i1	BGLB001551-RA	99.73	374	0	686	242..615	374..1	828	621
TRINITY_DN19736_c0_g1_i1	BGLB003449-RA	98.98	591	0	1057	165..754	4..594	1909	636
TRINITY_DN19740_c0_g1_i1	BGLB005686-RA	99.06	641	0	1151	1..641	224..864	790	864
TRINITY_DN19753_c0_g1_i1	BGLB002164-RA	99.8	512	0	941	1..512	512..1	704	1041
TRINITY_DN62174_c0_g1_i1	BGLB008873-RA	98.98	886	0	1587	1..886	1174..289	886	1548
TRINITY_DN62128_c0_g1_i1	BGLB005911-RA	99.07	323	6e-166	580	18..340	943..1265	340	1710
TRINITY_DN62158_c0_g1_i1	BGLB001895-RA	99.81	521	0	957	2..522	4298..3778	522	6093
TRINITY_DN62133_c0_g1_i1	BGLB011388-RA	98.45	194	5e-94	342	341..534	32..225	534	567
TRINITY_DN62142_c0_g1_i1	BGLB000015-RB	98.28	232	2e-113	407	1..232	232..1	525	399
TRINITY_DN62107_c0_g1_i1	BGLB002563-RA	94.08	355	8e-148	521	240..594	980..645	686	1518
TRINITY_DN62122_c0_g1_i1	BGLB008980-RA	98.62	145	3e-68	257	225..369	228..84	697	285
TRINITY_DN62108_c0_g1_i1	BGLB002304-RA	99.38	320	1e-165	580	326..645	6409..6090	645	6900
TRINITY_DN96316_c0_g1_i1	BGLB009431-RA	94.59	111	1e-42	171	134..244	318..209	244	549
TRINITY_DN49951_c8_g37_i1	BGLB016175-RA	98.21	56	5e-21	99	102..157	1..56	232	105
TRINITY_DN49921_c1_g1_i1	BGLB009465-RA	99.55	440	0	802	261..700	453..14	700	453
TRINITY_DN49946_c0_g1_i5	BGLB005023-RA	98.41	251	3e-123	442	442..692	1373..1123	2675	1443
TRINITY_DN49988_c0_g1_i7	BGLB008275-RA	99.92	1236	0	2278	2771..4006	1629..394	4465	1629
TRINITY_DN49918_c0_g1_i4	BGLB001547-RA	98.75	481	0	854	595..1075	480..1	1586	948
TRINITY_DN49903_c7_g1_i2	BGLB015987-RA	100	45	6e-16	84.2	786..830	49..93	935	93
TRINITY_DN49906_c1_g53_i1	BGLB005294-RA	91.04	201	1e-71	267	24..219	1063..863	219	1088
TRINITY_DN49987_c0_g1_i2	BGLB000694-RA	97.29	774	0	1304	1227..1991	781..8	2655	3180
TRINITY_DN49911_c1_g2_i2	BGLB003308-RA	98.96	192	4e-94	344	413..604	359..168	1371	420
TRINITY_DN49947_c0_g5_i6	BGLB010470-RA	100	600	0	1109	81..680	834..235	1132	834
TRINITY_DN49947_c1_g1_i4	BGLB013808-RA	97.21	788	0	1323	433..1212	569..1353	3672	2253
TRINITY_DN49936_c6_g2_i1	BGLB003647-RA	99.24	396	0	715	765..1160	1..396	2008	396
TRINITY_DN49936_c6_g7_i1	BGLB003646-RA	100	399	0	737	45..443	1..399	574	453
TRINITY_DN49936_c6_g8_i2	BGLB008637-RA	95.68	162	2e-68	257	15..176	247..89	425	327
TRINITY_DN49936_c6_g10_i1	BGLB002987-RA	97.56	657	0	1125	1..657	952..1608	886	1608
TRINITY_DN49915_c0_g4_i5	BGLB012172-RA	94.39	107	1e-39	163	602..708	127..23	1379	423
TRINITY_DN49915_c0_g6_i2	BGLB010528-RA	98.79	497	0	883	1..496	552..57	1833	1191
TRINITY_DN49955_c0_g7_i5	BGLB000474-RA	93.89	753	0	1122	726..1463	1470..718	1580	2688
TRINITY_DN49998_c0_g9_i4	BGLB010607-RA	100	80	2e-35	148	356..435	930..1009	696	1051
TRINITY_DN49998_c0_g14_i1	BGLB002322-RA	84.95	93	2e-17	87.9	1..85	290..198	414	381
TRINITY_DN49981_c0_g1_i1	BGLB011547-RA	98.93	1861	0	3325	1..1861	2539..4398	2132	4398
TRINITY_DN49968_c0_g1_i2	BGLB009698-RA	97.65	426	0	732	1498..1923	583..158	3016	639
TRINITY_DN49967_c0_g7_i1	BGLB011582-RA	99.8	1520	0	2791	67..1586	308..1827	1597	1827
TRINITY_DN49941_c0_g1_i4	BGLB007629-RA	97.92	770	0	1319	2696..3465	1017..263	4294	1038
TRINITY_DN49927_c1_g1_i4	BGLB004558-RA	98.8	585	0	1042	2895..3479	601..17	3585	1191
TRINITY_DN49977_c0_g2_i5	BGLB012725-RA	95.52	670	0	1059	423..1088	1..660	1092	660
TRINITY_DN49983_c0_g1_i1	BGLB013160-RA	98.95	860	0	1539	796..1655	860..1	1832	860
TRINITY_DN49979_c0_g1_i1	BGLB001804-RA	100	138	2e-67	255	391..528	1141..1278	1225	1389
TRINITY_DN49979_c1_g3_i2	BGLB011114-RA	91.83	955	0	1330	1004..1957	977..24	2236	1002
TRINITY_DN49979_c1_g3_i5	BGLB011115-RA	99.35	1236	0	2239	451..1686	1503..268	1689	1503
TRINITY_DN49950_c0_g1_i2	BGLB004834-RA	99.68	625	0	1144	1..625	625..1	2102	927
TRINITY_DN49950_c1_g1_i1	BGLB011585-RA	99.41	676	0	1227	83..758	1..676	1410	720
TRINITY_DN49995_c4_g1_i1	BGLB005998-RA	99.59	975	0	1779	662..1636	975..1	1730	975
TRINITY_DN49966_c2_g1_i1	BGLB013346-RA	98.9	91	5e-40	163	585..675	1..91	675	303
TRINITY_DN49938_c0_g8_i1	BGLB007145-RA	82.96	135	3e-28	122	72..206	28..162	229	888
TRINITY_DN49938_c0_g14_i5	BGLB005661-RA	93.51	385	2e-163	573	148..532	1..385	576	387
TRINITY_DN49938_c0_g18_i3	BGLB009894-RA	98.97	195	3e-96	350	19..213	166..360	593	744
TRINITY_DN49938_c0_g20_i1	BGLB009893-RA	87.38	309	7e-98	355	189..497	151..459	599	651
TRINITY_DN49949_c0_g1_i1	BGLB013245-RA	99.18	1101	0	1984	57..1157	286..1386	2573	1386
TRINITY_DN49990_c6_g30_i1	BGLB015386-RA	98.44	64	2e-25	113	107..170	39..102	234	102
TRINITY_DN49999_c0_g16_i1	BGLB009793-RA	98.78	82	3e-35	147	127..208	1747..1828	371	1860
TRINITY_DN49999_c1_g4_i1	BGLB015279-RA	94.59	37	2e-08	58.4	183..219	34..70	407	73
TRINITY_DN49999_c1_g6_i1	BGLB010797-RA	94.17	120	3e-46	183	245..364	19..138	487	999
TRINITY_DN49934_c3_g1_i1	BGLB005589-RA	100	300	1e-157	555	245..544	1..300	1039	300
TRINITY_DN49907_c0_g1_i2	BGLB005984-RA	98.89	903	0	1613	1134..2036	1..903	2750	1166
TRINITY_DN49943_c1_g2_i6	BGLB013193-RA	100	635	0	1173	1..635	1186..552	1529	1236
TRINITY_DN49916_c0_g1_i1	BGLB012859-RA	99.34	452	0	817	541..991	1515..1064	2584	2032
TRINITY_DN49992_c1_g1_i1	BGLB002106-RA	99.3	568	0	1027	240..807	352..919	3070	1563
TRINITY_DN95446_c0_g1_i1	BGLB005327-RA	99.27	137	4e-65	246	153..289	1384..1519	558	1665
TRINITY_DN95496_c0_g1_i1	BGLB007380-RA	100	108	2e-51	200	131..238	1..108	329	309
TRINITY_DN95444_c0_g1_i1	BGLB005967-RA	99.7	334	2e-175	612	1..334	1797..2130	334	3606
TRINITY_DN95478_c0_g1_i1	BGLB013271-RA	96.59	88	3e-35	147	105..192	222..135	423	1050
TRINITY_DN75372_c0_g1_i1	BGLB007075-RA	99.55	447	0	815	75..521	1..447	549	447
TRINITY_DN75320_c0_g1_i1	BGLB012293-RA	99.91	1055	0	1943	13..1067	1323..269	1067	1323
TRINITY_DN75337_c0_g1_i1	BGLB008486-RA	96.43	84	5e-32	137	357..439	442..359	959	591
TRINITY_DN75375_c0_g1_i1	BGLB005296-RA	99.88	818	0	1506	450..1267	849..32	1550	849
TRINITY_DN75342_c0_g1_i1	BGLB004424-RA	98.54	1096	0	1927	1148..2243	1694..2780	2243	3138
TRINITY_DN75388_c0_g1_i1	BGLB011407-RA	99.83	597	0	1098	98..694	3..599	1701	600
TRINITY_DN75334_c0_g1_i1	BGLB000996-RA	100	114	6e-55	211	106..219	179..66	219	338
TRINITY_DN75378_c0_g1_i1	BGLB010666-RA	99.74	379	0	695	117..495	407..785	1686	978
TRINITY_DN75383_c0_g1_i1	BGLB005701-RA	99.41	338	8e-176	614	1..338	338..1	413	1212
TRINITY_DN75371_c0_g2_i1	BGLB013620-RA	99.69	323	9e-169	592	302..624	534..212	973	558
TRINITY_DN75391_c0_g1_i1	BGLB001575-RA	99.46	747	0	1358	26..772	34..780	772	948
TRINITY_DN75329_c0_g1_i1	BGLB010589-RA	100	168	9e-85	311	1..168	168..1	338	348
TRINITY_DN15847_c0_g1_i1	BGLB001452-RA	100	380	0	702	142..521	657..278	521	660
TRINITY_DN15821_c0_g2_i1	BGLB002118-RA	97.8	590	0	1018	1..590	1246..1835	590	1881
TRINITY_DN15841_c0_g2_i1	BGLB006530-RA	100	170	1e-85	315	1..170	207..376	511	393
TRINITY_DN15831_c0_g1_i1	BGLB011173-RA	99.86	711	0	1308	35..745	915..205	745	915
TRINITY_DN15817_c0_g2_i1	BGLB013637-RA	99.63	268	8e-138	490	2047..2314	307..40	2333	874
TRINITY_DN15866_c0_g1_i1	BGLB001102-RA	99.51	205	7e-104	374	1..205	377..173	207	792
TRINITY_DN15851_c0_g1_i1	BGLB003422-RA	98.97	194	1e-95	348	414..607	3..196	607	267
TRINITY_DN15875_c0_g1_i1	BGLB006363-RA	100	221	6e-114	409	305..525	234..14	608	234
TRINITY_DN21292_c0_g1_i1	BGLB010338-RA	89.19	222	3e-73	272	26..245	6..223	245	348
TRINITY_DN25134_c0_g1_i1	BGLB005507-RA	97.67	386	0	664	121..506	386..1	1052	1134
TRINITY_DN25104_c0_g1_i1	BGLB007432-RA	99.46	1115	0	2026	1..1115	1732..2846	1115	2862
TRINITY_DN25192_c0_g1_i1	BGLB005883-RA	100	987	0	1823	37..1023	1428..442	1023	1920
TRINITY_DN25133_c0_g1_i1	BGLB001700-RA	100	166	4e-83	307	672..837	166..1	1034	307
TRINITY_DN25169_c0_g1_i1	BGLB000853-RA	99.91	1070	0	1971	75..1144	2695..3764	1144	5100
TRINITY_DN25136_c0_g1_i1	BGLB002622-RA	100	1025	0	1893	23..1047	1025..1	1121	1065
TRINITY_DN25141_c0_g1_i1	BGLB005884-RA	99.69	319	1e-166	584	183..501	100..418	825	510
TRINITY_DN25140_c0_g1_i1	BGLB013725-RA	99.3	285	3e-146	516	8..292	285..1	539	285
TRINITY_DN46393_c0_g1_i2	BGLB006759-RA	98.35	182	3e-87	320	1..182	134..315	565	315
TRINITY_DN46352_c0_g3_i1	BGLB011385-RA	97.8	455	0	776	191..636	460..6	2275	513
TRINITY_DN46335_c0_g1_i2	BGLB013533-RA	99.38	1610	0	2918	361..1970	3190..1581	1970	3231
TRINITY_DN46367_c0_g1_i2	BGLB009599-RA	98.09	575	0	992	1..575	756..191	1818	1662
TRINITY_DN46346_c0_g1_i1	BGLB013731-RA	99.77	888	0	1629	1..888	31..918	1654	921
TRINITY_DN46326_c0_g2_i2	BGLB010465-RA	100	406	0	750	1..406	209..614	1507	618
TRINITY_DN46354_c1_g1_i3	BGLB002679-RA	100	179	2e-90	331	858..1036	405..227	1036	453
TRINITY_DN46396_c0_g1_i1	BGLB005481-RA	98.87	1234	0	2202	96..1329	1473..240	1329	1473
TRINITY_DN46396_c0_g1_i4	BGLB005480-RA	99.44	1076	0	1954	148..1223	1076..1	1329	1122
TRINITY_DN46304_c0_g1_i1	BGLB005260-RA	100	787	0	1454	1..787	1833..2619	1470	3223
TRINITY_DN46329_c0_g1_i1	BGLB001687-RA	99.49	393	0	715	1127..1519	987..595	1967	987
TRINITY_DN46314_c0_g1_i1	BGLB006611-RA	99.58	1191	0	2172	1..1191	1333..2523	1452	2523
TRINITY_DN46303_c0_g1_i1	BGLB012552-RA	99.55	1123	0	2047	672..1794	1161..39	2015	1161
TRINITY_DN46344_c0_g1_i1	BGLB002598-RA	99.07	431	0	773	584..1014	681..252	1014	714
TRINITY_DN46362_c0_g1_i1	BGLB011680-RA	98.79	414	0	737	161..574	1..414	1201	543
TRINITY_DN46372_c0_g1_i1	BGLB006441-RA	98.58	422	0	747	232..653	422..1	992	429
TRINITY_DN46300_c1_g1_i3	BGLB003972-RA	99.88	804	0	1480	332..1135	190..993	3041	1059
TRINITY_DN46318_c0_g1_i1	BGLB001305-RA	99.54	435	0	793	367..801	807..373	1408	807
TRINITY_DN46336_c0_g1_i1	BGLB001542-RA	98.72	468	0	832	546..1013	1..468	1729	468
TRINITY_DN46342_c0_g1_i1	BGLB013006-RA	99.38	646	0	1171	323..968	231..876	1380	900
TRINITY_DN46353_c0_g1_i2	BGLB000461-RA	99.34	1504	0	2723	391..1894	1..1504	3458	1518
TRINITY_DN46378_c0_g1_i4	BGLB009062-RA	99.82	1116	0	2050	464..1579	1..1116	2683	1116
TRINITY_DN46361_c0_g1_i4	BGLB009445-RA	99.16	237	5e-119	427	291..527	199..435	1944	435
TRINITY_DN52995_c0_g1_i1	BGLB012904-RA	100	726	0	1341	2..727	1..726	876	1224
TRINITY_DN52927_c0_g1_i1	BGLB007357-RA	100	374	0	691	329..702	590..217	702	876
TRINITY_DN52945_c0_g1_i1	BGLB002371-RA	99.63	542	0	990	1..542	285..826	542	1029
TRINITY_DN52979_c0_g1_i1	BGLB009565-RA	100	131	7e-64	243	590..720	42..172	720	180
TRINITY_DN52960_c0_g1_i1	BGLB000635-RA	92.65	340	1e-132	470	1..340	770..452	340	1101
TRINITY_DN52948_c0_g1_i1	BGLB010496-RA	93.17	366	6e-148	521	55..420	348..1	489	700
TRINITY_DN52929_c0_g1_i1	BGLB014293-RA	99.88	869	0	1600	1..869	4568..5436	869	10548
TRINITY_DN32911_c0_g3_i1	BGLB010263-RA	100	554	0	1024	163..716	819..266	1163	819
TRINITY_DN32991_c0_g1_i1	BGLB003523-RA	99.55	442	0	806	223..664	11..452	664	1110
TRINITY_DN32997_c0_g2_i1	BGLB000541-RA	99.45	1810	0	3288	1..1810	1810..1	1944	2237
TRINITY_DN32968_c0_g1_i1	BGLB010768-RA	99.23	517	0	933	162..678	582..66	678	582
TRINITY_DN32937_c0_g1_i1	BGLB013940-RA	93.83	519	0	756	1..491	259..777	491	858
TRINITY_DN32927_c0_g2_i1	BGLB003984-RA	99.3	1291	0	2329	280..1564	1..1291	1564	1359
TRINITY_DN32939_c0_g1_i1	BGLB001347-RA	99.06	530	0	952	41..570	1..530	691	1650
TRINITY_DN32921_c0_g1_i4	BGLB001983-RA	99.48	191	2e-95	348	61..251	213..23	822	1062
TRINITY_DN32902_c0_g1_i1	BGLB011900-RA	99.9	972	0	1790	247..1218	972..1	1232	972
TRINITY_DN32915_c0_g2_i1	BGLB016134-RA	81.02	137	1e-22	104	12..148	134..3	259	144
TRINITY_DN32993_c0_g1_i1	BGLB005603-RA	98.99	1281	0	2290	364..1644	2328..1051	2176	2328
TRINITY_DN32979_c0_g1_i1	BGLB011782-RA	98.57	630	0	1114	1..630	62..691	630	1195
TRINITY_DN32931_c0_g2_i1	BGLB012587-RA	100	423	0	782	590..1012	618..196	1225	801
TRINITY_DN32903_c0_g1_i1	BGLB008905-RA	99.87	750	0	1380	172..921	1089..1838	1320	2466
TRINITY_DN32980_c0_g1_i1	BGLB009376-RA	99.75	1573	0	2883	1..1573	48..1620	1770	1620
TRINITY_DN32917_c0_g2_i1	BGLB012083-RA	98.37	918	0	1607	215..1132	497..1408	1348	1662
TRINITY_DN32959_c0_g1_i1	BGLB001423-RA	96.35	576	0	948	5..580	3236..3811	580	4700
TRINITY_DN32918_c0_g1_i1	BGLB005834-RA	97.37	152	3e-69	259	86..237	218..369	318	369
TRINITY_DN32918_c0_g2_i1	BGLB005835-RA	97.55	204	4e-96	350	187..390	1..204	642	576
TRINITY_DN44466_c0_g1_i2	BGLB013741-RA	97.88	471	0	806	1428..1898	973..512	1917	1503
TRINITY_DN44450_c0_g1_i1	BGLB013216-RA	93.75	656	0	966	380..1025	228..873	1761	1305
TRINITY_DN44444_c0_g1_i1	BGLB012990-RA	100	199	1e-101	368	469..667	1..199	834	210
TRINITY_DN44417_c0_g2_i1	BGLB012393-RA	99.53	422	0	769	1..422	716..1137	981	1275
TRINITY_DN44417_c1_g1_i2	BGLB001931-RA	99.82	541	0	994	368..908	1..541	1176	1374
TRINITY_DN44463_c0_g1_i1	BGLB013720-RA	98.73	393	0	699	1..393	138..530	525	612
TRINITY_DN44457_c7_g7_i1	BGLB015594-RA	100	60	4e-24	111	133..192	41..100	1229	102
TRINITY_DN44440_c0_g1_i2	BGLB008691-RA	99.66	292	2e-151	534	474..765	822..531	1172	828
TRINITY_DN44490_c0_g1_i1	BGLB013484-RA	91.42	268	3e-95	348	223..490	1200..954	1198	1206
TRINITY_DN44470_c0_g1_i1	BGLB004928-RA	97.56	1066	0	1803	1176..2217	1066..1	2476	1089
TRINITY_DN44476_c1_g1_i1	BGLB009804-RA	98.92	372	0	665	228..599	1050..679	890	1050
TRINITY_DN44430_c0_g1_i1	BGLB009323-RA	98.46	1296	0	2266	1..1296	1278..1	1728	3228
TRINITY_DN44488_c0_g1_i1	BGLB009040-RA	99.82	547	0	1005	411..957	1389..843	1195	1389
TRINITY_DN44458_c0_g1_i1	BGLB007306-RA	99.12	227	1e-113	409	626..852	233..7	1256	525
TRINITY_DN44473_c0_g1_i1	BGLB004963-RA	99.3	861	0	1557	196..1056	1..861	1239	1332
TRINITY_DN44422_c1_g2_i1	BGLB013077-RA	99.22	767	0	1384	1110..1876	1029..263	2248	1149
TRINITY_DN44499_c0_g1_i1	BGLB003145-RA	98.92	557	0	994	352..907	135..691	907	897
TRINITY_DN44401_c0_g1_i2	BGLB000850-RA	99.73	744	0	1363	103..846	1..744	1618	744
TRINITY_DN44493_c0_g1_i1	BGLB012774-RA	97.19	533	0	902	363..895	533..1	1136	558
TRINITY_DN44441_c0_g1_i1	BGLB013476-RA	97.28	184	2e-85	313	19..202	828..645	230	828
TRINITY_DN73010_c0_g1_i1	BGLB003579-RA	95.21	438	0	693	1..438	423..860	438	1818
TRINITY_DN92265_c0_g1_i1	BGLB005725-RA	99.67	908	0	1657	1..905	915..8	1082	3204
TRINITY_DN92209_c0_g1_i1	BGLB008116-RA	100	210	2e-108	388	1..210	1127..918	213	2154
TRINITY_DN92280_c0_g1_i1	BGLB011851-RA	99.88	821	0	1511	1..821	1450..2270	821	2451
TRINITY_DN92235_c0_g1_i1	BGLB000164-RA	79.07	750	1e-143	508	580..1325	11228..10483	1357	12049
TRINITY_DN92268_c0_g1_i1	BGLB013404-RA	100	341	0	630	113..453	341..1	483	345
TRINITY_DN92250_c0_g1_i1	BGLB008190-RA	99.62	1041	0	1901	1..1041	1269..2309	1041	2328
TRINITY_DN92291_c0_g1_i1	BGLB012751-RA	99.5	401	0	730	2..402	583..983	447	1899
TRINITY_DN92213_c0_g1_i1	BGLB010218-RA	100	368	0	680	1..368	1085..718	1568	1218
TRINITY_DN365_c0_g1_i1	BGLB013433-RA	100	330	1e-174	610	259..588	172..501	606	501
TRINITY_DN300_c0_g2_i1	BGLB005242-RA	97.49	558	0	953	286..843	118..675	857	834
TRINITY_DN396_c0_g1_i1	BGLB008066-RA	99.09	110	4e-50	198	268..377	790..681	1715	915
TRINITY_DN361_c0_g1_i1	BGLB003889-RA	99.13	230	1e-115	414	303..532	453..224	532	453
TRINITY_DN374_c0_g1_i1	BGLB008120-RA	97.56	82	2e-33	141	80..161	1221..1302	652	1677
TRINITY_DN381_c0_g1_i1	BGLB006179-RA	99.82	565	0	1038	42..606	931..367	711	2529
TRINITY_DN302_c0_g1_i1	BGLB011179-RA	99.44	536	0	974	1..536	533..1068	821	1092
TRINITY_DN319_c0_g1_i1	BGLB009309-RA	100	233	8e-121	431	1..233	233..1	394	390
TRINITY_DN326_c0_g1_i1	BGLB002926-RA	94.69	245	6e-106	381	46..290	1..245	290	297
TRINITY_DN93372_c0_g1_i1	BGLB008763-RA	99.16	356	0	641	152..507	1..356	714	356
TRINITY_DN93306_c0_g1_i1	BGLB003259-RA	99.64	1117	0	2041	1..1117	2368..1252	1117	2775
TRINITY_DN93371_c0_g2_i1	BGLB005314-RA	98.56	347	6e-176	614	1..347	528..874	347	1638
TRINITY_DN93377_c0_g1_i1	BGLB010615-RA	100	270	1e-141	499	1..270	1026..1295	270	2511
TRINITY_DN93365_c0_g1_i1	BGLB010689-RA	99.2	377	0	678	66..441	1..377	441	420
TRINITY_DN93320_c0_g1_i1	BGLB016131-RA	100	39	1e-12	73.1	164..202	39..1	741	123
TRINITY_DN93354_c0_g1_i1	BGLB000846-RA	100	283	9e-149	523	1..283	83..365	283	657
TRINITY_DN93319_c0_g1_i1	BGLB008362-RA	99.37	959	0	1738	490..1448	726..1684	1448	1698
TRINITY_DN93346_c0_g1_i1	BGLB002302-RA	94.46	415	8e-180	628	359..766	996..586	1128	1050
TRINITY_DN93384_c0_g1_i1	BGLB002221-RA	97.12	936	0	1580	344..1279	2715..3650	1283	15789
TRINITY_DN69582_c0_g1_i1	BGLB000143-RA	99.25	402	0	723	1..402	105..503	402	1004
TRINITY_DN69577_c0_g1_i1	BGLB002887-RA	99.4	332	1e-172	603	1..332	690..359	332	1203
TRINITY_DN69569_c0_g1_i1	BGLB001070-RA	99.28	974	0	1760	1..974	1333..360	974	3072
TRINITY_DN69589_c0_g1_i1	BGLB013938-RA	96.65	777	0	1282	7..783	596..1363	784	1464
TRINITY_DN41786_c0_g1_i2	BGLB014108-RA	98.27	173	3e-82	303	1..173	113..285	551	285
TRINITY_DN41766_c0_g1_i1	BGLB003995-RA	98.51	736	0	1299	1..736	1268..2003	736	2232
TRINITY_DN41797_c0_g1_i2	BGLB011413-RA	100	330	4e-174	610	146..475	306..635	1685	978
TRINITY_DN41767_c0_g1_i3	BGLB013015-RA	100	139	3e-68	257	159..297	281..143	924	303
TRINITY_DN41789_c0_g13_i1	BGLB002437-RA	100	225	3e-116	416	44..268	237..13	486	237
TRINITY_DN41710_c0_g1_i1	BGLB008087-RA	99.28	1248	0	2255	1..1248	2219..972	2316	2304
TRINITY_DN41758_c0_g1_i2	BGLB013443-RA	99.69	653	0	1195	95..747	1..653	1103	903
TRINITY_DN41740_c0_g1_i1	BGLB009994-RA	90.27	658	0	821	444..1069	122..768	1069	1158
TRINITY_DN74064_c0_g1_i1	BGLB009178-RA	100	151	2e-75	279	72..222	288..138	222	288
TRINITY_DN74028_c0_g1_i1	BGLB005766-RA	96.79	405	0	675	1..404	469..65	411	522
TRINITY_DN72227_c0_g1_i1	BGLB006127-RA	99.37	159	3e-78	289	19..177	1320..1162	223	1617
TRINITY_DN72206_c0_g1_i1	BGLB002202-RA	99.67	600	0	1098	1..600	831..232	600	2721
TRINITY_DN72289_c0_g1_i1	BGLB003030-RA	100	342	0	632	1..342	804..463	475	1365
TRINITY_DN72230_c0_g1_i1	BGLB011131-RA	99.74	384	0	704	1..384	843..460	384	1797
TRINITY_DN72234_c0_g1_i1	BGLB006442-RA	94.12	51	6e-15	78.7	133..183	618..568	212	618
TRINITY_DN93999_c0_g1_i1	BGLB002886-RA	100	357	0	660	19..375	942..586	653	3159
TRINITY_DN93986_c0_g1_i1	BGLB009837-RA	100	863	0	1594	1..863	863..1	922	1095
TRINITY_DN93925_c0_g1_i1	BGLB006422-RA	98.82	254	2e-127	453	198..451	497..750	502	1197
TRINITY_DN93939_c0_g1_i1	BGLB011947-RA	99.75	789	0	1447	1..789	1017..229	789	1596
TRINITY_DN93963_c0_g1_i1	BGLB003600-RA	99.68	619	0	1133	17..635	615..1233	1393	1647
TRINITY_DN93933_c0_g1_i1	BGLB012721-RA	97.15	1054	0	1755	186..1239	14..1040	1239	1083
TRINITY_DN93975_c0_g1_i1	BGLB011803-RA	100	519	0	959	587..1105	1..519	1105	618
TRINITY_DN23474_c0_g3_i1	BGLB001510-RA	99.64	278	7e-144	508	217..494	44..321	724	321
TRINITY_DN23454_c0_g1_i1	BGLB005290-RA	99.31	433	0	784	1..433	418..850	433	1137
TRINITY_DN23405_c0_g1_i1	BGLB008212-RA	99.59	493	0	900	778..1270	744..1236	1449	1236
TRINITY_DN23471_c1_g2_i1	BGLB008365-RA	97.59	290	7e-141	497	1..290	290..1	383	315
TRINITY_DN23422_c0_g1_i1	BGLB014021-RA	99.52	631	0	1149	39..669	21..651	714	651
TRINITY_DN23418_c0_g1_i1	BGLB003214-RA	99.84	625	0	1149	772..1396	1692..1068	1396	1692
TRINITY_DN23412_c0_g2_i1	BGLB009483-RA	99.11	225	1e-112	405	793..1017	525..301	1020	1365
TRINITY_DN23414_c0_g1_i1	BGLB012518-RA	99.39	654	0	1186	1..654	160..813	949	813
TRINITY_DN99118_c0_g1_i1	BGLB007797-RA	100	120	4e-58	222	167..286	633..514	288	633
TRINITY_DN99144_c0_g1_i1	BGLB010123-RA	98.61	144	1e-67	254	1..143	397..540	313	726
TRINITY_DN29822_c0_g1_i2	BGLB006588-RA	99.89	903	0	1663	1..903	150..1052	903	2013
TRINITY_DN29814_c0_g1_i1	BGLB002731-RA	100	279	5e-146	516	436..714	1..279	878	297
TRINITY_DN29840_c0_g1_i1	BGLB006365-RB	98.95	1240	0	2218	1..1240	1459..220	1240	1905
TRINITY_DN29809_c0_g1_i1	BGLB008127-RA	99.57	701	0	1279	1..701	493..1193	701	1563
TRINITY_DN29817_c0_g1_i1	BGLB010066-RA	98.95	380	0	680	51..430	1..380	430	612
TRINITY_DN29873_c0_g2_i1	BGLB005097-RA	84.52	1266	0	1230	1..1259	1222..2470	1259	3012
TRINITY_DN29889_c0_g1_i1	BGLB012991-RA	97.09	344	7e-166	580	1..344	885..1228	381	1830
TRINITY_DN29894_c1_g1_i1	BGLB004409-RA	93.28	476	0	702	22..497	1..476	497	1575
TRINITY_DN29808_c0_g1_i1	BGLB012014-RA	97.89	570	0	987	917..1486	935..366	1486	1107
TRINITY_DN29816_c0_g1_i1	BGLB008442-RA	99.38	813	0	1474	1..813	1891..1079	813	2334
TRINITY_DN92540_c0_g1_i1	BGLB005690-RA	99.06	427	0	767	946..1372	496..70	1374	549
TRINITY_DN92521_c0_g1_i1	BGLB011979-RA	99.39	656	0	1190	1..656	2124..1469	656	2274
TRINITY_DN92570_c0_g1_i1	BGLB009756-RA	99.46	558	0	1014	1..558	193..750	758	750
TRINITY_DN92561_c0_g1_i1	BGLB014324-RA	100	528	0	976	360..887	529..1056	968	1071
TRINITY_DN92578_c0_g1_i1	BGLB012077-RA	98.95	286	4e-145	512	2..287	286..1	619	414
TRINITY_DN92590_c0_g1_i1	BGLB009888-RA	99.82	542	0	996	1..542	658..117	542	1329
TRINITY_DN92525_c0_g1_i1	BGLB009619-RA	100	611	0	1129	64..674	20..630	674	1200
TRINITY_DN92555_c0_g1_i1	BGLB004631-RA	98.77	487	0	867	73..559	1533..1047	1011	1586
TRINITY_DN92562_c0_g1_i1	BGLB005073-RA	99.49	393	0	715	1313..1705	412..804	1705	855
TRINITY_DN92544_c0_g1_i1	BGLB002131-RA	99.23	521	0	941	180..700	1770..1250	700	1893
TRINITY_DN92597_c0_g1_i1	BGLB001688-RA	100	328	1e-173	606	1..328	2688..2361	328	4137
TRINITY_DN50789_c0_g1_i1	BGLB002586-RA	100	200	2e-102	370	100..299	1..200	503	315
TRINITY_DN50724_c0_g1_i1	BGLB006240-RA	99.86	728	0	1339	1..728	52..779	729	1281
TRINITY_DN50717_c0_g1_i1	BGLB008315-RA	100	1224	0	2261	168..1391	3473..2250	1391	5203
TRINITY_DN50763_c0_g1_i1	BGLB001492-RA	98.53	612	0	1081	1..612	201..812	612	1509
TRINITY_DN50728_c0_g1_i1	BGLB012640-RA	97.99	498	0	865	3..500	741..244	500	2178
TRINITY_DN50715_c0_g1_i1	BGLB003498-RA	100	384	0	710	43..426	28..411	573	411
TRINITY_DN50765_c0_g1_i1	BGLB002959-RA	99.66	298	2e-155	545	1..298	5876..6173	298	10167
TRINITY_DN50790_c0_g1_i1	BGLB003936-RA	100	967	0	1786	1..967	1922..2888	967	3813
TRINITY_DN28343_c0_g1_i1	BGLB002940-RA	99.28	418	0	756	414..831	878..1295	831	1461
TRINITY_DN28384_c0_g1_i1	BGLB010579-RA	98.62	945	0	1674	1..945	328..1272	1016	1923
TRINITY_DN28308_c0_g1_i1	BGLB004934-RA	99.92	1299	0	2394	1..1299	262..1560	1366	3287
TRINITY_DN28362_c0_g1_i1	BGLB002448-RA	100	71	2e-30	132	598..668	2374..2444	1059	3491
TRINITY_DN28359_c0_g1_i1	BGLB003687-RA	99.74	381	0	699	202..582	9..389	1051	402
TRINITY_DN28342_c0_g1_i1	BGLB000730-RA	99.4	166	4e-81	300	458..623	61..225	624	225
TRINITY_DN28364_c0_g1_i1	BGLB010333-RA	98.15	54	2e-19	95.3	507..560	551..604	560	990
TRINITY_DN28368_c0_g1_i1	BGLB009441-RA	97.08	240	4e-113	405	75..314	709..470	334	792
TRINITY_DN28337_c0_g1_i1	BGLB001389-RA	97.99	1193	0	2054	1..1193	2014..840	1193	5691
TRINITY_DN84156_c0_g1_i1	BGLB004498-RA	100	233	7e-121	431	111..343	1..233	343	360
TRINITY_DN84143_c0_g1_i1	BGLB012336-RA	98.84	602	0	1074	1..602	1139..538	602	1734
TRINITY_DN84161_c0_g1_i1	BGLB002171-RA	99.66	298	2e-155	545	1..298	2339..2636	298	2853
TRINITY_DN84111_c0_g1_i1	BGLB002710-RA	99.72	715	0	1310	1..715	2265..1551	715	2607
TRINITY_DN84118_c0_g1_i1	BGLB001247-RA	99.16	475	0	856	1..475	34..508	475	1173
TRINITY_DN84172_c0_g1_i1	BGLB005583-RA	99.03	928	0	1664	1..928	1033..106	1344	1374
TRINITY_DN11379_c0_g1_i1	BGLB003337-RA	99.78	453	0	832	1..453	46..498	526	498
TRINITY_DN11332_c0_g2_i1	BGLB011130-RA	99.56	226	5e-115	412	404..629	1163..938	629	1170
TRINITY_DN11397_c0_g1_i1	BGLB011696-RA	98.99	1287	0	2305	127..1413	1..1287	1413	2382
TRINITY_DN11382_c0_g1_i1	BGLB007667-RA	99.91	1074	0	1978	217..1290	76..1149	1290	1608
TRINITY_DN11310_c0_g2_i1	BGLB004487-RA	99.16	597	0	1075	93..689	1..597	689	822
TRINITY_DN11365_c0_g1_i2	BGLB010832-RA	95.79	642	0	1011	85..699	1..642	1072	642
TRINITY_DN29937_c0_g1_i1	BGLB013445-RA	99.47	571	0	1035	64..631	772..202	631	772
TRINITY_DN29943_c0_g1_i1	BGLB001907-RA	100	356	0	658	574..929	17..372	1006	372
TRINITY_DN29920_c0_g1_i1	BGLB007683-RA	98.54	1029	0	1807	1..1017	76..1104	1084	1104
TRINITY_DN29967_c0_g1_i1	BGLB009372-RA	95.65	46	1e-13	75	224..269	369..324	288	924
TRINITY_DN29957_c0_g1_i1	BGLB009335-RA	99.72	705	0	1291	1..705	940..1644	1337	1644
TRINITY_DN29934_c0_g1_i1	BGLB005687-RA	97.49	916	0	1544	272..1187	1447..553	1548	3852
TRINITY_DN29975_c0_g4_i1	BGLB012043-RA	100	441	0	815	1066..1506	441..1	1605	854
TRINITY_DN29903_c0_g1_i1	BGLB011829-RA	98.98	882	0	1578	556..1436	640..1520	1436	2010
TRINITY_DN29981_c0_g1_i1	BGLB009607-RA	98.82	339	6e-173	604	7..345	1..339	568	357
TRINITY_DN29992_c0_g1_i1	BGLB008715-RA	98.6	215	1e-105	381	1..215	38..252	639	252
TRINITY_DN29998_c0_g1_i1	BGLB008836-RA	99.6	497	0	907	263..759	534..38	1049	534
TRINITY_DN29969_c0_g1_i1	BGLB011161-RA	99.63	273	2e-141	499	40..312	295..23	441	295
TRINITY_DN29918_c0_g1_i1	BGLB009525-RA	99.63	271	1e-139	496	890..1160	3363..3633	1625	3633
TRINITY_DN29989_c0_g1_i1	BGLB002471-RA	99.65	577	0	1055	35..611	29..605	1008	1824
TRINITY_DN74354_c0_g1_i1	BGLB013905-RA	98.77	163	7e-79	291	1..163	1193..1031	213	1218
TRINITY_DN74336_c0_g1_i1	BGLB009388-RA	100	123	9e-60	228	147..269	309..187	325	309
TRINITY_DN89705_c0_g1_i1	BGLB003620-RA	100	178	3e-90	329	204..381	404..227	381	2211
TRINITY_DN58228_c0_g1_i1	BGLB002935-RA	100	215	4e-111	398	1..215	215..1	224	237
TRINITY_DN56586_c0_g1_i1	BGLB008373-RA	100	290	2e-152	536	1..290	297..8	437	1275
TRINITY_DN56520_c0_g1_i1	BGLB006942-RA	99.18	243	3e-123	438	44..286	1152..910	286	1152
TRINITY_DN34259_c0_g1_i1	BGLB007505-RA	98.48	328	7e-165	579	432..759	928..1255	1067	3348
TRINITY_DN34214_c0_g1_i3	BGLB010527-RA	99.58	240	1e-122	438	348..587	116..355	940	1095
TRINITY_DN34291_c0_g1_i3	BGLB013030-RA	100	863	0	1594	293..1155	1207..2069	1576	3018
TRINITY_DN34248_c0_g1_i1	BGLB013300-RA	99.73	1121	0	2054	725..1845	1716..596	1845	1716
TRINITY_DN34221_c0_g1_i1	BGLB009526-RA	99.84	634	0	1166	606..1239	774..141	1239	774
TRINITY_DN34269_c0_g1_i6	BGLB001433-RA	100	72	5e-31	134	168..239	84..13	806	384
TRINITY_DN34298_c0_g1_i1	BGLB005802-RA	99.08	327	2e-167	588	542..868	327..1	1410	330
TRINITY_DN34231_c0_g1_i1	BGLB005012-RA	99.67	609	0	1114	298..906	1..609	1140	609
TRINITY_DN34250_c0_g1_i2	BGLB013526-RA	98.73	158	1e-75	281	339..496	56..213	626	213
TRINITY_DN34288_c0_g1_i1	BGLB013692-RA	98.21	448	0	778	306..747	6..453	762	453
TRINITY_DN34280_c0_g1_i1	BGLB000175-RA	97.32	299	3e-144	508	5..303	1280..982	303	1496
TRINITY_DN34211_c0_g1_i1	BGLB005767-RA	98.33	1016	0	1783	1..1016	446..1461	1166	1461
TRINITY_DN34294_c0_g1_i2	BGLB011301-RA	87	323	1e-94	344	195..511	539..845	538	1071
TRINITY_DN34242_c0_g2_i1	BGLB010951-RA	96.25	160	2e-69	263	1560..1719	131..290	1912	336
TRINITY_DN34235_c0_g1_i1	BGLB002085-RA	98.06	361	4e-180	628	302..662	669..309	662	678
TRINITY_DN34262_c0_g2_i1	BGLB011769-RA	99.36	312	7e-161	566	598..909	262..573	1272	600
TRINITY_DN44021_c0_g1_i1	BGLB000040-RA	98.98	1772	0	3168	1..1770	1768..1	1804	1868
TRINITY_DN44030_c0_g1_i1	BGLB011843-RA	99.05	528	0	948	1..528	670..1197	998	1197
TRINITY_DN44090_c0_g1_i1	BGLB000721-RA	98.84	773	0	1376	151..922	1..772	1643	1365
TRINITY_DN44000_c0_g1_i1	BGLB000078-RA	99.49	590	0	1074	1..590	822..233	590	1968
TRINITY_DN44065_c1_g3_i5	BGLB013290-RA	99.83	583	0	1072	313..895	729..1311	1475	1311
TRINITY_DN44058_c0_g1_i1	BGLB007222-RA	99.67	898	0	1642	1662..2559	1277..2174	2559	2280
TRINITY_DN44006_c1_g2_i1	BGLB004951-RA	97.37	949	0	1615	1..949	2082..1134	1254	2265
TRINITY_DN44097_c0_g2_i3	BGLB014363-RA	97.32	932	0	1576	810..1741	1329..406	2071	1329
TRINITY_DN44066_c0_g1_i1	BGLB014266-RA	99.79	968	0	1777	570..1537	1045..78	1974	1107
TRINITY_DN44044_c2_g1_i1	BGLB003604-RA	99.63	817	0	1493	1..817	780..1596	988	1596
TRINITY_DN44094_c0_g1_i7	BGLB007427-RA	99.82	548	0	1007	56..603	698..151	1879	698
TRINITY_DN44089_c0_g1_i1	BGLB000736-RA	97.61	628	0	1072	88..715	1580..2201	1110	2706
TRINITY_DN44035_c0_g1_i1	BGLB013770-RA	100	422	0	780	1735..2156	422..1	2717	549
TRINITY_DN44067_c0_g1_i5	BGLB012233-RA	98.87	1324	0	2353	1..1324	1319..6	1324	1351
TRINITY_DN44071_c0_g1_i6	BGLB008220-RA	100	199	2e-101	368	656..854	506..704	1100	885
TRINITY_DN44081_c0_g1_i1	BGLB009588-RA	94.43	521	0	795	447..959	581..61	1412	1758
TRINITY_DN44074_c0_g1_i1	BGLB012660-RA	99.81	523	0	961	32..554	1..523	1714	702
TRINITY_DN44056_c0_g1_i1	BGLB001636-RA	99.7	989	0	1810	1697..2685	1528..540	2786	1926
TRINITY_DN44057_c0_g1_i1	BGLB000757-RA	99.47	567	0	1027	71..634	599..1165	858	1818
TRINITY_DN44057_c1_g1_i4	BGLB002434-RA	99.79	482	0	885	265..746	534..53	1123	637
TRINITY_DN44075_c0_g1_i1	BGLB003583-RA	99.61	1531	0	2795	96..1626	2130..600	1626	2130
TRINITY_DN44025_c0_g1_i2	BGLB004510-RA	100	49	2e-18	91.6	439..487	812..764	586	954
TRINITY_DN44073_c0_g1_i1	BGLB004809-RA	99.77	440	0	808	326..765	470..909	1677	909
TRINITY_DN44063_c0_g1_i1	BGLB005389-RA	99.76	820	0	1504	123..942	11..830	942	3345
TRINITY_DN65774_c0_g1_i1	BGLB011551-RA	99.53	215	2e-109	392	1..215	30..244	215	756
TRINITY_DN65710_c0_g1_i1	BGLB002491-RA	97.7	217	7e-104	374	3..219	435..219	219	1191
TRINITY_DN65783_c0_g1_i1	BGLB005938-RA	98.47	391	0	689	3..393	2632..2242	393	7281
TRINITY_DN65789_c0_g1_i1	BGLB012915-RA	97.22	36	1e-09	62.1	248..283	557..522	324	558
TRINITY_DN65701_c0_g1_i1	BGLB015804-RA	100	58	1e-23	108	250..307	58..1	339	104
TRINITY_DN34167_c0_g1_i1	BGLB011233-RA	99.61	771	0	1408	1..771	2246..3016	1182	3024
TRINITY_DN34157_c0_g1_i2	BGLB007707-RA	98.77	408	0	726	623..1030	936..529	1518	1023
TRINITY_DN34166_c0_g1_i1	BGLB007692-RA	99.7	1333	0	2440	258..1590	1..1333	1590	2109
TRINITY_DN34134_c0_g1_i1	BGLB007677-RA	100	368	0	680	539..906	912..545	1363	912
TRINITY_DN34194_c0_g1_i1	BGLB010841-RA	99.87	749	0	1378	623..1371	1356..608	1371	1695
TRINITY_DN34109_c1_g1_i3	BGLB000554-RA	98.43	827	0	1456	312..1138	1..827	1138	861
TRINITY_DN34188_c0_g1_i1	BGLB004495-RA	100	735	0	1358	366..1100	1134..400	1100	1134
TRINITY_DN34153_c0_g1_i1	BGLB004663-RA	99.45	916	0	1664	1..916	970..55	1299	1584
TRINITY_DN34127_c0_g1_i3	BGLB004208-RA	100	1209	0	2233	468..1676	1230..22	2809	1230
TRINITY_DN34127_c1_g1_i1	BGLB009195-RA	100	475	0	878	453..927	1..475	1532	489
TRINITY_DN34103_c0_g1_i1	BGLB008006-RA	99.32	1030	0	1864	531..1560	321..1350	1733	1350
TRINITY_DN34175_c0_g1_i1	BGLB012227-RA	98.93	281	4e-142	503	97..377	1..281	868	285
TRINITY_DN44772_c0_g1_i1	BGLB008773-RA	99.84	643	0	1182	739..1381	1038..396	2061	1038
TRINITY_DN44748_c0_g1_i1	BGLB008112-RA	96.68	1024	0	1683	187..1210	552..1554	1210	1797
TRINITY_DN44712_c0_g1_i1	BGLB000035-RA	95.3	489	0	756	994..1461	489..1	1507	489
TRINITY_DN44750_c0_g1_i1	BGLB005373-RA	95.8	476	0	769	552..1027	20..495	1460	1332
TRINITY_DN44710_c0_g1_i1	BGLB000634-RA	99.68	932	0	1705	1..932	932..1	996	1413
TRINITY_DN44738_c0_g1_i1	BGLB002700-RA	96.06	889	0	1428	286..1174	1..868	1174	1521
TRINITY_DN44746_c0_g1_i1	BGLB010800-RA	95.9	658	0	1046	1..658	212..848	967	1746
TRINITY_DN44741_c0_g1_i1	BGLB006176-RA	98.87	618	0	1103	1232..1849	1321..1938	1849	2670
TRINITY_DN44740_c0_g1_i2	BGLB012356-RA	99.57	470	0	857	213..682	28..497	696	534
TRINITY_DN44795_c0_g1_i1	BGLB004969-RA	99.15	118	9e-55	213	346..463	1..118	1099	591
TRINITY_DN44753_c0_g2_i1	BGLB012779-RA	99.38	813	0	1474	244..1056	1..813	1955	813
TRINITY_DN44723_c0_g1_i2	BGLB004760-RA	99.25	401	0	725	885..1285	663..263	2076	663
TRINITY_DN44716_c0_g1_i1	BGLB004853-RA	99.46	551	0	1002	129..679	29..579	745	579
TRINITY_DN44737_c0_g1_i1	BGLB001246-RA	99.57	690	0	1258	104..793	1..690	1041	690
TRINITY_DN44702_c0_g1_i1	BGLB013926-RA	97.28	367	4e-177	619	191..557	938..575	880	939
TRINITY_DN44784_c0_g1_i1	BGLB003272-RA	99.72	356	0	651	245..600	1..355	1526	827
TRINITY_DN54145_c0_g1_i1	BGLB013098-RA	96.84	95	4e-39	159	275..369	890..796	407	978
TRINITY_DN87217_c0_g1_i1	BGLB001137-RA	96.93	293	3e-139	492	2..294	582..290	294	1473
TRINITY_DN87201_c0_g1_i1	BGLB007654-RA	100	415	0	767	1..415	219..633	415	783
TRINITY_DN87238_c0_g1_i1	BGLB009200-RA	99.38	1132	0	2052	2..1133	2005..874	1133	3147
TRINITY_DN87227_c0_g1_i1	BGLB012382-RA	97.35	378	0	643	1..378	113..490	378	903
TRINITY_DN87218_c0_g1_i1	BGLB012277-RA	95	80	3e-29	126	54..133	373..294	278	1686
TRINITY_DN87215_c0_g1_i1	BGLB004286-RA	99	300	8e-153	538	86..385	118..417	708	417
TRINITY_DN52867_c0_g2_i1	BGLB001721-RA	99.56	676	0	1232	122..797	1..676	797	2298
TRINITY_DN52899_c0_g1_i1	BGLB002600-RA	99.48	384	0	699	1..384	404..787	463	816
TRINITY_DN52802_c0_g1_i1	BGLB009358-RA	99.76	848	0	1555	1..848	937..1784	848	1854
TRINITY_DN52886_c0_g1_i1	BGLB006418-RA	98.91	275	5e-139	492	1..275	727..1001	566	1041
TRINITY_DN52871_c0_g1_i1	BGLB003215-RA	99.43	875	0	1589	1..875	1476..602	920	1992
TRINITY_DN52861_c0_g1_i1	BGLB013923-RA	98.61	216	3e-106	383	1..216	237..452	534	732
TRINITY_DN93452_c0_g1_i1	BGLB002931-RA	98.97	194	1e-95	348	168..361	436..243	636	462
TRINITY_DN93442_c0_g1_i1	BGLB008897-RA	99.67	606	0	1109	86..691	1278..673	691	2058
TRINITY_DN93498_c0_g1_i1	BGLB007833-RA	98.56	417	0	736	9..424	3247..3663	664	4032
TRINITY_DN93473_c0_g1_i1	BGLB003140-RA	100	382	0	706	1..382	391..10	1222	801
TRINITY_DN93476_c0_g1_i1	BGLB004279-RA	98.68	227	1e-112	403	4..230	703..929	230	978
TRINITY_DN30956_c0_g2_i1	BGLB011049-RA	99.49	777	0	1413	551..1327	1..777	1484	1209
TRINITY_DN30997_c0_g1_i1	BGLB000478-RA	99.26	404	0	728	758..1161	403..1	1225	429
TRINITY_DN30965_c0_g1_i1	BGLB011983-RA	99.78	907	0	1664	1..907	1560..654	907	2997
TRINITY_DN30915_c0_g1_i1	BGLB013778-RA	98.93	561	0	1003	1..561	1588..2148	583	2169
TRINITY_DN30939_c0_g1_i1	BGLB002573-RA	100	396	0	732	1..396	396..1	470	465
TRINITY_DN30945_c0_g1_i1	BGLB005156-RA	99.31	291	2e-149	527	199..489	1..291	826	303
TRINITY_DN30995_c0_g2_i1	BGLB010227-RA	100	152	2e-75	281	1..152	152..1	1136	1344
TRINITY_DN30926_c0_g2_i1	BGLB013387-RA	99.66	596	0	1090	118..713	701..106	713	771
TRINITY_DN30932_c0_g1_i1	BGLB007217-RA	99.27	689	0	1245	1..689	689..1	701	1356
TRINITY_DN39921_c1_g1_i1	BGLB010445-RA	99.74	378	0	693	543..920	1..378	1313	378
TRINITY_DN39990_c0_g1_i1	BGLB010991-RA	98.35	364	0	636	1..364	515..875	700	875
TRINITY_DN39988_c0_g1_i1	BGLB002091-RA	99.27	549	0	992	1..549	1464..2012	549	3045
TRINITY_DN39929_c0_g1_i2	BGLB012958-RA	100	285	2e-149	527	524..808	1..285	979	434
TRINITY_DN39912_c0_g1_i1	BGLB008186-RA	98.77	896	0	1594	44..939	1193..298	939	1929
TRINITY_DN39927_c0_g1_i1	BGLB006531-RA	99.8	491	0	902	148..638	516..26	2750	846
TRINITY_DN39980_c0_g1_i1	BGLB013639-RA	100	201	1e-102	372	144..344	13..213	982	213
TRINITY_DN39970_c0_g1_i2	BGLB008027-RA	99.32	441	0	798	913..1353	1..441	1639	441
TRINITY_DN39928_c0_g1_i1	BGLB000927-RA	99.73	729	0	1336	1..729	643..1371	853	1371
TRINITY_DN39989_c0_g1_i2	BGLB006767-RA	99.1	442	0	795	334..775	1..442	775	646
TRINITY_DN39989_c1_g1_i1	BGLB006768-RA	97.64	127	3e-56	217	2..127	354..228	455	396
TRINITY_DN60483_c0_g1_i1	BGLB004730-RA	98.89	90	1e-39	161	325..414	393..482	416	861
TRINITY_DN60457_c0_g1_i1	BGLB003165-RA	99.33	450	0	815	134..583	1591..1142	583	1782
TRINITY_DN60430_c0_g1_i1	BGLB008595-RA	96.61	295	9e-139	490	1..295	826..1120	295	1881
TRINITY_DN60406_c0_g1_i1	BGLB004550-RA	98.72	782	0	1389	233..1014	782..1	1038	1686
TRINITY_DN60478_c0_g1_i1	BGLB003022-RA	99.13	1374	0	2471	434..1807	1751..378	1807	1764
TRINITY_DN64567_c0_g1_i1	BGLB013510-RA	99.17	121	5e-57	219	1..121	420..300	280	540
TRINITY_DN64538_c0_g1_i1	BGLB012730-RA	98.93	280	4e-142	501	11..290	836..557	290	1554
TRINITY_DN64569_c0_g1_i1	BGLB003056-RA	100	215	1e-110	398	347..561	1..215	561	792
TRINITY_DN64593_c0_g1_i1	BGLB011523-RA	100	167	2e-84	309	91..257	1879..1713	257	2607
TRINITY_DN64572_c0_g1_i1	BGLB005727-RA	100	126	3e-61	233	197..322	1..126	418	276
TRINITY_DN64509_c0_g1_i1	BGLB011116-RA	100	701	0	1295	1..701	2291..1591	751	2583
TRINITY_DN27010_c0_g1_i1	BGLB010237-RA	99.7	667	0	1221	41..707	702..36	983	702
TRINITY_DN27099_c0_g1_i1	BGLB000841-RA	99.44	534	0	970	1..534	391..924	534	966
TRINITY_DN27070_c0_g1_i1	BGLB009711-RA	98.04	102	2e-44	178	582..683	645..544	683	645
TRINITY_DN27050_c0_g1_i2	BGLB012388-RA	99.51	206	1e-103	375	487..692	756..961	1246	961
TRINITY_DN27040_c0_g1_i1	BGLB010614-RA	96.27	671	0	1081	259..929	1..650	929	1176
TRINITY_DN27015_c0_g1_i1	BGLB001045-RA	92.81	640	0	902	105..729	1..628	1270	1524
TRINITY_DN27009_c0_g2_i2	BGLB012451-RA	99.5	999	0	1818	264..1262	999..1	1705	999
TRINITY_DN27067_c0_g1_i1	BGLB004978-RA	100	417	0	771	1..417	417..1	968	1059
TRINITY_DN27002_c0_g1_i2	BGLB000859-RA	98.74	318	4e-161	566	475..792	16..333	808	333
TRINITY_DN27003_c0_g1_i1	BGLB011316-RA	98.44	576	0	1009	1..570	263..838	570	1116
TRINITY_DN27048_c0_g1_i1	BGLB011609-RA	99.43	702	0	1275	1..702	721..20	989	1059
TRINITY_DN27074_c0_g1_i1	BGLB003617-RA	99.34	152	8e-74	276	216..367	381..532	813	558
TRINITY_DN27025_c0_g1_i1	BGLB006178-RA	98.73	474	0	843	95..568	1051..578	568	2001
TRINITY_DN27053_c0_g1_i1	BGLB001054-RA	97.24	435	0	726	211..645	463..885	1430	990
TRINITY_DN27064_c0_g3_i1	BGLB014439-RA	99.89	920	0	1694	1..920	1213..294	920	1729
TRINITY_DN27164_c0_g1_i3	BGLB001189-RA	99.78	897	0	1646	59..955	1..897	1091	897
TRINITY_DN27165_c0_g1_i1	BGLB002111-RA	100	375	0	693	152..526	1..375	689	375
TRINITY_DN27158_c0_g1_i1	BGLB007230-RA	99.9	1002	0	1845	317..1318	1002..1	1400	1002
TRINITY_DN27106_c0_g3_i1	BGLB009746-RA	99.64	839	0	1533	1..839	841..3	1081	1041
TRINITY_DN27155_c0_g1_i1	BGLB003571-RA	100	558	0	1031	561..1118	898..341	1118	966
TRINITY_DN27198_c0_g2_i1	BGLB013467-RA	100	335	4e-177	619	655..989	335..1	1046	997
TRINITY_DN27181_c1_g1_i1	BGLB002023-RA	100	575	0	1062	1..575	575..1	775	645
TRINITY_DN27125_c0_g2_i1	BGLB002518-RA	96.38	1050	0	1701	99..1124	1..1044	1804	1044
TRINITY_DN56290_c0_g1_i1	BGLB001570-RA	100	317	2e-167	586	1..317	172..488	479	1248
TRINITY_DN56255_c0_g1_i1	BGLB001724-RA	98.01	201	2e-95	346	16..216	730..926	228	1131
TRINITY_DN26468_c0_g1_i1	BGLB011460-RA	98.57	699	0	1227	541..1239	5775..5086	1239	5775
TRINITY_DN26447_c0_g1_i1	BGLB002079-RA	96.62	325	3e-152	536	367..691	491..812	796	828
TRINITY_DN26415_c0_g1_i1	BGLB008336-RA	99.77	858	0	1574	1..858	218..1075	858	2250
TRINITY_DN19601_c0_g2_i1	BGLB001198-RA	100	292	4e-153	540	962..1253	1112..821	1253	1128
TRINITY_DN19626_c0_g1_i1	BGLB003854-RA	99.83	573	0	1053	83..655	1..573	1521	651
TRINITY_DN19664_c0_g1_i1	BGLB009694-RA	99.53	639	0	1164	422..1060	975..337	1060	975
TRINITY_DN17127_c0_g1_i1	BGLB007973-RA	99.83	1144	0	2102	1..1144	1144..1	1618	2322
TRINITY_DN17175_c0_g1_i1	BGLB008833-RA	99.47	939	0	1707	1..939	1039..101	939	2616
TRINITY_DN17159_c0_g1_i1	BGLB004249-RA	99.76	413	0	758	228..640	861..449	640	861
TRINITY_DN17154_c0_g1_i1	BGLB004942-RA	99.61	515	0	941	321..835	364..878	835	1563
TRINITY_DN17153_c0_g1_i1	BGLB012457-RA	97.28	184	3e-85	313	12..195	96..279	367	279
TRINITY_DN17196_c0_g3_i1	BGLB009331-RA	96.53	317	4e-149	525	147..463	12..328	463	354
TRINITY_DN18947_c0_g1_i1	BGLB008630-RA	99.36	624	0	1131	555..1178	624..1	1680	660
TRINITY_DN18954_c0_g2_i1	BGLB013303-RA	99.28	277	2e-141	501	564..840	1059..783	1091	1074
TRINITY_DN18934_c0_g2_i1	BGLB010158-RA	98.81	335	9e-171	597	154..488	1..335	488	399
TRINITY_DN18982_c0_g2_i1	BGLB014231-RA	99.65	289	6e-150	529	564..852	179..467	923	485
TRINITY_DN18936_c0_g2_i1	BGLB002495-RA	98.6	1001	0	1760	163..1163	1767..779	1163	1770
TRINITY_DN18961_c0_g1_i1	BGLB005186-RA	100	351	0	649	244..594	351..1	962	351
TRINITY_DN18919_c0_g3_i1	BGLB010302-RA	99.87	787	0	1448	25..811	2388..1602	811	2914
TRINITY_DN60925_c0_g1_i1	BGLB008765-RA	97.44	391	0	662	501..891	675..291	939	738
TRINITY_DN60907_c0_g1_i1	BGLB013375-RA	98.28	290	5e-144	508	213..502	552..841	525	1110
TRINITY_DN60921_c0_g1_i1	BGLB002124-RA	99.49	196	4e-98	357	413..608	13..208	1029	453
TRINITY_DN3980_c0_g1_i1	BGLB012230-RA	99.56	453	0	826	846..1298	453..1	1347	660
TRINITY_DN3936_c0_g1_i1	BGLB007669-RA	98.82	170	1e-82	303	5..174	223..54	251	1089
TRINITY_DN3903_c0_g1_i4	BGLB005703-RA	99.74	382	0	701	692..1073	382..763	1481	1581
TRINITY_DN3954_c0_g1_i1	BGLB000642-RA	97.08	480	0	806	181..660	1..477	707	591
TRINITY_DN3994_c0_g1_i1	BGLB001999-RA	100	599	0	1107	1..599	449..1047	705	1047
TRINITY_DN94716_c0_g1_i1	BGLB011605-RA	99.53	214	1e-108	390	91..304	1..214	443	218
TRINITY_DN94705_c0_g1_i1	BGLB012914-RA	88.78	205	1e-65	250	968..1172	681..478	1802	803
TRINITY_DN94733_c0_g1_i1	BGLB012820-RA	93.39	545	0	793	252..784	618..1158	790	1540
TRINITY_DN61159_c0_g1_i1	BGLB007506-RA	97.3	185	5e-85	311	20..204	489..670	205	804
TRINITY_DN82433_c0_g1_i1	BGLB006963-RA	100	107	6e-51	198	1..107	442..548	276	567
TRINITY_DN15929_c0_g2_i1	BGLB001509-RA	99.56	458	0	835	1..458	879..422	458	993
TRINITY_DN15911_c0_g1_i1	BGLB011526-RA	90.85	295	2e-103	374	1..271	75..369	475	543
TRINITY_DN15991_c0_g1_i1	BGLB012745-RA	99.58	1415	0	2580	259..1673	1..1415	1677	1632
TRINITY_DN15977_c0_g1_i1	BGLB002604-RA	100	1608	0	2970	144..1751	1608..1	1969	1800
TRINITY_DN15965_c0_g1_i1	BGLB013814-RA	99.67	612	0	1120	1..612	2264..1653	612	3024
TRINITY_DN15987_c0_g2_i1	BGLB007365-RA	96.84	253	4e-118	424	286..538	796..1048	1101	1710
TRINITY_DN15914_c0_g2_i1	BGLB005557-RA	99.7	676	0	1238	1..676	942..267	676	3561
TRINITY_DN15928_c0_g2_i1	BGLB003009-RA	98.47	522	0	920	1..522	522..1	671	715
TRINITY_DN15956_c0_g1_i1	BGLB006500-RA	96.97	66	5e-24	110	129..193	916..981	481	981
TRINITY_DN15913_c0_g1_i1	BGLB001728-RA	94.04	453	0	665	191..619	504..52	709	504
TRINITY_DN15902_c0_g1_i1	BGLB001519-RA	99.41	169	2e-83	307	1..169	156..324	512	324
TRINITY_DN50460_c0_g1_i1	BGLB001338-RA	99.57	697	0	1271	1..697	2389..1693	697	3597
TRINITY_DN50484_c0_g1_i1	BGLB008732-RA	99.04	933	0	1674	92..1024	565..1497	1053	1497
TRINITY_DN50429_c0_g1_i1	BGLB002728-RA	98.93	373	0	664	115..483	93..465	524	909
TRINITY_DN50411_c0_g1_i1	BGLB001202-RA	99.73	368	0	675	5..372	374..7	597	732
TRINITY_DN50447_c0_g1_i1	BGLB003309-RA	99.73	373	0	684	1..373	2141..1769	373	2694
TRINITY_DN50415_c0_g2_i1	BGLB004083-RA	100	127	1e-61	235	48..174	313..187	675	879
TRINITY_DN50467_c0_g1_i1	BGLB001072-RA	99.54	437	0	797	46..482	1170..734	482	1174
TRINITY_DN50420_c0_g1_i1	BGLB008258-RA	99.03	309	1e-157	555	1..309	309..1	972	417
TRINITY_DN50496_c0_g1_i1	BGLB002286-RA	100	334	7e-177	617	166..499	816..1149	499	1224
TRINITY_DN50469_c0_g1_i1	BGLB002441-RA	99.74	1133	0	2076	114..1246	1192..60	1257	1195
TRINITY_DN50455_c0_g1_i1	BGLB001884-RA	100	198	3e-101	366	42..239	1..198	509	468
TRINITY_DN67110_c0_g1_i1	BGLB001952-RA	99.42	173	7e-86	315	1..173	2273..2101	320	2514
TRINITY_DN67142_c0_g1_i1	BGLB013247-RA	98.79	247	2e-123	440	1..247	191..437	471	441
TRINITY_DN67186_c0_g1_i1	BGLB002568-RA	99.42	521	0	946	288..808	529..9	1079	546
TRINITY_DN67102_c0_g2_i1	BGLB008361-RA	98.81	1347	0	2394	229..1569	1323..2669	1569	4065
TRINITY_DN67151_c0_g1_i1	BGLB011872-RA	99.39	327	3e-169	593	708..1034	327..1	1160	327
TRINITY_DN67196_c1_g1_i1	BGLB005973-RA	97.98	446	0	774	4..449	2057..2502	529	2502
TRINITY_DN67106_c0_g1_i1	BGLB006065-RA	99.51	411	0	749	1..411	937..527	411	1623
TRINITY_DN67126_c0_g1_i1	BGLB011854-RA	98.55	276	3e-138	488	1..276	763..488	276	1146
TRINITY_DN67120_c0_g1_i1	BGLB006281-RA	98.25	343	5e-172	601	1..343	510..852	343	1038
TRINITY_DN67149_c0_g1_i1	BGLB013154-RA	99.07	108	1e-49	195	86..193	1031..924	369	1056
TRINITY_DN67155_c0_g1_i1	BGLB007498-RA	97.76	134	1e-60	231	361..494	218..351	510	351
TRINITY_DN67124_c0_g1_i1	BGLB010858-RA	99.53	640	0	1166	188..827	1..640	827	1266
TRINITY_DN85074_c0_g1_i1	BGLB005236-RA	95.65	253	8e-114	407	1..253	304..556	253	612
TRINITY_DN85002_c0_g1_i1	BGLB011692-RA	99.78	457	0	839	70..526	198..654	526	1392
TRINITY_DN85008_c0_g1_i1	BGLB011097-RA	98.98	685	0	1227	970..1654	685..1	1800	783
TRINITY_DN85019_c0_g1_i1	BGLB009266-RA	98.74	238	8e-119	424	1..238	1211..1448	238	1869
TRINITY_DN85063_c0_g1_i1	BGLB001654-RA	100	592	0	1094	92..683	2921..2330	683	3609
TRINITY_DN85076_c0_g1_i1	BGLB010225-RA	99.34	151	9e-74	274	1..151	129..279	266	279
TRINITY_DN8919_c0_g1_i1	BGLB002320-RA	99.72	708	0	1297	313..1020	708..1	1239	729
TRINITY_DN8938_c0_g1_i1	BGLB005734-RA	99.49	586	0	1066	1..586	346..931	586	1002
TRINITY_DN48913_c0_g1_i1	BGLB006452-RA	98.51	941	0	1652	1499..2439	1823..2754	3739	2754
TRINITY_DN48903_c0_g1_i1	BGLB009808-RA	95.89	609	0	965	1482..2066	609..1	2310	609
TRINITY_DN48975_c0_g1_i2	BGLB012244-RA	97.57	247	6e-118	424	125..371	9..255	1649	1014
TRINITY_DN48955_c2_g1_i2	BGLB008677-RA	99.8	493	0	905	925..1417	831..339	2221	1482
TRINITY_DN48980_c0_g2_i3	BGLB005185-RA	78.05	328	1e-50	200	935..1260	359..37	1754	615
TRINITY_DN48927_c0_g1_i7	BGLB004268-RA	98.46	1103	0	1943	1..1103	623..1725	2123	1971
TRINITY_DN48932_c0_g1_i1	BGLB007575-RA	97.43	740	0	1243	407..1128	1..739	2382	1140
TRINITY_DN48900_c1_g1_i2	BGLB002354-RA	99.63	1603	0	2928	580..2182	1603..1	2344	1812
TRINITY_DN48901_c0_g1_i1	BGLB011673-RA	96.11	875	0	1408	1..875	1124..271	1193	1533
TRINITY_DN48960_c0_g1_i1	BGLB010930-RA	99.56	226	1e-114	412	1595..1820	325..100	1820	533
TRINITY_DN48992_c0_g1_i1	BGLB008367-RA	99.42	171	4e-84	311	799..969	534..364	1261	762
TRINITY_DN48977_c0_g1_i1	BGLB014318-RA	97	267	1e-125	449	1..267	267..1	1766	528
TRINITY_DN48909_c0_g1_i1	BGLB000922-RA	99.81	1603	0	2944	61..1663	1..1603	1663	2695
TRINITY_DN48947_c0_g1_i6	BGLB006517-RA	99.37	315	1e-162	571	410..724	1..315	1210	315
TRINITY_DN48971_c1_g1_i1	BGLB009149-RA	99.82	1101	0	2023	691..1791	1..1101	2087	1101
TRINITY_DN48924_c0_g1_i1	BGLB012950-RA	99.06	1703	0	3055	351..2052	1703..1	3106	3219
TRINITY_DN48966_c0_g2_i1	BGLB004078-RA	98.3	825	0	1447	823..1647	35..859	3192	2181
TRINITY_DN48923_c0_g1_i2	BGLB005355-RA	100	68	3e-28	126	2393..2460	524..591	2510	591
TRINITY_DN48963_c2_g1_i1	BGLB012682-RA	98.98	683	0	1223	1589..2271	684..2	2684	699
TRINITY_DN48959_c0_g1_i1	BGLB010729-RA	94.34	883	0	1323	747..1607	279..1149	2482	1149
TRINITY_DN48936_c0_g1_i1	BGLB013528-RA	99.54	647	0	1179	1..647	113..759	881	759
TRINITY_DN48910_c0_g3_i3	BGLB010378-RA	99.73	744	0	1363	1697..2440	1566..823	4390	3777
TRINITY_DN48978_c0_g1_i1	BGLB004871-RA	97.46	986	0	1659	226..1211	918..1878	1965	1878
TRINITY_DN48915_c0_g1_i1	BGLB009490-RA	99.09	1313	0	2357	201..1513	2039..728	1809	2286
TRINITY_DN48916_c3_g2_i4	BGLB013712-RA	99.44	360	0	654	548..907	360..1	909	1527
TRINITY_DN48919_c0_g2_i13	BGLB007269-RA	99.02	711	0	1275	1724..2434	1473..763	4987	1986
TRINITY_DN48958_c2_g1_i1	BGLB000085-RA	99.76	415	0	761	749..1163	415..1	1736	547
TRINITY_DN48976_c0_g2_i1	BGLB010232-RA	99.15	117	9e-54	211	2650..2766	1..117	3149	195
TRINITY_DN6284_c0_g2_i1	BGLB003057-RA	99.6	743	0	1356	1..743	743..1	1106	777
TRINITY_DN6285_c0_g2_i1	BGLB002738-RA	100	921	0	1701	136..1056	1..921	1070	1029
TRINITY_DN6296_c0_g1_i1	BGLB001942-RA	99.9	1038	0	1912	104..1141	1320..283	1141	1320
TRINITY_DN6286_c0_g1_i1	BGLB004759-RA	99.8	502	0	922	1..502	36..537	1131	543
TRINITY_DN38563_c0_g1_i1	BGLB011072-RA	99.45	728	0	1323	1272..1999	8..735	2200	735
TRINITY_DN38573_c0_g1_i1	BGLB000150-RA	98.42	887	0	1557	52..935	1767..881	935	1780
TRINITY_DN38550_c0_g1_i1	BGLB004213-RA	100	399	0	737	1344..1742	399..1	1875	399
TRINITY_DN38502_c0_g2_i1	BGLB010805-RA	89.94	179	9e-58	222	45..214	339..517	652	1083
TRINITY_DN38527_c0_g1_i1	BGLB008888-RA	99.64	827	0	1511	504..1330	1463..637	1729	2127
TRINITY_DN38536_c0_g1_i1	BGLB007384-RA	99.26	679	0	1227	1..679	57..735	1159	735
TRINITY_DN38514_c0_g2_i1	BGLB004534-RA	96.67	750	0	1225	148..897	726..1	1108	999
TRINITY_DN38577_c0_g1_i2	BGLB013295-RA	99.78	1353	0	2483	1..1353	1730..378	1968	2928
TRINITY_DN38519_c0_g1_i1	BGLB000686-RA	98.58	772	0	1365	470..1241	905..1676	1241	2157
TRINITY_DN38585_c0_g1_i1	BGLB010372-RA	98.81	586	0	1042	304..888	512..1097	1333	2964
TRINITY_DN38561_c0_g1_i1	BGLB007174-RA	99.6	1011	0	1845	107..1117	1..1011	1117	1185
TRINITY_DN38501_c0_g1_i1	BGLB011935-RA	99.66	593	0	1085	1..593	148..740	593	1731
TRINITY_DN38539_c0_g1_i1	BGLB000747-RA	99.6	253	2e-130	462	1..253	462..210	273	534
TRINITY_DN65609_c0_g1_i1	BGLB012303-RA	100	351	0	649	1..351	2564..2914	351	3105
TRINITY_DN65646_c0_g1_i1	BGLB000103-RA	98.19	166	8e-79	291	59..224	591..756	239	756
TRINITY_DN65614_c0_g1_i1	BGLB007567-RA	99.21	381	0	688	1..381	4091..3711	434	4299
TRINITY_DN92355_c0_g1_i1	BGLB007033-RA	99.87	1544	0	2841	595..2138	2065..522	2803	4943
TRINITY_DN92312_c0_g1_i1	BGLB000719-RA	98.89	361	0	645	101..461	1242..882	461	1242
TRINITY_DN92316_c0_g3_i1	BGLB007385-RA	100	511	0	944	139..649	1..511	649	957
TRINITY_DN92316_c1_g1_i1	BGLB007883-RA	100	711	0	1314	189..899	1..711	1103	711
TRINITY_DN92317_c0_g1_i1	BGLB010151-RA	98.8	832	0	1482	1..832	1832..1001	832	2625
TRINITY_DN92394_c0_g1_i1	BGLB004784-RA	99.33	449	0	813	1623..2071	520..72	2526	1251
TRINITY_DN92391_c0_g1_i1	BGLB010852-RA	98.58	1129	0	1997	121..1249	492..1620	1536	1620
TRINITY_DN92351_c0_g1_i1	BGLB000141-RA	99.39	659	0	1195	1..659	536..1194	659	1291
TRINITY_DN92308_c0_g1_i1	BGLB014075-RA	97.46	433	0	739	1..433	34..466	433	507
TRINITY_DN68459_c0_g1_i1	BGLB013531-RA	100	240	1e-124	444	1..240	240..1	378	1572
TRINITY_DN68434_c0_g1_i1	BGLB002382-RA	100	734	0	1356	3..736	761..28	736	1182
TRINITY_DN68443_c0_g1_i1	BGLB004708-RA	99.77	443	0	813	1..443	611..1053	443	2007
TRINITY_DN68419_c0_g1_i1	BGLB011797-RA	96.58	263	1e-122	436	3..265	263..1	306	1065
TRINITY_DN68425_c0_g1_i1	BGLB007027-RA	100	227	9e-118	420	1..227	752..526	227	1260
TRINITY_DN68450_c0_g1_i1	BGLB006416-RA	99.16	1186	0	2135	122..1307	2190..1005	1307	2190
TRINITY_DN68464_c0_g1_i1	BGLB003700-RA	99.5	796	0	1448	1..796	2817..3612	1019	3612
TRINITY_DN4187_c0_g2_i1	BGLB007816-RA	96.82	220	4e-102	368	22..241	423..204	241	423
TRINITY_DN4167_c0_g1_i1	BGLB003278-RA	98.61	577	0	1014	383..951	1615..1039	951	1881
TRINITY_DN4162_c0_g1_i1	BGLB011168-RA	100	434	0	802	1..434	204..637	660	786
TRINITY_DN4172_c0_g1_i1	BGLB008251-RA	100	246	7e-128	455	126..371	26..271	579	303
TRINITY_DN4199_c0_g1_i1	BGLB006487-RA	98.63	292	1e-146	518	196..487	935..644	857	960
TRINITY_DN4188_c0_g1_i1	BGLB000457-RA	99.23	780	0	1408	1..780	1403..624	780	2348
TRINITY_DN4154_c0_g1_i1	BGLB003807-RA	99.61	519	0	948	155..673	352..870	715	870
TRINITY_DN17774_c0_g1_i1	BGLB013211-RA	99.79	472	0	867	1..472	331..802	472	945
TRINITY_DN17728_c0_g1_i1	BGLB013419-RA	98.09	1415	0	2438	194..1581	5031..3617	3026	7120
TRINITY_DN17792_c0_g1_i1	BGLB005015-RA	99.19	491	0	885	179..669	1..491	790	495
TRINITY_DN17726_c0_g1_i1	BGLB003881-RA	100	614	0	1134	260..873	65..678	1219	678
TRINITY_DN17700_c0_g1_i1	BGLB002653-RA	100	925	0	1709	1..925	1268..344	925	1317
TRINITY_DN17757_c0_g1_i1	BGLB006201-RA	95	520	0	795	1..520	985..490	520	1014
TRINITY_DN17767_c0_g2_i1	BGLB014066-RA	97.55	204	6e-96	350	144..347	205..2	1042	243
TRINITY_DN17795_c0_g2_i1	BGLB013565-RA	98.6	571	0	1011	1..571	664..1234	571	1863
TRINITY_DN50018_c1_g1_i2	BGLB013534-RA	99.68	632	0	1157	1..632	351..982	1622	1005
TRINITY_DN50066_c1_g18_i1	BGLB015461-RA	100	74	9e-32	137	1631..1704	115..42	1764	115
TRINITY_DN50075_c0_g1_i1	BGLB006827-RA	98.59	567	0	1003	165..731	782..216	731	828
TRINITY_DN50056_c1_g1_i1	BGLB002223-RA	96.86	287	1e-135	481	218..504	287..1	511	1191
TRINITY_DN50062_c3_g13_i3	BGLB015509-RA	100	65	2e-27	121	249..313	22..86	418	86
TRINITY_DN50087_c0_g1_i1	BGLB000206-RA	98.47	1373	0	2420	1..1373	1446..2818	1394	4109
TRINITY_DN50027_c1_g1_i1	BGLB011024-RA	98.89	90	6e-39	161	1346..1435	100..189	2005	225
TRINITY_DN50009_c4_g1_i5	BGLB005001-RA	99.04	1251	0	2244	3787..5037	1251..1	5110	1251
TRINITY_DN50004_c1_g8_i9	BGLB001754-RA	96.21	501	0	804	1114..1596	670..170	1917	1242
TRINITY_DN50060_c1_g18_i1	BGLB002675-RA	89.93	139	2e-42	171	17..153	233..102	324	399
TRINITY_DN50060_c1_g24_i1	BGLB004468-RA	100	142	2e-70	263	44..185	615..474	214	783
TRINITY_DN50021_c2_g1_i1	BGLB005402-RA	87.69	130	2e-36	150	194..323	1673..1801	385	2187
TRINITY_DN50039_c0_g2_i11	BGLB012013-RA	98.54	478	0	845	1952..2429	819..342	4288	819
TRINITY_DN50095_c0_g1_i1	BGLB013598-RA	98.83	342	6e-174	610	233..574	342..1	2455	780
TRINITY_DN50036_c0_g3_i6	BGLB005326-RA	100	75	4e-33	139	232..306	75..1	311	339
TRINITY_DN50036_c0_g3_i7	BGLB003592-RA	97.8	91	1e-38	158	76..166	298..388	330	879
TRINITY_DN50016_c1_g13_i9	BGLB007408-RA	100	325	3e-171	601	416..740	325..1	1769	420
TRINITY_DN50028_c1_g2_i4	BGLB010039-RA	92.67	778	0	1122	1..778	780..3	810	1587
TRINITY_DN50083_c0_g2_i1	BGLB012228-RA	99.81	1026	0	1884	270..1295	1..1026	2979	1026
TRINITY_DN50013_c0_g4_i1	BGLB000697-RA	97.72	571	0	983	356..926	2483..3053	1239	3450
TRINITY_DN50047_c8_g2_i4	BGLB014975-RA	95.77	71	4e-25	113	467..537	5..74	544	121
TRINITY_DN50037_c4_g3_i4	BGLB015545-RA	96.08	51	1e-15	82.4	274..323	44..94	533	95
TRINITY_DN50073_c0_g1_i1	BGLB015598-RA	94.66	262	3e-112	405	2258..2519	1..261	2676	337
TRINITY_DN50051_c2_g27_i1	BGLB015949-RA	100	74	2e-32	137	57..130	118..45	324	118
TRINITY_DN50044_c2_g3_i2	BGLB003371-RA	99.25	268	9e-137	484	263..530	624..891	575	2928
TRINITY_DN50006_c1_g1_i3	BGLB004886-RA	98.06	875	0	1517	27..901	869..1	2820	1809
TRINITY_DN96566_c0_g1_i1	BGLB008111-RA	100	214	2e-110	396	68..281	247..460	284	1311
TRINITY_DN96508_c0_g1_i1	BGLB001154-RA	99.57	462	0	843	1..462	2005..2466	867	3228
TRINITY_DN96588_c0_g1_i1	BGLB001774-RA	99.05	315	3e-161	566	176..490	1653..1339	490	2289
TRINITY_DN17677_c0_g1_i1	BGLB009099-RA	99.74	379	0	695	396..774	385..7	970	642
TRINITY_DN17684_c0_g1_i1	BGLB009989-RA	97.94	972	0	1685	2..973	1418..447	973	1944
TRINITY_DN17667_c0_g1_i1	BGLB007901-RA	99.48	574	0	1044	26..599	1237..664	599	2349
TRINITY_DN17614_c0_g1_i1	BGLB010403-RA	99.81	1562	0	2868	62..1623	2127..566	1623	2154
TRINITY_DN17606_c0_g1_i1	BGLB004181-RA	100	263	4e-137	486	480..742	318..56	870	600
TRINITY_DN17695_c0_g1_i1	BGLB008554-RA	99.82	567	0	1042	316..882	367..933	999	1530
TRINITY_DN17619_c0_g1_i1	BGLB002739-RA	100	1462	0	2700	149..1610	1..1462	1724	1968
TRINITY_DN78323_c0_g2_i1	BGLB007854-RA	98.35	423	0	743	1..423	1277..1699	423	2277
TRINITY_DN78348_c0_g1_i1	BGLB009212-RA	97.66	470	0	808	1..470	771..302	470	1050
TRINITY_DN78371_c0_g1_i1	BGLB001776-RA	99.28	414	0	749	1..414	649..236	576	903
TRINITY_DN48839_c1_g1_i1	BGLB014089-RA	98.87	972	0	1735	48..1019	39..1010	1633	1011
TRINITY_DN48824_c0_g1_i3	BGLB002911-RA	98.32	357	5e-179	627	130..486	70..426	1920	759
TRINITY_DN48819_c0_g1_i1	BGLB011277-RA	99.34	1959	0	3546	1..1959	112..2070	1959	2412
TRINITY_DN48806_c0_g2_i2	BGLB014451-RA	100	88	3e-39	163	463..550	1186..1099	3376	1186
TRINITY_DN48821_c0_g1_i1	BGLB012040-RA	98.39	498	0	876	1555..2052	546..49	2161	546
TRINITY_DN48892_c1_g1_i1	BGLB001553-RA	99.44	1426	0	2588	1728..3153	1424..1	3157	1424
TRINITY_DN48800_c0_g1_i1	BGLB004317-RA	99.75	394	0	723	1..394	394..1	702	627
TRINITY_DN48808_c0_g1_i1	BGLB004071-RA	98.27	463	0	809	824..1286	462..1	1296	717
TRINITY_DN48873_c0_g1_i4	BGLB012771-RA	99.56	1128	0	2056	1..1128	2077..3204	1817	3204
TRINITY_DN48844_c3_g2_i1	BGLB009999-RA	100	538	0	994	226..763	999..1536	1441	1536
TRINITY_DN48844_c4_g1_i1	BGLB010921-RA	99.73	1120	0	2052	311..1430	1617..498	1430	1617
TRINITY_DN48841_c0_g1_i4	BGLB009630-RA	99.12	457	0	822	458..914	2181..2637	1602	3222
TRINITY_DN48861_c0_g1_i4	BGLB008784-RA	100	639	0	1181	1930..2568	639..1	2630	639
TRINITY_DN48894_c8_g2_i1	BGLB002260-RA	99.42	346	6e-180	628	1..346	349..4	931	585
TRINITY_DN48830_c6_g2_i3	BGLB012422-RA	98.44	705	0	1242	2268..2972	705..1	3088	708
TRINITY_DN48860_c0_g1_i2	BGLB011172-RA	94.41	429	0	643	265..693	1..411	915	411
TRINITY_DN48834_c1_g1_i2	BGLB006559-RA	100	492	0	909	1199..1690	1209..718	2758	1224
TRINITY_DN48871_c0_g2_i1	BGLB004307-RA	96.87	703	0	1157	341..1043	936..255	1491	936
TRINITY_DN48847_c1_g2_i2	BGLB010613-RA	94.76	1164	0	1808	76..1239	1161..1	1337	1188
TRINITY_DN48897_c0_g1_i1	BGLB000045-RA	97.89	1042	0	1799	1..1040	95..1135	1115	1135
TRINITY_DN48829_c0_g1_i1	BGLB012182-RA	99.68	943	0	1725	1..943	654..1596	1019	1596
TRINITY_DN48836_c0_g1_i1	BGLB000718-RA	99.49	2721	0	4948	1..2721	1300..4020	2721	5547
TRINITY_DN48813_c0_g1_i1	BGLB013458-RA	97.31	670	0	1127	1677..2346	453..1110	2847	1408
TRINITY_DN48863_c0_g1_i1	BGLB006892-RA	100	35	5e-10	65.8	1562..1596	786..752	1952	786
TRINITY_DN48838_c0_g1_i1	BGLB002517-RA	98.99	2172	0	3890	369..2540	1..2172	2648	2172
TRINITY_DN48881_c0_g1_i2	BGLB000668-RA	98.58	703	0	1243	470..1172	1..703	2300	729
TRINITY_DN13590_c0_g1_i1	BGLB003707-RA	99.59	1231	0	2246	1..1231	1719..489	1231	4740
TRINITY_DN13557_c0_g1_i1	BGLB003701-RA	99.74	381	0	699	190..570	25..405	1306	405
TRINITY_DN13573_c0_g1_i1	BGLB002860-RA	94.57	718	0	1083	1..688	718..1	931	1557
TRINITY_DN13538_c0_g2_i1	BGLB002762-RA	100	604	0	1116	635..1238	1..604	1238	1005
TRINITY_DN13577_c0_g1_i1	BGLB001854-RA	100	771	0	1424	44..814	771..1	855	771
TRINITY_DN13530_c0_g2_i1	BGLB011304-RA	98.25	228	5e-110	398	101..328	306..532	2376	1287
TRINITY_DN50529_c0_g1_i1	BGLB007572-RA	99.58	713	0	1301	1..713	730..18	754	927
TRINITY_DN50577_c0_g1_i1	BGLB013493-RA	98.22	393	0	688	286..678	447..55	1328	447
TRINITY_DN50543_c0_g1_i1	BGLB011596-RA	98.99	297	3e-151	532	75..371	13..309	487	321
TRINITY_DN50572_c0_g1_i1	BGLB005630-RA	98.72	235	8e-117	418	6..240	850..616	518	1077
TRINITY_DN50541_c0_g1_i1	BGLB012156-RA	99.83	589	0	1083	350..938	222..810	985	810
TRINITY_DN50535_c0_g1_i1	BGLB014120-RA	99.88	824	0	1515	295..1118	4441..5263	1118	5909
TRINITY_DN50564_c0_g2_i1	BGLB000834-RA	98.19	277	7e-137	484	212..488	4511..4235	488	4557
TRINITY_DN50523_c0_g1_i1	BGLB014100-RA	98.69	914	0	1622	524..1437	914..1	1534	981
TRINITY_DN50510_c0_g1_i1	BGLB008706-RA	100	234	3e-121	433	1..234	234..1	560	255
TRINITY_DN50597_c0_g1_i1	BGLB004482-RA	100	113	6e-54	209	497..609	167..55	609	1167
TRINITY_DN50562_c0_g1_i1	BGLB002139-RA	97.95	684	0	1186	207..890	684..1	1059	840
TRINITY_DN50520_c0_g1_i1	BGLB010319-RA	100	367	0	678	1..367	695..329	639	1479
TRINITY_DN50569_c0_g1_i1	BGLB010301-RA	97.07	375	2e-180	628	4..376	7135..6763	376	8007
TRINITY_DN20653_c0_g1_i1	BGLB011045-RA	85.85	212	9e-59	226	40..251	193..404	877	408
TRINITY_DN20698_c0_g1_i1	BGLB012777-RA	100	337	2e-178	623	1..337	357..21	523	1146
TRINITY_DN20666_c0_g1_i1	BGLB010049-RA	98.22	338	9e-169	592	641..978	697..360	978	750
TRINITY_DN20686_c0_g2_i1	BGLB004933-RA	99.88	823	0	1515	50..872	1..823	972	823
TRINITY_DN20620_c0_g2_i1	BGLB013298-RA	99.5	200	2e-100	363	91..289	567..368	289	567
TRINITY_DN20651_c0_g1_i1	BGLB004305-RA	99.74	757	0	1387	637..1393	1068..312	1393	1068
TRINITY_DN20609_c0_g2_i1	BGLB006558-RA	99.23	780	0	1408	105..884	83..862	1647	1491
TRINITY_DN20630_c0_g2_i1	BGLB004754-RA	100	196	2e-100	363	84..279	1..196	279	588
TRINITY_DN20648_c0_g1_i1	BGLB002334-RA	99.62	532	0	972	295..826	944..413	826	987
TRINITY_DN20634_c0_g2_i1	BGLB003721-RA	99.44	712	0	1293	1..712	1277..566	712	2136
TRINITY_DN20636_c0_g1_i1	BGLB004328-RA	99.8	1024	0	1881	1..1024	1049..26	1071	2616
TRINITY_DN20604_c0_g1_i1	BGLB012196-RA	99.64	279	2e-144	510	1..279	97..375	707	375
TRINITY_DN15556_c0_g1_i1	BGLB004139-RA	99.66	873	0	1596	1..873	215..1087	873	1974
TRINITY_DN15555_c0_g1_i1	BGLB004512-RA	99.42	342	4e-178	621	1..342	452..111	342	711
TRINITY_DN15543_c0_g1_i1	BGLB009316-RA	99.55	222	3e-113	405	35..256	8..229	290	498
TRINITY_DN15553_c0_g1_i1	BGLB009344-RA	99.17	242	2e-122	436	2..243	464..223	464	801
TRINITY_DN1519_c0_g2_i1	BGLB012955-RA	98.67	75	4e-31	134	103..177	75..1	571	822
TRINITY_DN1594_c0_g1_i1	BGLB001489-RA	99.55	444	0	809	361..804	1259..816	804	1261
TRINITY_DN1586_c0_g1_i1	BGLB004017-RA	99.15	471	0	848	99..569	25..495	601	495
TRINITY_DN1563_c0_g1_i1	BGLB012497-RA	100	399	0	737	181..579	1204..806	579	1221
TRINITY_DN1587_c0_g1_i1	BGLB000549-RA	99.77	428	0	785	1..428	58..485	1008	489
TRINITY_DN1582_c0_g1_i1	BGLB008462-RA	99.74	384	0	704	312..695	411..28	811	417
TRINITY_DN1577_c0_g1_i1	BGLB012924-RA	100	77	5e-34	143	117..193	384..460	508	654
TRINITY_DN47490_c0_g4_i1	BGLB013939-RA	98.79	248	3e-124	442	105..352	546..299	352	939
TRINITY_DN47496_c1_g1_i2	BGLB010530-RA	99.27	546	0	987	702..1247	444..989	1419	989
TRINITY_DN47475_c0_g1_i2	BGLB000698-RA	97.9	429	0	743	811..1239	1385..957	1676	2969
TRINITY_DN47457_c1_g1_i4	BGLB007812-RA	99.49	792	0	1441	1036..1827	3000..3791	3196	4218
TRINITY_DN47497_c0_g1_i1	BGLB005982-RA	98.8	1087	0	1936	1..1087	1784..698	1087	2148
TRINITY_DN47441_c0_g1_i1	BGLB004880-RA	99.85	666	0	1225	2397..3062	666..1	3369	666
TRINITY_DN47411_c0_g1_i1	BGLB007443-RA	99.85	648	0	1192	1..648	181..828	1393	833
TRINITY_DN47451_c0_g1_i1	BGLB004483-RA	98.37	246	1e-120	433	866..1111	318..563	1670	567
TRINITY_DN47464_c0_g1_i3	BGLB009779-RA	98.31	118	3e-52	206	501..617	109..226	1972	1652
TRINITY_DN47442_c0_g1_i6	BGLB001958-RA	92.86	154	7e-58	224	1009..1162	496..343	1871	876
TRINITY_DN47483_c0_g3_i1	BGLB006394-RA	98.88	356	0	636	1658..2013	1012..1367	3582	3051
TRINITY_DN47458_c0_g1_i3	BGLB013263-RA	98.7	1000	0	1766	989..1987	338..1328	5094	1401
TRINITY_DN47481_c0_g1_i1	BGLB012305-RA	95.44	592	0	918	1268..1859	565..1	2086	825
TRINITY_DN47469_c0_g1_i2	BGLB006412-RA	99.14	1157	0	2082	509..1665	1461..305	2130	1461
TRINITY_DN47446_c0_g1_i2	BGLB002804-RA	99.69	639	0	1170	1..639	64..702	2120	702
TRINITY_DN47445_c0_g1_i1	BGLB011087-RA	98.84	692	0	1234	1927..2618	1248..557	2618	1923
TRINITY_DN47461_c0_g1_i1	BGLB013909-RA	98.64	589	0	1044	126..714	316..904	1186	2022
TRINITY_DN47450_c0_g1_i1	BGLB008045-RA	99.4	666	0	1208	1246..1911	666..1	2962	675
TRINITY_DN47434_c0_g1_i1	BGLB005813-RA	98.53	273	6e-136	483	571..843	507..235	1026	507
TRINITY_DN47405_c0_g1_i2	BGLB012698-RA	99.86	699	0	1286	1538..2236	736..38	2236	1758
TRINITY_DN47401_c0_g1_i1	BGLB001511-RA	100	432	0	798	1295..1726	432..1	1875	432
TRINITY_DN47467_c0_g1_i1	BGLB005204-RA	99.59	246	1e-125	449	730..975	1383..1138	1832	1383
TRINITY_DN47433_c0_g1_i1	BGLB012266-RA	98.64	1180	0	2091	1..1180	1180..1	1988	1941
TRINITY_DN47459_c0_g1_i1	BGLB010381-RA	98.83	342	4e-174	610	408..749	516..857	1531	899
TRINITY_DN47478_c0_g1_i6	BGLB005166-RA	100	379	0	701	612..990	1..379	2118	384
TRINITY_DN47418_c0_g1_i1	BGLB005076-RA	98.62	217	2e-106	385	603..819	237..21	1018	279
TRINITY_DN47426_c0_g2_i2	BGLB012860-RA	98.68	152	5e-72	270	782..933	260..411	1159	411
TRINITY_DN47495_c0_g1_i4	BGLB000029-RA	98.31	296	2e-146	518	825..1120	316..22	1127	326
TRINITY_DN47499_c0_g2_i1	BGLB000030-RA	96.73	612	0	1020	7..618	1..612	846	612
TRINITY_DN47499_c0_g2_i2	BGLB004188-RA	96.94	588	0	987	7..594	1..588	594	609
TRINITY_DN47453_c0_g1_i1	BGLB000055-RA	99.14	581	0	1046	638..1218	251..831	1744	831
TRINITY_DN47493_c0_g1_i1	BGLB013627-RA	97.16	1020	0	1707	1461..2462	1..1020	3169	1188
TRINITY_DN47431_c0_g1_i7	BGLB009762-RA	98.91	183	1e-88	326	674..856	284..103	1417	561
TRINITY_DN89296_c0_g1_i1	BGLB008347-RA	97.87	469	0	804	1..462	620..153	462	3396
TRINITY_DN89274_c0_g1_i1	BGLB002902-RA	97.78	225	4e-108	388	1..225	604..380	306	2139
TRINITY_DN89260_c0_g1_i1	BGLB003665-RA	91.47	211	9e-78	287	1..208	110..320	208	1938
TRINITY_DN17948_c0_g1_i1	BGLB013854-RA	98.36	1342	0	2348	544..1885	1179..2511	1885	9759
TRINITY_DN17955_c0_g1_i1	BGLB013972-RA	99.05	105	1e-47	189	754..858	670..566	858	710
TRINITY_DN17949_c0_g1_i1	BGLB012555-RA	98.96	482	0	863	201..682	562..81	682	1155
TRINITY_DN17964_c0_g1_i1	BGLB003698-RA	99.84	642	0	1181	145..786	1..642	1109	642
TRINITY_DN17988_c0_g1_i1	BGLB007673-RA	99.37	479	0	869	21..499	1..479	500	483
TRINITY_DN17967_c0_g1_i1	BGLB006599-RA	100	591	0	1092	88..678	1..591	1172	591
TRINITY_DN17909_c0_g1_i1	BGLB006360-RA	97.32	971	0	1628	4..950	1278..308	950	1278
TRINITY_DN17987_c0_g1_i1	BGLB001749-RA	98.26	172	7e-82	302	110..281	552..381	406	552
TRINITY_DN17999_c0_g2_i1	BGLB009265-RA	99.71	345	0	632	1..345	163..507	345	667
TRINITY_DN17916_c0_g1_i1	BGLB002719-RA	97.33	711	0	1208	1..711	995..1705	711	2019
TRINITY_DN17904_c0_g2_i1	BGLB011778-RA	99.67	912	0	1668	154..1065	1..912	1096	912
TRINITY_DN17969_c0_g3_i1	BGLB013061-RA	94.88	391	3e-170	595	136..508	1449..1059	508	1773
TRINITY_DN22581_c0_g1_i1	BGLB000005-RA	99.8	1008	0	1851	1..1008	395..1402	1008	1639
TRINITY_DN22513_c0_g1_i1	BGLB010690-RA	97.33	337	1e-162	571	483..818	346..10	1271	531
TRINITY_DN22596_c0_g1_i1	BGLB010575-RA	99.77	428	0	785	133..560	1..428	778	432
TRINITY_DN22597_c0_g1_i1	BGLB009282-RA	99.77	426	0	780	1002..1427	771..347	2035	1086
TRINITY_DN22549_c0_g1_i1	BGLB005300-RA	100	299	4e-157	553	1..299	1263..1561	1055	2799
TRINITY_DN22573_c0_g1_i1	BGLB009830-RA	99.57	234	4e-119	427	197..430	235..468	1512	468
TRINITY_DN22510_c0_g1_i1	BGLB001061-RA	99.85	1372	0	2523	1..1372	4183..2812	1372	4590
TRINITY_DN22537_c0_g1_i1	BGLB013262-RA	99.28	554	0	1002	1..554	395..948	930	948
TRINITY_DN22544_c0_g1_i1	BGLB009427-RA	99.59	735	0	1341	109..843	1233..1967	843	3096
TRINITY_DN22594_c0_g1_i1	BGLB007651-RA	99.71	2073	0	3795	285..2357	2355..283	2360	2355
TRINITY_DN22587_c0_g1_i1	BGLB011676-RA	99.19	496	0	894	227..722	573..78	917	618
TRINITY_DN22503_c0_g1_i1	BGLB002835-RA	96.91	744	0	1227	2..724	901..158	724	969
TRINITY_DN79331_c0_g1_i1	BGLB008920-RA	98.18	110	8e-49	193	1..110	88..197	793	426
TRINITY_DN79304_c0_g1_i1	BGLB008170-RA	98.47	261	6e-130	460	1..261	289..549	261	1677
TRINITY_DN79348_c0_g1_i1	BGLB006404-RA	100	30	8e-08	56.5	216..245	30..1	569	1224
TRINITY_DN86222_c0_g1_i1	BGLB009723-RA	97.51	201	5e-95	344	1..201	400..200	201	426
TRINITY_DN86200_c0_g1_i1	BGLB013000-RA	100	225	2e-116	416	137..361	257..33	443	378
TRINITY_DN86266_c0_g1_i1	BGLB009530-RA	99.5	1004	0	1827	1..1004	669..1672	1181	2709
TRINITY_DN86241_c0_g1_i1	BGLB007814-RA	98	200	1e-95	348	1..200	486..685	710	921
TRINITY_DN92182_c0_g1_i1	BGLB013029-RA	99.17	241	4e-121	435	814..1054	499..259	2400	744
TRINITY_DN92122_c0_g1_i1	BGLB010315-RA	99.16	478	0	861	407..884	13..490	884	858
TRINITY_DN92114_c0_g1_i1	BGLB016270-RA	100	30	4e-08	56.5	215..244	1..30	293	65
TRINITY_DN92165_c0_g2_i1	BGLB007680-RA	99.72	703	0	1288	59..761	703..1	1171	1131
TRINITY_DN92179_c0_g1_i1	BGLB004522-RA	98.62	940	0	1664	1..940	1839..900	940	2322
TRINITY_DN92183_c0_g1_i1	BGLB000129-RA	99.4	834	0	1513	130..963	265..1098	990	1183
TRINITY_DN92162_c0_g1_i1	BGLB010574-RA	99.05	950	0	1705	1..950	536..1485	1096	1485
TRINITY_DN92137_c0_g1_i1	BGLB000936-RA	100	94	2e-43	174	251..344	199..292	559	498
TRINITY_DN92133_c0_g1_i1	BGLB010781-RA	100	164	1e-82	303	1..164	417..254	317	552
TRINITY_DN92104_c0_g1_i1	BGLB000584-RA	100	767	0	1417	1..767	20..786	817	786
TRINITY_DN92145_c0_g1_i1	BGLB008718-RA	99.53	427	0	778	1..427	739..1165	718	1173
TRINITY_DN18528_c0_g1_i1	BGLB003776-RA	91	389	7e-146	514	1..383	181..563	383	1020
TRINITY_DN18536_c0_g2_i1	BGLB008303-RA	100	495	0	915	40..534	1..495	580	924
TRINITY_DN18551_c0_g1_i1	BGLB011076-RA	99.84	1279	0	2351	1..1279	1353..75	1279	2168
TRINITY_DN18577_c0_g2_i1	BGLB003783-RA	99.46	186	8e-93	339	126..311	1126..941	619	1560
TRINITY_DN18572_c0_g1_i1	BGLB002793-RA	99.7	985	0	1803	1..985	722..1706	1001	3531
TRINITY_DN18584_c0_g1_i1	BGLB013835-RA	99.69	327	2e-171	599	2..328	1220..894	328	2268
TRINITY_DN18539_c0_g1_i1	BGLB006143-RA	98.88	445	0	795	489..933	5766..6210	933	7377
TRINITY_DN18515_c0_g1_i1	BGLB011877-RA	99.44	360	0	654	1..360	3152..2793	360	3234
TRINITY_DN18589_c0_g1_i1	BGLB002816-RA	99.06	212	4e-106	381	1..212	41..252	212	603
TRINITY_DN75019_c0_g1_i1	BGLB010265-RA	99.3	1722	0	3114	1..1722	3120..4841	1722	6411
TRINITY_DN75053_c0_g1_i1	BGLB000995-RA	98.93	562	0	1005	1..562	537..1098	562	1251
TRINITY_DN75015_c0_g6_i1	BGLB000867-RA	100	328	3e-173	606	539..866	328..1	881	567
TRINITY_DN75031_c0_g1_i1	BGLB006907-RA	100	83	1e-36	154	1388..1470	1..83	2425	534
TRINITY_DN32737_c0_g1_i1	BGLB002444-RA	99.59	733	0	1338	18..750	1010..278	1147	1014
TRINITY_DN32786_c0_g1_i1	BGLB005945-RA	97.95	146	1e-66	252	350..494	237..92	594	822
TRINITY_DN32746_c0_g1_i1	BGLB011897-RA	99.32	295	3e-151	532	89..382	298..4	490	1026
TRINITY_DN32794_c0_g1_i1	BGLB011775-RA	99.9	962	0	1772	118..1079	1..962	1478	1232
TRINITY_DN32764_c0_g1_i1	BGLB005770-RA	100	137	1e-66	254	1934..2070	198..62	2070	198
TRINITY_DN32713_c0_g1_i1	BGLB007606-RA	99.67	2140	0	3914	118..2257	99..2238	2257	2895
TRINITY_DN32757_c0_g2_i1	BGLB001875-RA	96.79	592	0	972	617..1190	592..1	1633	600
TRINITY_DN32776_c0_g1_i1	BGLB004753-RA	93.97	696	0	1020	18..704	142..810	781	3063
TRINITY_DN32717_c0_g2_i1	BGLB001388-RA	99.42	858	0	1557	1..858	274..1131	858	1158
TRINITY_DN32706_c0_g1_i1	BGLB000665-RA	99.67	919	0	1681	413..1331	1014..96	1823	1014
TRINITY_DN32799_c0_g1_i1	BGLB003394-RA	99.59	244	1e-124	446	1414..1657	401..158	1657	507
TRINITY_DN32736_c0_g1_i1	BGLB004076-RA	98.69	840	0	1485	536..1369	1..840	2259	840
TRINITY_DN32734_c0_g3_i1	BGLB004290-RA	99.78	449	0	824	92..540	934..486	720	3186
TRINITY_DN91546_c0_g1_i1	BGLB001332-RA	98.25	57	2e-21	100	190..246	2235..2179	246	2235
TRINITY_DN61370_c0_g1_i1	BGLB012711-RA	100	50	3e-19	93.5	226..275	845..796	275	1461
TRINITY_DN61334_c0_g1_i1	BGLB011863-RA	100	396	0	732	426..821	429..34	932	429
TRINITY_DN61318_c0_g1_i1	BGLB014366-RA	97.36	379	0	638	1..371	291..669	535	1500
TRINITY_DN14349_c0_g1_i1	BGLB011598-RA	100	141	3e-69	261	213..353	328..468	907	1146
TRINITY_DN14374_c0_g1_i1	BGLB008070-RA	100	123	3e-59	228	602..724	1121..999	1126	1131
TRINITY_DN14307_c0_g1_i2	BGLB003376-RA	100	480	0	887	1..480	1403..1882	480	1965
TRINITY_DN14355_c0_g1_i1	BGLB004841-RA	99.17	480	0	865	377..856	67..546	856	672
TRINITY_DN14303_c0_g1_i1	BGLB007765-RA	94.91	707	0	1090	1..703	876..1569	703	3096
TRINITY_DN14378_c0_g2_i1	BGLB009085-RA	100	189	5e-96	350	151..339	238..426	896	426
TRINITY_DN14318_c0_g1_i1	BGLB010059-RA	97.9	571	0	989	214..784	1644..1074	784	1644
TRINITY_DN58806_c0_g1_i1	BGLB005302-RA	96.86	1178	0	1940	235..1412	1905..761	1412	1905
TRINITY_DN58805_c0_g1_i1	BGLB003013-RA	99.23	1164	0	2100	357..1520	1164..1	1651	1167
TRINITY_DN58882_c0_g1_i1	BGLB006589-RA	94.48	525	0	784	1..525	1590..1093	525	2250
TRINITY_DN58898_c0_g2_i1	BGLB013804-RA	98.21	1004	0	1740	96..1099	20..1008	1247	1008
TRINITY_DN58835_c0_g1_i1	BGLB004613-RA	100	497	0	918	124..620	1..497	620	702
TRINITY_DN58808_c0_g1_i1	BGLB004775-RA	98.75	80	5e-34	143	105..184	321..400	515	1260
[truncated: 20,614 more rows]
